# Supplementary material for: Multi-factor regulatory network and different clusters in hypertrophic obstructive cardiomyopathy
Source: BMC Med Genomics. 2021 Aug 6;14:199. doi: 10.1186/s12920-021-01036-4 (PMC8348869; doi:10.1186/s12920-021-01036-4)
Supplement: Supplementary file 1 — Additional file 1: Table S1. The list of DEGs (top 50) in GSE36961 and GSE89714 datasets. [file 12920_2021_1036_MOESM1_ESM.xlsx]

## Sheet: GSE36961_DEGs
	logFC	AveExpr	t	P.Value	adj.P.Val	B
TUBA3E	-2.17305	8.36358	-21.4346	5.20338e-47	1.31125e-42	96.2218
CEBPD	-2.30804	9.4242	-20.9024	8.39688e-46	1.05801e-41	93.4906
TUBA3C	-2.03736	7.24617	-20.7995	1.4436e-45	1.21262e-41	92.9582
ZFP36	-2.23953	9.02454	-20.6567	3.0698e-45	1.93398e-41	92.2168
RASD1	-3.51434	7.99396	-20.6055	4.02417e-45	2.02818e-41	91.9508
TUBA3D	-2.20486	9.81343	-20.1661	4.17833e-44	1.7549e-40	89.6502
CDC42EP4	-1.2133	10.0679	-19.8325	2.50981e-43	9.03533e-40	87.8867
SERPINA3	-3.56141	8.55788	-19.2521	5.87007e-42	1.84907e-38	84.7844
AXUD1	-2.10449	8.41144	-18.8326	5.87929e-41	1.6462e-37	82.5154
S100A9	-2.91454	7.7432	-18.5166	3.38416e-40	8.52808e-37	80.7912
MYH6	-1.91455	12.7722	-18.4872	3.98515e-40	9.12961e-37	80.6301
FCN3	-2.03805	8.21298	-18.3696	7.67333e-40	1.6114e-36	79.9845
MT1M	-2.2243	7.02845	-18.2353	1.62439e-39	3.14881e-36	79.2454
LYVE1	-1.87319	7.41642	-18.0747	3.99476e-39	7.19057e-36	78.3584
MAP3K6	-1.15598	9.20701	-18.0221	5.36836e-39	9.01884e-36	78.067
PRKCD	-0.729575	7.20155	-17.632	4.84733e-38	7.63454e-35	75.8973
CD163	-2.13651	7.46501	-17.4242	1.57654e-37	2.33699e-34	74.734
YPEL2	1.07245	8.8053	17.2612	3.99272e-37	5.58981e-34	73.8173
S1PR3	-1.00884	7.69143	-17.2285	4.8107e-37	6.38051e-34	73.6334
C1R	-1.18222	6.97048	-17.2005	5.6455e-37	7.11333e-34	73.4756
FPR1	-1.37063	6.50624	-16.785	6.12488e-36	7.34986e-33	71.1229
FCER1G	-1.4956	7.57652	-16.582	1.97707e-35	2.26465e-32	69.9662
FKBP5	-1.93382	8.65776	-16.4249	4.91261e-35	5.38251e-32	69.0676
PIK3IP1	1.3552	8.98067	16.3763	6.51063e-35	6.83616e-32	68.7896
AP3M2	0.830505	8.9917	16.3229	8.88162e-35	8.95267e-32	68.4829
MYC	-1.51073	7.36899	-16.3119	9.46979e-35	9.17841e-32	68.4196
MT1X	-2.37196	9.91087	-16.2045	1.7682e-34	1.65032e-31	67.803
S100A8	-2.64837	7.92091	-16.1662	2.21018e-34	1.98916e-31	67.5827
MAFB	-1.33878	8.02534	-15.9715	6.88789e-34	5.98534e-31	66.4601
CMTM7	-0.72555	7.41272	-15.8942	1.08283e-33	9.09577e-31	66.0133
SLA	-0.877378	6.42198	-15.8297	1.57998e-33	1.28404e-30	65.6401
JAK2	1.21008	8.48403	15.8244	1.63052e-33	1.28404e-30	65.609
SCN2B	1.2863	8.34988	15.7709	2.23165e-33	1.70417e-30	65.299
FES	-0.771122	7.38117	-15.7367	2.72645e-33	2.02078e-30	65.1012
DYRK1B	0.602407	6.88818	15.6885	3.61924e-33	2.60585e-30	64.8214
ZDHHC9	-1.00684	7.54004	-15.5434	8.49788e-33	5.87268e-30	63.9782
GALK1	-0.744362	8.94753	-15.541	8.62259e-33	5.87268e-30	63.9638
PROS1	1.47214	11.4244	15.5311	9.14043e-33	6.06155e-30	63.9061
CHN1	0.64336	7.92404	15.5237	9.54348e-33	6.16656e-30	63.8635
NFKBIZ	-0.920984	7.5838	-15.5059	1.05989e-32	6.6773e-30	63.7599
C7ORF41	1.30597	10.4105	15.4983	1.10903e-32	6.81649e-30	63.7151
TIPARP	-1.30205	8.87552	-15.4581	1.40521e-32	8.43126e-30	63.4813
SLCO4A1	-1.00128	6.80262	-15.4062	1.90852e-32	1.11848e-29	63.1788
LOC653888	-1.20753	7.39935	-15.3637	2.4529e-32	1.40484e-29	62.9308
CORO1A	-0.7918	6.69347	-15.3147	3.27835e-32	1.83588e-29	62.6442
ALOX5	-0.898133	6.98617	-15.2139	5.95125e-32	3.26025e-29	62.055
CTSC	-1.24888	6.80408	-15.1352	9.48529e-32	5.03032e-29	61.5944
SORBS2	0.826651	11.543	15.1335	9.58156e-32	5.03032e-29	61.5844
CD97	-0.79443	8.29511	-15.0888	1.24872e-31	6.422e-29	61.3227
XLKD1	-1.16001	6.74589	-15.079	1.32389e-31	6.67241e-29	61.2649
STAT3	-1.11887	9.19554	-14.8726	4.51318e-31	2.23004e-28	60.0529
SEC14L1	-0.524072	7.20547	-14.8197	6.18392e-31	2.99682e-28	59.7416
MT1A	-1.5495	10.8491	-14.7913	7.32315e-31	3.48195e-28	59.5744
PIM1	-1.36377	7.40774	-14.7783	7.91323e-31	3.69284e-28	59.4979
ARPC1B	-0.965697	6.95022	-14.6938	1.30937e-30	5.99931e-28	59.0001
IFITM2	-1.20819	11.8386	-14.627	1.95083e-30	8.77874e-28	58.606
HCK	-0.637206	6.63967	-14.6205	2.02825e-30	8.96698e-28	58.5675
EBI2	-0.586869	6.38673	-14.6019	2.26629e-30	9.84662e-28	58.4578
WAS	-0.938733	7.18249	-14.579	2.59955e-30	1.11032e-27	58.3222
ITGB2	-1.41318	8.80785	-14.5317	3.44755e-30	1.44797e-27	58.0431
SMOC2	1.48705	9.43375	14.5082	3.96851e-30	1.63945e-27	57.904
F13A1	-1.5787	7.40595	-14.4638	5.17769e-30	2.10448e-27	57.6411
CD248	-0.983489	8.20846	-14.4548	5.46332e-30	2.18533e-27	57.588
RANGAP1	-0.941231	8.82872	-14.444	5.82774e-30	2.29467e-27	57.5242
LCP1	-1.41009	8.33382	-14.4082	7.22172e-30	2.7998e-27	57.3122
IFITM3	-1.18607	11.6776	-14.4032	7.44107e-30	2.84114e-27	57.2826
SMYD2	0.860854	10.3604	14.3549	9.93609e-30	3.73716e-27	56.9967
HCLS1	-1.11617	8.26572	-14.3344	1.12376e-29	4.16453e-27	56.875
SLCO2B1	-0.911506	8.13077	-14.3002	1.37913e-29	4.96558e-27	56.6726
IL18R1	-0.790626	6.56812	-14.3002	1.37933e-29	4.96558e-27	56.6724
BTG2	-1.521	8.57496	-14.2677	1.67594e-29	5.94841e-27	56.4799
CHRDL2	-1.17134	6.37489	-14.2382	2.00064e-29	7.00224e-27	56.3048
MGST1	-0.680607	6.40046	-14.2108	2.35837e-29	8.14123e-27	56.1422
C10ORF71	0.853147	7.26309	14.1444	3.51359e-29	1.19652e-26	55.748
IRX6	1.38434	8.77159	14.1272	3.89684e-29	1.30934e-26	55.6456
INPP1	-0.695697	8.75965	-14.0997	4.59567e-29	1.52383e-26	55.4826
IL13RA1	-0.833353	8.95927	-14.0726	5.40967e-29	1.77044e-26	55.3213
MGC42367	-1.02465	7.76197	-14.0667	5.60507e-29	1.81072e-26	55.2862
SAP18	0.634844	8.83447	14.0646	5.67646e-29	1.81072e-26	55.2737
CHST7	-1.07128	8.89863	-14.0488	6.24156e-29	1.96609e-26	55.1799
MFSD10	-0.662731	9.59981	-14.0234	7.27124e-29	2.26216e-26	55.0289
BCL6	-0.932344	8.79608	-13.9895	8.91972e-29	2.74118e-26	54.8269
LMOD2	1.28499	9.44943	13.8631	1.90957e-28	5.79773e-26	54.0742
NFKBIA	-1.07253	10.5344	-13.8583	1.9649e-28	5.89469e-26	54.046
TUBB2C	-0.961447	10.4743	-13.7929	2.91559e-28	8.64388e-26	53.6558
LOC653879	-1.13385	7.07631	-13.7824	3.10481e-28	9.09781e-26	53.5936
MNS1	0.471204	6.84964	13.7335	4.17063e-28	1.20804e-25	53.3018
C1QC	-1.33066	8.21027	-13.7304	4.24884e-28	1.21671e-25	53.2834
SLC15A3	-0.894327	8.29454	-13.7259	4.36807e-28	1.2368e-25	53.256
MT2A	-1.74698	10.4738	-13.715	4.66428e-28	1.306e-25	53.1912
NNMT	-0.907491	7.97421	-13.706	4.92524e-28	1.36391e-25	53.1373
CYBA	-0.983797	9.13641	-13.7001	5.10426e-28	1.39812e-25	53.102
C1ORF162	-1.04252	8.28303	-13.658	6.5787e-28	1.77625e-25	52.8511
C1QB	-1.46863	8.31974	-13.6568	6.6257e-28	1.77625e-25	52.8441
RHBDF2	-0.582883	6.9889	-13.6544	6.72398e-28	1.78362e-25	52.8295
DOCK2	-0.869684	7.22184	-13.6509	6.86734e-28	1.79123e-25	52.8086
LAPTM5	-1.1307	7.38533	-13.6503	6.89481e-28	1.79123e-25	52.8047
ZNF415	0.589721	8.42338	13.6471	7.02878e-28	1.8074e-25	52.7857
ZGPAT	-0.417442	7.15706	-13.6108	8.74824e-28	2.22683e-25	52.5693
HEG1	0.674588	9.03611	13.5973	9.49413e-28	2.39252e-25	52.4883
LRRC8A	-0.961047	7.61857	-13.5907	9.87789e-28	2.46458e-25	52.4492
CEBPB	-1.01241	11.2488	-13.5848	1.02412e-27	2.53019e-25	52.4134
CD14	-1.39362	9.92343	-13.5429	1.31884e-27	3.22668e-25	52.1633
C5ORF4	0.567047	6.95515	13.5166	1.54607e-27	3.74624e-25	52.0061
FGD2	-0.705767	6.73917	-13.5099	1.61004e-27	3.86409e-25	51.966
CD68	-0.938088	8.50495	-13.5002	1.70772e-27	4.05986e-25	51.9078
MBP	0.962895	8.87692	13.4658	2.1029e-27	4.95262e-25	51.702
ZNF627	0.470004	7.8444	13.459	2.1911e-27	5.11258e-25	51.6613
S100A10	-1.0356	11.4291	-13.4504	2.30731e-27	5.33433e-25	51.6102
MASP1	0.825194	9.91288	13.4475	2.34796e-27	5.37897e-25	51.5929
TKT	-1.03925	7.909	-13.4372	2.50017e-27	5.67607e-25	51.5308
VAMP8	-0.932	8.66988	-13.4332	2.5604e-27	5.76091e-25	51.5073
TSPYL2	-0.687602	7.03568	-13.4255	2.68272e-27	5.9827e-25	51.4611
TDRD9	-0.722558	6.72332	-13.4098	2.95006e-27	6.52119e-25	51.3672
SRGN	-1.20638	8.94906	-13.4018	3.09603e-27	6.78435e-25	51.3194
ALOX5AP	-1.3851	8.20051	-13.3909	3.30815e-27	7.13827e-25	51.2539
FRZB	1.39986	8.98684	13.3906	3.3142e-27	7.13827e-25	51.2521
IVNS1ABP	0.783412	8.82474	13.3773	3.59153e-27	7.67005e-25	51.1726
LILRA5	-0.770152	6.37644	-13.3704	3.74536e-27	7.93134e-25	51.1312
C14ORF132	1.30367	7.77604	13.3475	4.30289e-27	9.03606e-25	50.9939
FAM110B	0.768827	8.68368	13.3438	4.39978e-27	9.16317e-25	50.9719
SLC12A9	-0.600549	7.82073	-13.3369	4.588e-27	9.47685e-25	50.9305
HAVCR2	-1.05198	7.76547	-13.326	4.90016e-27	1.00394e-24	50.8654
MTCH1	-0.505081	12.0518	-13.3206	5.06177e-27	1.02868e-24	50.8333
GPR56	-0.884996	8.18301	-13.3165	5.18907e-27	1.04612e-24	50.8087
CCND2	0.697046	12.3786	13.2928	5.99107e-27	1.19821e-24	50.6666
ARHGAP4	-0.55525	7.1527	-13.2572	7.43232e-27	1.47476e-24	50.4534
CAPN1	-0.633875	9.68563	-13.2476	7.87998e-27	1.55137e-24	50.3956
MVP	-0.809736	7.86903	-13.2398	8.25956e-27	1.61349e-24	50.349
LYPLAL1	0.803544	9.81528	13.2227	9.16409e-27	1.77642e-24	50.2463
OSR1	-1.05381	6.96555	-13.2135	9.68795e-27	1.86364e-24	50.1913
CD209	-0.989749	6.85738	-13.1813	1.1776e-26	2.24815e-24	49.9983
SYF2	0.499227	9.40589	13.1723	1.24378e-26	2.35664e-24	49.9442
CYP2J2	0.924833	12.3411	13.1574	1.36096e-26	2.55941e-24	49.8552
IFI30	-0.797417	6.51433	-13.1475	1.44544e-26	2.69815e-24	49.7956
ACE2	1.8211	9.10629	13.1062	1.8575e-26	3.44184e-24	49.5475
SORBS1	0.786984	10.0495	13.0995	1.93456e-26	3.5406e-24	49.5073
DDIT3	0.697526	8.10109	13.0991	1.9389e-26	3.5406e-24	49.5051
LILRB5	-0.555867	6.62207	-13.0971	1.96233e-26	3.55761e-24	49.4932
ATPIF1	0.790723	10.4668	13.0915	2.03038e-26	3.65469e-24	49.4595
PRICKLE1	1.03418	9.62777	13.0859	2.10037e-26	3.75385e-24	49.426
HES6	-0.754205	7.00133	-13.0845	2.1183e-26	3.75924e-24	49.4176
SEMA4B	-0.677631	7.24433	-13.0633	2.40908e-26	4.24537e-24	49.2904
RASSF1	-0.542188	6.8252	-13.0512	2.59222e-26	4.53638e-24	49.2179
M6PRBP1	-1.13024	9.64543	-13.0491	2.62608e-26	4.56395e-24	49.2051
C8ORF47	0.607279	6.83995	13.0304	2.9408e-26	5.0759e-24	49.0932
NKD2	-0.805369	6.94616	-13.0221	3.09309e-26	5.29108e-24	49.0432
GPR172A	-0.757787	7.57259	-13.0214	3.10746e-26	5.29108e-24	49.0386
KIAA1853	0.781713	6.91097	13.0198	3.13663e-26	5.30491e-24	49.0294
OSMR	-0.6203	6.25988	-13.0057	3.41836e-26	5.74285e-24	48.9443
PUS1	-0.577006	7.26299	-12.9878	3.80964e-26	6.35782e-24	48.8371
ZNF187	0.350627	7.20447	12.9009	6.45774e-26	1.07062e-23	48.3152
TCEAL8	0.455278	9.3861	12.8963	6.64019e-26	1.08818e-23	48.2877
TUBB	-0.831171	9.59327	-12.8961	6.64997e-26	1.08818e-23	48.2862
INTU	0.468743	7.0003	12.818	1.06842e-25	1.73407e-23	47.8173
GNA15	-0.647095	6.53054	-12.8167	1.07714e-25	1.73407e-23	47.8092
ANKMY2	0.730872	9.40672	12.8162	1.08035e-25	1.73407e-23	47.8063
SELS	-0.730888	9.87321	-12.8025	1.17429e-25	1.87291e-23	47.7238
SDSL	0.777364	8.61653	12.8009	1.18556e-25	1.879e-23	47.7144
UCHL5IP	-0.409211	7.83901	-12.7976	1.20945e-25	1.90489e-23	47.6946
GATA2	-0.490552	6.58521	-12.7629	1.49355e-25	2.33773e-23	47.486
HMGN2	0.59502	9.43373	12.7595	1.52523e-25	2.37258e-23	47.4652
VPS41	0.412826	8.66726	12.7501	1.61413e-25	2.49546e-23	47.4092
C5ORF23	1.23642	8.70424	12.7299	1.82608e-25	2.80592e-23	47.2872
GRASP	-0.614335	6.77253	-12.7094	2.06756e-25	3.15773e-23	47.1643
YPEL1	0.606776	7.5809	12.7073	2.09399e-25	3.17883e-23	47.1518
CNDP2	-0.507136	10.6217	-12.7022	2.16028e-25	3.25983e-23	47.1209
LOC148915	0.696394	10.1228	12.6742	2.56086e-25	3.84129e-23	46.9527
SVIL	0.605639	10.7704	12.6614	2.76954e-25	4.12973e-23	46.8752
MAP3K8	-0.670904	6.81715	-12.6277	3.39781e-25	5.03676e-23	46.673
MIDN	-0.969821	8.80358	-12.5862	4.37374e-25	6.44551e-23	46.4233
SGK	-1.37177	9.13365	-12.5638	5.01284e-25	7.34439e-23	46.2884
RASL11B	1.72416	10.0821	12.5195	6.56625e-25	9.56471e-23	46.0215
IRX2	1.00378	7.29092	12.5139	6.79066e-25	9.83475e-23	45.9882
PDE5A	0.765945	7.58664	12.4258	1.16141e-24	1.67243e-22	45.4574
MPP3	-0.813164	7.34961	-12.4151	1.23934e-24	1.77451e-22	45.3932
C20ORF27	-0.479489	7.52228	-12.402	1.34227e-24	1.91104e-22	45.3143
TUBA1B	-0.697748	13.119	-12.4008	1.3518e-24	1.91378e-22	45.3073
PLCE1	1.02733	7.89522	12.3757	1.57553e-24	2.21806e-22	45.1558
CSNK1D	-0.554542	7.76879	-12.3565	1.7702e-24	2.47828e-22	45.0406
IMPDH1	-0.48713	7.2184	-12.3517	1.82265e-24	2.53761e-22	45.0117
VSIG4	-0.897449	6.93215	-12.3354	2.01319e-24	2.78749e-22	44.9134
FCGR2A	-0.677677	7.01813	-12.3079	2.38012e-24	3.27755e-22	44.7478
GFPT2	-0.941567	6.84355	-12.3061	2.40653e-24	3.2959e-22	44.7369
KIAA0141	0.611703	9.13052	12.3015	2.47449e-24	3.37065e-22	44.7094
DCUN1D3	-0.633299	7.72142	-12.2996	2.50343e-24	3.39174e-22	44.6979
DDIT4	-1.31625	9.36134	-12.2972	2.5407e-24	3.42383e-22	44.6832
LOC255783	-0.654669	9.39541	-12.2926	2.61304e-24	3.50259e-22	44.6555
LRRC49	1.0595	11.2224	12.2899	2.65557e-24	3.54076e-22	44.6395
SLC16A9	0.903819	7.23185	12.2809	2.80649e-24	3.72229e-22	44.5848
EGLN2	-0.400906	9.18626	-12.2765	2.88126e-24	3.80146e-22	44.5588
PPARG	-0.46209	7.06948	-12.2558	3.26832e-24	4.28967e-22	44.4342
PLEK	-0.781366	7.08195	-12.2419	3.55709e-24	4.64449e-22	44.3504
DUSP1	-1.54402	10.3551	-12.2279	3.87523e-24	5.0338e-22	44.2657
IRAK3	-0.657309	6.71113	-12.2207	4.0471e-24	5.2301e-22	44.2228
ADAP2	-0.808102	7.71972	-12.2173	4.1326e-24	5.29089e-22	44.2021
SLC39A1	-0.665372	8.81086	-12.2172	4.13613e-24	5.29089e-22	44.2013
FGR	-0.738873	6.70641	-12.2126	4.25316e-24	5.41312e-22	44.1737
PLTP	-1.03682	8.1316	-12.2107	4.30236e-24	5.44821e-22	44.1623
TERF1	0.422647	6.76432	12.2092	4.34264e-24	5.47173e-22	44.1531
MARCO	-0.830395	6.44585	-12.2046	4.46545e-24	5.59847e-22	44.1255
FERMT3	-0.478399	6.72022	-12.1943	4.75304e-24	5.92953e-22	44.0638
SLC25A28	-0.557682	9.76983	-12.1555	6.02186e-24	7.47541e-22	43.8298
C1QTNF1	-1.29748	8.45848	-12.1414	6.56044e-24	8.10407e-22	43.7451
TRMT5	0.655603	9.63088	12.1378	6.70847e-24	8.24651e-22	43.723
ARS2	-0.429294	9.09339	-12.1286	7.09412e-24	8.67825e-22	43.6677
SLC7A1	-1.11347	8.02702	-12.0502	1.14379e-23	1.39244e-21	43.1953
CCDC28A	0.608693	8.75639	12.0329	1.27098e-23	1.53985e-21	43.091
RARRES1	-1.3527	6.66129	-12.0284	1.30649e-23	1.57529e-21	43.0638
LOC730534	0.652659	10.8089	12.0236	1.34476e-23	1.61371e-21	43.0352
SERPINA5	-0.835769	6.81858	-12.0145	1.42139e-23	1.69758e-21	42.9804
SFRP1	1.73012	9.94103	12.004	1.51578e-23	1.80178e-21	42.9168
C21ORF34	0.678687	8.73304	11.999	1.56186e-23	1.84784e-21	42.8872
TOMM40	-0.639266	10.2469	-11.989	1.65996e-23	1.95472e-21	42.827
SLC47A1	0.662445	7.55857	11.9838	1.71342e-23	2.00829e-21	42.7956
SMAP2	-0.622615	8.35857	-11.982	1.73265e-23	2.02143e-21	42.7846
BCL3	-0.677738	7.03964	-11.9787	1.76766e-23	2.05277e-21	42.7648
LTBR	-0.865396	7.4554	-11.9591	1.99214e-23	2.30284e-21	42.6466
DUSP23	-0.67525	9.4242	-11.9382	2.26281e-23	2.60378e-21	42.5206
TYROBP	-1.13968	8.50382	-11.9309	2.36623e-23	2.7104e-21	42.4764
CRYM	0.991511	8.8144	11.9297	2.38282e-23	2.71706e-21	42.4695
HOPX	-1.50824	7.06173	-11.9082	2.71605e-23	3.08308e-21	42.34
DUSP26	0.7188	10.5659	11.8933	2.97481e-23	3.36166e-21	42.25
BATF3	-0.568634	6.47435	-11.8901	3.03255e-23	3.41162e-21	42.231
PLAUR	-0.573948	6.35291	-11.8831	3.16456e-23	3.5443e-21	42.1889
PDIA3P	-1.052	7.02564	-11.8794	3.23774e-23	3.61022e-21	42.1663
RGS4	1.21953	7.66946	11.8774	3.27798e-23	3.63899e-21	42.1541
MS4A7	-0.766349	7.13286	-11.8745	3.33643e-23	3.68763e-21	42.1366
LOC644128	0.527164	7.78339	11.8437	4.02371e-23	4.42784e-21	41.9514
CCND1	0.813543	11.9886	11.843	4.04219e-23	4.42883e-21	41.9468
ICK	0.453458	6.9504	11.8314	4.33714e-23	4.73142e-21	41.8772
TUBA1C	-0.978287	11.1664	-11.8123	4.87253e-23	5.29257e-21	41.7621
ITGAM	-0.567811	6.70038	-11.8057	5.07241e-23	5.48604e-21	41.7223
SNRPB	-0.710147	9.27749	-11.7957	5.38898e-23	5.80352e-21	41.6624
DDOST	-0.860626	9.22632	-11.7867	5.69594e-23	6.10799e-21	41.6077
EDNRA	0.911515	8.69934	11.7852	5.7462e-23	6.13578e-21	41.599
TJP1	0.500511	9.76122	11.7714	6.25064e-23	6.64624e-21	41.5158
COL21A1	1.06737	7.80328	11.7595	6.71988e-23	7.11517e-21	41.4442
CAPRIN1	0.422629	8.62587	11.7586	6.75603e-23	7.12351e-21	41.4389
ECGF1	-1.2761	8.2225	-11.7542	6.9422e-23	7.28931e-21	41.412
ERRFI1	-0.773854	8.0375	-11.7411	7.51748e-23	7.8606e-21	41.3333
METTL7B	-1.35577	6.80592	-11.7388	7.62163e-23	7.93657e-21	41.3197
PLEKHF1	-1.14356	8.46833	-11.7331	7.89458e-23	8.18698e-21	41.2849
PHLDB2	0.763004	8.80229	11.7138	8.87815e-23	9.16924e-21	41.1687
SH3BGRL3	-1.09046	8.30054	-11.7063	9.29193e-23	9.55741e-21	41.1237
C19ORF10	-1.24273	7.304	-11.6922	1.0127e-22	1.0374e-20	41.0386
GLA	-0.510626	7.90848	-11.685	1.05813e-22	1.07955e-20	40.9952
MS4A6A	-1.01332	7.84941	-11.6784	1.10153e-22	1.1193e-20	40.9554
FLJ20021	0.425359	7.46042	11.6422	1.37285e-22	1.38939e-20	40.7377
HRASLS	0.549012	8.02568	11.6306	1.47357e-22	1.48536e-20	40.6677
CDC42EP2	-0.574235	7.35718	-11.6264	1.51128e-22	1.5173e-20	40.6427
NCF4	-0.324603	6.413	-11.6196	1.57519e-22	1.57519e-20	40.6018
EIF4G1	-0.521447	8.95361	-11.6149	1.62159e-22	1.61518e-20	40.573
SLC11A1	-0.575441	6.21171	-11.6008	1.76631e-22	1.75008e-20	40.4885
FRMD5	0.843333	8.44654	11.6004	1.77091e-22	1.75008e-20	40.4859
OMA1	0.558718	7.98094	11.5981	1.7964e-22	1.76833e-20	40.4718
LOC642031	-0.690507	8.10671	-11.5931	1.85129e-22	1.81527e-20	40.442
EPB41L5	0.422791	7.25954	11.5897	1.89049e-22	1.84652e-20	40.4213
DHX37	-0.611441	7.17051	-11.5714	2.11276e-22	2.05566e-20	40.3114
VPS45	0.483355	9.36798	11.5501	2.40536e-22	2.33135e-20	40.1831
KLF6	-0.848227	8.90603	-11.526	2.78619e-22	2.69011e-20	40.0378
SLC2A1	-0.769695	8.45179	-11.5247	2.80818e-22	2.701e-20	40.03
SEC61A1	-0.676212	10.2088	-11.5162	2.95695e-22	2.83328e-20	39.979
ZNF20	0.310118	7.07093	11.5133	3.01e-22	2.87318e-20	39.9614
HLTF	0.504277	8.0303	11.5055	3.15714e-22	3.00226e-20	39.9142
SLC39A3	-0.39413	7.89091	-11.4915	3.43742e-22	3.25651e-20	39.8301
ENO1	-0.822815	11.095	-11.4862	3.5503e-22	3.35085e-20	39.7982
LOC201140	-1.45345	6.85145	-11.4846	3.58562e-22	3.37155e-20	39.7884
KYNU	-0.412633	6.31827	-11.479	3.70785e-22	3.47085e-20	39.7552
ATP1A2	1.27398	9.94911	11.4786	3.71877e-22	3.47085e-20	39.7523
EML3	-0.611712	8.723	-11.4235	5.19827e-22	4.83381e-20	39.4211
LOC158376	-0.534273	6.87347	-11.4107	5.62033e-22	5.20707e-20	39.3439
ATP6V1G2	0.295185	6.70989	11.3991	6.0306e-22	5.56671e-20	39.2743
TEAD4	-0.855168	6.89811	-11.3904	6.3615e-22	5.85073e-20	39.2215
KLHDC9	0.768816	7.58397	11.3875	6.47125e-22	5.9201e-20	39.2045
FBXO38	0.377699	8.22289	11.3867	6.50498e-22	5.9201e-20	39.1994
TBXAS1	-0.621546	6.74653	-11.3866	6.50741e-22	5.9201e-20	39.199
TMEM189	-0.465957	7.47168	-11.3794	6.79914e-22	6.16325e-20	39.1557
SLC1A5	-0.518203	6.56726	-11.3776	6.87646e-22	6.211e-20	39.1445
GATM	1.18508	8.25184	11.3731	7.0639e-22	6.35751e-20	39.1179
TNFRSF1A	-0.751443	8.72067	-11.3632	7.5033e-22	6.72894e-20	39.0582
SERPINH1	-1.15472	7.85407	-11.361	7.60761e-22	6.79829e-20	39.0446
ELL2	-1.12765	7.28794	-11.36	7.6512e-22	6.81308e-20	39.0389
ARPC3	-1.4069	8.51904	-11.3531	7.98037e-22	7.08117e-20	38.9973
LOC387763	-1.06246	8.12059	-11.3323	9.05744e-22	8.00868e-20	38.8721
COL6A2	-0.712041	7.90385	-11.3114	1.02854e-21	9.04877e-20	38.7464
HYAL2	-0.593362	7.29371	-11.3111	1.03055e-21	9.04877e-20	38.7445
ATP1A1	-0.912097	10.1244	-11.3058	1.06391e-21	9.30923e-20	38.713
ORC3L	0.41017	8.34724	11.2824	1.2271e-21	1.07e-19	38.5719
GSDMD	-0.615562	8.15464	-11.2802	1.24369e-21	1.08072e-19	38.5586
RASSF9	0.450344	6.64943	11.2734	1.29625e-21	1.12253e-19	38.5177
CRBN	0.526728	9.44368	11.2709	1.3156e-21	1.13538e-19	38.503
LCN6	-0.909307	6.67801	-11.2667	1.34967e-21	1.16081e-19	38.4777
CD53	-0.351805	6.30885	-11.2241	1.74858e-21	1.49878e-19	38.2217
ACVR1B	-0.313831	6.97157	-11.2228	1.7626e-21	1.50568e-19	38.2138
ZNF787	-0.617416	9.42016	-11.211	1.89348e-21	1.61202e-19	38.143
ZYX	-0.819951	8.92387	-11.1812	2.27014e-21	1.92618e-19	37.9636
HM13	-0.308064	6.46105	-11.1765	2.33577e-21	1.97522e-19	37.9354
RGS19	-0.489531	6.9353	-11.1618	2.5536e-21	2.1522e-19	37.8473
C3	-0.418116	6.2916	-11.1486	2.76799e-21	2.32511e-19	37.7676
RDH10	-0.615993	7.37535	-11.1466	2.80134e-21	2.34531e-19	37.7558
KLHL12	0.388062	8.76115	11.1452	2.82563e-21	2.35781e-19	37.7472
C5ORF41	0.601777	8.47067	11.1376	2.95917e-21	2.46109e-19	37.7016
FZD2	0.802477	7.63476	11.1286	3.12571e-21	2.59105e-19	37.6474
LOC729843	0.55055	9.14939	11.1263	3.17002e-21	2.61916e-19	37.6335
PARVG	-0.474135	6.61723	-11.1166	3.36154e-21	2.76699e-19	37.5755
FKBP2	-0.683031	7.2232	-11.1162	3.37089e-21	2.76699e-19	37.5728
CYBB	-0.769902	7.04488	-11.1147	3.40161e-21	2.78313e-19	37.5638
ENDOGL1	-0.856565	7.96125	-11.1069	3.56633e-21	2.90846e-19	37.5171
SLC37A4	-0.443518	8.14421	-11.1006	3.70548e-21	3.0122e-19	37.4792
PTPN11	0.598306	10.9722	11.0963	3.80219e-21	3.08088e-19	37.4537
DIO2	0.90243	8.01417	11.092	3.90478e-21	3.15386e-19	37.4274
ARHGAP24	0.553052	7.46856	11.0828	4.12954e-21	3.32474e-19	37.3721
NDUFA4L2	-0.670362	8.80744	-11.0787	4.23338e-21	3.39749e-19	37.3475
ASPSCR1	-0.38211	8.43064	-11.0752	4.32362e-21	3.4589e-19	37.3267
PGD	-0.471716	8.39606	-11.0694	4.47772e-21	3.57084e-19	37.2921
ATP6V0C	-0.410693	10.4336	-11.0636	4.63846e-21	3.68736e-19	37.2572
BEST1	-0.36644	6.44945	-11.0625	4.67153e-21	3.69756e-19	37.2502
C19ORF51	0.483683	6.7791	11.0621	4.68064e-21	3.69756e-19	37.2482
MERTK	-0.503129	7.3956	-11.044	5.22565e-21	4.1152e-19	37.1394
GPR4	-0.829369	7.07733	-11.0388	5.39443e-21	4.23488e-19	37.1079
PAFAH2	0.515053	7.37398	11.0359	5.49067e-21	4.29705e-19	37.0904
TMBIM1	-0.672391	8.47345	-11.0316	5.6334e-21	4.3951e-19	37.0651
GRM1	0.808948	7.13003	11.0196	6.0619e-21	4.71481e-19	36.9926
CTSB	-0.57466	10.6039	-11.016	6.19447e-21	4.8031e-19	36.9712
SYNPO2L	0.897387	13.0591	11.0081	6.49748e-21	5.02259e-19	36.924
TGFBR2	-0.536906	9.99673	-10.9932	7.11221e-21	5.48097e-19	36.8346
CHSY1	-0.637988	9.0128	-10.9827	7.58323e-21	5.81928e-19	36.7712
NLGN2	-0.476609	6.94376	-10.9824	7.5974e-21	5.81928e-19	36.7694
HEPH	0.60633	7.20721	10.9791	7.7503e-21	5.91841e-19	36.7497
TNKS1BP1	-0.471061	6.9598	-10.9745	7.96971e-21	6.06757e-19	36.7221
AGXT2L1	-1.16937	6.85346	-10.9734	8.02408e-21	6.09057e-19	36.7154
ALG3	-0.442909	7.14713	-10.9715	8.11736e-21	6.14287e-19	36.704
LRRC1	0.38395	6.82883	10.9693	8.22619e-21	6.20658e-19	36.6908
NUP62CL	0.632594	6.98376	10.9551	8.96446e-21	6.74341e-19	36.6058
HTRA1	0.851145	10.1914	10.9393	9.87036e-21	7.40277e-19	36.5107
RBPMS2	-0.525137	13.0913	-10.9351	1.01207e-20	7.56796e-19	36.4859
TRABD	-0.437807	9.64451	-10.9252	1.07486e-20	8.01372e-19	36.4264
DCLK1	-0.424506	6.88828	-10.9135	1.15401e-20	8.57845e-19	36.3562
MKNK2	-0.572108	9.8366	-10.9052	1.21332e-20	8.99282e-19	36.3066
FKBP11	-0.85358	7.39583	-10.8997	1.25478e-20	9.27285e-19	36.2734
COL16A1	0.835537	8.35509	10.8954	1.28794e-20	9.49007e-19	36.2476
NAP1L3	0.78407	7.26781	10.8893	1.33693e-20	9.82234e-19	36.2107
RAB28	0.517709	8.08616	10.8849	1.37253e-20	1.00546e-18	36.1847
KIAA1191	0.415095	9.98838	10.8738	1.46795e-20	1.07225e-18	36.1183
DARC	-1.01316	7.48209	-10.8657	1.54241e-20	1.12337e-18	36.0694
MME	0.393519	6.49203	10.85	1.69623e-20	1.23184e-18	35.9754
MAPK13	-0.42661	6.31856	-10.846	1.73775e-20	1.25837e-18	35.9515
C21ORF51	0.472722	7.96119	10.8385	1.81942e-20	1.31237e-18	35.9061
TMBIM6	-0.471042	11.1016	-10.8382	1.82273e-20	1.31237e-18	35.9043
NBPF20	-1.05682	7.74049	-10.8286	1.93203e-20	1.3871e-18	35.8467
HSPA1L	0.359504	6.99208	10.8181	2.05841e-20	1.47364e-18	35.7841
HPCAL1	-0.469565	8.51673	-10.8149	2.09858e-20	1.49814e-18	35.765
DNAJC21	0.285935	6.99515	10.8059	2.21598e-20	1.57748e-18	35.7112
JAG2	-0.46863	7.49793	-10.7911	2.4245e-20	1.72105e-18	35.6223
NPL	-0.456042	6.37108	-10.7877	2.47425e-20	1.75144e-18	35.6022
TSPYL3	0.339438	6.79649	10.7858	2.50381e-20	1.7674e-18	35.5905
ALS2CR13	0.503555	7.85338	10.7843	2.5272e-20	1.77892e-18	35.5813
HMGB2	0.695735	8.69464	10.7585	2.95492e-20	2.0742e-18	35.4268
LUM	1.12927	10.2728	10.7578	2.96715e-20	2.077e-18	35.4227
ATL3	-0.528647	6.87897	-10.7531	3.05186e-20	2.13039e-18	35.3948
PLA2G2A	-1.35137	6.71093	-10.7508	3.09579e-20	2.15508e-18	35.3807
VWC2	0.968802	9.19858	10.7442	3.22068e-20	2.23584e-18	35.3416
RRBP1	-0.586759	8.25188	-10.7274	3.56717e-20	2.46958e-18	35.2406
S100A13	0.625446	8.77752	10.7159	3.82502e-20	2.64084e-18	35.1716
HFE2	1.2859	9.37694	10.7151	3.84222e-20	2.64546e-18	35.1672
RPN1	-0.568667	10.4658	-10.7084	4.00181e-20	2.74784e-18	35.127
HGS	-0.634572	9.54889	-10.7008	4.18951e-20	2.86891e-18	35.0817
ECM2	0.80565	7.96411	10.6899	4.47529e-20	3.04929e-18	35.0165
NIPA2	-0.461748	8.18853	-10.6899	4.47713e-20	3.04929e-18	35.0161
EXTL1	0.713858	7.37386	10.6871	4.55234e-20	3.09215e-18	34.9996
FAM125A	-0.447496	8.31047	-10.6813	4.71457e-20	3.19374e-18	34.965
CBX7	0.720066	9.56732	10.6789	4.78488e-20	3.23268e-18	34.9503
SLC35F1	0.99	8.44978	10.6687	5.0886e-20	3.42868e-18	34.8895
C14ORF179	0.66576	9.23937	10.6634	5.25679e-20	3.53256e-18	34.8574
BATF	-0.368947	6.22552	-10.6581	5.42589e-20	3.6365e-18	34.8261
C5ORF46	0.936961	7.97163	10.6494	5.71992e-20	3.8234e-18	34.7739
KIAA0644	0.815769	7.93215	10.6362	6.19474e-20	4.12982e-18	34.6951
ENTPD6	-0.543436	8.16374	-10.6241	6.66753e-20	4.43329e-18	34.6224
SNAI2	-0.581894	7.15921	-10.6217	6.76598e-20	4.48691e-18	34.6079
OKL38	-0.922588	7.65878	-10.6155	7.02385e-20	4.6457e-18	34.571
APCDD1L	0.884281	7.34639	10.6044	7.50876e-20	4.95342e-18	34.505
MEIS1	-0.500625	7.7756	-10.6027	7.59016e-20	4.99405e-18	34.4943
UNC84B	-0.513785	11.4329	-10.6005	7.69141e-20	5.04749e-18	34.4812
RNF149	-0.478521	8.20022	-10.598	7.80583e-20	5.10861e-18	34.4666
ZNF211	0.382507	7.87608	10.5976	7.82509e-20	5.10861e-18	34.4642
C1ORF142	0.673737	7.85762	10.5818	8.61214e-20	5.60791e-18	34.3695
HCST	-0.706348	7.60544	-10.5802	8.69581e-20	5.64779e-18	34.3599
C2ORF64	0.630971	9.22377	10.5757	8.93737e-20	5.78976e-18	34.3329
LOC728473	0.778204	9.86427	10.5699	9.25339e-20	5.97911e-18	34.2985
DYNC2LI1	0.315328	6.74677	10.5671	9.41405e-20	6.06737e-18	34.2815
LOC731486	-0.349777	6.3774	-10.5473	1.06061e-19	6.81823e-18	34.1637
FBP1	-0.546154	6.3254	-10.5407	1.10431e-19	7.0811e-18	34.1238
RGMA	-0.768342	8.7705	-10.5346	1.14539e-19	7.32586e-18	34.0877
N6AMT1	0.396731	7.21987	10.5341	1.14935e-19	7.33253e-18	34.0843
C19ORF59	-0.66585	6.12691	-10.5232	1.22757e-19	7.81183e-18	34.0192
BTBD14A	-0.588953	7.03724	-10.5166	1.27717e-19	8.10695e-18	33.98
ASAH1	0.671072	7.92138	10.515	1.28982e-19	8.16669e-18	33.9703
CSF3R	-0.537235	6.4826	-10.5117	1.31594e-19	8.31118e-18	33.9505
CIDEB	-0.313487	6.50914	-10.51	1.32924e-19	8.3742e-18	33.9406
APBB1IP	-0.411288	6.91489	-10.5056	1.36481e-19	8.57683e-18	33.9145
LPCAT3	-0.700616	7.95874	-10.5043	1.3762e-19	8.62695e-18	33.9062
EPB41L3	-0.533041	7.19134	-10.4988	1.4224e-19	8.87312e-18	33.8736
LMNB2	-0.537777	7.70544	-10.4988	1.42252e-19	8.87312e-18	33.8735
HBP1	0.460077	9.0414	10.492	1.48164e-19	9.21908e-18	33.8333
PLK2	0.60584	6.95397	10.4846	1.5501e-19	9.62128e-18	33.7887
SERPINA1	-0.483731	6.38705	-10.4832	1.56345e-19	9.68031e-18	33.7802
IL18BP	-0.499133	6.50226	-10.4785	1.60785e-19	9.93081e-18	33.7525
KCNK12	-0.698192	6.27195	-10.4711	1.68129e-19	1.03591e-17	33.7084
KLHL34	0.86172	7.8515	10.4674	1.71936e-19	1.05678e-17	33.6862
CDR2L	-0.671645	9.03178	-10.4646	1.7492e-19	1.0725e-17	33.6692
OSGIN2	0.521037	7.7049	10.4636	1.75919e-19	1.07601e-17	33.6636
STK38L	0.661258	7.76995	10.4618	1.7787e-19	1.08531e-17	33.6527
LILRB2	-0.23862	6.22056	-10.4521	1.88644e-19	1.14827e-17	33.5946
SLC30A1	0.465105	7.28339	10.4406	2.02113e-19	1.22729e-17	33.5264
C21ORF63	-0.562373	7.62111	-10.4291	2.16664e-19	1.30999e-17	33.4577
FBXO32	1.03565	10.092	10.429	2.16772e-19	1.30999e-17	33.4572
SERPINE1	-2.02012	7.05559	-10.4268	2.19675e-19	1.32436e-17	33.4441
LIN9	0.752122	8.04059	10.4058	2.49393e-19	1.49993e-17	33.3187
CTPS	-0.545919	7.04663	-10.3972	2.62689e-19	1.57613e-17	33.2674
PLAU	-0.727534	7.64765	-10.396	2.64678e-19	1.5843e-17	33.2599
ZMYND12	0.576286	7.01156	10.384	2.84584e-19	1.69941e-17	33.1883
GPRASP2	0.452786	7.76475	10.3775	2.95884e-19	1.76084e-17	33.1498
HK3	-0.456941	6.27664	-10.3773	2.96269e-19	1.76084e-17	33.1485
CD59	-0.762134	8.2447	-10.367	3.15309e-19	1.8696e-17	33.087
NR2C1	0.386359	7.60587	10.3659	3.17395e-19	1.87755e-17	33.0805
ADCY3	-0.690301	9.21726	-10.3509	3.47448e-19	2.05051e-17	32.9911
LDHA	-0.936015	11.7562	-10.3409	3.69021e-19	2.17274e-17	32.9315
FAM107A	-0.913217	9.94852	-10.3314	3.90694e-19	2.29499e-17	32.8752
PKD1L2	0.63724	6.87183	10.3282	3.98334e-19	2.33442e-17	32.856
C1RL	-0.501304	6.72454	-10.3256	4.04785e-19	2.36673e-17	32.8401
MED16	-0.454657	8.08793	-10.3202	4.1796e-19	2.43368e-17	32.8085
RNASE2	-0.624561	6.24348	-10.3202	4.18168e-19	2.43368e-17	32.808
PNRC2	0.409635	9.3809	10.3183	4.22765e-19	2.45476e-17	32.7972
TICAM1	-0.373011	7.68006	-10.3179	4.23859e-19	2.45546e-17	32.7947
FXR1	0.392542	9.62259	10.3156	4.29703e-19	2.48361e-17	32.7811
LNX2	0.44416	7.71924	10.3072	4.52266e-19	2.60803e-17	32.7306
C4ORF41	0.272514	7.91482	10.2971	4.80502e-19	2.76453e-17	32.6707
FKSG30	-0.9135	8.48207	-10.2943	4.88709e-19	2.799e-17	32.654
PPP1R3C	0.868921	11.9727	10.2943	4.88714e-19	2.799e-17	32.654
TRAK2	0.6221	11.3312	10.2931	4.92153e-19	2.8123e-17	32.647
MDFIC	0.679763	7.60264	10.2827	5.24042e-19	2.98421e-17	32.585
THRA	0.39949	7.42762	10.2825	5.24605e-19	2.98421e-17	32.584
CEL	-0.626699	6.78209	-10.2752	5.48417e-19	3.11264e-17	32.5401
OBFC2A	-0.640169	6.90999	-10.2662	5.78728e-19	3.27729e-17	32.4869
ZMYND19	-0.386806	7.59141	-10.2622	5.93154e-19	3.35145e-17	32.4626
MTHFR	-0.599939	7.39544	-10.26	6.00883e-19	3.38753e-17	32.4498
KTELC1	-0.611198	7.98976	-10.2566	6.13458e-19	3.4507e-17	32.4294
LOC285556	-1.727	6.78819	-10.2433	6.64381e-19	3.72882e-17	32.3506
ACTB	-0.871282	11.609	-10.2415	6.71872e-19	3.76248e-17	32.3395
EMILIN1	-0.619024	7.19282	-10.2282	7.27793e-19	4.0666e-17	32.2605
HSPA2	1.3869	9.07826	10.2245	7.44311e-19	4.1497e-17	32.2383
AMZ2	0.46555	9.90497	10.2238	7.47363e-19	4.15752e-17	32.2343
PRKCQ	-0.776557	8.03474	-10.2218	7.56368e-19	4.19834e-17	32.2225
PTBP1	-0.564158	10.6809	-10.2069	8.27359e-19	4.58229e-17	32.1338
FAM102A	0.288292	6.84726	10.2057	8.33355e-19	4.60538e-17	32.1267
LGMN	-0.498767	8.86311	-10.1832	9.54242e-19	5.26191e-17	31.9929
STXBP2	-0.509258	6.28422	-10.1825	9.58158e-19	5.27196e-17	31.9888
AIF1	-0.669699	7.32822	-10.181	9.66801e-19	5.30793e-17	31.9799
FYCO1	0.796352	10.7016	10.1792	9.77657e-19	5.35586e-17	31.9689
ARF3	-0.440146	7.44859	-10.1757	9.98356e-19	5.45739e-17	31.9482
PDK4	-1.99848	10.2184	-10.1718	1.02187e-18	5.57385e-17	31.9252
TNNT1	0.925408	8.0658	10.171	1.02685e-18	5.58893e-17	31.9204
ISG20	-1.0877	7.50496	-10.1633	1.07577e-18	5.84257e-17	31.8744
FCN1	-1.28108	7.14885	-10.1555	1.12747e-18	6.11017e-17	31.8281
KLF4	-0.753885	7.03584	-10.1473	1.18399e-18	6.4027e-17	31.7797
GRB2	-0.345057	7.41408	-10.1425	1.21894e-18	6.57759e-17	31.751
THBS4	1.27495	11.3845	10.1416	1.22575e-18	6.60019e-17	31.7455
PHGDH	-0.727315	8.51266	-10.1407	1.2326e-18	6.62294e-17	31.74
MTE	-0.875649	8.16773	-10.14	1.23724e-18	6.6337e-17	31.7363
LILRA2	-0.474383	6.17355	-10.1314	1.30346e-18	6.97395e-17	31.6848
TEAD2	-0.48692	10.3935	-10.1293	1.31947e-18	7.04465e-17	31.6727
ARPC4	-0.568473	8.0985	-10.1245	1.35851e-18	7.23775e-17	31.6439
RAC2	-0.689974	7.13372	-10.1184	1.40911e-18	7.49147e-17	31.6078
IFI16	-0.680893	7.85042	-10.116	1.42928e-18	7.58271e-17	31.5937
SLC31A1	-0.548465	7.41839	-10.1123	1.46148e-18	7.73725e-17	31.5717
SBNO2	-0.377145	6.5121	-10.1075	1.5046e-18	7.94882e-17	31.543
IGSF5	0.809053	9.04412	10.105	1.52687e-18	8.0404e-17	31.5285
UBN1	-0.534513	8.422	-10.1049	1.52831e-18	8.0404e-17	31.5275
FAM46A	-0.538917	10.6568	-10.1028	1.54743e-18	8.12402e-17	31.5153
TMEM140	0.795982	9.18456	10.102	1.55478e-18	8.14565e-17	31.5106
APOBEC3F	0.287533	6.9096	10.0988	1.58527e-18	8.28815e-17	31.4914
LMNA	-0.512937	9.50659	-10.0893	1.67799e-18	8.7547e-17	31.4353
C17ORF70	-0.519096	8.93132	-10.0856	1.71609e-18	8.93504e-17	31.4131
TMEM74	0.745287	6.72544	10.085	1.72234e-18	8.94906e-17	31.4095
ZNF385A	-0.288437	6.32391	-10.0821	1.75292e-18	9.08923e-17	31.3921
ARRDC2	-0.39109	6.53495	-10.0806	1.76891e-18	9.15329e-17	31.3831
SOX4	0.670786	7.51401	10.0798	1.77701e-18	9.17635e-17	31.3786
LOC654264	-0.536766	6.26216	-10.0791	1.7845e-18	9.19621e-17	31.3745
GPNMB	0.935496	10.6637	10.0783	1.79294e-18	9.22085e-17	31.3698
POLR3H	-0.322963	6.58126	-10.0764	1.8134e-18	9.30704e-17	31.3586
C5AR1	-0.505074	6.48867	-10.075	1.8289e-18	9.36184e-17	31.3502
EYA1	0.485171	7.08312	10.0748	1.8315e-18	9.36184e-17	31.3488
FCGR1B	-0.384913	6.35419	-10.069	1.89561e-18	9.66991e-17	31.3148
GLRB	0.610345	7.9147	10.0677	1.9108e-18	9.72768e-17	31.3069
MKL1	-0.410813	6.83151	-10.0628	1.96836e-18	1.00005e-16	31.2776
C22ORF25	0.652497	8.79044	10.0609	1.99071e-18	1.00937e-16	31.2664
TPD52L1	0.779128	8.8723	10.0598	2.00423e-18	1.01339e-16	31.2597
ZNF189	-0.587134	7.86421	-10.0596	2.00668e-18	1.01339e-16	31.2585
SLMAP	0.525195	12.0588	10.057	2.0382e-18	1.02725e-16	31.2431
GRRP1	-0.559705	7.80029	-10.0518	2.10205e-18	1.05732e-16	31.2127
MST150	-0.351537	6.71412	-10.0438	2.20598e-18	1.10739e-16	31.165
ZMPSTE24	-0.501088	9.97206	-10.0373	2.29359e-18	1.14776e-16	31.1265
TNFRSF1B	-0.574518	7.06447	-10.0372	2.29553e-18	1.14776e-16	31.1257
CD276	-0.454217	6.76118	-10.0287	2.4153e-18	1.20526e-16	31.0755
CFD	-1.45399	10.7174	-10.0282	2.42204e-18	1.20623e-16	31.0727
OMD	0.787243	7.65471	10.0222	2.51101e-18	1.24808e-16	31.0371
PPP1R14B	-0.853186	9.62178	-10.0206	2.53573e-18	1.25788e-16	31.0274
GFOD1	-0.79022	9.53338	-10.0164	2.60014e-18	1.2873e-16	31.0026
CENPA	1.69911	7.75273	10.0107	2.69099e-18	1.32967e-16	30.9687
ASCC3L1	0.373238	7.40375	10.0086	2.72532e-18	1.34399e-16	30.9562
C14ORF135	0.681138	9.40495	9.99855	2.89428e-18	1.42453e-16	30.8968
PCK2	-0.236835	6.25762	-9.9936	2.98157e-18	1.46463e-16	30.8674
TSPAN32	0.765822	8.42707	9.99026	3.04192e-18	1.49137e-16	30.8476
SERPINI1	0.446868	7.13729	9.98917	3.06194e-18	1.49827e-16	30.8411
TM7SF2	1.05073	10.013	9.9878	3.08705e-18	1.50763e-16	30.8331
TMEM14C	0.372715	11.6054	9.98531	3.13366e-18	1.52743e-16	30.8183
S100A11	-0.80915	8.02735	-9.97853	3.26357e-18	1.58768e-16	30.7781
SIRT5	0.458364	8.51055	9.9767	3.29959e-18	1.60211e-16	30.7673
KIAA1429	0.339677	7.69965	9.97385	3.35648e-18	1.6266e-16	30.7504
LOC401397	0.787063	11.6073	9.96873	3.4612e-18	1.67413e-16	30.7201
LOC399942	-0.84396	7.52342	-9.9648	3.54382e-18	1.71081e-16	30.6968
TMEM51	-0.476773	8.25886	-9.95155	3.83685e-18	1.84873e-16	30.6183
LYN	-0.587527	7.61321	-9.93288	4.29103e-18	2.06363e-16	30.5078
SGIP1	0.740798	7.58531	9.92314	4.549e-18	2.18352e-16	30.4501
SPI1	-0.343379	6.54557	-9.91564	4.75804e-18	2.27952e-16	30.4058
RHOG	-0.554144	8.35069	-9.9139	4.80807e-18	2.29912e-16	30.3954
RCOR3	0.50082	9.2563	9.91052	4.90632e-18	2.34165e-16	30.3755
STEAP3	-0.344361	6.53988	-9.90302	5.13188e-18	2.44468e-16	30.3311
MGST3	0.462652	13.3899	9.90118	5.18869e-18	2.46708e-16	30.3202
APOLD1	-1.49467	8.42763	-9.90063	5.2058e-18	2.47055e-16	30.3169
PYGL	-0.381527	6.93627	-9.89436	5.40491e-18	2.56022e-16	30.2799
LOC643783	0.295958	6.4375	9.89144	5.50027e-18	2.6005e-16	30.2626
FZD1	0.515895	7.29912	9.88561	5.69579e-18	2.6879e-16	30.2281
MUC1	-0.318226	6.31943	-9.88369	5.76183e-18	2.71399e-16	30.2167
HSPA4L	0.395441	7.10073	9.87983	5.89648e-18	2.77223e-16	30.1939
CCNYL1	-0.338638	6.74208	-9.8728	6.14985e-18	2.8831e-16	30.1523
TMEM149	-0.491024	6.87318	-9.87266	6.15518e-18	2.8831e-16	30.1515
ZNF536	0.507031	6.92337	9.8665	6.38631e-18	2.98581e-16	30.1151
S100A12	-0.613599	6.17206	-9.86445	6.4652e-18	3.01709e-16	30.103
ZNF616	0.301195	6.80861	9.86229	6.54914e-18	3.05062e-16	30.0902
ATP2A2	-0.760918	12.4134	-9.86062	6.61496e-18	3.07559e-16	30.0803
C10ORF110	0.816287	7.61475	9.85631	6.78781e-18	3.15014e-16	30.0549
KCNA5	0.907253	7.93806	9.85187	6.97048e-18	3.22897e-16	30.0286
DNAJC4	0.349264	7.09976	9.84882	7.09894e-18	3.28245e-16	30.0106
C12ORF47	0.503348	9.8727	9.8464	7.20246e-18	3.32421e-16	29.9963
RGS1	-0.894147	6.43616	-9.84205	7.39257e-18	3.40572e-16	29.9706
ARHGAP9	-0.409911	6.46986	-9.84034	7.46853e-18	3.43443e-16	29.9605
ID3	-0.676708	9.9734	-9.82697	8.09062e-18	3.71373e-16	29.8815
LOC648024	-0.829892	7.87634	-9.82572	8.15144e-18	3.73484e-16	29.8741
FRMD3	0.682747	8.68654	9.82367	8.2519e-18	3.77401e-16	29.862
IER3	1.17623	9.22366	9.81502	8.68971e-18	3.96089e-16	29.8109
C13ORF15	-0.798395	11.0553	-9.81498	8.69196e-18	3.96089e-16	29.8107
EDC3	0.704948	8.67326	9.80963	8.97481e-18	4.0824e-16	29.779
GARNL3	0.587752	7.94747	9.8087	9.02463e-18	4.09767e-16	29.7736
FAM129B	-0.516807	8.57354	-9.80831	9.0458e-18	4.0999e-16	29.7713
RNASE1	-0.706189	9.32923	-9.80468	9.24406e-18	4.18223e-16	29.7499
SMTNL2	-0.583228	6.48577	-9.80004	9.50439e-18	4.29231e-16	29.7224
SNX13	0.462685	7.99076	9.79378	9.86656e-18	4.4479e-16	29.6855
FGD3	-0.465277	7.07424	-9.792	9.972e-18	4.4874e-16	29.675
C1ORF105	-0.399427	6.38648	-9.78251	1.05541e-17	4.74087e-16	29.619
PDGFRB	-0.668918	9.72525	-9.78117	1.0639e-17	4.77049e-16	29.6111
CD33	-0.377098	6.29247	-9.77716	1.08969e-17	4.87748e-16	29.5874
SLC7A5	-0.929918	6.97962	-9.77371	1.11241e-17	4.97034e-16	29.567
FAM46B	-1.0735	8.0516	-9.76061	1.20299e-17	5.36556e-16	29.4897
PUF60	-0.419131	10.8997	-9.75618	1.23521e-17	5.49952e-16	29.4636
CLIC1	-0.883363	9.7165	-9.75444	1.24816e-17	5.54737e-16	29.4533
FPR3	-0.497673	6.6083	-9.73998	1.36074e-17	6.03709e-16	29.3681
B4GALT5	-0.533721	9.58134	-9.73763	1.37998e-17	6.10333e-16	29.3542
GCA	-0.564613	7.59768	-9.73756	1.38052e-17	6.10333e-16	29.3538
SOCS1	-0.630781	6.41253	-9.72826	1.45932e-17	6.44042e-16	29.299
SLC31A2	-0.506842	7.95073	-9.72758	1.46529e-17	6.45162e-16	29.295
SNF1LK	-0.994205	6.8462	-9.72739	1.46697e-17	6.45162e-16	29.2938
LOC642897	0.562602	8.09466	9.72439	1.49346e-17	6.55664e-16	29.2762
KLHL13	0.421601	7.04122	9.71784	1.55299e-17	6.80617e-16	29.2376
YARS	-0.529459	9.26133	-9.71642	1.56627e-17	6.85245e-16	29.2292
TMCO3	0.604656	8.53605	9.71384	1.59056e-17	6.94665e-16	29.214
BRD8	0.302102	7.51203	9.71277	1.60075e-17	6.97906e-16	29.2077
CACNA1H	-0.413455	7.06004	-9.70668	1.66001e-17	7.2249e-16	29.1718
BDNF	0.543271	6.81273	9.70208	1.70616e-17	7.41299e-16	29.1447
COMMD1	0.491028	11.1368	9.69097	1.82308e-17	7.90735e-16	29.0792
FLJ35801	-0.4178	6.42357	-9.68809	1.85466e-17	8.0305e-16	29.0623
USP46	0.599195	8.34453	9.68706	1.86609e-17	8.06613e-16	29.0562
MLKL	-0.383664	6.6943	-9.68114	1.93319e-17	8.34185e-16	29.0213
PHF3	0.470369	8.903	9.67746	1.97616e-17	8.51268e-16	28.9996
TMEM56	0.633409	7.69551	9.67253	2.03507e-17	8.75149e-16	28.9706
ATPBD4	0.343289	7.13063	9.67079	2.05629e-17	8.82769e-16	28.9604
LHFPL2	-0.654792	7.63748	-9.66972	2.06946e-17	8.86913e-16	28.9541
TRIM39	0.238577	7.33236	9.66746	2.09758e-17	8.97437e-16	28.9407
DRAM	-0.433628	7.23439	-9.6628	2.15667e-17	9.20658e-16	28.9133
MYADM	-0.576553	9.8028	-9.6626	2.15916e-17	9.20658e-16	28.9122
LILRA3	-0.357624	6.16123	-9.66016	2.19086e-17	9.32595e-16	28.8978
XPO4	0.77296	9.98828	9.6561	2.24445e-17	9.53798e-16	28.8739
TTYH3	-0.404493	6.63653	-9.65163	2.30517e-17	9.77951e-16	28.8476
CCL2	-1.43697	8.3941	-9.65075	2.31723e-17	9.81417e-16	28.8424
PTCD2	0.410372	7.50427	9.64936	2.33654e-17	9.87934e-16	28.8342
GPBAR1	-0.404935	6.55404	-9.63393	2.56154e-17	1.08125e-15	28.7435
RNF20	0.552993	9.73006	9.62703	2.66906e-17	1.12475e-15	28.7029
UNQ2541	-0.422802	6.14582	-9.62297	2.73442e-17	1.15038e-15	28.679
ZNF30	0.385442	7.40982	9.62174	2.7546e-17	1.15693e-15	28.6717
ARPC5L	-0.608635	9.18714	-9.62053	2.77444e-17	1.16333e-15	28.6646
ADFP	-1.15851	9.55006	-9.61889	2.80172e-17	1.17281e-15	28.655
HRK	0.548791	6.48689	9.61719	2.83017e-17	1.18276e-15	28.645
SOX18	-0.871028	10.6525	-9.61503	2.86689e-17	1.19612e-15	28.6323
CXCR7	0.820616	9.8996	9.61318	2.89857e-17	1.20734e-15	28.6214
IL15RA	-0.207496	6.18452	-9.61089	2.93843e-17	1.22192e-15	28.6079
ITPR3	-0.635473	9.20427	-9.60951	2.96264e-17	1.22996e-15	28.5998
MAGOH	-0.581521	7.35514	-9.60848	2.98087e-17	1.23549e-15	28.5938
NEDD9	-0.552408	6.97557	-9.60651	3.01603e-17	1.24801e-15	28.5822
FLJ23584	0.407092	7.06908	9.60106	3.11555e-17	1.28708e-15	28.5501
KIAA1303	0.242942	6.49214	9.59859	3.16179e-17	1.30404e-15	28.5356
UPF3B	0.323076	7.5225	9.59678	3.19606e-17	1.31602e-15	28.525
FLJ27354	0.48802	7.2548	9.5965	3.20127e-17	1.31602e-15	28.5234
ZNF16	0.24572	6.87448	9.59202	3.28784e-17	1.34941e-15	28.497
PYCARD	-0.423258	7.03472	-9.58608	3.40617e-17	1.3957e-15	28.4621
GADD45G	-1.23109	9.57399	-9.58333	3.46239e-17	1.41643e-15	28.4459
LRP5	0.413308	8.06477	9.5829	3.47132e-17	1.41778e-15	28.4434
BBS4	0.472789	8.18433	9.57695	3.59633e-17	1.46646e-15	28.4085
ST8SIA5	0.711024	7.79584	9.57237	3.69578e-17	1.50458e-15	28.3815
CSK	-0.515291	8.18894	-9.57185	3.70717e-17	1.50679e-15	28.3785
ZNF502	0.229356	6.76751	9.56416	3.8807e-17	1.57478e-15	28.3333
EIF4ENIF1	0.324262	8.34523	9.56326	3.90168e-17	1.57975e-15	28.328
PTHR1	-0.610088	8.16787	-9.56309	3.9055e-17	1.57975e-15	28.327
TLL2	0.598734	6.89176	9.56254	3.91833e-17	1.5824e-15	28.3238
TAF15	1.02038	9.63276	9.55891	4.00383e-17	1.61434e-15	28.3025
C6ORF111	0.487046	8.66015	9.55839	4.01627e-17	1.61678e-15	28.2994
FURIN	-0.459438	7.05253	-9.55511	4.09552e-17	1.64605e-15	28.2801
POLR1E	0.527164	8.35249	9.55401	4.12229e-17	1.65417e-15	28.2737
SUSD1	-0.457268	7.02393	-9.55233	4.16374e-17	1.66814e-15	28.2638
NT5DC3	-0.511098	7.17162	-9.54719	4.29299e-17	1.7172e-15	28.2337
NBPF10	-0.682542	6.83901	-9.54562	4.33329e-17	1.73057e-15	28.2244
TUBG1	-0.42198	8.20073	-9.54535	4.34022e-17	1.73059e-15	28.2229
PAFAH1B3	-0.424642	6.70331	-9.53792	4.53643e-17	1.80597e-15	28.1792
ARHGDIA	-0.621537	8.83831	-9.53754	4.54654e-17	1.80714e-15	28.177
LY96	-0.912913	8.13401	-9.52771	4.8203e-17	1.91294e-15	28.1193
LMCD1	-1.43169	9.35588	-9.52731	4.83181e-17	1.91449e-15	28.1169
SPTBN1	0.52093	9.94477	9.5232	4.95123e-17	1.95873e-15	28.0928
PROM1	1.18586	8.68223	9.52221	4.98042e-17	1.96719e-15	28.087
FADD	-0.4133	8.09924	-9.51039	5.3427e-17	2.10698e-15	28.0177
ZNF671	0.373201	7.90755	9.50726	5.44327e-17	2.14329e-15	27.9993
LOC374395	-0.406121	10.0712	-9.5021	5.6126e-17	2.20651e-15	27.9691
C14ORF28	0.555357	7.81914	9.50081	5.65595e-17	2.22009e-15	27.9615
ETS2	-0.57321	8.5393	-9.50007	5.68086e-17	2.2264e-15	27.9571
LARP7	0.416322	9.15077	9.49824	5.7428e-17	2.24718e-15	27.9464
NINJ2	-0.594077	7.67259	-9.49427	5.88002e-17	2.29731e-15	27.9231
FGF1	0.347091	6.72497	9.49289	5.92825e-17	2.31257e-15	27.9151
C9ORF24	0.593025	8.44462	9.49251	5.94177e-17	2.31426e-15	27.9128
ADAMTS9	-0.97798	7.79187	-9.49009	6.02784e-17	2.34416e-15	27.8986
LOC647000	-0.586349	10.7453	-9.48658	6.15462e-17	2.38978e-15	27.8781
CCR1	-0.329143	6.25582	-9.48624	6.16711e-17	2.39006e-15	27.8761
MORN4	0.39694	6.79397	9.48604	6.17431e-17	2.39006e-15	27.8749
HMOX1	-0.495647	6.37285	-9.48018	6.39291e-17	2.47088e-15	27.8406
LRSAM1	-0.406043	7.67938	-9.46647	6.93534e-17	2.67643e-15	27.7602
CXCL2	-0.830697	6.73374	-9.45358	7.48665e-17	2.88476e-15	27.6847
GLIPR1	-0.507213	6.61704	-9.44855	7.71351e-17	2.96764e-15	27.6552
MFN2	0.594411	11.3808	9.44736	7.76803e-17	2.98406e-15	27.6483
CCND3	-0.448104	10.7539	-9.43704	8.25893e-17	3.16781e-15	27.5878
RBM20	0.82356	11.2108	9.43571	8.32432e-17	3.18804e-15	27.58
NLRP3	-0.252058	6.25407	-9.4339	8.41422e-17	3.21758e-15	27.5694
MOAP1	0.575113	9.53478	9.4323	8.49409e-17	3.2432e-15	27.5601
SKP1A	0.347836	9.11957	9.40948	9.72498e-17	3.70756e-15	27.4265
UBE2J1	-0.55766	7.85258	-9.40326	1.00905e-16	3.84109e-15	27.3901
COL4A5	0.55263	7.66101	9.39098	1.08522e-16	4.12481e-15	27.3183
BTK	-0.452004	6.31491	-9.39037	1.08918e-16	4.13363e-15	27.3147
SLC7A7	-0.590316	7.22294	-9.38565	1.12005e-16	4.24441e-15	27.2871
CX3CR1	0.487441	6.83519	9.38471	1.12629e-16	4.26164e-15	27.2816
WARS	-0.711361	9.65508	-9.38276	1.13941e-16	4.30483e-15	27.2702
SPOCK1	-0.983288	8.25431	-9.37605	1.18556e-16	4.47247e-15	27.231
CAPN3	0.437276	6.77848	9.37322	1.20565e-16	4.54146e-15	27.2144
TSC1	0.499058	8.46639	9.36825	1.24167e-16	4.67014e-15	27.1853
SLC2A6	-0.433751	6.99435	-9.3651	1.26503e-16	4.75092e-15	27.1669
C3AR1	-0.379342	6.33071	-9.35145	1.37152e-16	5.1432e-15	27.0872
KIAA1468	0.252918	7.41702	9.34122	1.45712e-16	5.45607e-15	27.0274
PPM1G	-0.432347	9.26188	-9.32781	1.57746e-16	5.89791e-15	26.9491
PDGFRA	-0.68936	8.41083	-9.32339	1.61927e-16	6.04526e-15	26.9233
MYD88	-0.349684	6.78148	-9.31717	1.67995e-16	6.26253e-15	26.887
PPCS	0.407729	9.60227	9.31598	1.69188e-16	6.29769e-15	26.88
TIMP4	-0.854768	7.77014	-9.31359	1.71591e-16	6.37772e-15	26.8661
NOL6	-0.419823	7.85559	-9.31329	1.71902e-16	6.37986e-15	26.8643
PMM1	0.3372	9.18762	9.31297	1.72221e-16	6.38232e-15	26.8625
C5ORF37	0.268732	7.17943	9.31127	1.73962e-16	6.43029e-15	26.8526
TUBA1A	-0.615395	11.0603	-9.31121	1.74026e-16	6.43029e-15	26.8522
NMNAT3	0.416207	7.75993	9.30636	1.79087e-16	6.60762e-15	26.8239
MYCN	0.336301	6.3608	9.3061	1.79362e-16	6.60807e-15	26.8224
ZNF277	0.502503	8.51667	9.30008	1.8586e-16	6.83746e-15	26.7873
SNCA	1.01226	8.09698	9.29672	1.89594e-16	6.96469e-15	26.7676
SFRP4	0.947146	6.98726	9.29621	1.90165e-16	6.97548e-15	26.7647
LANCL1	0.413923	10.1018	9.28934	1.98047e-16	7.25403e-15	26.7246
PRDX6	-0.455174	11.9364	-9.2842	2.04158e-16	7.46702e-15	26.6946
AQP9	-0.659123	6.54141	-9.28126	2.07735e-16	7.58685e-15	26.6775
UNC45B	0.408244	7.18813	9.27929	2.10171e-16	7.66471e-15	26.666
PLSCR3	-0.520299	10.3556	-9.27785	2.11958e-16	7.71872e-15	26.6576
NOL1	-0.465319	7.44057	-9.26961	2.22532e-16	8.09209e-15	26.6096
FCGBP	-0.818559	6.70668	-9.26915	2.23141e-16	8.10253e-15	26.6069
GAB1	0.339693	6.79033	9.26851	2.23985e-16	8.12147e-15	26.6031
ZFP90	0.380953	8.3748	9.26719	2.25739e-16	8.1733e-15	26.5954
LRCH4	-0.452119	6.95289	-9.26522	2.28391e-16	8.25748e-15	26.5839
P2RY11	-0.34566	6.71525	-9.26483	2.28916e-16	8.25974e-15	26.5817
IL4R	-0.349032	6.54902	-9.26468	2.29109e-16	8.25974e-15	26.5808
MAP2K1	-0.757101	9.14808	-9.2611	2.34017e-16	8.42462e-15	26.5599
CPT1B	0.754264	9.42293	9.25898	2.36961e-16	8.51841e-15	26.5476
GABRB1	0.821748	7.73276	9.25569	2.41612e-16	8.67325e-15	26.5284
TGFBR3	-0.645175	8.84732	-9.25095	2.48466e-16	8.90662e-15	26.5008
RDH5	-0.862937	8.27315	-9.2483	2.52392e-16	9.03449e-15	26.4853
PNPLA4	0.40877	7.00918	9.24629	2.55403e-16	9.12929e-15	26.4736
MLLT11	1.08499	11.0097	9.24589	2.55999e-16	9.13763e-15	26.4713
GRK4	0.345791	6.85479	9.23945	2.65919e-16	9.4783e-15	26.4338
HLF	0.655439	7.78669	9.23519	2.72693e-16	9.70601e-15	26.409
TMEM42	0.487944	8.71036	9.23102	2.79489e-16	9.93388e-15	26.3847
ELL	-0.294058	7.2466	-9.22939	2.82198e-16	1.00161e-14	26.3752
EIF4A1	-0.732779	11.6103	-9.22817	2.84224e-16	1.00738e-14	26.3681
LFNG	0.557299	7.20634	9.2227	2.9355e-16	1.03897e-14	26.3363
SLC44A3	-0.432031	6.69323	-9.21929	2.99515e-16	1.05859e-14	26.3164
MMP9	-0.438865	6.11182	-9.21293	3.10972e-16	1.0951e-14	26.2794
DCUN1D2	0.597448	7.8619	9.21291	3.11012e-16	1.0951e-14	26.2792
KIAA1370	0.5232	8.17557	9.21284	3.11148e-16	1.0951e-14	26.2788
PLA2G15	0.546855	8.26013	9.20846	3.19275e-16	1.12214e-14	26.2534
CCDC109B	-0.82503	8	-9.20513	3.25616e-16	1.14283e-14	26.234
REXO1	-0.318688	7.24616	-9.19686	3.41884e-16	1.19826e-14	26.1859
NPTX2	-1.04995	6.75444	-9.19456	3.46564e-16	1.21297e-14	26.1725
PTPRM	0.467491	10.3325	9.19098	3.53944e-16	1.23709e-14	26.1517
CLIC6	1.35522	9.62445	9.18857	3.59014e-16	1.25307e-14	26.1376
SAMSN1	-0.222151	6.14457	-9.18783	3.60594e-16	1.25684e-14	26.1333
CTF1	0.357714	7.03662	9.18364	3.69614e-16	1.2865e-14	26.1089
ZNF564	0.31992	7.79232	9.18132	3.7469e-16	1.30237e-14	26.0955
MDP-1	0.349084	7.95975	9.18056	3.76385e-16	1.30646e-14	26.091
FLJ21986	0.616904	9.00862	9.18008	3.77434e-16	1.3083e-14	26.0883
PVR	-0.754558	7.13249	-9.1796	3.78518e-16	1.31025e-14	26.0854
TAP1	-0.712358	9.18141	-9.17917	3.79482e-16	1.31179e-14	26.0829
GAK	-0.347474	7.70112	-9.1698	4.01008e-16	1.3843e-14	26.0285
C10ORF97	0.389173	8.76971	9.16938	4.02001e-16	1.38539e-14	26.0261
CD300C	-0.257525	6.14095	-9.1692	4.02424e-16	1.38539e-14	26.025
ASB3	0.224447	7.43497	9.16655	4.08774e-16	1.40533e-14	26.0096
PSMB8	-0.39198	7.21871	-9.16587	4.10408e-16	1.40903e-14	26.0056
SLC16A3	-0.804721	7.64436	-9.16308	4.17216e-16	1.42877e-14	25.9894
YTHDC1	0.326482	9.33833	9.16305	4.17292e-16	1.42877e-14	25.9892
MTHFD2	-0.573861	7.79361	-9.16202	4.19823e-16	1.43549e-14	25.9833
VARS	-0.335168	6.99726	-9.1616	4.20852e-16	1.43706e-14	25.9808
UCRC	0.379869	9.24048	9.15822	4.2932e-16	1.46399e-14	25.9612
TMEM71	0.974713	9.44285	9.15705	4.32305e-16	1.47217e-14	25.9543
FAM89A	-0.356289	7.34368	-9.15427	4.39444e-16	1.49447e-14	25.9382
CDKL3	0.239485	6.91874	9.14704	4.58546e-16	1.55733e-14	25.8962
LRRC32	-0.666837	9.03272	-9.1458	4.61923e-16	1.56668e-14	25.889
CCDC41	0.504485	7.52063	9.14354	4.68097e-16	1.58549e-14	25.8759
AKAP8	-0.340759	7.82872	-9.14071	4.75952e-16	1.60993e-14	25.8595
ZNHIT3	0.321558	9.1194	9.13785	4.84048e-16	1.63512e-14	25.8428
PDE4D	-0.755202	7.96211	-9.13264	4.99121e-16	1.68378e-14	25.8126
CD86	-0.24393	6.46688	-9.1313	5.0307e-16	1.69484e-14	25.8048
FASN	-0.738147	8.41577	-9.13101	5.03928e-16	1.69546e-14	25.8031
SYK	-0.444065	6.71169	-9.12962	5.08066e-16	1.70627e-14	25.795
DCLK2	0.522824	7.40852	9.12948	5.08496e-16	1.70627e-14	25.7942
MYH7B	0.89304	9.23272	9.12087	5.34914e-16	1.79253e-14	25.7442
STEAP4	-0.41522	6.19753	-9.12002	5.37596e-16	1.79912e-14	25.7393
MS4A4A	-0.335657	6.45462	-9.11771	5.44965e-16	1.82137e-14	25.7259
SH2D3C	-0.329551	7.28108	-9.10938	5.72338e-16	1.91032e-14	25.6775
PDZD2	0.501231	8.75414	9.1058	5.84517e-16	1.94839e-14	25.6568
CRSP2	0.256619	6.77165	9.10318	5.93597e-16	1.97604e-14	25.6415
C11ORF74	0.476465	9.77861	9.09844	6.10371e-16	2.0292e-14	25.6141
SPPL2A	-0.642188	9.04996	-9.09652	6.17312e-16	2.04957e-14	25.6029
CHMP5	0.501997	9.16265	9.09184	6.34521e-16	2.10394e-14	25.5758
TPD52	0.19884	6.54965	9.0916	6.35422e-16	2.10416e-14	25.5744
ABL1	-0.312162	7.68813	-9.08965	6.42732e-16	2.12557e-14	25.5631
ANKRA2	0.443915	8.124	9.08762	6.50476e-16	2.14836e-14	25.5513
RCN1	-0.53784	8.78905	-9.08569	6.57905e-16	2.17005e-14	25.5401
CDKN2D	-0.341483	6.83773	-9.08369	6.65674e-16	2.19281e-14	25.5285
DNAJC15	0.517671	9.36062	9.07923	6.83359e-16	2.24813e-14	25.5026
U2AF2	-0.373981	8.66157	-9.07529	6.9937e-16	2.2978e-14	25.4798
DPY19L2	0.67947	8.61952	9.0721	7.12609e-16	2.33825e-14	25.4613
CLDND2	0.516007	7.79725	9.07153	7.15002e-16	2.34305e-14	25.458
NAMPT	-0.87788	7.4594	-9.06958	7.23214e-16	2.36688e-14	25.4467
ZNF664	-0.57294	6.61846	-9.06535	7.41402e-16	2.42326e-14	25.4222
RRAGB	0.331732	7.64531	9.06353	7.49414e-16	2.44627e-14	25.4116
CCDC121	0.292876	6.82603	9.06168	7.57596e-16	2.46978e-14	25.4009
SEC23B	-0.422154	7.52893	-9.05782	7.74971e-16	2.52031e-14	25.3785
TMUB1	-0.485933	8.24102	-9.05779	7.75095e-16	2.52031e-14	25.3784
PDE7A	-0.585834	7.69724	-9.05732	7.77218e-16	2.52267e-14	25.3757
FMO4	0.512488	7.55373	9.05719	7.77824e-16	2.52267e-14	25.3749
PVRL2	-0.360305	7.36197	-9.05618	7.82456e-16	2.53443e-14	25.3691
RNASE6	-0.501398	6.64243	-9.05517	7.8712e-16	2.54627e-14	25.3632
C14ORF147	-0.364654	8.17586	-9.05128	8.05281e-16	2.60168e-14	25.3407
CAP1	-0.607725	10.0473	-9.04324	8.44231e-16	2.72402e-14	25.2941
NXT1	-0.493931	8.48751	-9.03928	8.6408e-16	2.7845e-14	25.2712
OXCT1	0.639193	9.78665	9.03535	8.8427e-16	2.84593e-14	25.2484
FAM164A	0.380297	7.26402	9.03159	9.04006e-16	2.90573e-14	25.2266
H2AFY	-0.315742	9.86781	-9.0249	9.40194e-16	3.0182e-14	25.1879
SLC25A22	-0.401048	6.70064	-9.01561	9.92863e-16	3.18323e-14	25.1341
PAAF1	0.367857	8.1201	9.01329	1.00645e-15	3.22268e-14	25.1207
TMED9	-0.684591	9.4836	-9.01251	1.01107e-15	3.23337e-14	25.1162
IGFBP4	-0.778915	9.22941	-9.01013	1.02532e-15	3.27479e-14	25.1024
CTSF	0.583216	8.54025	9.00785	1.0391e-15	3.31461e-14	25.0892
EMP3	-0.662176	9.68594	-9.00329	1.06727e-15	3.40016e-14	25.0629
TRIM8	-0.417837	10.2954	-9.00077	1.0832e-15	3.44654e-14	25.0482
ATP1B2	0.408096	7.33541	8.99926	1.09282e-15	3.47278e-14	25.0395
RCC2	-0.535552	8.97865	-8.99642	1.11114e-15	3.52653e-14	25.0231
RAMP1	-0.756339	9.70893	-8.99487	1.12127e-15	3.5512e-14	25.0142
TYRP1	0.906267	9.5193	8.9948	1.12173e-15	3.5512e-14	25.0138
DUSP28	0.614031	9.36703	8.99358	1.12978e-15	3.57221e-14	25.0067
SMARCD2	-0.411411	6.77789	-8.99234	1.13804e-15	3.5938e-14	24.9995
RIN2	0.420167	9.42897	8.98913	1.1597e-15	3.65764e-14	24.9809
ZBTB4	0.491515	10.1016	8.98806	1.16696e-15	3.67593e-14	24.9748
H2AFZ	-0.535784	10.6641	-8.98089	1.21703e-15	3.82885e-14	24.9334
GPSM2	-0.529084	6.36351	-8.97799	1.23791e-15	3.88969e-14	24.9166
SLC2A12	0.778882	8.72158	8.97696	1.24542e-15	3.90843e-14	24.9106
C6ORF130	0.343543	8.62236	8.9751	1.25904e-15	3.94624e-14	24.8999
C7ORF44	0.365319	10.5302	8.97483	1.26106e-15	3.94767e-14	24.8983
LOC650832	-0.893221	9.08209	-8.97198	1.28226e-15	4.00906e-14	24.8819
TFDP2	0.369563	7.45326	8.96848	1.30883e-15	4.08705e-14	24.8616
MDK	0.297488	6.72343	8.96811	1.31167e-15	4.09084e-14	24.8595
LOC606724	-0.269055	6.22951	-8.9666	1.32334e-15	4.12213e-14	24.8508
GMPR2	0.269126	8.43539	8.96509	1.33512e-15	4.15371e-14	24.842
NPR3	0.719636	7.26016	8.96475	1.33774e-15	4.15673e-14	24.8401
KIAA1394	0.611448	7.56911	8.96384	1.34492e-15	4.17389e-14	24.8348
APBB3	0.487974	8.61022	8.96093	1.36804e-15	4.24042e-14	24.818
SKAP2	-0.294296	6.50962	-8.95814	1.39057e-15	4.30496e-14	24.8019
MAP2K5	0.339918	7.31661	8.95366	1.42757e-15	4.41409e-14	24.776
HLA-DRB4	-0.839372	8.56295	-8.95205	1.44105e-15	4.45032e-14	24.7667
BAIAP2L1	-0.271993	6.43385	-8.94494	1.50237e-15	4.63189e-14	24.7256
FTL	-0.569765	12.5465	-8.94481	1.50353e-15	4.63189e-14	24.7249
WDR48	0.413158	8.38321	8.94444	1.50673e-15	4.63608e-14	24.7228
PTP4A2	-0.408789	9.13938	-8.93522	1.59025e-15	4.88537e-14	24.6696
GYS1	0.502484	9.08974	8.93508	1.59162e-15	4.88537e-14	24.6687
PPRC1	-0.471966	7.91094	-8.92979	1.64168e-15	5.03288e-14	24.6382
ESRRB	0.325641	6.66876	8.92691	1.66951e-15	5.11198e-14	24.6216
MUM1L1	0.695281	7.5143	8.92387	1.69948e-15	5.19743e-14	24.604
MTP18	-0.731276	8.03841	-8.92271	1.71105e-15	5.22648e-14	24.5974
TMEM16A	0.570305	8.03447	8.91782	1.76069e-15	5.3716e-14	24.5691
PSTPIP2	-0.315445	6.53766	-8.91746	1.76447e-15	5.37663e-14	24.567
LOC730525	-0.642858	9.44651	-8.90678	1.87813e-15	5.71605e-14	24.5055
HNRNPAB	-0.448327	10.2823	-8.90274	1.92306e-15	5.84575e-14	24.4822
S100A3	-0.656186	6.51551	-8.89472	2.01534e-15	6.11885e-14	24.4359
KLHL3	-0.733718	9.51038	-8.8922	2.04529e-15	6.20232e-14	24.4214
RAB3IL1	-0.511684	8.39926	-8.88886	2.08563e-15	6.31706e-14	24.4021
FAIM2	-0.460434	6.39237	-8.88717	2.10632e-15	6.36663e-14	24.3924
DPH2	-0.468263	7.66737	-8.88711	2.10705e-15	6.36663e-14	24.3921
POP5	0.403007	7.98023	8.88556	2.12622e-15	6.41685e-14	24.3831
PPWD1	0.296262	7.59388	8.88181	2.17329e-15	6.55107e-14	24.3615
SSPN	0.635788	9.26824	8.87648	2.24211e-15	6.75042e-14	24.3308
BOP1	-0.491085	9.5439	-8.87485	2.2635e-15	6.80669e-14	24.3214
ZDHHC18	-0.338465	6.72953	-8.8643	2.40744e-15	7.23094e-14	24.2606
RASSF2	-0.416601	6.77258	-8.8614	2.44854e-15	7.34561e-14	24.2439
VPS8	0.500367	8.50199	8.85812	2.49583e-15	7.47039e-14	24.2251
SLCO3A1	-0.333925	7.5336	-8.85811	2.49606e-15	7.47039e-14	24.225
KIAA1949	-0.502485	7.76772	-8.85752	2.5047e-15	7.48737e-14	24.2216
TP53INP1	0.540429	7.7676	8.85645	2.52036e-15	7.52524e-14	24.2154
FNBP4	0.582775	10.2007	8.84973	2.62116e-15	7.81695e-14	24.1768
C17ORF58	-0.355596	7.58984	-8.84695	2.66404e-15	7.93545e-14	24.1608
POR	-0.55426	7.48595	-8.84281	2.72915e-15	8.11977e-14	24.137
PRMT2	0.421427	8.36392	8.84096	2.75885e-15	8.19846e-14	24.1263
SLC38A3	0.266187	6.27855	8.83988	2.77633e-15	8.2407e-14	24.1201
ST8SIA2	0.74747	7.50759	8.83819	2.80382e-15	8.31249e-14	24.1104
ZEB1	0.475366	7.26496	8.83252	2.89805e-15	8.58177e-14	24.0778
C12ORF44	-0.478049	8.43218	-8.82984	2.94384e-15	8.70712e-14	24.0623
ZBTB25	0.288265	6.78759	8.82601	3.01023e-15	8.89306e-14	24.0403
ACYP2	0.533769	9.30904	8.82307	3.06233e-15	9.03639e-14	24.0234
LETMD1	0.355229	7.55619	8.81952	3.12644e-15	9.21476e-14	24.003
STAB1	-0.569279	7.59612	-8.8121	3.26473e-15	9.61113e-14	23.9603
ZNF17	0.319535	8.01782	8.80836	3.33666e-15	9.81141e-14	23.9388
SLC36A4	-0.464486	7.02307	-8.80582	3.38642e-15	9.94613e-14	23.9242
MPHOSPH8	0.375751	8.45654	8.80476	3.40742e-15	9.99615e-14	23.9181
LOC723972	0.600642	7.92647	8.80363	3.42998e-15	1.00507e-13	23.9116
MYOM1	0.537881	13.9996	8.80286	3.44538e-15	1.0084e-13	23.9072
TESK1	-0.425297	8.07883	-8.79489	3.60903e-15	1.05507e-13	23.8614
AGTR1	-0.317442	6.37169	-8.78762	3.76533e-15	1.09949e-13	23.8196
CFL1	-0.49645	11.0979	-8.78736	3.77097e-15	1.09987e-13	23.8182
LOC647346	0.646528	8.63616	8.78524	3.81776e-15	1.11223e-13	23.806
ZMAT1	0.155078	6.18296	8.78255	3.87818e-15	1.12852e-13	23.7905
RAB7B	0.344651	6.5631	8.78026	3.93021e-15	1.14234e-13	23.7774
KCNJ2	0.655152	9.06596	8.77538	4.04362e-15	1.17396e-13	23.7493
NSL1	0.263475	7.69532	8.77335	4.0917e-15	1.18655e-13	23.7377
ICAM2	-0.545536	9.81982	-8.76876	4.20235e-15	1.21723e-13	23.7114
PLAG1	0.232503	6.68241	8.76702	4.24517e-15	1.22822e-13	23.7014
CAV3	0.473139	7.39169	8.76363	4.32989e-15	1.2513e-13	23.6819
EIF2B4	-0.32516	9.49048	-8.76178	4.37667e-15	1.26337e-13	23.6713
XPC	0.392016	8.35888	8.7582	4.46886e-15	1.2885e-13	23.6508
DPM1	0.397944	10.1096	8.75528	4.54552e-15	1.30911e-13	23.634
DYRK4	0.321753	8.70118	8.75389	4.58228e-15	1.31819e-13	23.6261
CRLF3	-0.246028	6.85242	-8.75235	4.62368e-15	1.32858e-13	23.6172
GALNT17	0.471822	7.09218	8.74883	4.71929e-15	1.35451e-13	23.597
OCIAD2	-0.457045	8.30517	-8.74227	4.90293e-15	1.40562e-13	23.5594
MFSD1	-0.404397	9.19467	-8.74081	4.94485e-15	1.41603e-13	23.551
OGFR	-0.324698	7.34466	-8.74	4.96804e-15	1.42105e-13	23.5464
LOC441019	-0.370073	6.42319	-8.73389	5.14781e-15	1.4708e-13	23.5113
LEFTY2	0.546687	6.8414	8.73357	5.15726e-15	1.47184e-13	23.5095
TRIB1	-1.01985	9.49152	-8.73016	5.26078e-15	1.49873e-13	23.4899
PLA2G4C	0.6288	10.1183	8.73007	5.26339e-15	1.49873e-13	23.4894
BAX	-0.317241	6.62745	-8.72097	5.5493e-15	1.57836e-13	23.4373
GGT5	-0.369183	6.53371	-8.71172	5.85588e-15	1.66368e-13	23.3843
FLAD1	-0.243178	8.06962	-8.71075	5.88909e-15	1.67123e-13	23.3787
SLC40A1	0.480721	8.24039	8.70988	5.91874e-15	1.67775e-13	23.3738
BLM	-0.485516	6.57303	-8.70912	5.94499e-15	1.6833e-13	23.3694
GATAD2A	-0.546084	8.65955	-8.70819	5.97711e-15	1.6905e-13	23.3641
FRMD4A	-0.519849	8.1651	-8.70243	6.18069e-15	1.74612e-13	23.3311
CLEC10A	-0.218048	6.2734	-8.6972	6.37117e-15	1.79791e-13	23.3012
LOC643888	0.341213	6.98742	8.69599	6.41641e-15	1.80865e-13	23.2942
EFR3A	0.373718	10.1131	8.69399	6.49127e-15	1.82771e-13	23.2827
RWDD3	0.386496	7.3288	8.69375	6.50039e-15	1.82824e-13	23.2814
SCRN1	0.642067	8.69423	8.69298	6.52925e-15	1.8343e-13	23.277
ST3GAL1	-0.469724	9.08998	-8.69186	6.57203e-15	1.84427e-13	23.2706
KIAA0427	-0.573183	8.32182	-8.69142	6.58897e-15	1.84696e-13	23.268
ZCCHC5	0.219115	6.21791	8.69097	6.6061e-15	1.84971e-13	23.2655
IK	0.358412	9.22297	8.6883	6.7091e-15	1.87646e-13	23.2502
RNF145	-0.403867	7.61326	-8.67701	7.16375e-15	2.0014e-13	23.1856
SOCS3	-0.358689	6.21621	-8.66862	7.52118e-15	2.09893e-13	23.1376
FLJ20273	-0.27259	6.09101	-8.668	7.54844e-15	2.10203e-13	23.134
PRR16	0.51665	8.00587	8.66799	7.54895e-15	2.10203e-13	23.134
LLGL1	0.445096	8.26613	8.66715	7.58561e-15	2.1099e-13	23.1292
ITGB4BP	-0.623048	8.97505	-8.66512	7.67559e-15	2.13258e-13	23.1176
LDLR	-1.00644	8.69137	-8.65141	8.31086e-15	2.30654e-13	23.0392
TCTEX1D2	0.488563	7.93133	8.64681	8.53573e-15	2.36634e-13	23.0129
SDCCAG1	0.364123	8.0028	8.63801	8.98216e-15	2.48737e-13	22.9626
SHISA2	0.442202	6.41743	8.63619	9.07741e-15	2.51099e-13	22.9522
ZBED4	-0.293229	6.83976	-8.63431	9.1769e-15	2.53299e-13	22.9415
KIAA1217	0.373198	7.90477	8.63431	9.17707e-15	2.53299e-13	22.9415
FMOD	1.09134	8.0091	8.62486	9.69344e-15	2.67259e-13	22.8875
M160	-0.386376	6.62884	-8.61781	1.00977e-14	2.78102e-13	22.8472
STAMBPL1	0.432474	7.70325	8.61383	1.03334e-14	2.84281e-13	22.8245
SCO2	-0.439167	8.85524	-8.61135	1.04826e-14	2.8807e-13	22.8104
ZFP82	0.35252	7.48983	8.60597	1.08144e-14	2.96866e-13	22.7797
C14ORF106	0.367533	7.87755	8.60218	1.10541e-14	3.03115e-13	22.7581
ZNF404	0.352763	7.00478	8.60017	1.11838e-14	3.0634e-13	22.7466
TAF1	0.273107	6.66254	8.59966	1.12166e-14	3.06903e-13	22.7437
MTRF1L	-0.249628	8.91391	-8.59425	1.15736e-14	3.16327e-13	22.7128
RCBTB2	0.285627	7.36373	8.59315	1.16477e-14	3.1801e-13	22.7065
MATN2	0.739025	9.03653	8.59281	1.16705e-14	3.18287e-13	22.7046
SLC25A27	0.391309	7.22373	8.58676	1.20864e-14	3.29273e-13	22.6701
ZRANB2	0.340835	9.32353	8.5781	1.27072e-14	3.45811e-13	22.6207
SAT1	-0.853226	10.9827	-8.57782	1.27277e-14	3.45996e-13	22.6191
DOPEY1	0.358482	7.21677	8.5749	1.29448e-14	3.51518e-13	22.6025
MAP6	0.179884	6.3936	8.57098	1.32412e-14	3.59179e-13	22.5802
ZNF615	0.397578	8.35589	8.56982	1.33302e-14	3.61205e-13	22.5736
ISCU	0.539236	12.0375	8.56912	1.33845e-14	3.62287e-13	22.5696
GMPPB	-0.309354	6.92659	-8.56702	1.3548e-14	3.66131e-13	22.5576
SLC24A6	-0.384799	7.84629	-8.56692	1.35556e-14	3.66131e-13	22.557
LMTK2	0.358042	6.9661	8.56307	1.38612e-14	3.73984e-13	22.5351
CLEC4G	-0.359634	6.21985	-8.56172	1.39696e-14	3.76216e-13	22.5274
SERTAD1	-0.778075	8.62847	-8.56167	1.39737e-14	3.76216e-13	22.5271
TUBB4Q	-0.606714	7.70165	-8.56122	1.40102e-14	3.76795e-13	22.5245
TMEM126B	0.341644	10.2446	8.55307	1.46857e-14	3.94541e-13	22.4781
C9ORF125	0.377287	7.64379	8.55121	1.48446e-14	3.98385e-13	22.4675
CCDC25	0.304363	8.93159	8.54848	1.50807e-14	4.04291e-13	22.452
MPDU1	-0.377657	7.05394	-8.54713	1.51988e-14	4.07024e-13	22.4443
LRRC39	0.882307	8.98873	8.54683	1.52253e-14	4.07212e-13	22.4426
TBC1D16	-0.341533	7.33901	-8.54668	1.52381e-14	4.07212e-13	22.4417
SH3GL1	-0.304605	6.98837	-8.5431	1.55567e-14	4.15285e-13	22.4214
ISLR	0.331548	6.58421	8.54278	1.55858e-14	4.15622e-13	22.4195
SLITRK4	1.26044	7.74174	8.53815	1.60076e-14	4.26418e-13	22.3932
E2F4	-0.389702	8.48312	-8.5368	1.6133e-14	4.29306e-13	22.3855
SCUBE2	0.509328	6.60796	8.52692	1.70803e-14	4.54034e-13	22.3293
RP9	0.34533	9.47803	8.52299	1.74719e-14	4.63954e-13	22.307
LOC730063	0.364431	7.30045	8.51764	1.80204e-14	4.78016e-13	22.2765
RAB8A	-0.406981	8.32166	-8.51337	1.847e-14	4.89426e-13	22.2522
PRRX1	0.633854	9.4097	8.5121	1.86057e-14	4.92246e-13	22.245
BRMS1	-0.464509	8.60045	-8.5119	1.86272e-14	4.92246e-13	22.2439
FST	-0.314395	7.35734	-8.51183	1.8635e-14	4.92246e-13	22.2434
SPP1	-1.11698	7.09838	-8.5103	1.88002e-14	4.96088e-13	22.2348
CDKN2AIP	0.302345	7.41896	8.50691	1.91716e-14	5.0536e-13	22.2155
SEPSECS	0.219175	6.68625	8.50666	1.91985e-14	5.05542e-13	22.2141
TMSB10	-0.550884	12.4092	-8.50113	1.9822e-14	5.21413e-13	22.1826
GLDN	0.74165	8.08822	8.49722	2.02735e-14	5.32734e-13	22.1604
ATPAF1	0.456931	10.5371	8.49542	2.04855e-14	5.37745e-13	22.1502
CATSPER2P1	0.231396	6.68614	8.49463	2.05791e-14	5.3964e-13	22.1457
TRIM41	0.383193	7.61525	8.49419	2.06314e-14	5.40447e-13	22.1432
PSPH	0.238799	6.80472	8.49052	2.10722e-14	5.51423e-13	22.1223
APOA1	1.58443	9.75381	8.48541	2.17025e-14	5.67326e-13	22.0933
BBS2	0.474748	9.04265	8.48019	2.23657e-14	5.84058e-13	22.0637
PITPNM1	-0.471846	8.73861	-8.47933	2.24759e-14	5.86328e-13	22.0588
LOC402221	-0.662496	7.3919	-8.47854	2.25786e-14	5.88397e-13	22.0543
ZNF816A	0.314071	7.21551	8.47311	2.32972e-14	6.06496e-13	22.0235
C17ORF62	-0.395753	7.61278	-8.46318	2.4668e-14	6.41521e-13	21.9671
COL7A1	0.585048	8.54372	8.46246	2.47703e-14	6.43307e-13	21.963
SLC11A2	-0.391945	8.66947	-8.46234	2.47877e-14	6.43307e-13	21.9624
SLC3A2	-0.332711	7.17005	-8.462	2.48358e-14	6.4389e-13	21.9604
FAM65A	-0.381316	10.0643	-8.46048	2.50548e-14	6.489e-13	21.9518
C1ORF24	0.583515	12.5325	8.45986	2.5145e-14	6.50569e-13	21.9483
CYP4B1	-0.621546	6.56604	-8.45392	2.60197e-14	6.72508e-13	21.9146
IHPK3	-0.679876	7.75178	-8.4493	2.67202e-14	6.89907e-13	21.8884
FAM98C	0.30901	7.03672	8.44563	2.72913e-14	7.03932e-13	21.8676
HCFC1	-0.332505	9.82235	-8.44506	2.73814e-14	7.05533e-13	21.8643
WDR1	-0.437372	10.2785	-8.44379	2.7582e-14	7.09975e-13	21.8571
ZNF433	0.320117	7.11671	8.43798	2.85196e-14	7.33361e-13	21.8242
PFN1	-0.430218	11.5878	-8.43479	2.90487e-14	7.46205e-13	21.8061
NDP	0.498105	6.73439	8.43268	2.94038e-14	7.54557e-13	21.7941
TMEM2	-0.497362	6.99773	-8.42358	3.09826e-14	7.94264e-13	21.7426
LGTN	0.318823	8.22606	8.41931	3.17535e-14	8.13199e-13	21.7184
TNFRSF14	-0.484007	9.40599	-8.4188	3.18458e-14	8.14736e-13	21.7155
MYOZ3	0.767026	8.40172	8.41782	3.2027e-14	8.1854e-13	21.7099
BIRC3	-0.471273	8.47043	-8.41467	3.26115e-14	8.32635e-13	21.6921
ALDH5A1	0.651832	8.40785	8.41035	3.34318e-14	8.52713e-13	21.6676
LAT2	-0.195509	6.1981	-8.40662	3.41562e-14	8.70308e-13	21.6465
BCAT1	-0.466876	6.35395	-8.40633	3.42132e-14	8.70881e-13	21.6449
MAP2K3	-0.502276	6.89356	-8.40171	3.51344e-14	8.93429e-13	21.6187
KDELR2	-0.522265	8.67509	-8.39616	3.62717e-14	9.21418e-13	21.5873
ALDH4A1	0.389324	7.76777	8.39264	3.70142e-14	9.39333e-13	21.5674
TGIF1	-0.303197	6.50661	-8.39197	3.71571e-14	9.4201e-13	21.5636
IFNGR1	-0.469347	10.5217	-8.39099	3.73665e-14	9.46368e-13	21.558
ADD3	0.433726	8.65326	8.38768	3.80829e-14	9.63542e-13	21.5393
GADD45A	0.746805	10.4491	8.38724	3.81801e-14	9.65032e-13	21.5368
SGCG	0.787795	10.0721	8.3837	3.89632e-14	9.8384e-13	21.5168
GJA1	0.748922	10.8578	8.38107	3.9556e-14	9.97808e-13	21.502
RAB5A	-0.51672	8.22044	-8.37538	4.08703e-14	1.02993e-12	21.4698
DPH5	0.300643	8.68428	8.3748	4.10064e-14	1.03233e-12	21.4665
PEX1	0.387467	7.45427	8.3742	4.11472e-14	1.03484e-12	21.4631
SERTAD3	-0.26082	7.00355	-8.36967	4.22321e-14	1.06107e-12	21.4375
WWC1	-0.722669	6.19738	-8.36786	4.26736e-14	1.07109e-12	21.4272
THAP6	0.339148	6.99214	8.36526	4.33145e-14	1.08609e-12	21.4126
B3GNT8	0.339351	7.06119	8.36277	4.39387e-14	1.10065e-12	21.3985
ARHGEF19	-0.286142	6.58329	-8.3571	4.53914e-14	1.13591e-12	21.3664
STS-1	-1.04064	6.88681	-8.35575	4.5743e-14	1.14358e-12	21.3588
ZNF248	0.390866	7.16842	8.35388	4.62357e-14	1.15475e-12	21.3483
ARMC4	0.308532	6.31098	8.35319	4.64204e-14	1.15821e-12	21.3443
TMEM43	-0.58218	9.73246	-8.353	4.64711e-14	1.15833e-12	21.3433
ADAL	0.389394	7.34237	8.34927	4.74771e-14	1.18224e-12	21.3222
MYOZ2	0.715833	10.5133	8.34781	4.78758e-14	1.19099e-12	21.3139
MT1G	-0.681174	6.76766	-8.34209	4.9471e-14	1.22946e-12	21.2817
IL17D	0.59095	7.76803	8.33789	5.0677e-14	1.25776e-12	21.2579
RGS2	-0.804875	9.22184	-8.33778	5.07098e-14	1.25776e-12	21.2573
LOC492311	0.479072	8.89283	8.33659	5.10562e-14	1.26511e-12	21.2506
AKR7A3	0.28625	7.76103	8.33583	5.12799e-14	1.2694e-12	21.2463
LRFN3	-0.380954	7.89826	-8.32283	5.52447e-14	1.36621e-12	21.1729
OLFML2A	0.687493	9.14037	8.32021	5.60788e-14	1.38548e-12	21.1582
CBR4	0.392104	8.75337	8.31992	5.61719e-14	1.38642e-12	21.1565
C20ORF26	0.786629	8.59893	8.3173	5.70228e-14	1.40604e-12	21.1417
ID1	-0.685265	9.03375	-8.31288	5.84843e-14	1.44067e-12	21.1168
DNAJC19	0.531101	8.53148	8.31069	5.92225e-14	1.45743e-12	21.1045
COL4A3BP	0.417509	7.87615	8.3082	6.00748e-14	1.47696e-12	21.0904
KBTBD3	0.266532	6.92793	8.30461	6.13208e-14	1.50612e-12	21.0702
MFNG	-0.420882	7.49104	-8.30426	6.1445e-14	1.50771e-12	21.0682
ZKSCAN4	0.249336	6.99035	8.30084	6.26598e-14	1.53602e-12	21.0489
TNFAIP8L3	-0.832471	6.75995	-8.29835	6.35574e-14	1.55651e-12	21.0349
TCIRG1	-0.268953	6.70743	-8.29807	6.36591e-14	1.55748e-12	21.0333
LONRF2	0.271603	6.77259	8.29605	6.44007e-14	1.5741e-12	21.0219
FBXO8	0.328129	8.80202	8.29486	6.48415e-14	1.58334e-12	21.0152
ITGA5	-1.05396	8.78862	-8.29388	6.52053e-14	1.59068e-12	21.0097
ST3GAL2	-0.300533	6.61769	-8.29132	6.61678e-14	1.6126e-12	20.9953
LIX1L	-0.357751	7.94093	-8.2904	6.65172e-14	1.61955e-12	20.9901
MN1	0.448278	7.69464	8.2887	6.71665e-14	1.63378e-12	20.9805
HYI	0.333417	6.83451	8.28811	6.7394e-14	1.63773e-12	20.9772
PTRH2	-0.311174	7.65039	-8.28042	7.04222e-14	1.70907e-12	20.9339
RNF103	0.556279	10.7305	8.28032	7.04654e-14	1.70907e-12	20.9333
ANKRD13A	-0.817699	8.85767	-8.27949	7.07975e-14	1.71548e-12	20.9287
SPATA7	0.279651	7.10433	8.27072	7.44404e-14	1.80202e-12	20.8793
CTNNA3	0.305951	6.74344	8.26834	7.54601e-14	1.82495e-12	20.8659
KANK1	0.444934	8.91477	8.26745	7.58468e-14	1.83254e-12	20.8608
TNPO1	-0.282352	7.51044	-8.26228	7.81206e-14	1.88567e-12	20.8317
LOC401431	0.311074	6.83043	8.2586	7.97777e-14	1.9228e-12	20.8111
U1SNRNPBP	-0.366568	7.62489	-8.25853	7.98113e-14	1.9228e-12	20.8107
C10ORF11	-0.416426	6.66813	-8.25807	8.00202e-14	1.92599e-12	20.8081
CDC37	-0.313306	12.4786	-8.24844	8.45457e-14	2.03297e-12	20.7539
ST13	0.382297	10.0944	8.2458	8.58296e-14	2.06187e-12	20.7391
SLC25A43	-0.380438	7.03736	-8.24515	8.61494e-14	2.06759e-12	20.7354
ALPL	-0.649066	8.45624	-8.24214	8.76454e-14	2.10149e-12	20.7185
JMJD1C	0.298311	8.05055	8.24181	8.78081e-14	2.10339e-12	20.7166
BAZ2B	0.42271	9.04753	8.23524	9.11676e-14	2.18179e-12	20.6797
SNAPC5	0.425056	7.6604	8.23342	9.2121e-14	2.20251e-12	20.6694
THAP9	0.273596	6.37446	8.23069	9.35645e-14	2.23491e-12	20.6541
PEMT	-0.261962	7.32167	-8.22947	9.42186e-14	2.2484e-12	20.6473
ANPEP	-0.482266	6.38304	-8.22437	9.69995e-14	2.31257e-12	20.6186
NCDN	0.241179	6.77849	8.22364	9.7404e-14	2.32002e-12	20.6145
PMS2L5	0.300336	7.40003	8.22204	9.83009e-14	2.33917e-12	20.6055
TPM3	1.30633	8.28822	8.2206	9.91105e-14	2.35621e-12	20.5974
WDSUB1	0.493514	8.46757	8.21859	1.00251e-13	2.38108e-12	20.5861
SCO1	0.420647	10.4504	8.20736	1.06882e-13	2.53617e-12	20.5231
DAND5	0.514522	7.44427	8.20483	1.08438e-13	2.57068e-12	20.5089
DBC1	0.787263	6.87263	8.20445	1.08673e-13	2.57383e-12	20.5067
WBP1	0.31989	7.99516	8.20295	1.09607e-13	2.59352e-12	20.4983
RGS11	0.489313	7.64161	8.20242	1.09936e-13	2.59886e-12	20.4954
PARP2	0.247133	7.65658	8.1957	1.14232e-13	2.69788e-12	20.4576
BHLHB9	0.312359	7.18445	8.1915	1.16998e-13	2.76063e-12	20.4341
ECOP	-0.262745	6.59475	-8.19061	1.17595e-13	2.77211e-12	20.429
AZIN1	0.560391	9.24054	8.18866	1.18908e-13	2.80045e-12	20.4181
LRWD1	-0.317181	7.44959	-8.18804	1.19325e-13	2.80765e-12	20.4147
RABGGTB	0.306451	9.98942	8.18524	1.21247e-13	2.8502e-12	20.3989
XBP1	-0.598571	10.123	-8.18402	1.22094e-13	2.86745e-12	20.3921
TRIM5	-0.262931	6.69198	-8.17952	1.25259e-13	2.93904e-12	20.3669
MRFAP1L1	0.243838	9.08321	8.17693	1.27125e-13	2.98005e-12	20.3523
AP1B1	-0.305186	7.47288	-8.17623	1.27632e-13	2.98914e-12	20.3484
CCPG1	0.451833	9.47883	8.17584	1.27916e-13	2.99301e-12	20.3462
PGA5	-0.263585	6.0516	-8.17516	1.28411e-13	3.00183e-12	20.3424
EDEM2	-0.402557	7.46884	-8.17323	1.2983e-13	3.03219e-12	20.3316
PTDSS1	-0.806506	10.0127	-8.16863	1.33274e-13	3.10973e-12	20.3058
PQBP1	-0.279773	7.22427	-8.1674	1.34207e-13	3.12861e-12	20.299
ZDHHC5	-0.28424	8.09564	-8.16606	1.3524e-13	3.14977e-12	20.2914
CLK4	0.392572	7.43884	8.1629	1.37693e-13	3.20143e-12	20.2737
RANBP10	0.321772	7.56201	8.16288	1.37712e-13	3.20143e-12	20.2736
ARHGEF6	0.576819	11.0676	8.16133	1.38929e-13	3.22438e-12	20.2649
SMARCD3	0.392954	8.65313	8.1613	1.38955e-13	3.22438e-12	20.2647
FAM131A	-0.320815	8.27632	-8.16056	1.39537e-13	3.23434e-12	20.2606
SETMAR	0.396876	8.80324	8.16043	1.39641e-13	3.23434e-12	20.2599
PICALM	-0.720498	8.01466	-8.15823	1.41399e-13	3.27204e-12	20.2476
G6PD	-0.340899	6.63636	-8.15795	1.41627e-13	3.27432e-12	20.246
C9ORF114	-0.36782	7.61228	-8.15563	1.43506e-13	3.31471e-12	20.233
THSD4	0.38146	7.17691	8.1543	1.44602e-13	3.33696e-12	20.2255
RNF214	0.214357	7.02037	8.1522	1.46338e-13	3.37394e-12	20.2138
DAGLB	-0.507503	7.7055	-8.14655	1.51115e-13	3.4809e-12	20.1822
TMEM150	-0.333405	8.15659	-8.14387	1.53436e-13	3.53112e-12	20.1672
SOX15	0.641485	7.40839	8.1437	1.53581e-13	3.53124e-12	20.1662
RUNX1T1	0.208738	6.56911	8.13416	1.62142e-13	3.72468e-12	20.1128
CBR3	0.480101	7.21648	8.13247	1.63706e-13	3.7572e-12	20.1034
KIAA0040	-0.265011	6.58367	-8.12798	1.6794e-13	3.85085e-12	20.0782
FLJ10986	0.518566	9.14084	8.12768	1.68229e-13	3.85398e-12	20.0765
SIGLEC10	-0.557486	6.18307	-8.12487	1.70932e-13	3.91233e-12	20.0609
TTC14	0.368189	7.75191	8.12461	1.71189e-13	3.91466e-12	20.0594
IFIT2	0.690949	8.15048	8.12122	1.74514e-13	3.98708e-12	20.0404
IL17RB	-0.25308	6.06488	-8.11928	1.76449e-13	4.02764e-12	20.0296
RGS6	0.31833	6.8529	8.11892	1.76817e-13	4.03239e-12	20.0275
ZNF407	0.29672	7.61131	8.11681	1.78948e-13	4.0773e-12	20.0157
ZSCAN5A	-0.287319	6.71835	-8.11471	1.81092e-13	4.12243e-12	20.004
TBC1D8	0.436398	8.55227	8.11386	1.81969e-13	4.13865e-12	19.9993
RIPK2	-0.422675	7.64878	-8.11109	1.84853e-13	4.20044e-12	19.9838
CRIPT	0.500485	9.29375	8.11	1.86005e-13	4.22281e-12	19.9777
KCNE1	0.513554	6.58389	8.10841	1.87689e-13	4.2572e-12	19.9688
LOC63920	0.329888	7.07685	8.10286	1.93695e-13	4.38948e-12	19.9378
C9ORF119	0.413694	8.46898	8.10187	1.94791e-13	4.41036e-12	19.9323
IL7R	-0.254377	6.22581	-8.10038	1.96448e-13	4.44389e-12	19.9239
FAM152B	-0.380919	8.93519	-8.10006	1.96804e-13	4.44794e-12	19.9221
C19ORF22	-0.439452	8.63908	-8.09922	1.9774e-13	4.46509e-12	19.9175
PIK3R1	0.530803	8.62672	8.09679	2.00488e-13	4.52309e-12	19.9039
NAAA	0.281704	7.28263	8.09563	2.01807e-13	4.54879e-12	19.8974
STOM	-0.456167	10.1883	-8.09426	2.03381e-13	4.58016e-12	19.8898
GTF2F2	0.309828	10.3642	8.09395	2.03748e-13	4.58432e-12	19.888
ELA2	-0.276681	6.15135	-8.09031	2.07999e-13	4.67579e-12	19.8677
ZNF323	0.356785	7.19531	8.08615	2.12966e-13	4.7832e-12	19.8445
AGBL5	0.306155	7.18539	8.0859	2.1326e-13	4.78553e-12	19.8431
UPF2	0.22879	8.54007	8.07557	2.26126e-13	5.06972e-12	19.7854
C3ORF23	0.232036	6.75204	8.07318	2.29215e-13	5.13441e-12	19.7721
WDFY2	-0.259818	6.84272	-8.07194	2.30831e-13	5.16603e-12	19.7652
KIAA0831	0.519794	8.58771	8.0708	2.32327e-13	5.1949e-12	19.7588
C20ORF177	0.592612	9.36409	8.0695	2.34049e-13	5.22876e-12	19.7515
TUFT1	0.46365	7.51407	8.06855	2.35313e-13	5.25235e-12	19.7462
SH3GL2	0.99259	8.71081	8.06662	2.37901e-13	5.3054e-12	19.7355
SLC25A18	-0.361657	6.43725	-8.06404	2.41402e-13	5.37871e-12	19.7211
HSPA6	-0.939502	6.9628	-8.06328	2.42448e-13	5.39725e-12	19.7168
SERPINB8	-0.521964	6.4069	-8.06287	2.43004e-13	5.40485e-12	19.7146
ATP1B3	-0.617944	8.78265	-8.06271	2.43238e-13	5.40529e-12	19.7136
PCBD1	0.348868	9.50957	8.05821	2.49516e-13	5.53992e-12	19.6886
PGBD4	0.166335	6.45378	8.05778	2.50127e-13	5.5486e-12	19.6862
VSTM2L	-0.518501	6.46334	-8.05187	2.58644e-13	5.73247e-12	19.6532
TUBB2A	-0.477349	6.70878	-8.04587	2.6758e-13	5.92533e-12	19.6198
KIAA1383	0.278629	6.73361	8.0417	2.73964e-13	6.06136e-12	19.5966
PLP2	-0.454237	6.99068	-8.0414	2.74429e-13	6.06633e-12	19.5949
C10ORF26	-0.343935	7.61239	-8.04028	2.76178e-13	6.09964e-12	19.5887
SERPINB1	-0.628963	8.132	-8.03271	2.88267e-13	6.36105e-12	19.5465
SNX1	0.290909	7.4639	8.02828	2.95581e-13	6.51419e-12	19.5218
SFRS9	-0.356855	9.56116	-8.0282	2.95724e-13	6.51419e-12	19.5214
IAH1	0.441044	10.3547	8.027	2.97742e-13	6.55293e-12	19.5147
WDR4	-0.322702	7.02561	-8.02669	2.98253e-13	6.55845e-12	19.513
TEX12	0.306689	6.42819	8.02424	3.02429e-13	6.64448e-12	19.4993
FOS	-1.43619	7.42243	-8.0207	3.0853e-13	6.77261e-12	19.4797
PILRA	-0.188474	6.4239	-8.01926	3.11066e-13	6.82233e-12	19.4716
CNKSR3	0.468079	9.414	8.01854	3.12325e-13	6.844e-12	19.4676
ATM	0.329189	7.47846	8.01825	3.12848e-13	6.84949e-12	19.466
SPATA2L	-0.391337	6.89682	-8.01771	3.13801e-13	6.8644e-12	19.463
GAS2	0.332091	6.8188	8.01686	3.15307e-13	6.89136e-12	19.4583
ZNF598	-0.339984	7.72103	-8.01441	3.19711e-13	6.98156e-12	19.4446
AK3L1	0.338626	8.33285	8.00285	3.41293e-13	7.44638e-12	19.3803
NUDT4	-0.177486	6.1911	-8.00266	3.41659e-13	7.44793e-12	19.3793
ZFP3	0.319044	7.68234	8.00244	3.42098e-13	7.44988e-12	19.378
FAM129A	0.648065	11.4034	8.00231	3.4234e-13	7.44988e-12	19.3773
TMEM30B	0.613945	6.75047	8.00166	3.43596e-13	7.47077e-12	19.3737
AKR7A2	0.332439	10.5242	8.00079	3.453e-13	7.50134e-12	19.3689
ENAM	0.488114	7.05871	7.99894	3.48924e-13	7.57355e-12	19.3586
ALDH1A3	-0.748273	6.81312	-7.99833	3.50134e-13	7.59326e-12	19.3552
FUNDC1	0.438653	8.72339	7.99792	3.50947e-13	7.60436e-12	19.3529
ZMYND11	0.301669	9.80461	7.9964	3.53965e-13	7.66315e-12	19.3445
DHX40	0.232948	7.23575	7.99609	3.54583e-13	7.66996e-12	19.3428
VGLL4	0.351569	9.61803	7.99571	3.5535e-13	7.67995e-12	19.3406
RYR2	0.873003	11.5752	7.98996	3.67092e-13	7.92693e-12	19.3086
HSPB7	-0.457897	13.3896	-7.98863	3.69858e-13	7.97982e-12	19.3013
AMPH	0.413179	7.16358	7.97311	4.03714e-13	8.70282e-12	19.2151
LOC541471	0.309975	6.39243	7.9688	4.13654e-13	8.90947e-12	19.1911
ITGA3	-0.420038	7.64876	-7.96706	4.17743e-13	8.98986e-12	19.1815
C7ORF53	0.514621	7.21411	7.96408	4.24817e-13	9.13429e-12	19.1649
PAPD4	0.355999	8.74018	7.9617	4.30557e-13	9.24982e-12	19.1517
LOC88523	0.411873	10.7253	7.95966	4.35561e-13	9.34935e-12	19.1404
NP	-0.731353	7.14535	-7.95547	4.45969e-13	9.56461e-12	19.1171
KIAA1712	0.310685	7.9961	7.94955	4.61093e-13	9.88056e-12	19.0843
GJA4	-0.457693	8.29116	-7.94661	4.68814e-13	1.00375e-11	19.068
C1ORF175	0.530719	7.14204	7.94603	4.70354e-13	1.00619e-11	19.0648
FNDC1	0.757185	7.71092	7.94391	4.75992e-13	1.01739e-11	19.053
SRPRB	-0.479344	9.46349	-7.94313	4.78084e-13	1.02099e-11	19.0487
CNTNAP1	-0.480508	6.94957	-7.94122	4.83269e-13	1.03119e-11	19.0381
DOK5	0.455064	6.87193	7.9337	5.04174e-13	1.07489e-11	18.9965
TXLNA	-0.36827	9.28384	-7.93315	5.05749e-13	1.07733e-11	18.9934
TOB2	-0.33906	7.19108	-7.93142	5.10696e-13	1.08695e-11	18.9838
PKD2	0.307785	7.80573	7.93106	5.11753e-13	1.08828e-11	18.9818
LPCAT1	-0.391029	6.81749	-7.9284	5.19474e-13	1.10377e-11	18.967
KLHDC6	0.555843	9.04944	7.92746	5.22223e-13	1.10815e-11	18.9619
NDEL1	-0.327488	9.19246	-7.9274	5.22415e-13	1.10815e-11	18.9615
C11ORF1	0.411703	8.0874	7.92589	5.26872e-13	1.11667e-11	18.9531
FNIP1	0.35171	7.73767	7.92055	5.42933e-13	1.14974e-11	18.9236
CAMK2B	0.403332	9.39058	7.91879	5.48343e-13	1.16022e-11	18.9138
MSX1	-0.585992	8.14117	-7.91352	5.64856e-13	1.19416e-11	18.8847
LONRF1	-0.361738	7.12229	-7.91268	5.67541e-13	1.19883e-11	18.88
C4ORF18	0.425589	9.34175	7.90963	5.77367e-13	1.21856e-11	18.8631
ZZZ3	0.314494	8.54119	7.90925	5.78592e-13	1.22013e-11	18.861
LOC390975	-0.279861	6.39371	-7.90903	5.79325e-13	1.22065e-11	18.8598
ZNF706	0.263196	7.55924	7.90827	5.81814e-13	1.22487e-11	18.8556
LCN12	0.327414	6.48203	7.90067	6.07204e-13	1.27702e-11	18.8135
RARB	0.268844	7.06849	7.90056	6.076e-13	1.27702e-11	18.8129
CTSK	0.619831	7.76138	7.89999	6.09558e-13	1.28007e-11	18.8097
PRKCB1	-0.223863	6.15185	-7.89892	6.1321e-13	1.28667e-11	18.8039
KLF2	-0.643352	11.2927	-7.896	6.23364e-13	1.30689e-11	18.7877
ERCC5	0.32221	8.77013	7.88994	6.44984e-13	1.35109e-11	18.7542
COX15	0.300068	7.60667	7.88765	6.5335e-13	1.36748e-11	18.7415
MKRN2	0.433682	9.81114	7.88161	6.75888e-13	1.41348e-11	18.7081
BYSL	-0.459423	7.59366	-7.87994	6.82255e-13	1.42561e-11	18.6989
COL6A3	-0.696796	10.1844	-7.87542	6.99805e-13	1.46107e-11	18.6739
STXBP6	-0.699846	7.97467	-7.87514	7.00915e-13	1.46217e-11	18.6724
GPR22	0.596341	7.88943	7.87467	7.02758e-13	1.46481e-11	18.6698
GGH	-0.289475	6.45154	-7.87071	7.18588e-13	1.49545e-11	18.6479
ZNF544	0.269233	8.13261	7.87069	7.18647e-13	1.49545e-11	18.6478
ATP2C1	0.303196	8.05973	7.86448	7.44184e-13	1.54731e-11	18.6135
CHST13	-0.288658	6.40219	-7.86204	7.54436e-13	1.56734e-11	18.6
WDR46	-0.455506	7.74974	-7.85962	7.64753e-13	1.58746e-11	18.5866
BST2	-0.748711	8.2267	-7.85743	7.74225e-13	1.6058e-11	18.5745
TCF21	-0.561782	7.21872	-7.85177	7.99188e-13	1.65621e-11	18.5433
NDFIP1	0.307692	7.96377	7.84932	8.10273e-13	1.6778e-11	18.5298
RBPJ	-0.208745	6.66803	-7.84915	8.11021e-13	1.67797e-11	18.5289
ARHGEF12	0.318045	7.84351	7.84284	8.40261e-13	1.73704e-11	18.494
LOC644760	0.594915	8.00899	7.84089	8.49493e-13	1.75469e-11	18.4833
GPR137C	0.258283	6.64461	7.83797	8.63528e-13	1.78222e-11	18.4672
PFDN1	0.35819	9.35429	7.83566	8.74785e-13	1.80398e-11	18.4544
SCAP	-0.353309	9.16917	-7.83405	8.82712e-13	1.81851e-11	18.4456
C1ORF63	0.399062	7.84823	7.83394	8.83275e-13	1.81851e-11	18.4449
CASQ1	0.874749	8.68683	7.83328	8.86561e-13	1.82378e-11	18.4413
LIN7B	0.56683	8.62725	7.82569	9.25071e-13	1.90145e-11	18.3995
SLC1A7	0.474603	6.56166	7.82302	9.39011e-13	1.92853e-11	18.3848
RNF165	0.596356	7.44998	7.82269	9.40761e-13	1.93043e-11	18.3829
CYFIP1	-0.253551	7.26413	-7.82256	9.41469e-13	1.93043e-11	18.3822
RBM24	0.505073	9.85007	7.82056	9.5205e-13	1.95054e-11	18.3712
MGEA5	0.387659	11.2552	7.82029	9.53478e-13	1.95188e-11	18.3697
OSCAR	-0.200837	6.55496	-7.81929	9.58839e-13	1.96126e-11	18.3642
UBXN2A	-0.396877	8.4409	-7.81748	9.68637e-13	1.9797e-11	18.3542
TM9SF1	-0.217936	6.88097	-7.81613	9.75976e-13	1.99308e-11	18.3468
FAM59A	-0.33775	6.71594	-7.81106	1.00412e-12	2.04889e-11	18.3188
PGBD3	0.242195	6.5624	7.81079	1.00559e-12	2.05023e-11	18.3174
ELF4	-0.294434	7.20261	-7.80359	1.04701e-12	2.13295e-11	18.2777
ZNF540	0.335999	7.02526	7.80042	1.06575e-12	2.16937e-11	18.2603
MPPE1	0.421916	8.71732	7.7989	1.07485e-12	2.18555e-11	18.2519
CPNE8	-0.346371	7.28602	-7.79877	1.07562e-12	2.18555e-11	18.2512
GTPBP6	-0.42678	10.5491	-7.79866	1.0763e-12	2.18555e-11	18.2506
KIAA0922	0.387367	7.8504	7.79838	1.078e-12	2.18612e-11	18.249
TIMM44	-0.351689	8.15695	-7.79832	1.07831e-12	2.18612e-11	18.2487
PROK2	-0.289221	6.10828	-7.79472	1.10029e-12	2.22889e-11	18.2289
CDK2	-0.286747	7.9599	-7.79253	1.11383e-12	2.25451e-11	18.2169
CA3	1.3623	7.22313	7.79123	1.12195e-12	2.26912e-11	18.2097
CENPB	-0.319252	10.8616	-7.78759	1.14504e-12	2.31396e-11	18.1897
TMEM49	-0.459196	9.00217	-7.78042	1.19194e-12	2.4068e-11	18.1502
TMEM167B	0.333919	8.84674	7.77947	1.19829e-12	2.41769e-11	18.145
FBXL22	0.370961	6.56436	7.77883	1.20258e-12	2.4244e-11	18.1415
ANKRD46	0.410058	8.93204	7.77277	1.24399e-12	2.50589e-11	18.1082
MSRB3	0.382383	9.62448	7.7709	1.2571e-12	2.53027e-11	18.0979
BAZ1A	-0.356531	6.84475	-7.76462	1.302e-12	2.61855e-11	18.0634
GLT25D1	-0.455622	8.899	-7.75333	1.38672e-12	2.7867e-11	18.0014
C12ORF39	0.418517	7.14877	7.75301	1.38923e-12	2.78953e-11	17.9996
IFITM1	-0.66974	10.4345	-7.75124	1.40306e-12	2.81505e-11	17.9899
PDK3	0.28838	6.99135	7.7483	1.42624e-12	2.85929e-11	17.9738
MYO9B	-0.295178	7.28642	-7.7471	1.43585e-12	2.87627e-11	17.9672
NUP62	-0.278419	9.13458	-7.74618	1.44325e-12	2.88878e-11	17.9621
KCNAB1	0.272727	6.88311	7.74201	1.47719e-12	2.95438e-11	17.9393
B4GALT3	-0.334012	8.71919	-7.73997	1.49415e-12	2.98593e-11	17.928
TMEM144	0.49496	7.9256	7.73904	1.50194e-12	2.99911e-11	17.9229
SLC25A44	-0.282272	8.88416	-7.73278	1.55525e-12	3.10311e-11	17.8886
ZBTB47	0.549086	9.29874	7.72381	1.63506e-12	3.25976e-11	17.8394
GNL1	-0.291611	7.62209	-7.72031	1.66734e-12	3.3215e-11	17.8202
SEC15L2	0.148573	6.2993	7.72006	1.66961e-12	3.32339e-11	17.8189
TNFRSF6B	-0.279186	6.43217	-7.71845	1.68473e-12	3.35085e-11	17.81
PFKFB3	-0.387975	8.01025	-7.71808	1.68817e-12	3.35504e-11	17.808
LOC440589	-0.440078	13.2692	-7.71636	1.70444e-12	3.3847e-11	17.7986
ANXA2	-0.675656	9.95694	-7.71419	1.7252e-12	3.42324e-11	17.7867
CMBL	0.62446	9.54861	7.71397	1.72729e-12	3.42469e-11	17.7855
LOC651380	0.37948	6.98939	7.71266	1.73998e-12	3.44713e-11	17.7783
LOC391692	-0.326763	6.65317	-7.71213	1.74507e-12	3.45449e-11	17.7754
CX3CL1	-0.540706	8.46277	-7.70855	1.78027e-12	3.52141e-11	17.7558
PSIP1	0.391831	7.48633	7.70812	1.78457e-12	3.52715e-11	17.7534
IL8	-0.741904	6.47888	-7.7049	1.81684e-12	3.58812e-11	17.7358
VPS13A	0.355731	7.31832	7.70259	1.84041e-12	3.63181e-11	17.7231
WDR70	-0.353697	7.63505	-7.69987	1.86842e-12	3.682e-11	17.7083
CDKN1A	-1.09474	8.14443	-7.69984	1.86876e-12	3.682e-11	17.7081
GRIA3	0.251539	6.40191	7.69294	1.94196e-12	3.82102e-11	17.6703
HDAC5	0.195826	6.50175	7.69282	1.94329e-12	3.82102e-11	17.6697
HSF1	0.428765	6.97342	7.69277	1.94387e-12	3.82102e-11	17.6694
FBXO3	0.373756	8.02353	7.69054	1.9681e-12	3.86564e-11	17.6572
ELF1	-0.35661	9.06193	-7.68782	1.99817e-12	3.92164e-11	17.6423
LOC196549	0.74295	8.1293	7.68741	2.00273e-12	3.92753e-11	17.64
QSOX1	-0.455539	7.4973	-7.68392	2.04196e-12	4.00135e-11	17.621
FLJ10781	0.581374	7.16237	7.68352	2.04651e-12	4.00715e-11	17.6188
PLEKHH2	0.417913	6.66351	7.67907	2.09782e-12	4.10442e-11	17.5944
SIPA1	-0.343578	7.82555	-7.67832	2.10665e-12	4.11852e-11	17.5903
C1QA	-0.481586	6.84256	-7.67551	2.13974e-12	4.17995e-11	17.575
IRAK1	-0.517506	8.24883	-7.67515	2.14411e-12	4.18526e-11	17.573
CTSS	-0.27966	6.34631	-7.67452	2.15159e-12	4.19582e-11	17.5696
C14ORF45	0.231108	6.73145	7.67442	2.15286e-12	4.19582e-11	17.569
OSTF1	-0.395369	8.58584	-7.67338	2.16532e-12	4.21685e-11	17.5633
DUT	0.274285	7.65874	7.67243	2.1768e-12	4.23559e-11	17.5581
LOC648500	0.328508	6.70112	7.6723	2.1783e-12	4.23559e-11	17.5574
MID1IP1	-0.551821	7.90807	-7.66797	2.23146e-12	4.33561e-11	17.5337
KAL1	0.457253	7.55477	7.66153	2.31278e-12	4.49014e-11	17.4986
ZFP106	0.398048	12.5625	7.65921	2.34272e-12	4.54477e-11	17.4859
TFE3	-0.278345	6.6916	-7.65838	2.35355e-12	4.56227e-11	17.4814
FAM20C	-0.225547	7.02574	-7.65545	2.39223e-12	4.63368e-11	17.4654
NFKB2	-0.213616	6.47886	-7.6533	2.42102e-12	4.68584e-11	17.4536
LEPREL2	0.443014	7.4626	7.63911	2.61959e-12	5.06629e-11	17.3761
TRAK1	0.321451	7.97329	7.63607	2.66419e-12	5.14858e-11	17.3595
CCM2	-0.344894	8.45954	-7.634	2.69486e-12	5.20388e-11	17.3483
CRISPLD2	-0.660179	9.12355	-7.63334	2.70476e-12	5.21898e-11	17.3447
CYP2U1	0.279878	6.755	7.63309	2.70852e-12	5.22224e-11	17.3433
ANTXR2	0.422684	9.41189	7.62827	2.78199e-12	5.3598e-11	17.317
ACADM	0.462234	11.8348	7.62653	2.80894e-12	5.40758e-11	17.3075
PROX1	0.672178	8.43482	7.62539	2.82673e-12	5.43769e-11	17.3013
SCD	-0.951478	7.85518	-7.62524	2.82909e-12	5.43807e-11	17.3005
MFAP4	0.747117	10.189	7.62413	2.84661e-12	5.46757e-11	17.2944
KIAA1737	0.422489	9.95539	7.62269	2.86954e-12	5.50742e-11	17.2866
NCOA7	-0.42587	7.8777	-7.62048	2.90483e-12	5.57092e-11	17.2745
MAEL	0.422066	7.00303	7.61815	2.94266e-12	5.63917e-11	17.2618
PHACTR4	-0.348937	7.8112	-7.61754	2.95267e-12	5.65404e-11	17.2585
OSBPL2	0.394954	8.32096	7.6149	2.99621e-12	5.73307e-11	17.2441
IL1RL1	-0.77352	6.28036	-7.61363	3.01729e-12	5.76902e-11	17.2372
SH3D19	0.479278	10.0624	7.61239	3.03822e-12	5.80464e-11	17.2304
ZC3H12B	0.24095	6.42107	7.61045	3.07099e-12	5.86281e-11	17.2199
ACAD8	0.351852	8.34922	7.60449	3.17412e-12	6.05509e-11	17.1874
MTMR10	0.35325	7.88216	7.6038	3.18636e-12	6.07385e-11	17.1836
DYNC1LI2	0.312635	11.2515	7.60257	3.20817e-12	6.1108e-11	17.1769
POLA2	-0.285872	7.29467	-7.60169	3.22383e-12	6.13598e-11	17.1722
ATF3	-0.729195	6.82417	-7.5998	3.25766e-12	6.1957e-11	17.1619
ATF7IP2	0.356002	7.88768	7.5977	3.29593e-12	6.26376e-11	17.1504
SLC35A2	-0.198383	7.08203	-7.59492	3.34696e-12	6.35301e-11	17.1353
PSMD3	-0.386438	7.10831	-7.59487	3.34793e-12	6.35301e-11	17.135
FAM13A1	0.240997	6.69716	7.59412	3.36193e-12	6.37477e-11	17.1309
SLC30A2	0.704347	7.38122	7.58908	3.45707e-12	6.55023e-11	17.1035
CDKN1B	0.449072	8.50551	7.58854	3.46733e-12	6.56474e-11	17.1006
PREPL	0.41019	8.88902	7.58824	3.4732e-12	6.57091e-11	17.0989
ZNF541	0.577865	7.29593	7.584	3.55559e-12	6.72174e-11	17.0759
C20ORF24	-0.310866	10.9901	-7.57992	3.63692e-12	6.87034e-11	17.0537
KHDRBS3	-0.396317	8.02291	-7.57893	3.65685e-12	6.90199e-11	17.0483
GOLSYN	-0.333935	6.57824	-7.57882	3.65915e-12	6.90199e-11	17.0477
DKFZP564O0823	0.624407	10.7678	7.57578	3.72113e-12	7.01366e-11	17.0312
ZNF763	0.299765	6.61917	7.57386	3.76099e-12	7.08347e-11	17.0207
NR2C2AP	-0.318862	6.8739	-7.57341	3.77022e-12	7.09557e-11	17.0183
RABGAP1	0.449169	9.73642	7.57078	3.82548e-12	7.19418e-11	17.004
LIAS	0.403714	8.1271	7.56912	3.8608e-12	7.25519e-11	16.995
LOC285908	0.329521	6.84152	7.56843	3.87562e-12	7.27761e-11	16.9912
DARS2	0.309809	7.53991	7.56141	4.02909e-12	7.56016e-11	16.9531
NME1	-0.637158	8.49303	-7.5604	4.05169e-12	7.59692e-11	16.9476
ACTG1	-0.56604	11.8983	-7.55966	4.06812e-12	7.62206e-11	16.9436
TNIK	0.36856	7.41558	7.55901	4.08273e-12	7.64374e-11	16.9401
CTSG	-0.657468	6.85488	-7.55811	4.1033e-12	7.67654e-11	16.9351
PACSIN2	-0.3734	10.5599	-7.55776	4.11109e-12	7.68542e-11	16.9333
C17ORF91	-0.606905	9.20133	-7.55635	4.14322e-12	7.73974e-11	16.9256
SOCS2	0.632341	9.13688	7.55478	4.17941e-12	7.80157e-11	16.9171
ABHD11	0.310066	7.04251	7.55263	4.2294e-12	7.88903e-11	16.9054
ZNF302	0.36054	8.83791	7.55162	4.25317e-12	7.9275e-11	16.8999
SLC9A3R1	-0.568072	8.01194	-7.54951	4.30298e-12	8.00869e-11	16.8884
COPZ2	0.395747	7.80106	7.5495	4.30308e-12	8.00869e-11	16.8884
OTUD4	-0.279747	6.86899	-7.54767	4.34681e-12	8.08411e-11	16.8785
UBB	0.381185	13.2884	7.54471	4.41848e-12	8.21133e-11	16.8624
IKBKG	-0.375792	8.70231	-7.53858	4.57074e-12	8.48803e-11	16.8291
IRF8	-0.361918	7.09636	-7.53817	4.58124e-12	8.50128e-11	16.8269
ORC5L	0.189261	6.99613	7.53717	4.60656e-12	8.54196e-11	16.8215
EPAS1	-0.416141	11.2385	-7.53542	4.65121e-12	8.61842e-11	16.812
ZCCHC7	0.356247	8.09641	7.53302	4.71334e-12	8.72713e-11	16.7989
GPATCH4	-0.447109	7.28788	-7.53201	4.73949e-12	8.76911e-11	16.7935
ALDH6A1	0.446191	8.60052	7.52795	4.84704e-12	8.96151e-11	16.7715
NOLA1	-0.372036	7.98209	-7.5267	4.88054e-12	9.01683e-11	16.7647
ORC2L	0.290106	8.14423	7.52625	4.89278e-12	9.03282e-11	16.7622
PROCR	-0.318657	6.79773	-7.52463	4.93668e-12	9.10719e-11	16.7535
MARK3	-0.304584	7.56201	-7.52356	4.966e-12	9.15459e-11	16.7476
ORAOV1	-0.340125	7.5021	-7.52222	5.00263e-12	9.21537e-11	16.7404
RAI2	0.267743	7.33188	7.5189	5.09516e-12	9.37897e-11	16.7224
NT5C2	0.466561	9.52277	7.51866	5.10189e-12	9.3845e-11	16.7211
SLC25A39	-0.338096	9.6822	-7.51512	5.20271e-12	9.56297e-11	16.7019
TARS2	0.313863	7.28348	7.51257	5.27616e-12	9.6909e-11	16.6881
ACOX2	0.606716	9.68642	7.50587	5.47482e-12	1.00485e-10	16.6518
RBMX2	0.16743	7.17991	7.50215	5.58817e-12	1.0249e-10	16.6317
ETV6	-0.272969	7.54705	-7.50139	5.61158e-12	1.02845e-10	16.6276
MAP4	0.682224	8.57469	7.50023	5.64761e-12	1.0343e-10	16.6213
THNSL1	0.306819	7.12031	7.49097	5.94322e-12	1.08765e-10	16.5712
NFYC	0.330221	8.77603	7.48989	5.97884e-12	1.09337e-10	16.5653
RGS17	0.243376	6.50633	7.48933	5.9974e-12	1.09597e-10	16.5623
RNF144B	-0.409456	7.41222	-7.48768	6.05215e-12	1.10518e-10	16.5533
HTR2B	0.536229	6.7769	7.48229	6.23445e-12	1.13764e-10	16.5242
ZMYM4	0.342724	8.0288	7.48204	6.24286e-12	1.13835e-10	16.5229
CASP4	-0.22247	6.67687	-7.4818	6.25118e-12	1.13904e-10	16.5216
CMTM8	-0.426133	7.90244	-7.47731	6.40753e-12	1.16669e-10	16.4973
DIXDC1	0.33786	7.43756	7.47693	6.42105e-12	1.16831e-10	16.4952
CCDC130	-0.288072	10.2218	-7.475	6.4896e-12	1.17993e-10	16.4848
ADHFE1	0.432484	9.71281	7.47436	6.51249e-12	1.18323e-10	16.4813
TCEAL7	0.274672	6.63947	7.47397	6.52629e-12	1.18489e-10	16.4793
SURF4	-0.468624	8.97384	-7.47294	6.56343e-12	1.19062e-10	16.4737
CCDC66	0.264589	7.17126	7.47284	6.56732e-12	1.19062e-10	16.4731
NSDHL	-0.441502	8.47298	-7.47158	6.61273e-12	1.19799e-10	16.4663
LOC730024	0.203684	6.42514	7.47005	6.66861e-12	1.20725e-10	16.4581
CST3	-0.354436	12.5581	-7.46775	6.75379e-12	1.22179e-10	16.4456
NRSN2	-0.315419	7.42284	-7.46757	6.76027e-12	1.22209e-10	16.4447
KLF12	0.215577	6.89788	7.46273	6.94294e-12	1.25421e-10	16.4185
ZNF518A	0.305558	7.30128	7.45967	7.06039e-12	1.27451e-10	16.402
ATAD3A	-0.369737	7.07668	-7.45727	7.15439e-12	1.29056e-10	16.389
GFM2	0.345794	7.07369	7.45358	7.30091e-12	1.31604e-10	16.3691
RNF220	-0.2646	8.60251	-7.45267	7.33742e-12	1.32168e-10	16.3642
OPN3	-0.202649	6.34077	-7.4515	7.38475e-12	1.32925e-10	16.3579
GRAP	-0.136478	6.30887	-7.44708	7.56651e-12	1.361e-10	16.334
LEAP2	0.253758	6.73932	7.44592	7.61468e-12	1.36869e-10	16.3278
PPP3CC	-0.376997	8.95251	-7.43778	7.96304e-12	1.43028e-10	16.2838
CCDC91	0.397884	7.86083	7.43731	7.9839e-12	1.43301e-10	16.2813
EPHA3	0.245726	6.48804	7.43487	8.0915e-12	1.45129e-10	16.2681
CAPZB	-0.257849	8.95155	-7.43409	8.12608e-12	1.45645e-10	16.2639
SLC6A9	-0.13013	6.20291	-7.42402	8.58805e-12	1.53816e-10	16.2096
LOC203547	-0.230833	9.18169	-7.42315	8.62894e-12	1.54438e-10	16.205
DPAGT1	-0.334916	7.61629	-7.42162	8.70194e-12	1.55634e-10	16.1967
VAT1L	0.62393	7.64032	7.41696	8.92726e-12	1.59551e-10	16.1716
TINF2	-0.440761	9.14176	-7.4168	8.93494e-12	1.59575e-10	16.1707
FBXO31	0.397926	9.54559	7.41485	9.03091e-12	1.61175e-10	16.1603
SOX17	-0.431116	6.94889	-7.41293	9.12684e-12	1.62772e-10	16.1499
SHISA5	-0.37859	9.29989	-7.40988	9.28076e-12	1.654e-10	16.1335
LITAF	-0.691391	9.4775	-7.40873	9.33911e-12	1.66322e-10	16.1273
ARHGEF3	0.381809	9.31786	7.4084	9.35615e-12	1.66508e-10	16.1255
CNNM4	0.3819	7.15538	7.40785	9.38433e-12	1.66891e-10	16.1226
IGBP1	0.346321	8.898	7.40574	9.49354e-12	1.68715e-10	16.1112
PSCD4	-0.415567	7.01348	-7.4051	9.52697e-12	1.69189e-10	16.1077
ARAF	-0.278822	9.51265	-7.39862	9.87155e-12	1.75185e-10	16.0729
C19ORF54	0.28069	7.13213	7.39849	9.8787e-12	1.75189e-10	16.0721
SLC6A1	0.266053	6.54267	7.3974	9.93743e-12	1.76106e-10	16.0663
C9ORF61	0.439488	8.50095	7.39607	1.00102e-11	1.77271e-10	16.0592
RGS5	0.527426	10.6228	7.39443	1.01004e-11	1.78743e-10	16.0503
MTHFD2L	0.423019	8.20547	7.3912	1.02809e-11	1.81809e-10	16.033
HBEGF	0.733478	9.81444	7.38816	1.04534e-11	1.8473e-10	16.0166
SLU7	0.343391	8.26376	7.38517	1.0626e-11	1.8765e-10	16.0005
C17ORF85	0.233439	7.47376	7.3847	1.06536e-11	1.88005e-10	15.998
MAFG	-0.172744	6.80255	-7.3836	1.07178e-11	1.89006e-10	15.9921
EVC	0.160408	6.47978	7.3816	1.08357e-11	1.9095e-10	15.9814
AQP10	0.245516	6.22399	7.38105	1.08686e-11	1.91397e-10	15.9784
NMB	-0.373952	6.64745	-7.37884	1.10011e-11	1.93595e-10	15.9665
SMARCE1	0.286621	8.45479	7.37614	1.11646e-11	1.96281e-10	15.952
FLJ35258	0.635305	7.61094	7.37606	1.11693e-11	1.96281e-10	15.9516
TOR1AIP1	0.275988	9.31805	7.37485	1.12436e-11	1.97448e-10	15.9451
EBI3	-0.301899	6.30218	-7.37304	1.13555e-11	1.99274e-10	15.9353
C8ORF40	0.466691	10.2887	7.37287	1.13664e-11	1.99327e-10	15.9344
CCDC112	0.26025	6.97422	7.37118	1.14715e-11	2.0103e-10	15.9254
C6ORF91	0.376757	6.69029	7.36936	1.15863e-11	2.02902e-10	15.9156
TSPAN12	0.519511	8.17282	7.366	1.18016e-11	2.06527e-10	15.8975
GLOD4	0.287334	8.76916	7.36496	1.18689e-11	2.07562e-10	15.8919
SCAMP2	-0.298795	6.74137	-7.36319	1.1984e-11	2.09429e-10	15.8825
NIP7	-0.379626	7.89862	-7.35934	1.22393e-11	2.13743e-10	15.8618
ACADL	0.276631	6.23913	7.35312	1.26622e-11	2.20975e-10	15.8284
ZNF135	0.312223	7.22253	7.34787	1.30313e-11	2.27259e-10	15.8002
IL6	-0.602686	6.43154	-7.34617	1.31526e-11	2.29215e-10	15.7911
CORO1B	-0.277057	7.17699	-7.34425	1.32915e-11	2.31475e-10	15.7808
PIAS2	0.172007	7.00644	7.34376	1.33271e-11	2.31936e-10	15.7782
ITPKC	-0.315085	6.59445	-7.33947	1.36429e-11	2.37268e-10	15.7552
TCEAL4	0.238971	10.1537	7.33912	1.3669e-11	2.37558e-10	15.7533
CMIP	-0.43275	7.22376	-7.33797	1.3755e-11	2.38778e-10	15.7471
ATPAF2	0.278198	7.9198	7.33793	1.37582e-11	2.38778e-10	15.7469
LOC121952	0.473286	7.0976	7.33694	1.3833e-11	2.39911e-10	15.7416
EIF3B	-0.362115	10.2389	-7.33447	1.40205e-11	2.42997e-10	15.7284
ARV1	0.386241	8.99235	7.3318	1.4226e-11	2.46388e-10	15.7141
NHLRC3	0.258949	7.35836	7.33098	1.42898e-11	2.47324e-10	15.7097
DNAJC13	0.243735	7.97522	7.33002	1.43653e-11	2.4846e-10	15.7045
CLPTM1	-0.332721	9.46196	-7.32908	1.44391e-11	2.49564e-10	15.6995
NAT10	-0.324283	8.88096	-7.32776	1.45434e-11	2.51047e-10	15.6924
UNQ1940	0.518467	6.78778	7.32774	1.45448e-11	2.51047e-10	15.6923
ZSCAN18	0.438446	10.8622	7.32372	1.48673e-11	2.56439e-10	15.6708
CD300A	-0.240363	6.25629	-7.3215	1.50486e-11	2.59387e-10	15.6589
FAM92A1	0.358993	7.88604	7.32126	1.50683e-11	2.59549e-10	15.6576
VGLL2	0.502523	6.42938	7.32047	1.51337e-11	2.60497e-10	15.6534
C1ORF165	0.283192	6.78387	7.32015	1.51604e-11	2.60779e-10	15.6516
2020-09-09	-0.293757	11.0545	-7.31816	1.53256e-11	2.63305e-10	15.641
TIMP1	-1.05764	11.727	-7.31813	1.53281e-11	2.63305e-10	15.6408
LOC400963	-0.400037	13.01	-7.31795	1.53433e-11	2.63387e-10	15.6399
INTS9	-0.221027	8.70435	-7.31165	1.5879e-11	2.72397e-10	15.6062
ARMCX2	0.390796	9.66055	7.31056	1.59742e-11	2.73843e-10	15.6003
LCMT1	0.205035	9.81911	7.30783	1.62137e-11	2.7776e-10	15.5857
ATP6V1F	-0.536914	10.4957	-7.30557	1.64144e-11	2.81007e-10	15.5736
PRKCH	-0.522221	8.60502	-7.30509	1.64574e-11	2.81552e-10	15.5711
HARS2	0.28772	9.71986	7.30356	1.65952e-11	2.83599e-10	15.5629
TSC22D1	-0.580257	9.5439	-7.30351	1.65996e-11	2.83599e-10	15.5626
C1ORF25	0.211469	7.26762	7.29856	1.70534e-11	2.91156e-10	15.5361
THUMPD3	0.183812	6.87532	7.29733	1.71679e-11	2.92912e-10	15.5296
TIMELESS	-0.267103	6.73278	-7.2906	1.7809e-11	3.03645e-10	15.4936
RNF126	-0.277427	8.00003	-7.28895	1.79702e-11	3.0609e-10	15.4847
YWHAQ	0.372293	12.471	7.28888	1.79767e-11	3.0609e-10	15.4844
GLT25D2	0.348674	7.07848	7.28392	1.84687e-11	3.14255e-10	15.4579
CCL11	-0.313601	6.26637	-7.28086	1.87792e-11	3.19323e-10	15.4415
TRUB1	0.38618	6.69374	7.2792	1.89493e-11	3.21997e-10	15.4327
TP53INP2	0.513562	10.1034	7.27572	1.93112e-11	3.27925e-10	15.4141
PFDN4	0.300874	7.12121	7.27524	1.93617e-11	3.28563e-10	15.4115
TNFAIP3	-0.301937	6.98893	-7.27312	1.95863e-11	3.32149e-10	15.4002
IL18RAP	-0.270714	6.29513	-7.27235	1.96692e-11	3.33311e-10	15.3961
ZNF630	0.200635	6.57599	7.27224	1.96812e-11	3.33311e-10	15.3955
MT1F	-0.533683	7.33783	-7.26885	2.00469e-11	3.39276e-10	15.3774
C10ORF35	0.405795	7.97545	7.26871	2.00621e-11	3.39306e-10	15.3767
SLC38A10	-0.179724	6.60653	-7.26636	2.03205e-11	3.43446e-10	15.3641
C10ORF125	-0.28978	6.39436	-7.26616	2.03428e-11	3.43591e-10	15.363
KCNIP2	-0.277438	6.14303	-7.26405	2.05771e-11	3.47316e-10	15.3518
EIF4A2	0.337249	12.7492	7.2586	2.11962e-11	3.57527e-10	15.3227
CDC42EP1	-0.207996	6.59649	-7.25782	2.12862e-11	3.58804e-10	15.3185
TTF1	0.222779	7.29003	7.25753	2.13189e-11	3.59115e-10	15.317
TUBB3	-0.5164	7.01178	-7.25739	2.13357e-11	3.59158e-10	15.3163
CAMK1D	-0.161075	6.14551	-7.25483	2.16349e-11	3.63952e-10	15.3026
FCGR1A	-0.320391	6.21071	-7.25182	2.19916e-11	3.69706e-10	15.2865
MAPK7	-0.143057	6.49978	-7.2508	2.21136e-11	3.71509e-10	15.2811
RAB23	0.40316	7.83668	7.24898	2.23331e-11	3.74947e-10	15.2714
UAP1	-0.5252	7.8206	-7.24813	2.24358e-11	3.7642e-10	15.2669
ENAH	0.265181	7.07575	7.24602	2.26948e-11	3.80512e-10	15.2557
NEK1	0.308246	7.76602	7.24461	2.28689e-11	3.83176e-10	15.2482
LOC652458	0.321777	6.96899	7.24255	2.31271e-11	3.87245e-10	15.2371
PRIC285	-0.533377	8.24377	-7.2422	2.31706e-11	3.87715e-10	15.2353
PDIA4	-0.439437	6.65884	-7.23931	2.35371e-11	3.93587e-10	15.2199
CSDC2	-0.548821	10.4242	-7.23821	2.36777e-11	3.95675e-10	15.2141
RAB5C	-0.345759	7.66658	-7.23611	2.39498e-11	3.99957e-10	15.2028
FBXL2	0.234091	6.52301	7.23485	2.41136e-11	4.02426e-10	15.1962
ANXA5	-0.596589	10.5072	-7.23436	2.41782e-11	4.03237e-10	15.1935
LOC649143	-0.720276	7.20432	-7.23278	2.43856e-11	4.06427e-10	15.1851
TNMD	0.543874	6.72709	7.23026	2.47222e-11	4.11764e-10	15.1717
SPNS1	-0.414955	8.45691	-7.23009	2.47446e-11	4.11865e-10	15.1708
CDH19	-0.430818	7.473	-7.21818	2.63954e-11	4.39052e-10	15.1074
UBE2W	0.230842	7.0026	7.21623	2.66764e-11	4.43434e-10	15.097
TSSC4	-0.428963	8.18149	-7.21545	2.679e-11	4.45028e-10	15.0929
FAM120B	0.316674	9.86861	7.21504	2.68495e-11	4.45723e-10	15.0907
MYO1G	-0.356621	6.47178	-7.21256	2.72126e-11	4.51453e-10	15.0775
APP	0.808511	9.38439	7.21213	2.72758e-11	4.52205e-10	15.0752
DNTTIP1	0.324845	8.69237	7.21016	2.7569e-11	4.56764e-10	15.0648
PPP1R9A	0.309751	7.03918	7.20988	2.7611e-11	4.5716e-10	15.0633
LOC199800	-0.235167	6.45182	-7.20953	2.76633e-11	4.57725e-10	15.0614
SPTAN1	0.438531	9.71755	7.20824	2.78569e-11	4.60625e-10	15.0546
FBXL6	-0.189358	6.70339	-7.20812	2.78751e-11	4.60625e-10	15.0539
AKR1C4	-0.49057	7.66405	-7.20651	2.812e-11	4.64367e-10	15.0453
ARHGAP1	0.409415	10.5484	7.20423	2.84692e-11	4.69825e-10	15.0332
FYB	-0.237297	6.33419	-7.20267	2.87108e-11	4.73503e-10	15.0249
CCDC86	-0.522846	7.51053	-7.2019	2.88296e-11	4.75152e-10	15.0209
MTMR15	0.321807	7.60409	7.20082	2.89998e-11	4.77644e-10	15.0151
CD40	-0.184419	6.28969	-7.2001	2.9113e-11	4.79196e-10	15.0113
HERC5	0.553979	8.40148	7.1984	2.93822e-11	4.83311e-10	15.0023
IL1R2	-0.467474	6.17418	-7.19611	2.97482e-11	4.89011e-10	14.9901
CLCC1	-0.214002	6.57459	-7.19587	2.9788e-11	4.89347e-10	14.9888
IFT88	0.194182	6.75461	7.1906	3.06497e-11	5.03173e-10	14.9608
CPEB1	0.172432	6.19601	7.19035	3.06905e-11	5.03294e-10	14.9595
LOC441408	0.478458	8.48596	7.19031	3.06969e-11	5.03294e-10	14.9593
ACOT1	0.505879	8.69566	7.18987	3.0771e-11	5.04179e-10	14.9569
BRP44L	0.449888	12.7282	7.18844	3.10102e-11	5.07769e-10	14.9493
C11ORF60	0.256805	7.60346	7.18207	3.20971e-11	5.25225e-10	14.9155
RECQL	0.320647	7.50412	7.1776	3.2882e-11	5.3772e-10	14.8918
C21ORF7	1.31569	8.42408	7.17649	3.30811e-11	5.40624e-10	14.8859
C2ORF34	-0.265275	6.82939	-7.17573	3.32164e-11	5.42484e-10	14.8819
MGC40489	-0.185766	6.45236	-7.17398	3.35327e-11	5.47295e-10	14.8726
LIPG	-0.636298	6.22499	-7.16861	3.45212e-11	5.62976e-10	14.8441
ARD1A	-0.396449	8.52665	-7.16852	3.45382e-11	5.62976e-10	14.8436
VIL2	-0.373543	11.4187	-7.16666	3.48855e-11	5.6827e-10	14.8338
BIRC6	0.226012	7.39773	7.1639	3.54112e-11	5.76462e-10	14.8192
PSCD1	-0.32878	9.27427	-7.1628	3.56221e-11	5.7952e-10	14.8133
TTLL7	0.313763	6.61133	7.1616	3.58532e-11	5.82903e-10	14.807
PCMTD2	0.507679	8.97338	7.16058	3.6052e-11	5.85758e-10	14.8016
DCTN6	0.319216	8.88231	7.15774	3.66094e-11	5.94432e-10	14.7865
ZNF653	-0.321	7.67195	-7.15537	3.70808e-11	6.01698e-10	14.774
HIST1H2AC	0.594701	8.21634	7.15466	3.72222e-11	6.03536e-10	14.7702
KIAA1598	-0.334865	7.23627	-7.15456	3.7242e-11	6.03536e-10	14.7697
TNFRSF10B	-0.260926	7.065	-7.15436	3.72841e-11	6.03829e-10	14.7686
NFE2L3	-0.208969	6.34692	-7.15298	3.75626e-11	6.07642e-10	14.7613
ZNF235	0.1836	6.59882	7.15295	3.75677e-11	6.07642e-10	14.7612
ARRDC3	0.270307	6.74958	7.14947	3.82801e-11	6.18768e-10	14.7427
CLASP1	0.33298	9.62164	7.1485	3.8481e-11	6.21617e-10	14.7376
C19ORF24	-0.360081	7.14914	-7.14701	3.87933e-11	6.25949e-10	14.7297
CD37	-0.217882	6.24181	-7.14698	3.87989e-11	6.25949e-10	14.7295
MAEA	-0.333116	7.51883	-7.1448	3.92579e-11	6.32949e-10	14.718
FLJ20444	0.254099	7.04271	7.14356	3.95213e-11	6.36788e-10	14.7114
C9ORF6	0.252459	7.76875	7.14049	4.01808e-11	6.47001e-10	14.6952
C10ORF76	0.555877	8.60251	7.13817	4.06884e-11	6.54755e-10	14.6829
RCOR2	0.455436	7.36057	7.13675	4.10015e-11	6.59373e-10	14.6754
SPIN3	0.185088	6.6959	7.13518	4.13492e-11	6.6454e-10	14.6671
KIAA0194	-0.284856	8.24447	-7.13399	4.16164e-11	6.68409e-10	14.6608
SSU72	-0.31914	11.6695	-7.13236	4.19822e-11	6.73848e-10	14.6522
LRRC25	-0.208485	6.15129	-7.13225	4.20085e-11	6.73848e-10	14.6516
RFTN1	-0.430239	10.1992	-7.13198	4.20698e-11	6.74032e-10	14.6501
C7ORF36	0.26285	7.74664	7.13196	4.20735e-11	6.74032e-10	14.6501
VPS37B	-0.348443	7.95774	-7.13126	4.22321e-11	6.76144e-10	14.6464
ZNF177	0.341564	7.30701	7.13102	4.22874e-11	6.76599e-10	14.6451
LOC285550	0.31031	6.98735	7.12933	4.26735e-11	6.82297e-10	14.6362
TMEM100	-0.479634	7.08092	-7.12923	4.26977e-11	6.82297e-10	14.6356
KCNA4	0.283517	6.47778	7.12393	4.39355e-11	7.01632e-10	14.6076
LOC649679	-0.265055	6.51326	-7.1196	4.49734e-11	7.17752e-10	14.5847
BID	-0.225801	6.72433	-7.11895	4.51298e-11	7.19791e-10	14.5813
GNB3	0.363708	6.59596	7.11744	4.5498e-11	7.25205e-10	14.5733
GPR116	-0.405285	10.8086	-7.11728	4.55381e-11	7.25386e-10	14.5724
DDR1	0.296092	6.91858	7.11627	4.57868e-11	7.28886e-10	14.5671
IQCG	-0.778136	6.71311	-7.11529	4.60303e-11	7.32299e-10	14.5619
PCDHB17	-0.187468	6.48112	-7.1142	4.62994e-11	7.36116e-10	14.5562
TSPAN13	-0.519497	7.92297	-7.11322	4.65456e-11	7.39565e-10	14.551
TRMT11	0.194813	6.84689	7.11257	4.67092e-11	7.41697e-10	14.5475
JUNB	-0.711923	7.31114	-7.11062	4.72004e-11	7.49024e-10	14.5373
LOC91561	-0.332589	12.8944	-7.10889	4.76431e-11	7.55113e-10	14.5281
TXNDC1	-0.400718	8.38946	-7.10886	4.76516e-11	7.55113e-10	14.5279
LOC730273	0.267134	6.64515	7.10877	4.7674e-11	7.55113e-10	14.5275
ALS2	0.342545	10.0949	7.10726	4.80635e-11	7.60804e-10	14.5195
THYN1	0.370726	8.27672	7.10675	4.81954e-11	7.62412e-10	14.5168
PMM2	-0.424954	7.35491	-7.10547	4.85285e-11	7.672e-10	14.5101
C13ORF33	-0.551065	6.71425	-7.10232	4.93582e-11	7.79829e-10	14.4934
LOC728014	-0.3362	7.56954	-7.09967	5.00672e-11	7.90535e-10	14.4794
IGSF1	0.577189	6.83288	7.09951	5.01105e-11	7.90723e-10	14.4786
C6ORF153	-0.29018	9.42997	-7.09806	5.05037e-11	7.96428e-10	14.4709
C1QTNF7	0.235144	6.35512	7.09709	5.07672e-11	8.00083e-10	14.4658
MT1E	-0.617585	9.66554	-7.09426	5.15471e-11	8.11867e-10	14.4509
ARHGAP12	0.268881	7.0728	7.09179	5.22373e-11	8.22224e-10	14.4378
BCL9	0.284907	7.76652	7.08919	5.29721e-11	8.3327e-10	14.4241
AXL	-0.447156	7.95487	-7.08892	5.30474e-11	8.33933e-10	14.4227
MXRA5	0.985612	10.3071	7.08856	5.31509e-11	8.35039e-10	14.4208
ZNF233	0.283654	6.71743	7.08754	5.34434e-11	8.39112e-10	14.4155
GBGT1	-0.301391	6.67206	-7.08661	5.37122e-11	8.42807e-10	14.4105
PAPSS2	-0.437112	7.22738	-7.08551	5.40319e-11	8.47295e-10	14.4047
THAP10	0.402634	7.78598	7.08381	5.45259e-11	8.54511e-10	14.3958
CPEB3	0.415699	8.26806	7.08163	5.51702e-11	8.6407e-10	14.3843
RAB24	0.226553	7.49203	7.08037	5.55439e-11	8.69382e-10	14.3776
DPP3	-0.25339	6.58146	-7.07897	5.59647e-11	8.75426e-10	14.3702
SLC22A5	-0.52528	7.65574	-7.07836	5.61486e-11	8.77757e-10	14.367
LY86	-0.342446	6.69671	-7.0764	5.67413e-11	8.86472e-10	14.3567
CORIN	-1.56596	8.15597	-7.0743	5.73866e-11	8.95999e-10	14.3456
C14ORF159	0.542392	10.8758	7.07361	5.75992e-11	8.98761e-10	14.342
ADAM15	-0.391507	9.32341	-7.07007	5.87058e-11	9.15063e-10	14.3234
MYL1	0.324695	6.38745	7.07003	5.87166e-11	9.15063e-10	14.3232
DAK	0.180907	6.56965	7.06861	5.91678e-11	9.21526e-10	14.3157
RSC1A1	0.208718	6.74638	7.06806	5.93419e-11	9.23132e-10	14.3128
PCCB	0.388458	11.1685	7.06805	5.93442e-11	9.23132e-10	14.3128
C3ORF54	0.405093	7.74133	7.0653	6.02292e-11	9.3632e-10	14.2982
ATP13A1	-0.338827	7.12466	-7.0651	6.02922e-11	9.36722e-10	14.2972
MBIP	0.218399	7.20632	7.06243	6.11625e-11	9.49659e-10	14.2832
DHX32	0.305104	10.2652	7.06021	6.18982e-11	9.6029e-10	14.2714
IRF6	0.67567	7.61945	7.06013	6.19235e-11	9.6029e-10	14.271
GABRE	0.48075	7.52353	7.05814	6.25898e-11	9.70026e-10	14.2605
PTGER2	-0.225135	6.18414	-7.05569	6.3417e-11	9.82243e-10	14.2477
HAPLN1	0.505637	6.64036	7.05364	6.41174e-11	9.92481e-10	14.2369
SPG11	0.400849	9.18471	7.05278	6.44141e-11	9.96461e-10	14.2324
TRIM33	0.267527	8.14253	7.05176	6.47683e-11	1.00133e-09	14.227
TPM4	-0.430919	6.83067	-7.04991	6.54155e-11	1.01071e-09	14.2172
SEMA4D	-0.276333	6.87385	-7.04939	6.55961e-11	1.01288e-09	14.2145
EPB49	0.340497	7.47581	7.04861	6.5871e-11	1.0165e-09	14.2104
PPP1R1A	-0.565718	8.21177	-7.04692	6.64704e-11	1.02513e-09	14.2016
HAMP	-1.01831	6.36508	-7.04652	6.66135e-11	1.0267e-09	14.1995
LOC201175	-0.199788	6.29635	-7.04383	6.75818e-11	1.04099e-09	14.1853
SLC5A6	-0.384522	7.40557	-7.0433	6.77739e-11	1.04331e-09	14.1825
LYZ	-0.730493	6.9933	-7.0425	6.80665e-11	1.04718e-09	14.1783
SMARCA4	-0.317011	9.59433	-7.04215	6.81927e-11	1.04848e-09	14.1765
SENP5	0.330625	7.2864	7.0376	6.98796e-11	1.07376e-09	14.1525
F2RL3	-0.257479	6.3332	-7.03357	7.14058e-11	1.09654e-09	14.1313
KIF5B	0.500254	9.15912	7.03096	7.24101e-11	1.11129e-09	14.1176
PSTPIP1	-0.222013	6.11678	-7.02955	7.29577e-11	1.11901e-09	14.1103
RGL1	0.352737	10.2104	7.02428	7.50467e-11	1.15035e-09	14.0826
TSPYL1	0.307496	9.53306	7.02332	7.54333e-11	1.15557e-09	14.0775
CCL13	-0.443764	6.48923	-7.02301	7.55583e-11	1.15679e-09	14.0759
LOC100008589	1.32797	12.3518	7.02018	7.67139e-11	1.17377e-09	14.061
KLHL36	-0.337542	7.71879	-7.01754	7.78055e-11	1.18974e-09	14.0472
GNB1	-0.257331	11.1579	-7.01721	7.79445e-11	1.19115e-09	14.0454
EDNRB	-0.322369	6.93253	-7.01581	7.85299e-11	1.19887e-09	14.0381
NLGN1	0.476554	7.83885	7.01577	7.85449e-11	1.19887e-09	14.0379
SETD8	-0.249807	7.53418	-7.01562	7.86108e-11	1.19915e-09	14.0371
SBK1	0.449871	6.98483	7.01104	8.056e-11	1.22814e-09	14.0131
ALG13	-0.26011	6.99012	-7.00946	8.12439e-11	1.23781e-09	14.0048
GPX1	-0.356554	9.71256	-7.00692	8.23554e-11	1.25399e-09	13.9915
PKD1	0.459636	8.28427	7.00641	8.2582e-11	1.25668e-09	13.9888
EIF2C2	-0.521616	8.95358	-7.00611	8.27142e-11	1.25793e-09	13.9872
LOC441461	0.252484	6.67857	7.00352	8.38688e-11	1.27473e-09	13.9736
TSKU	-0.455953	7.69771	-7.00209	8.45121e-11	1.28373e-09	13.9661
NAPB	0.36032	8.20765	7.00105	8.49831e-11	1.29011e-09	13.9607
ARHGEF17	-0.379534	7.58069	-7.00063	8.51739e-11	1.29222e-09	13.9585
RNF146	0.356004	7.57181	6.99864	8.60864e-11	1.30528e-09	13.948
C2ORF33	0.311727	8.37105	6.9983	8.62397e-11	1.30603e-09	13.9463
C21ORF69	0.220744	6.29396	6.99826	8.62602e-11	1.30603e-09	13.9461
NOTCH3	-0.406738	8.7026	-6.99819	8.6291e-11	1.30603e-09	13.9457
SERTAD4	0.477598	7.45148	6.99807	8.63478e-11	1.3061e-09	13.9451
ING4	0.269785	6.99084	6.99786	8.64426e-11	1.30675e-09	13.944
FERMT2	-0.375695	10.9234	-6.99431	8.8101e-11	1.33102e-09	13.9254
MPZL1	-0.301591	7.07495	-6.99346	8.85e-11	1.33625e-09	13.9209
CRYZL1	0.237054	7.76684	6.98879	9.07365e-11	1.3692e-09	13.8965
SLC26A4	0.391755	6.39329	6.98866	9.08018e-11	1.36936e-09	13.8958
ZNF23	0.234184	6.93912	6.98724	9.14902e-11	1.37892e-09	13.8884
STK19	-0.357026	7.98298	-6.9836	9.32865e-11	1.40515e-09	13.8693
GFPT1	0.369348	8.41597	6.98312	9.3529e-11	1.40796e-09	13.8668
ZNF76	0.344002	7.52745	6.97951	9.53478e-11	1.43449e-09	13.8479
MAN2B1	-0.287868	6.74579	-6.97717	9.65488e-11	1.45169e-09	13.8356
FHL3	-0.361656	7.73448	-6.9768	9.67387e-11	1.45368e-09	13.8337
ZNF503	-0.390909	7.18857	-6.97579	9.72629e-11	1.46068e-09	13.8284
LAMA2	0.365873	9.53798	6.97523	9.75505e-11	1.46413e-09	13.8255
ERMAP	0.188394	6.6861	6.97249	9.89905e-11	1.48486e-09	13.8111
KIAA0460	0.304248	6.97621	6.97196	9.9269e-11	1.48815e-09	13.8084
TMEM79	0.264743	7.06282	6.9683	1.01227e-10	1.5166e-09	13.7892
TSC22D3	-0.532662	8.01827	-6.96417	1.03483e-10	1.54948e-09	13.7676
C14ORF139	-0.281883	6.91224	-6.96323	1.04005e-10	1.55637e-09	13.7627
GCOM1	0.587714	9.5848	6.95843	1.06698e-10	1.59571e-09	13.7377
KLHL24	0.712235	10.4907	6.95779	1.07065e-10	1.60026e-09	13.7343
LPAR4	0.22539	6.70378	6.95746	1.07255e-10	1.60214e-09	13.7326
PDCD6IP	0.196379	7.6368	6.95531	1.08489e-10	1.61963e-09	13.7213
KIDINS220	0.39736	9.29666	6.95508	1.08625e-10	1.6207e-09	13.7201
SDF4	-0.289312	8.70317	-6.95409	1.09199e-10	1.6283e-09	13.7149
C15ORF24	-0.260285	10.6203	-6.9537	1.09427e-10	1.63073e-09	13.7129
SSR1	-0.34681	9.26841	-6.95286	1.09914e-10	1.63702e-09	13.7085
C20ORF127	-0.539937	8.05135	-6.94855	1.12469e-10	1.67407e-09	13.686
CAP2	0.469865	11.79	6.94802	1.12786e-10	1.67719e-09	13.6833
C2ORF28	0.254268	11.0593	6.94798	1.12811e-10	1.67719e-09	13.6831
GPR3	-0.334318	6.3219	-6.94555	1.14282e-10	1.69806e-09	13.6704
TTC8	0.214199	6.88877	6.94513	1.14541e-10	1.7009e-09	13.6681
FAM133A	0.333937	6.30566	6.94469	1.14808e-10	1.70386e-09	13.6659
GABARAPL2	0.351884	11.1852	6.94413	1.15152e-10	1.70797e-09	13.6629
RCCD1	0.165888	6.38656	6.94292	1.15894e-10	1.71796e-09	13.6566
C16ORF30	-0.420956	8.38492	-6.94202	1.16451e-10	1.72521e-09	13.6519
TTC37	0.44019	8.90065	6.94082	1.17201e-10	1.73529e-09	13.6456
PITPNC1	-0.330266	6.74795	-6.94051	1.1739e-10	1.73707e-09	13.6441
BACH2	0.130345	6.30812	6.93898	1.18351e-10	1.75027e-09	13.6361
FBXO21	0.318969	9.72047	6.93685	1.19703e-10	1.76922e-09	13.6249
LEF1	0.286024	6.4597	6.93514	1.20795e-10	1.78431e-09	13.616
ATXN3	0.20098	7.1945	6.93473	1.21063e-10	1.78722e-09	13.6139
HEXA	0.262638	6.73261	6.93224	1.22677e-10	1.80999e-09	13.6009
NIN	0.225165	7.1528	6.9311	1.23422e-10	1.81991e-09	13.595
PDE1C	0.445347	8.3396	6.93005	1.24114e-10	1.82904e-09	13.5895
RAB8B	-0.478159	8.00043	-6.92627	1.26638e-10	1.86516e-09	13.5697
PLSCR1	-0.33212	6.32071	-6.92611	1.26745e-10	1.86564e-09	13.5689
FBXO18	-0.292485	8.90279	-6.92278	1.29007e-10	1.89783e-09	13.5516
GLCE	0.283271	7.87483	6.92144	1.29933e-10	1.91033e-09	13.5446
RPN2	-0.510356	7.59371	-6.91684	1.33154e-10	1.95655e-09	13.5206
ZNF230	0.200886	6.62259	6.91669	1.33256e-10	1.95691e-09	13.5198
RTKN	-0.173661	7.13865	-6.91419	1.35039e-10	1.98193e-09	13.5068
MRPS14	0.212261	6.80672	6.91198	1.36634e-10	2.00418e-09	13.4953
EPHB4	-0.376931	7.80846	-6.91184	1.36735e-10	2.0045e-09	13.4946
JAM3	0.337111	10.47	6.90916	1.38701e-10	2.03213e-09	13.4806
SLC25A25	-0.228727	6.76938	-6.90475	1.41992e-10	2.07913e-09	13.4576
RPL29	-0.563589	6.92279	-6.90438	1.42265e-10	2.08192e-09	13.4557
TRIM45	0.383464	7.46697	6.90226	1.43876e-10	2.10428e-09	13.4447
PTPN1	-0.640439	9.61252	-6.90154	1.44429e-10	2.11114e-09	13.4409
MMP23A	0.54315	8.01533	6.89966	1.45881e-10	2.13113e-09	13.4311
LIME1	-0.327007	7.09381	-6.89949	1.46014e-10	2.13184e-09	13.4303
SDF2L1	-0.600284	9.53048	-6.89483	1.49667e-10	2.18297e-09	13.406
SPRY1	-0.416136	9.17118	-6.89481	1.49689e-10	2.18297e-09	13.4059
TOB1	0.479232	9.39251	6.89134	1.52467e-10	2.22219e-09	13.3879
KIAA2010	-0.242382	7.74295	-6.88899	1.54381e-10	2.24879e-09	13.3757
SLC2A3	-0.872771	8.75676	-6.88646	1.56468e-10	2.27788e-09	13.3625
ATP7B	0.207665	6.84905	6.886	1.56849e-10	2.28135e-09	13.3601
PDE4DIP	0.249556	6.57732	6.88596	1.56888e-10	2.28135e-09	13.3599
TRPC1	0.33708	7.98275	6.88489	1.5778e-10	2.29299e-09	13.3543
MYO19	-0.12926	6.26019	-6.88414	1.58407e-10	2.30078e-09	13.3504
PCMTD1	0.356735	9.4689	6.88237	1.59899e-10	2.32112e-09	13.3413
PER3	0.575989	8.00596	6.88084	1.61207e-10	2.33875e-09	13.3333
C1ORF212	-0.410811	7.60245	-6.88001	1.61914e-10	2.34707e-09	13.329
HESX1	0.195606	6.17811	6.87995	1.61967e-10	2.34707e-09	13.3287
C1ORF183	-0.177123	6.36678	-6.87768	1.63925e-10	2.37409e-09	13.3169
GSTA4	0.298687	7.74091	6.87642	1.65031e-10	2.38873e-09	13.3103
TBC1D4	0.349747	9.0707	6.87526	1.66045e-10	2.40203e-09	13.3043
ACLY	-0.321468	8.44246	-6.87504	1.66242e-10	2.4035e-09	13.3031
GALM	0.293094	7.65268	6.87482	1.66432e-10	2.40487e-09	13.302
RECK	0.260288	7.27346	6.87233	1.68642e-10	2.43541e-09	13.2891
RELB	-0.280128	6.5561	-6.87164	1.69266e-10	2.44301e-09	13.2855
APBA3	-0.262119	7.94025	-6.87125	1.69615e-10	2.44665e-09	13.2835
IRX3	-0.608375	11.8969	-6.86921	1.71455e-10	2.47112e-09	13.2729
ADAM11	-0.381985	6.29909	-6.86916	1.71508e-10	2.47112e-09	13.2726
RASSF7	-0.316971	7.16531	-6.86897	1.71679e-10	2.47218e-09	13.2716
OLFM1	-0.255289	6.98133	-6.86754	1.72984e-10	2.48932e-09	13.2642
POLR3GL	0.30862	10.8962	6.86745	1.73067e-10	2.48932e-09	13.2637
NOD2	-0.220913	6.05047	-6.86707	1.73411e-10	2.49284e-09	13.2618
KRIT1	0.235443	7.4546	6.86688	1.73584e-10	2.49391e-09	13.2608
PUS7	-0.376983	7.47978	-6.86289	1.77294e-10	2.54576e-09	13.2401
ADC	0.276297	6.62806	6.86221	1.77939e-10	2.55357e-09	13.2365
LEPROTL1	0.332567	9.82092	6.86115	1.7894e-10	2.56648e-09	13.231
JOSD1	-0.373741	7.57033	-6.86012	1.79915e-10	2.57898e-09	13.2257
C10ORF33	0.464621	7.70475	6.85417	1.85675e-10	2.66004e-09	13.1948
UBL7	0.208218	7.6624	6.85136	1.88461e-10	2.69841e-09	13.1803
RWDD2A	0.278635	7.99695	6.85122	1.88595e-10	2.69881e-09	13.1796
ACADSB	0.398414	7.26432	6.84054	1.9956e-10	2.85409e-09	13.1242
FAM58A	-0.3055	9.02989	-6.83945	2.0072e-10	2.86906e-09	13.1185
SND1	-0.350677	8.8877	-6.83853	2.01697e-10	2.8806e-09	13.1138
HERC6	0.546208	8.55602	6.83848	2.01756e-10	2.8806e-09	13.1135
LOC728037	0.525292	8.25868	6.82939	2.11682e-10	3.0206e-09	13.0664
ATP1B1	-0.333356	11.1219	-6.8258	2.15739e-10	3.07675e-09	13.0478
LOC652097	1.0595	9.39068	6.82502	2.16634e-10	3.08777e-09	13.0438
LOC644739	-0.209729	6.6526	-6.81958	2.22948e-10	3.17598e-09	13.0157
LOH3CR2A	-0.503722	6.4851	-6.81887	2.23782e-10	3.18604e-09	13.012
KCTD18	0.268801	7.0981	6.81201	2.32032e-10	3.30163e-09	12.9765
LOC653186	-0.253546	6.28177	-6.81044	2.33974e-10	3.32739e-09	12.9684
GRAMD1A	-0.438482	7.94938	-6.80963	2.34965e-10	3.3396e-09	12.9642
MYO5A	-0.3507	7.02919	-6.80953	2.35099e-10	3.33962e-09	12.9637
DPY19L4	0.311658	8.08956	6.80884	2.35951e-10	3.34984e-09	12.9601
ABCF2	-0.241767	7.16988	-6.80662	2.3873e-10	3.38738e-09	12.9487
LMO7	0.397394	8.33638	6.80479	2.41051e-10	3.4184e-09	12.9392
TCF25	-0.276215	9.95758	-6.80043	2.46652e-10	3.49586e-09	12.9167
DNAJB12	-0.14428	6.98317	-6.79749	2.50506e-10	3.54849e-09	12.9015
DOCK11	-0.289284	6.99812	-6.79737	2.50674e-10	3.54887e-09	12.9009
C3ORF52	-0.686357	6.82811	-6.7965	2.51821e-10	3.56311e-09	12.8964
AGAP3	-0.221012	6.97437	-6.79382	2.55408e-10	3.61183e-09	12.8825
FDFT1	0.258716	10.2355	6.79276	2.56839e-10	3.62838e-09	12.8771
POLR2G	0.297978	9.7012	6.79274	2.56866e-10	3.62838e-09	12.877
C4ORF38	0.209462	6.65129	6.79199	2.57883e-10	3.6407e-09	12.8731
P2RY2	-0.242863	6.61659	-6.79063	2.59738e-10	3.66484e-09	12.8661
WEE1	0.448095	9.6115	6.78955	2.61226e-10	3.68378e-09	12.8605
BEX1	0.762794	8.52085	6.78864	2.62474e-10	3.6993e-09	12.8558
MRPL35	0.320004	9.66408	6.78831	2.62934e-10	3.7037e-09	12.8541
UGCG	-0.393789	7.31385	-6.78773	2.63737e-10	3.71294e-09	12.8511
ZNF654	0.17291	6.53038	6.78675	2.65109e-10	3.73017e-09	12.846
MPP6	-0.209888	6.21261	-6.78528	2.67161e-10	3.75695e-09	12.8385
PTN	0.287972	8.59479	6.78365	2.69477e-10	3.7871e-09	12.83
HACL1	0.269861	9.19258	6.78356	2.69605e-10	3.7871e-09	12.8296
C4ORF29	0.480625	7.65196	6.78326	2.70028e-10	3.79021e-09	12.828
GPATCH1	0.216259	7.25763	6.78319	2.70128e-10	3.79021e-09	12.8277
PXDNL	0.593877	8.12039	6.78273	2.70786e-10	3.79733e-09	12.8253
ACTN2	0.342692	11.7449	6.7806	2.73841e-10	3.83803e-09	12.8143
ZNF366	-0.316463	6.75951	-6.77654	2.79749e-10	3.91867e-09	12.7934
FAM38A	-0.43909	8.23714	-6.77446	2.82827e-10	3.95957e-09	12.7827
BIVM	0.318437	8.89864	6.77244	2.85856e-10	3.99976e-09	12.7723
EXOC2	0.230798	7.47015	6.77191	2.86662e-10	4.00882e-09	12.7695
SEMA6B	-0.151537	6.47985	-6.76929	2.90633e-10	4.06209e-09	12.756
MURC	0.523749	9.82953	6.76893	2.91193e-10	4.06766e-09	12.7541
ANK2	0.359661	7.81788	6.76684	2.94411e-10	4.11034e-09	12.7434
DET1	0.227229	7.79088	6.76665	2.94707e-10	4.11219e-09	12.7424
CBX3	0.229432	7.6042	6.766	2.95709e-10	4.12389e-09	12.7391
IKIP	-0.232642	6.36917	-6.7651	2.97116e-10	4.14123e-09	12.7344
DOCK8	-0.209624	6.3369	-6.76484	2.97516e-10	4.1445e-09	12.7331
NUP37	0.281471	9.48677	6.76418	2.98552e-10	4.15664e-09	12.7297
ZNF626	0.17977	6.91187	6.76307	3.00298e-10	4.17864e-09	12.724
GRK5	-0.441994	8.04562	-6.76296	3.00481e-10	4.17887e-09	12.7234
AP2S1	-0.257704	11.4838	-6.76097	3.03638e-10	4.22045e-09	12.7132
LARP5	0.3793	9.69399	6.75808	3.08297e-10	4.28284e-09	12.6983
EFHD2	-0.360413	9.2708	-6.75714	3.09815e-10	4.30157e-09	12.6935
RASD2	-0.359912	7.39619	-6.75614	3.11445e-10	4.32182e-09	12.6883
LYRM2	0.431191	9.31749	6.75484	3.13595e-10	4.34925e-09	12.6816
RFX5	0.250246	7.66986	6.75451	3.14139e-10	4.3544e-09	12.6799
CHI3L2	-0.224146	6.16432	-6.75376	3.15374e-10	4.36912e-09	12.676
DDX39	-0.41916	8.55622	-6.7536	3.15645e-10	4.37046e-09	12.6752
SLC35A1	0.265537	8.91806	6.75009	3.21521e-10	4.44939e-09	12.6571
OSGEPL1	0.285909	7.04546	6.74446	3.31173e-10	4.58044e-09	12.6282
ARHGEF9	0.330679	6.83954	6.74395	3.32058e-10	4.59016e-09	12.6256
VPS16	-0.205812	7.61424	-6.74382	3.32285e-10	4.59078e-09	12.6249
ANKRD6	0.295511	7.40848	6.74132	3.36675e-10	4.6432e-09	12.6121
DOCK1	0.264436	7.64063	6.74128	3.36757e-10	4.6432e-09	12.6118
SEC61B	-0.34656	10.5924	-6.74126	3.36786e-10	4.6432e-09	12.6117
AFF3	0.259164	6.74104	6.74124	3.36816e-10	4.6432e-09	12.6116
MRTO4	-0.415222	7.3945	-6.73882	3.41127e-10	4.70006e-09	12.5992
RABGAP1L	0.682262	8.22777	6.73871	3.41332e-10	4.70031e-09	12.5986
EIF4EBP3	0.38496	6.80432	6.73813	3.42367e-10	4.71199e-09	12.5956
ABCG2	0.196634	6.14784	6.7365	3.45301e-10	4.74977e-09	12.5873
QPCT	0.360792	7.18668	6.73437	3.492e-10	4.79921e-09	12.5763
GEMIN8	0.19436	7.05892	6.73428	3.49363e-10	4.79921e-09	12.5758
POLR1C	-0.299624	7.90491	-6.73422	3.49466e-10	4.79921e-09	12.5756
AFMID	0.320118	7.17356	6.734	3.49869e-10	4.80212e-09	12.5744
NCAM2	-0.268316	6.42369	-6.73388	3.50091e-10	4.80255e-09	12.5738
FANCL	0.178289	6.7809	6.7285	3.60117e-10	4.9374e-09	12.5462
RARA	-0.256142	6.88315	-6.72605	3.64782e-10	4.99864e-09	12.5336
USP54	-0.228761	6.3844	-6.72527	3.6627e-10	5.01428e-09	12.5296
C1ORF188	0.65237	8.83239	6.72514	3.66517e-10	5.01428e-09	12.5289
RAB6IP1	0.264819	11.099	6.72514	3.6652e-10	5.01428e-09	12.5289
GLT8D2	0.371297	7.82489	6.72244	3.71759e-10	5.0832e-09	12.515
PFAS	-0.294373	7.43959	-6.72207	3.72481e-10	5.0903e-09	12.5131
NDUFA8	0.269931	13.1195	6.72145	3.73687e-10	5.10401e-09	12.51
C19ORF12	-0.263126	8.45796	-6.72114	3.74293e-10	5.10953e-09	12.5084
CAT	0.409948	9.36406	6.72024	3.76068e-10	5.13097e-09	12.5037
TXNDC5	-0.336272	7.78751	-6.71699	3.8253e-10	5.21631e-09	12.4871
AMY2A	0.331367	7.1767	6.71465	3.8725e-10	5.27782e-09	12.4751
UBAP1	-0.285368	8.75437	-6.7133	3.89992e-10	5.31233e-09	12.4681
TAP2	-0.28049	6.68171	-6.71302	3.90573e-10	5.31736e-09	12.4667
HCCS	0.272663	8.44517	6.71166	3.93372e-10	5.35258e-09	12.4597
VDAC3	0.318341	12.8987	6.71	3.96804e-10	5.39636e-09	12.4512
STARD7	-0.351405	10.5351	-6.70946	3.97927e-10	5.40871e-09	12.4484
IL11RA	0.391131	9.63389	6.70923	3.98413e-10	5.41241e-09	12.4472
UNG	-0.380446	7.2339	-6.70794	4.01118e-10	5.44621e-09	12.4406
AMHR2	0.485171	6.67916	6.70748	4.02072e-10	5.45623e-09	12.4383
UBTD1	-0.303643	8.30312	-6.70458	4.08243e-10	5.53699e-09	12.4234
C10ORF32	0.370525	8.89855	6.70377	4.09975e-10	5.55749e-09	12.4192
ESM1	0.481377	6.52013	6.7024	4.12917e-10	5.59435e-09	12.4122
PRR6	-0.535718	8.10164	-6.69963	4.18947e-10	5.67301e-09	12.398
SH3TC1	-0.307786	6.70617	-6.69952	4.19205e-10	5.67345e-09	12.3974
LOC648147	0.251842	6.34759	6.69843	4.21599e-10	5.70279e-09	12.3919
SPAG16	0.263762	6.82324	6.69412	4.31214e-10	5.82972e-09	12.3698
SNTA1	0.399912	10.3975	6.69394	4.31627e-10	5.83217e-09	12.3689
NUDT6	0.36394	7.36018	6.69364	4.32314e-10	5.83833e-09	12.3673
ORAI3	0.209481	6.49556	6.69345	4.32734e-10	5.84087e-09	12.3664
ZNF337	0.305182	7.83684	6.69247	4.34966e-10	5.86785e-09	12.3613
MGC27348	0.263893	6.86324	6.68811	4.45009e-10	6.00012e-09	12.339
TMLHE	0.347503	8.37519	6.68662	4.48473e-10	6.04359e-09	12.3314
PELI1	-0.382429	7.27162	-6.68476	4.5286e-10	6.09945e-09	12.3219
RAPH1	-0.251289	6.79898	-6.68393	4.54843e-10	6.12289e-09	12.3176
CXCL16	-0.356866	7.15013	-6.68279	4.57564e-10	6.15623e-09	12.3118
IRF7	-0.332174	6.86359	-6.68071	4.62566e-10	6.22021e-09	12.3011
TMEM165	-0.42418	6.97851	-6.67593	4.74274e-10	6.37424e-09	12.2767
MLH3	0.152826	6.60692	6.67259	4.82628e-10	6.48306e-09	12.2596
AZGP1	-0.66035	7.42797	-6.67191	4.84336e-10	6.50254e-09	12.2561
PHYH	0.424141	10.6874	6.67061	4.87642e-10	6.54343e-09	12.2494
SPCS2	-0.323102	9.33709	-6.66984	4.89612e-10	6.56637e-09	12.2455
KPNA2	-0.331111	6.68231	-6.66892	4.9196e-10	6.59435e-09	12.2408
PLEKHB2	-0.31705	7.38822	-6.66549	5.00863e-10	6.7084e-09	12.2233
FOLR2	-0.414783	7.01206	-6.66543	5.01e-10	6.7084e-09	12.223
SFRS2IP	0.241546	7.34236	6.6652	5.01623e-10	6.71318e-09	12.2218
AOX1	-0.313538	6.16637	-6.66393	5.04959e-10	6.75423e-09	12.2153
ZNF594	0.329569	7.36105	6.66362	5.05776e-10	6.76157e-09	12.2137
CAND2	0.483353	9.26381	6.66278	5.0799e-10	6.78756e-09	12.2094
BMP6	0.390617	6.83397	6.66251	5.08708e-10	6.79355e-09	12.2081
DIDO1	0.138923	6.79867	6.66139	5.11683e-10	6.82813e-09	12.2024
SREBF1	-0.284053	6.65661	-6.66134	5.11839e-10	6.82813e-09	12.2021
FABP5	-0.461903	8.51808	-6.65908	5.17906e-10	6.90541e-09	12.1905
RRP9	-0.295576	6.22825	-6.65539	5.27973e-10	7.03592e-09	12.1717
CHCHD6	0.337577	7.77391	6.6548	5.29618e-10	7.05411e-09	12.1686
ENO2	0.580372	7.42437	6.65468	5.29935e-10	7.05461e-09	12.1681
VPS13D	-0.265379	6.84915	-6.65269	5.35475e-10	7.12459e-09	12.1579
PRDX1	-0.267194	11.3669	-6.65233	5.36489e-10	7.13262e-09	12.156
MMP25	-0.152524	6.22912	-6.65227	5.36645e-10	7.13262e-09	12.1557
CCRK	-0.150139	6.48408	-6.65149	5.38825e-10	7.15783e-09	12.1518
AUP1	-0.255596	7.05769	-6.6495	5.44466e-10	7.22895e-09	12.1416
CCRN4L	-0.280239	6.64759	-6.64897	5.45953e-10	7.24278e-09	12.1389
SPC24	-0.272721	6.83944	-6.64893	5.46082e-10	7.24278e-09	12.1387
SULF1	0.742652	8.16896	6.64747	5.50241e-10	7.29409e-09	12.1313
SDCCAG3	-0.269137	7.52056	-6.64663	5.52657e-10	7.32227e-09	12.127
B3GNT2	0.333412	7.31174	6.64554	5.55835e-10	7.36051e-09	12.1214
DNAJB6	0.25957	10.308	6.64478	5.5802e-10	7.38556e-09	12.1175
FCGRT	-0.350378	9.14062	-6.64372	5.61126e-10	7.42277e-09	12.1121
APITD1	0.207593	7.02773	6.64322	5.62577e-10	7.43705e-09	12.1096
UBE2Q2	0.362785	9.59871	6.64315	5.62796e-10	7.43705e-09	12.1092
PPP1R3A	0.517175	8.59912	6.64221	5.65546e-10	7.46947e-09	12.1044
HOMER1	0.423181	7.70797	6.64116	5.68674e-10	7.50685e-09	12.099
ACYP1	0.277418	7.70634	6.6406	5.70313e-10	7.52455e-09	12.0962
MGST2	0.354704	10.9955	6.6405	5.70616e-10	7.5246e-09	12.0957
IL6R	-0.147951	6.15106	-6.6401	5.71817e-10	7.5365e-09	12.0936
MRPS36	0.33332	8.5144	6.63724	5.80398e-10	7.64559e-09	12.0791
PMPCB	0.304261	10.4711	6.63494	5.87414e-10	7.73398e-09	12.0673
SRI	0.205414	7.60761	6.63311	5.93022e-10	7.80374e-09	12.058
FLJ46082	-0.191929	6.18506	-6.63141	5.98296e-10	7.86904e-09	12.0493
SLAMF8	-0.342722	6.14843	-6.63071	6.00503e-10	7.89393e-09	12.0457
ATXN10	0.160401	7.04699	6.62776	6.09799e-10	8.01196e-09	12.0307
CYP39A1	0.200187	6.46768	6.62522	6.17916e-10	8.11438e-09	12.0178
APLP2	0.345459	8.9671	6.62208	6.28112e-10	8.24397e-09	12.0018
CXORF57	0.389706	6.88575	6.62026	6.34061e-10	8.31772e-09	11.9925
RPP40	-0.379727	8.36845	-6.62002	6.34867e-10	8.32396e-09	11.9913
GIT2	-0.15297	6.55082	-6.61805	6.41427e-10	8.40214e-09	11.9812
MGC87042	-0.341695	6.46839	-6.61794	6.41795e-10	8.40214e-09	11.9807
CD44	-0.673615	8.26769	-6.61792	6.4183e-10	8.40214e-09	11.9806
DUSP16	0.231961	6.75791	6.61462	6.52964e-10	8.54345e-09	11.9638
KCTD5	-0.19017	7.97871	-6.61376	6.55896e-10	8.57737e-09	11.9594
LOC344595	0.230871	6.83104	6.61115	6.64852e-10	8.68997e-09	11.9461
CYR61	-0.927354	8.73918	-6.60678	6.80161e-10	8.88547e-09	11.9239
LOC201229	0.204038	6.59209	6.60567	6.84076e-10	8.93198e-09	11.9183
BASP1	-0.471767	7.37875	-6.60404	6.89891e-10	9.00324e-09	11.91
SLC25A19	-0.357077	7.39005	-6.60343	6.92096e-10	9.02733e-09	11.9069
NPC1	-0.367863	7.70002	-6.60309	6.93313e-10	9.03854e-09	11.9051
FAR2	-0.296002	6.57888	-6.60185	6.97791e-10	9.09221e-09	11.8988
PKP2	0.490568	11.1505	6.60014	7.04039e-10	9.16888e-09	11.8901
YWHAH	-0.417459	11.4778	-6.59838	7.10502e-10	9.24827e-09	11.8812
UBE2Q1	-0.302188	7.21487	-6.59633	7.18102e-10	9.34237e-09	11.8708
GEM	0.582758	7.56393	6.59555	7.21036e-10	9.3757e-09	11.8668
FOXS1	0.439474	6.77952	6.59426	7.25882e-10	9.43385e-09	11.8602
USP13	0.419748	10.3893	6.59369	7.28027e-10	9.45684e-09	11.8573
CCDC147	0.23604	6.91184	6.59326	7.29676e-10	9.47338e-09	11.8551
IGFBP5	0.551641	11.9986	6.59219	7.33746e-10	9.52132e-09	11.8497
DTX2	-0.232793	6.98758	-6.58924	7.45044e-10	9.66295e-09	11.8347
TAF9L	0.301257	7.51755	6.58909	7.45631e-10	9.66558e-09	11.834
DMTF1	0.212819	8.30112	6.58815	7.49303e-10	9.7082e-09	11.8292
GALT	0.301384	8.15166	6.58646	7.55882e-10	9.78841e-09	11.8206
HIP1R	-0.120297	6.24616	-6.5846	7.63231e-10	9.87848e-09	11.8112
LDB3	0.598094	9.04556	6.58256	7.7136e-10	9.97858e-09	11.8008
SEMA5B	0.219244	6.5581	6.5806	7.79246e-10	1.00754e-08	11.7908
C9ORF21	-0.396728	7.36671	-6.57929	7.84547e-10	1.01388e-08	11.7842
KIAA1143	0.14863	6.60139	6.5773	7.92716e-10	1.02391e-08	11.7741
TXNDC14	-0.288155	9.9355	-6.5743	8.05135e-10	1.03942e-08	11.7589
RASSF4	0.289597	7.90814	6.57358	8.0816e-10	1.04279e-08	11.7552
TNFRSF21	-0.393065	8.25593	-6.57334	8.09155e-10	1.04354e-08	11.754
CLEC16A	-0.350714	9.13049	-6.57308	8.10222e-10	1.04438e-08	11.7527
CASZ1	-0.314326	8.56028	-6.57233	8.13395e-10	1.04793e-08	11.7489
CCDC6	-0.488517	9.29696	-6.57084	8.19713e-10	1.05553e-08	11.7413
TNRC6A	0.258976	7.30592	6.57058	8.20826e-10	1.05643e-08	11.74
SEMA6D	0.0970042	6.18344	6.57035	8.21785e-10	1.05712e-08	11.7389
LOC283953	0.236788	6.22619	6.5702	8.22445e-10	1.05743e-08	11.7381
IMP4	-0.404601	10.4279	-6.56962	8.24903e-10	1.06005e-08	11.7352
ZNF167	0.116637	6.31005	6.56684	8.36912e-10	1.07493e-08	11.721
C17ORF60	-0.206724	6.24233	-6.56417	8.48545e-10	1.08932e-08	11.7075
RRM1	0.289538	9.93742	6.56398	8.49373e-10	1.08983e-08	11.7066
CLTA	-0.240907	8.58265	-6.56347	8.51626e-10	1.09216e-08	11.704
ZFP2	0.225891	6.62137	6.55713	8.80105e-10	1.12811e-08	11.6718
ZNF740	0.194458	6.36129	6.55622	8.84252e-10	1.13285e-08	11.6672
C1ORF117	-0.656668	8.33328	-6.55518	8.89038e-10	1.1384e-08	11.6619
LARP6	-0.383152	9.34674	-6.55358	8.96406e-10	1.14725e-08	11.6539
MYH9	-0.567584	11.0058	-6.55289	8.99617e-10	1.15078e-08	11.6504
PRKAB2	0.422897	8.68484	6.55141	9.06541e-10	1.15905e-08	11.6429
ATHL1	-0.273318	6.62274	-6.54912	9.17377e-10	1.17231e-08	11.6312
TOR3A	-0.340797	7.21475	-6.54796	9.22884e-10	1.17875e-08	11.6254
GMFG	-0.363618	7.58197	-6.54719	9.26552e-10	1.18283e-08	11.6215
FICD	-0.29779	6.9139	-6.54433	9.40386e-10	1.19989e-08	11.607
CADPS	0.223866	6.58618	6.54355	9.44179e-10	1.20411e-08	11.6031
APRT	-0.294291	8.15012	-6.54195	9.52031e-10	1.21351e-08	11.595
HIF1AN	0.292813	8.05563	6.53817	9.70836e-10	1.23686e-08	11.5759
ISG20L1	-0.585031	7.48843	-6.53731	9.75193e-10	1.24178e-08	11.5715
ESAM	-0.423011	9.11528	-6.53591	9.82264e-10	1.25015e-08	11.5644
GPAM	0.427521	7.97642	6.53569	9.83402e-10	1.25097e-08	11.5633
SUB1	0.443985	9.46869	6.53277	9.98352e-10	1.26935e-08	11.5485
TOM1	-0.321866	8.57285	-6.52883	1.0189e-09	1.29482e-08	11.5286
SNX12	0.336455	6.63784	6.52693	1.02893e-09	1.30691e-08	11.519
NUP205	-0.283915	8.0589	-6.52546	1.03682e-09	1.31627e-08	11.5116
DOK6	0.351348	6.65579	6.5246	1.04141e-09	1.32143e-08	11.5072
CKLF	-0.295216	7.62198	-6.52304	1.04985e-09	1.33146e-08	11.4993
SLC25A11	0.461084	8.83038	6.52263	1.05205e-09	1.33359e-08	11.4973
PSME4	-0.317209	9.99742	-6.52154	1.05803e-09	1.34049e-08	11.4918
SRBD1	0.227712	7.71283	6.52056	1.06339e-09	1.34661e-08	11.4868
OSBPL3	-0.184599	6.4633	-6.52016	1.06559e-09	1.34871e-08	11.4848
RHOB	-0.566869	8.72662	-6.51887	1.07273e-09	1.35707e-08	11.4783
S100A16	-0.461447	8.50623	-6.51744	1.08065e-09	1.36641e-08	11.4711
OGFRL1	-0.144978	6.3589	-6.51634	1.08681e-09	1.37349e-08	11.4655
CMAH	-0.22844	6.71537	-6.51562	1.09083e-09	1.37789e-08	11.4619
SLC35F2	-0.212361	6.24508	-6.51466	1.0963e-09	1.3841e-08	11.457
ZNF839	0.245526	6.81969	6.51283	1.10668e-09	1.39651e-08	11.4478
HEY2	-0.929282	9.30663	-6.512	1.11144e-09	1.40181e-08	11.4436
KBTBD7	0.26073	6.84804	6.51163	1.11356e-09	1.40379e-08	11.4417
[truncated: 23,201 more rows]

## Sheet: GSE89714_DEGs
	logFC	AveExpr	t	P.Value	adj.P.Val	B
KLHL31	-65.43	64.3	-20.6533	4.44666e-08	0.000696836	8.28183
C14orf132	6.435	4.5	16.6101	2.34258e-07	0.00119894	7.18898
RNF207	-8.09	14.9556	-16.3426	2.64979e-07	0.00119894	7.10041
SLC16A1	-35.235	53.1	-15.572	3.82046e-07	0.00119894	6.83161
CKM	-1508.65	1859.73	-15.5694	3.82535e-07	0.00119894	6.83065
APOBEC2	-58.67	60.5556	-14.0952	8.1014e-07	0.00211595	6.25298
PPIL1	-34.76	32.0889	-13.1168	1.38966e-06	0.00289605	5.81689
SORT1	27.3	40.1667	13.0087	1.47842e-06	0.00289605	5.7658
ATP8B1	3.74	5.57778	12.3411	2.1902e-06	0.00381362	5.43669
SULF2	12.81	17.6667	11.9014	2.86795e-06	0.00449436	5.20627
PLEKHA4	12.485	15.9111	11.5199	3.65063e-06	0.00517525	4.99695
PCNXL4	7.41	13.4667	11.2691	4.29526e-06	0.00517525	4.85431
HSPB7	-597.88	888.544	-11.0186	5.06941e-06	0.00517525	4.70768
FGF12	-90.73	44.1444	-11.0138	5.08553e-06	0.00517525	4.70486
SH3PXD2A	5.76	12.2	10.9932	5.15638e-06	0.00517525	4.69256
THBS4	189.23	144.078	10.9207	5.41363e-06	0.00517525	4.6492
POLR2M	3.09	7.16667	10.8668	5.61414e-06	0.00517525	4.61674
UNC5B	6.045	6.43333	10.6696	6.42195e-06	0.00546763	4.49626
RTN4	45.91	50.8556	10.5591	6.93139e-06	0.00546763	4.42749
RAB9B	-9.485	18.1556	-10.4039	7.72488e-06	0.00546763	4.32941
ATXN1L	3.98	6.41111	10.3767	7.87454e-06	0.00546763	4.312
NUAK1	9.075	14.0667	10.3011	8.30647e-06	0.00546763	4.26346
MKRN1	10.6	32.7889	10.2449	8.64551e-06	0.00546763	4.22701
SCUBE2	3.295	2.35556	10.2367	8.69576e-06	0.00546763	4.22172
GPD1L	-61.68	75.1333	-10.1412	9.3117e-06	0.00546763	4.15921
PXDN	12.445	14.2889	10.1287	9.39534e-06	0.00546763	4.15102
ACSS3	-2.835	9.8	-10.125	9.42034e-06	0.00546763	4.14859
FGF7	-8.17	8.21111	-10.0659	9.83092e-06	0.00550216	4.1095
FMR1	3.945	12.6667	9.96274	1.05967e-05	0.00550663	4.0406
GAB2	8.445	12.0667	9.92923	1.08595e-05	0.00550663	4.01804
SGCA	-14.535	32.3	-9.92502	1.08931e-05	0.00550663	4.0152
MYL3	-1824.23	2308.19	-9.87702	1.12838e-05	0.00552589	3.98271
VAMP3	14.36	58.7778	9.83307	1.16554e-05	0.0055349	3.9528
SPTBN1	62.76	160.867	9.7379	1.25077e-05	0.00576497	3.88749
MPRIP	15.13	36.1556	9.60096	1.38594e-05	0.00584079	3.79221
CXADR	-5.45	8.72222	-9.5897	1.39776e-05	0.00584079	3.7843
B3GALT2	-24.525	27.2	-9.55444	1.43552e-05	0.00584079	3.75948
MLLT6	5.24	19.2111	9.5489	1.44155e-05	0.00584079	3.75557
ISG20L2	2.275	6.58889	9.53793	1.45358e-05	0.00584079	3.74782
RNASEH1	2.645	9.04444	9.46042	1.54189e-05	0.00604075	3.69277
PSMA3	-17.83	59.6444	-9.42704	1.58175e-05	0.00604577	3.6689
STARD13	2.875	7.92222	9.38251	1.63674e-05	0.006107	3.63691
PDE3A	-45.675	69	-9.3463	1.68304e-05	0.00613371	3.61077
RBFOX1	-12.29	13.2222	-9.25231	1.81019e-05	0.00644714	3.54238
ANKH	5.535	23.5	9.15957	1.94625e-05	0.00665212	3.47413
TJP1	15.69	45.0667	9.1554	1.95264e-05	0.00665212	3.47105
KIAA0226	1.655	4.74444	9.10046	2.03894e-05	0.00679835	3.43023
FMNL3	5.07	6.36667	9.06165	2.10248e-05	0.00684184	3.40123
TNNT2	-3228.11	6462.43	-9.00157	2.20524e-05	0.00684184	3.35606
SERINC3	15.795	44.6	8.98836	2.22859e-05	0.00684184	3.34608
RASL11B	10.85	9.37778	8.97357	2.25505e-05	0.00684184	3.3349
TTYH2	-4.065	8.96667	-8.96514	2.27028e-05	0.00684184	3.32851
PRDX6	-56.015	108.056	-8.87143	2.44768e-05	0.0069976	3.25708
CLGN	-46.235	48.2889	-8.85116	2.48804e-05	0.0069976	3.24152
DCLK2	7.965	10.9	8.84817	2.49407e-05	0.0069976	3.23922
LRRC2	-49.21	56.4111	-8.84494	2.50058e-05	0.0069976	3.23674
CTAGE5	-1.88	6.15556	-8.71692	2.77498e-05	0.00718872	3.13749
MRPS9	-16.33	36.7778	-8.69603	2.82288e-05	0.00718872	3.12114
ACE2	22.18	21.5222	8.69134	2.83376e-05	0.00718872	3.11746
UTP11L	-6.555	18.5333	-8.6766	2.86826e-05	0.00718872	3.1059
TCP11L1	2.63	4.31111	8.66199	2.90291e-05	0.00718872	3.09441
SRGAP1	1.41	2.03333	8.65982	2.9081e-05	0.00718872	3.09271
NCAPD2	2.505	4.46667	8.64566	2.9422e-05	0.00718872	3.08155
RAB11FIP3	6.285	8.76667	8.62895	2.98303e-05	0.00718872	3.06836
AHNAK	111.84	140.433	8.6115	3.02632e-05	0.00718872	3.05457
GPT	-7.62	8.66667	-8.61099	3.0276e-05	0.00718872	3.05416
FARSB	-5.295	21.0333	-8.59006	3.0805e-05	0.00720516	3.03757
FAP	9.635	6.27778	8.55565	3.16972e-05	0.00730481	3.01019
RAP2A	7.785	15.5	8.53331	3.22919e-05	0.00733401	2.99236
CBL	1.4	2.97778	8.43445	3.50772e-05	0.00736631	2.91284
SMARCC2	7.7	24.2778	8.43413	3.50866e-05	0.00736631	2.91259
MPI	-10.415	18.4889	-8.42763	3.52789e-05	0.00736631	2.90733
WDR66	1.26	1.1	8.4068	3.59036e-05	0.00736631	2.89043
PAPSS1	4.095	8.1	8.39857	3.61537e-05	0.00736631	2.88374
HIBADH	-18.545	51.0222	-8.38477	3.65775e-05	0.00736631	2.87251
TMCO3	10.16	14.4444	8.36626	3.71547e-05	0.00736631	2.85742
PLXDC1	8.445	11.9667	8.35954	3.73666e-05	0.00736631	2.85194
B3GALNT1	-16.52	24.8222	-8.35237	3.75944e-05	0.00736631	2.84608
POLR2A	6.965	16.1444	8.34948	3.76866e-05	0.00736631	2.84371
TMEM65	-14.145	22.6667	-8.3419	3.79297e-05	0.00736631	2.83751
TNFRSF11B	7.95	8.96667	8.3374	3.80748e-05	0.00736631	2.83383
ACAT1	-101.32	194.111	-8.27757	4.0065e-05	0.00764049	2.78463
HSD17B4	-18.365	57.8222	-8.25938	4.06928e-05	0.00764049	2.7696
QPCT	4.35	3.46667	8.25188	4.09547e-05	0.00764049	2.7634
RSAD1	-3.68	14.9556	-8.22252	4.19989e-05	0.00767529	2.73904
PRR24	3.005	5.84444	8.21915	4.21208e-05	0.00767529	2.73623
SH3BP5L	2.675	6.31111	8.19254	4.3096e-05	0.00776272	2.71407
ABCC5	-7.385	11.9222	-8.16319	4.42008e-05	0.00787126	2.68955
DLG5	2.77	3.78889	8.11655	4.6022e-05	0.00810349	2.65039
C12orf39	-4.265	7.15556	-8.09949	4.67091e-05	0.00813309	2.636
ARHGEF12	10.105	40.6889	8.08608	4.72573e-05	0.00813812	2.62467
BNIP3	-55.495	104.244	-8.05116	4.87183e-05	0.00821708	2.59509
KCTD17	2.565	3.7	8.05007	4.87645e-05	0.00821708	2.59417
MED7	-1.755	6.5	-8.00174	5.08731e-05	0.00842501	2.55299
KANK2	45.015	76.7333	7.99725	5.10737e-05	0.00842501	2.54916
MFGE8	74.99	179.511	7.97403	5.21274e-05	0.00850751	2.52927
FBXO9	2.89	12.2556	7.9625	5.26596e-05	0.00850751	2.51938
GON4L	1.885	5.92222	7.93518	5.39446e-05	0.00851545	2.49588
KALRN	4.115	7.21111	7.93125	5.41325e-05	0.00851545	2.49249
KMT2A	3.75	7.73333	7.89069	5.61129e-05	0.00851545	2.45744
FSCN1	7.605	9.1	7.88449	5.64226e-05	0.00851545	2.45207
ARHGEF9	3.645	13.2	7.86812	5.72498e-05	0.00851545	2.43786
ZNF641	3.955	9.82222	7.86655	5.733e-05	0.00851545	2.43649
DGAT1	-1.405	5.04444	-7.86447	5.74362e-05	0.00851545	2.43468
CYCS	-62.31	119.733	-7.83684	5.88687e-05	0.00851545	2.41062
DNM1L	-7.55	29.1556	-7.8191	5.98093e-05	0.00851545	2.39512
ADRB1	-10.25	11.1556	-7.81602	5.99739e-05	0.00851545	2.39243
HEG1	29.045	40.5111	7.77772	6.20689e-05	0.00851545	2.35884
MXRA5	25.085	18.0111	7.77741	6.20858e-05	0.00851545	2.35858
B4GALNT3	-4.445	8.85556	-7.77587	6.21717e-05	0.00851545	2.35722
MTIF3	-48.81	104.133	-7.77338	6.2311e-05	0.00851545	2.35503
MCAM	35.415	51.3	7.77209	6.23833e-05	0.00851545	2.3539
F2R	29.83	23.4222	7.7718	6.23999e-05	0.00851545	2.35364
GCNT2	-7.83	14.5	-7.76342	6.28717e-05	0.00851545	2.34626
LDHB	-578.32	948.911	-7.75334	6.34443e-05	0.00851545	2.33738
PEAK1	10.775	22.2111	7.74887	6.37007e-05	0.00851545	2.33344
MTURN	14.965	18.3889	7.73303	6.46165e-05	0.00851545	2.31945
IER3	32.65	34.2889	7.72067	6.53418e-05	0.00851545	2.30851
FAM179A	-2.07	1.5	-7.68613	6.74165e-05	0.00851545	2.27786
DPY19L2P4	-4.285	4.34444	-7.68599	6.74251e-05	0.00851545	2.27774
RWDD1	-26.11	67.5444	-7.68422	6.75333e-05	0.00851545	2.27617
SLC25A4	-241.055	429.856	-7.67673	6.79936e-05	0.00851545	2.2695
DECR1	-118.19	190.589	-7.67114	6.83393e-05	0.00851545	2.26452
PAG1	2.715	5.33333	7.65449	6.93814e-05	0.00851545	2.24967
LINC00881	-82.415	49.5889	-7.64786	6.98009e-05	0.00851545	2.24375
C14orf166	-44.7	140.967	-7.63661	7.05197e-05	0.00851545	2.23369
LAMA2	23.285	53.7111	7.62887	7.10194e-05	0.00851545	2.22676
SCP2	-10.515	32.6333	-7.60844	7.23565e-05	0.00851545	2.20843
ENAH	11.015	20.2444	7.59969	7.29375e-05	0.00851545	2.20057
HSDL2	-33.07	80.6778	-7.59696	7.31197e-05	0.00851545	2.19812
TERF2	1.675	9.65556	7.5825	7.40945e-05	0.00851545	2.1851
ENO3	-163.43	246.556	-7.5763	7.45166e-05	0.00851545	2.17951
RABGAP1	5.75	21.2444	7.57488	7.4614e-05	0.00851545	2.17823
MRPS31	-9.775	19.9444	-7.56953	7.49811e-05	0.00851545	2.1734
SEC31A	14.82	50.7333	7.55452	7.60217e-05	0.00851545	2.15984
BACE1	3.685	9.22222	7.55401	7.60572e-05	0.00851545	2.15938
CHPT1	-33.39	62	-7.55223	7.61822e-05	0.00851545	2.15776
SBDSP1	11.795	19.6778	7.54844	7.6448e-05	0.00851545	2.15434
ZNF384	2.245	9.52222	7.54329	7.68107e-05	0.00851545	2.14968
PHF21A	1.78	8.08889	7.53771	7.72067e-05	0.00851545	2.14462
COL12A1	15.205	15.3222	7.52963	7.77834e-05	0.00851545	2.13729
ITIH5	7.63	12.1889	7.52672	7.79923e-05	0.00851545	2.13465
COL4A1	53.685	65.6	7.52462	7.81435e-05	0.00851545	2.13274
CBX7	7.19	23.6444	7.52317	7.8248e-05	0.00851545	2.13143
AATF	6.18	16.7333	7.48708	8.09006e-05	0.0087434	2.09858
ZFAND2A	2.43	6.7	7.46144	8.28461e-05	0.00887538	2.07516
TSLP	-1.41	2.06667	-7.45614	8.32545e-05	0.00887538	2.07031
RTN4IP1	-2.73	5.33333	-7.43091	8.52307e-05	0.0090091	2.04716
MRPS22	-20.41	61.4111	-7.41975	8.61215e-05	0.0090091	2.0369
FAM213A	-23.465	37.0889	-7.41835	8.62335e-05	0.0090091	2.03562
BCKDHB	-7.79	9.62222	-7.40952	8.69464e-05	0.00902342	2.02749
AZIN1	15.64	36.7889	7.38255	8.91659e-05	0.00919288	2.00259
ZNF621	1.68	4.23333	7.3464	9.22394e-05	0.0094476	1.9691
LDHD	-17.31	26.0333	-7.32095	9.44742e-05	0.00958524	1.94542
HGS	3.73	12.8222	7.31722	9.48064e-05	0.00958524	1.94195
DHX38	3.345	12.4333	7.27961	9.82331e-05	0.00973969	1.90681
PLXDC2	17.09	15.1444	7.26861	9.92618e-05	0.00973969	1.89649
GSN	267.85	407.556	7.26483	9.96172e-05	0.00973969	1.89295
CXCR4	4.715	4.74444	7.25969	0.000100104	0.00973969	1.88812
GRB10	7.58	12.2111	7.25047	0.000100983	0.00973969	1.87946
C12orf49	2.015	3.64444	7.25011	0.000101017	0.00973969	1.87912
PEBP4	-67.495	65.3778	-7.24656	0.000101358	0.00973969	1.87578
KCTD11	1.14	2.13333	7.24248	0.000101752	0.00973969	1.87194
DOCK1	6.705	11.2	7.24067	0.000101928	0.00973969	1.87023
STARD7	-40.605	74.1667	-7.22291	0.000103663	0.00983677	1.85349
LPCAT4	-13.925	12.1889	-7.21749	0.000104199	0.00983677	1.84838
MAOB	-28.625	77.5222	-7.1938	0.00010658	0.0100013	1.82597
COPS5	-14.65	36.6111	-7.17216	0.000108807	0.0101469	1.80545
LRRFIP2	-15.705	39.9	-7.16623	0.000109426	0.0101469	1.79982
GALNT2	7.095	12.5667	7.15409	0.000110707	0.0101695	1.78827
MYLK3	-32.04	48.1	-7.14521	0.000111653	0.0101695	1.77981
ATG13	4.44	10.2667	7.13999	0.000112215	0.0101695	1.77483
COQ2	-7.145	12.2556	-7.13769	0.000112463	0.0101695	1.77264
EIF2AK3	4.005	6.5	7.13351	0.000112915	0.0101695	1.76865
CCAR2	2.77	11.5889	7.12463	0.000113883	0.0101981	1.76016
MED13L	4.825	11.3556	7.11067	0.000115423	0.0102772	1.74682
MAP1B	11.615	25.1778	7.09643	0.000117019	0.010316	1.73317
SLC4A3	-38.505	55.8333	-7.09058	0.000117681	0.010316	1.72756
CTDSP2	11.9	25.2111	7.08924	0.000117833	0.010316	1.72627
SIDT2	4.25	7.71111	7.07211	0.0001198	0.0104299	1.70981
VOPP1	5.205	12.1667	7.03362	0.000124353	0.0106821	1.67269
MFN1	-7.21	17.3444	-7.0252	0.000125375	0.0106821	1.66454
AAED1	-7.965	13	-7.02485	0.000125417	0.0106821	1.6642
NDRG1	23.135	38.1778	7.01776	0.000126285	0.0106821	1.65733
EP400	1.795	5.62222	7.01638	0.000126455	0.0106821	1.656
FXN	-1.925	4.85556	-7.01076	0.000127149	0.0106821	1.65055
HIST3H2A	3.08	3.51111	7.00426	0.000127956	0.0106821	1.64425
SLC17A5	2.435	5.07778	6.99486	0.000129134	0.0106821	1.63511
MCCC2	-18.72	41.3	-6.99484	0.000129137	0.0106821	1.63509
LCLAT1	-7.095	14.1333	-6.98767	0.000130044	0.0106821	1.62812
RGL1	6.98	14.5778	6.98647	0.000130195	0.0106821	1.62696
RGS3	7.47	21.6	6.97222	0.000132021	0.0107755	1.61308
GATAD2B	1.76	8.47778	6.95211	0.000134645	0.0109161	1.59345
RIC8B	-1.765	8.44444	-6.94839	0.000135136	0.0109161	1.58982
PTRF	70.05	139.567	6.94076	0.000136152	0.0109417	1.58236
NAA15	-4.5	12	-6.90951	0.000140398	0.0112154	1.55171
ACSL3	-7.705	21.3444	-6.89295	0.000142707	0.0112154	1.53543
SLC9A6	-2.21	5.72222	-6.89192	0.000142852	0.0112154	1.53442
TNS3	4.155	9.23333	6.88899	0.000143266	0.0112154	1.53153
ZADH2	-5.37	17.4667	-6.88746	0.000143481	0.0112154	1.53003
FAHD1	-9.36	15.6	-6.88485	0.000143851	0.0112154	1.52745
TTC28	2.115	4.4	6.87691	0.000144984	0.0112478	1.51962
ITGB5	17.505	25.8	6.87018	0.000145952	0.0112671	1.51297
AUTS2	1.955	2.81111	6.84231	0.000150034	0.0115254	1.48541
KCNC4	1.595	2.61111	6.79849	0.000156714	0.0119139	1.44185
BSG	-158.945	350.522	-6.7979	0.000156807	0.0119139	1.44126
PROS1	67.335	75.4333	6.78916	0.000158178	0.0119139	1.43254
PTCHD3P1	2.96	8.04444	6.78844	0.000158291	0.0119139	1.43183
GOT1	-136.115	221.356	-6.784	0.000158995	0.0119139	1.42739
RHOT1	-8.005	19.6778	-6.77711	0.000160092	0.0119139	1.42051
SFRP4	41.555	26.1111	6.7751	0.000160413	0.0119139	1.4185
MZT2A	-20.545	19.4111	-6.7573	0.000163295	0.0120707	1.40068
GSK3B	2.865	12.1667	6.74999	0.000164494	0.0120841	1.39336
PDCD5	-23.925	43.8333	-6.74681	0.000165018	0.0120841	1.39017
NID1	18.575	30.9444	6.72585	0.000168525	0.0122835	1.36911
MTA2	2.235	11.6667	6.71514	0.000170348	0.0123109	1.35832
NKX2-5	-17.68	32.1778	-6.71442	0.000170472	0.0123109	1.3576
FBXW2	2.265	9.03333	6.70116	0.000172761	0.012419	1.34423
AZGP1P1	-0.985	0.677778	-6.68032	0.00017643	0.0126248	1.32316
CASP3	3.58	8.38889	6.66884	0.000178487	0.0127139	1.31154
TRMU	-3.09	5.93333	-6.66426	0.000179315	0.0127151	1.30689
FAT4	2.885	3.77778	6.64938	0.000182037	0.01285	1.29178
SUCLA2	-29.525	70.1222	-6.64135	0.000183524	0.012894	1.28361
GTF2A1	1.33	6.58889	6.63715	0.000184306	0.012894	1.27935
MUT	-7.745	19.2222	-6.6288	0.000185875	0.012946	1.27084
CKB	-96.07	111.678	-6.62249	0.00018707	0.0129715	1.26441
PXDC1	7.68	11.3667	6.61355	0.000188776	0.0130322	1.25529
PTPN14	6.025	8.32222	6.60689	0.000190061	0.0130633	1.24848
DUSP16	1.84	5.62222	6.5897	0.000193417	0.0132304	1.2309
STEAP2	-1.895	2.42222	-6.58584	0.00019418	0.0132304	1.22695
ENTPD6	-8.635	17.4778	-6.57244	0.000196854	0.0133546	1.2132
NOX4	1.865	1.61111	6.56462	0.000198434	0.0133664	1.20517
RNF146	8.895	24.8667	6.55683	0.000200021	0.0133664	1.19717
TRAPPC12	-3.815	14.5556	-6.55651	0.000200086	0.0133664	1.19684
HMGN3	-54.4	102.578	-6.55478	0.00020044	0.0133664	1.19506
LBH	-38.755	58.8444	-6.51563	0.000208653	0.0138551	1.15468
ALDOC	-47.44	76.6444	-6.50119	0.000211775	0.0140031	1.13974
USP10	-7.245	22.8	-6.49346	0.000213469	0.0140558	1.13172
FBXW4	6.875	24.2444	6.47095	0.000218485	0.014277	1.10835
KDM6B	1.15	4.58889	6.46942	0.00021883	0.014277	1.10676
SH3RF2	-58.705	77.7111	-6.46619	0.000219562	0.014277	1.1034
IQCE	1.2	2.66667	6.4616	0.000220606	0.0142856	1.09862
KCNE4	2.05	2.38889	6.45126	0.00022298	0.0143325	1.08784
SH3RF3	2.49	3.13333	6.449	0.000223502	0.0143325	1.08549
LRP10	9.915	20.7333	6.44653	0.000224074	0.0143325	1.08291
FKBP3	-26.72	75.0556	-6.43711	0.000226273	0.0144144	1.07307
C11orf71	-1.455	6.56667	-6.40693	0.000233478	0.0147953	1.04149
CACNB2	-10.73	11.6889	-6.4042	0.000234142	0.0147953	1.03863
ACAA1	-8.22	29.7333	-6.39868	0.000235491	0.0148085	1.03283
PRKCH	6.045	12.0333	6.39563	0.00023624	0.0148085	1.02963
TTC9	1.985	1.77778	6.37673	0.000240944	0.0149476	1.00976
KLHL2	2.195	5.14444	6.37267	0.000241968	0.0149476	1.00548
MAP4	163.665	227.6	6.37194	0.000242152	0.0149476	1.00471
BUD31	8.225	22.3444	6.37146	0.000242275	0.0149476	1.0042
SLC38A1	-24.845	48.8222	-6.36699	0.000243407	0.0149585	0.999498
ADAM11	-2.415	1.43333	-6.35728	0.000245892	0.0150523	0.989251
SETD7	13.745	28.6111	6.34017	0.000250337	0.0151656	0.971174
PTPRA	8.115	17.6333	6.33791	0.000250932	0.0151656	0.96878
PTPN21	8.635	18.2222	6.335	0.000251699	0.0151656	0.965699
KCNIP2	-65.005	34.1111	-6.32858	0.000253401	0.0151656	0.9589
ZNF532	4.725	18	6.3278	0.000253608	0.0151656	0.958073
TMEM69	-5.375	15.4889	-6.32169	0.000255239	0.0151656	0.951605
SWAP70	7.39	15.0556	6.32142	0.000255313	0.0151656	0.951309
DOCK4	2.075	4.67778	6.32077	0.000255486	0.0151656	0.950629
PGAM2	-174.12	252.467	-6.29999	0.000261132	0.015433	0.928559
KIAA0430	5.06	13.3111	6.29698	0.000261961	0.015433	0.925359
ITGA10	2.745	2	6.29202	0.000263335	0.0154554	0.920074
SMAD3	3.16	7.45556	6.2878	0.000264507	0.0154554	0.915589
NDUFAF1	-8.02	18.9444	-6.28497	0.000265298	0.0154554	0.912571
TANC2	2.215	2.25556	6.27372	0.000268468	0.0155495	0.900576
HRC	-216.005	460.822	-6.2677	0.00027018	0.0155495	0.894153
PNKD	-2.03	7.12222	-6.26747	0.000270245	0.0155495	0.893908
CTTNBP2NL	3.07	6.35556	6.26407	0.000271218	0.0155495	0.890278
GLG1	7.32	21.0667	6.26074	0.000272175	0.0155495	0.886717
FAM13C	1.41	2.73333	6.2563	0.000273458	0.0155495	0.881967
CA14	-10.2	5.23333	-6.25215	0.000274663	0.0155495	0.877523
NDUFAB1	-61.605	105.8	-6.2515	0.000274852	0.0155495	0.876828
MAP2K5	5.47	10.4889	6.22986	0.000281228	0.0158052	0.853646
CRIM1	23.935	34.7222	6.22932	0.00028139	0.0158052	0.853063
FAM124B	1.56	1.36667	6.21845	0.000284659	0.0159317	0.841385
PPP2R5C	-16.395	48.7667	-6.20555	0.000288589	0.0160602	0.827516
ZFHX3	2.62	5.25556	6.2042	0.000289004	0.0160602	0.826065
EHD2	17.835	39.2333	6.19549	0.000291698	0.0161072	0.816678
RUSC2	3.52	8.95556	6.19482	0.000291905	0.0161072	0.815961
FAM13B	5.435	10.3444	6.18502	0.000294974	0.0161915	0.805381
ARHGDIB	39.78	76.3	6.18335	0.0002955	0.0161915	0.803577
HMOX2	-14.815	25.3444	-6.17826	0.000297108	0.0162229	0.798087
PICALM	21.685	61.2222	6.174	0.000298462	0.0162392	0.793485
MRPL52	-3.875	10.3222	-6.16923	0.000299987	0.0162392	0.788325
ATP2A2	-214.275	216.833	-6.16686	0.000300748	0.0162392	0.785762
KIAA1462	9.095	12.7778	6.16437	0.000301551	0.0162392	0.783065
CYTH2	3.32	7.04444	6.15985	0.000303012	0.0162496	0.77817
PPP1R9B	4.225	14.2222	6.15725	0.000303855	0.0162496	0.775358
ADHFE1	-13.455	34.9	-6.15364	0.000305032	0.0162496	0.771445
DCHS1	2.77	4.08889	6.14505	0.000307851	0.0162496	0.762131
BAIAP2-AS1	1.755	3.2	6.14233	0.00030875	0.0162496	0.759179
FRY	11.71	25.3556	6.13678	0.000310592	0.0162496	0.753156
FUT11	2.985	7.43333	6.13398	0.000311528	0.0162496	0.750109
SHISA2	1.345	1.12222	6.13238	0.000312062	0.0162496	0.748376
TUBB4B	-80.74	96.4444	-6.13104	0.000312514	0.0162496	0.74691
TBC1D20	2.14	12.2889	6.12918	0.000313136	0.0162496	0.744898
NUDT17	-0.685	1.34444	-6.12914	0.00031315	0.0162496	0.74485
BRD3	2.925	6.4	6.12541	0.000314407	0.016261	0.740794
ENDOG	-2.795	3.82222	-6.11625	0.000317516	0.016296	0.730828
PPP1R1C	-15.305	19.0222	-6.11554	0.000317758	0.016296	0.730055
GALNT10	3.175	5.88889	6.11424	0.000318203	0.016296	0.728637
GRB14	-5.44	4.67778	-6.1017	0.000322528	0.0164121	0.714962
MAP4K4	20.005	44.6889	6.10091	0.0003228	0.0164121	0.714106
GSS	-2.405	8.58889	-6.09613	0.000324469	0.0164121	0.708883
MAGI1	4.105	12.3556	6.09259	0.000325709	0.0164121	0.705018
DIRAS1	-34.06	33.1778	-6.08064	0.000329934	0.0164121	0.691956
CPED1	9.455	14.0778	6.07977	0.000330245	0.0164121	0.691001
CAMKK2	2.955	6.36667	6.0753	0.000331844	0.0164121	0.686105
TSTD3	-1.165	2.67778	-6.07523	0.000331869	0.0164121	0.686028
TAF9	-11.66	37.9222	-6.07452	0.000332124	0.0164121	0.685251
GJA3	-3.905	6.45556	-6.07276	0.000332754	0.0164121	0.683327
ELK3	8.305	14.0889	6.07252	0.000332841	0.0164121	0.683064
KCTD9	-13.405	35.3778	-6.07087	0.000333436	0.0164121	0.681253
AIFM1	-17.375	50.1222	-6.06907	0.000334085	0.0164121	0.679282
RIIAD1	-3.925	3.64444	-6.06498	0.000335565	0.0164333	0.674801
C1orf21	5.93	13.5444	6.05779	0.000338186	0.0164855	0.666913
UCK2	2.195	2.74444	6.05629	0.000338736	0.0164855	0.665264
TMEM120A	-27.14	45.4222	-6.05229	0.000340204	0.0165057	0.66088
FLNB	9.215	12.2444	6.03882	0.000345208	0.0166497	0.646073
ZBTB47	24.55	37.6889	6.03858	0.000345298	0.0166497	0.645809
UCHL5	-3.755	9.18889	-6.02785	0.000349341	0.016729	0.634001
RHOQ	-54.745	127.211	-6.02456	0.000350594	0.016729	0.63037
MB	-2663.95	5910.98	-6.01998	0.000352345	0.016729	0.625317
PPAP2A	13.36	38.8222	6.01646	0.000353692	0.016729	0.621444
SNX29	1.47	2.66667	6.01067	0.000355928	0.016729	0.615051
IP6K1	2.66	6.07778	6.00973	0.000356291	0.016729	0.614016
PI4K2A	3.07	6.95556	6.00913	0.000356525	0.016729	0.613349
KIF13B	2.375	3.84444	6.00671	0.000357465	0.016729	0.61068
C15orf38	2.39	4.47778	6.00646	0.000357565	0.016729	0.610394
SLC5A1	-26.52	30.9667	-6.0063	0.000357626	0.016729	0.610223
PCMT1	-17.77	69.5778	-6.00321	0.000358833	0.016729	0.606803
SPATA17	-1.335	0.833333	-6.00086	0.000359751	0.016729	0.604209
CARS	2.785	6.52222	5.99238	0.000363091	0.0168077	0.594832
GAS7	5.68	14.8556	5.9877	0.000364947	0.0168077	0.589655
NT5DC1	-9.305	18.1556	-5.98761	0.000364984	0.0168077	0.589554
LSM10	-3.82	18.5778	-5.98573	0.000365734	0.0168077	0.587468
SLITRK4	4.935	3.36667	5.98092	0.000367662	0.0168337	0.582134
TRIO	3.305	8.51111	5.97503	0.000370033	0.0168337	0.575606
SLC8A1	-63.49	118.578	-5.97367	0.000370583	0.0168337	0.574099
SMIM13	-1.555	6.01111	-5.97363	0.000370597	0.0168337	0.574059
GTF3C6	-20.39	59.8222	-5.96744	0.000373117	0.0168992	0.567181
GCC1	0.975	2.96667	5.95258	0.000379234	0.0170942	0.550669
MAP1A	12.505	19.8222	5.95109	0.000379852	0.0170942	0.549015
ETFDH	-30.7	59.7444	-5.94907	0.000380696	0.0170942	0.54676
GSTM4	-5.065	18.5111	-5.94002	0.000384492	0.0171672	0.536682
CLCN3	-9.315	20.7	-5.93579	0.00038628	0.0171672	0.53197
PMVK	-6.61	14.9778	-5.93447	0.000386842	0.0171672	0.530494
TNFRSF19	-8.71	14.6111	-5.93293	0.000387496	0.0171672	0.528778
PDHA1	-29.61	98.1	-5.92952	0.000388947	0.0171672	0.524979
PHKA2	-2.805	6.76667	-5.92847	0.000389395	0.0171672	0.523812
ERG	4.265	9.34444	5.92709	0.000389989	0.0171672	0.522261
FHIT	-2.49	5.56667	-5.92137	0.000392446	0.017227	0.51588
MTERFD1	-7.73	13.0556	-5.91554	0.000394969	0.0172372	0.509369
UPF1	3.18	11.2667	5.91187	0.000396567	0.0172372	0.505266
CREBBP	3.245	9.27778	5.91141	0.000396771	0.0172372	0.504745
CALCOCO2	-26.3	61.2889	-5.90786	0.000398322	0.0172372	0.50078
OSBPL2	4.07	12.6111	5.90586	0.000399203	0.0172372	0.498535
SAR1B	-2.97	10.6	-5.90569	0.000399278	0.0172372	0.498343
ZBTB18	-2.36	7.28889	-5.89884	0.000402301	0.01732	0.490677
DIO2	27.79	20.0889	5.89216	0.000405274	0.0173737	0.483194
FNDC3B	6.29	19.9444	5.89106	0.000405767	0.0173737	0.481959
FGD5-AS1	13.98	37.1667	5.88689	0.000407638	0.0174063	0.477281
MMP28	2.055	1.76667	5.88086	0.000410363	0.017475	0.470509
LMBR1	2.915	9.14444	5.87646	0.000412361	0.0175112	0.465571
VDAC2	-64.56	179.733	-5.87338	0.000413764	0.0175112	0.462115
INPP5F	3.07	4.75556	5.86786	0.000416301	0.0175112	0.455901
HSDL1	-4.51	9.44444	-5.86762	0.000416408	0.0175112	0.455638
RBM28	-4.275	12.3	-5.86677	0.0004168	0.0175112	0.454683
C1orf105	-3.245	1.92222	-5.8555	0.000422033	0.0176837	0.441993
DUS1L	-2.77	11.7111	-5.85261	0.000423387	0.0176931	0.438737
RBM3	10.15	18.8889	5.84006	0.000429319	0.0178053	0.424583
DIXDC1	8.605	12.8556	5.84002	0.00042934	0.0178053	0.424535
KCTD20	5.51	13.7111	5.83972	0.000429483	0.0178053	0.424196
ANKRD6	2.345	3.97778	5.83663	0.000430959	0.0178194	0.420705
NUPR1	20.19	40.2667	5.83117	0.000433579	0.0178806	0.414538
CORIN	-38.985	19.5667	-5.81981	0.000439088	0.0180447	0.401693
ZNF623	2.395	5.85556	5.81702	0.000440453	0.0180447	0.398534
SUPT6H	7.55	23.4444	5.81413	0.000441872	0.0180447	0.395262
TGFB2	10.845	8	5.81353	0.000442165	0.0180447	0.394588
FAM98A	-8.245	31.5444	-5.81007	0.000443873	0.0180596	0.390664
MOCS2	-12.08	58.1889	-5.80798	0.000444907	0.0180596	0.388294
GRPEL1	-8.81	29.7556	-5.80503	0.000446372	0.0180596	0.384949
NDUFAF4	-13.235	25.0222	-5.80349	0.00044714	0.0180596	0.3832
FAM127A	-23.8	79.7778	-5.79313	0.000452335	0.0182225	0.371441
CCNG2	5.06	6.11111	5.79033	0.000453749	0.0182326	0.368265
NDUFAF2	-14.03	29.0556	-5.78671	0.000455585	0.0182542	0.364153
YEATS2	1.755	5	5.78469	0.000456617	0.0182542	0.361851
GATAD2A	2.025	4.8	5.77861	0.000459726	0.0182751	0.354942
FOXO4	5.255	10.4444	5.777	0.000460556	0.0182751	0.353105
RHBDD1	-1.08	5.5	-5.77684	0.000460639	0.0182751	0.352921
FBXO18	-9.505	30.2444	-5.77275	0.000462748	0.0182946	0.348271
ART3	-18.58	39.4778	-5.77137	0.000463464	0.0182946	0.346697
RIN2	6.91	15.4889	5.7686	0.000464903	0.0183053	0.34354
CDK2AP1	10.51	47.7889	5.7624	0.000468137	0.0183864	0.33648
FHL2	-657.185	483.522	-5.75926	0.000469786	0.0184051	0.332898
SUSD2	1.885	2.62222	5.75437	0.00047237	0.0184115	0.327313
TTF2	1.225	2.15556	5.75368	0.000472731	0.0184115	0.326536
ASB8	-5.46	25.0667	-5.75135	0.000473967	0.0184115	0.323875
PTPRE	2.875	7.72222	5.75007	0.000474651	0.0184115	0.322407
ZBTB43	-3.365	8.95556	-5.74403	0.000477876	0.0184908	0.315509
REEP5	-34.775	94.6556	-5.7375	0.000481394	0.0185784	0.308038
NDFIP2	-2.36	6.78889	-5.73543	0.000482509	0.0185784	0.30568
ORAOV1	1.195	2.68889	5.73095	0.000484947	0.0186265	0.300545
ANO1	12.975	15.5333	5.71661	0.000492828	0.0188829	0.28412
LOXL2	5.9	5.67778	5.71159	0.000495623	0.0189221	0.278356
HSPG2	16.675	23.2889	5.70856	0.000497319	0.0189221	0.274875
NCK2	4.855	14.2222	5.70828	0.000497474	0.0189221	0.274557
PLA2G15	3.905	8.74444	5.6951	0.000504922	0.0191206	0.259411
DTNBP1	2.445	8.73333	5.69147	0.000506993	0.0191206	0.255238
KIF13A	23.245	33.9889	5.68935	0.000508213	0.0191206	0.252789
NYNRIN	2.835	4.7	5.68852	0.000508689	0.0191206	0.251834
CRLF1	7.75	6.75556	5.68833	0.000508793	0.0191206	0.251626
ENC1	4.035	5.16667	5.68413	0.000511214	0.0191656	0.246786
MAML3	1.6	1.88889	5.67159	0.000518512	0.0192517	0.232335
CLMP	2.535	3.23333	5.67112	0.000518792	0.0192517	0.231784
PCCA	-7.155	17.1	-5.66908	0.000519986	0.0192517	0.22944
PEBP1	-79.75	206.944	-5.66907	0.000519992	0.0192517	0.229427
EIF2B3	-6.295	18.0778	-5.66839	0.000520395	0.0192517	0.228638
NDUFA5	-100.415	183.689	-5.66561	0.000522038	0.0192517	0.225424
DIAPH1	11.17	22.9556	5.66549	0.000522108	0.0192517	0.225286
AQP7P3	-130.47	86.2667	-5.6588	0.000526079	0.0193525	0.21756
CCDC141	-12.52	15.8444	-5.65425	0.000528797	0.019407	0.212304
NRBF2	2.23	8.38889	5.64992	0.000531399	0.0194569	0.207299
C1orf170	-17.47	19.8444	-5.64271	0.000535763	0.0195533	0.198956
TPRKB	-7.955	18.4556	-5.64146	0.000536527	0.0195533	0.197503
MAP3K7CL	17.925	11.2333	5.63431	0.000540899	0.0196669	0.189223
ECI2	-36.05	84.8222	-5.62821	0.000544662	0.0196706	0.182151
MICU2	-17.58	36.2333	-5.62739	0.000545172	0.0196706	0.181196
MIR133A1	-3.255	2.86667	-5.62491	0.000546715	0.0196706	0.178313
SLC39A9	2.17	7.25556	5.62458	0.00054692	0.0196706	0.17793
SMCO4	-5.155	8.31111	-5.624	0.000547277	0.0196706	0.177265
GRIA3	2.12	1.57778	5.61627	0.000552116	0.0197991	0.168282
ITPRIPL2	5.235	8.93333	5.61102	0.000555429	0.0198724	0.162178
IFT140	0.975	1.96667	5.60146	0.000561515	0.0200444	0.151056
SELENBP1	-10.09	18.3444	-5.59371	0.0005665	0.0201383	0.142036
MAP3K3	9.3	15.0667	5.59338	0.000566715	0.0201383	0.141647
SGPP2	-3.92	3.02222	-5.59037	0.000568663	0.0201618	0.138146
THSD7A	1.27	1.25556	5.58448	0.000572501	0.0202465	0.131279
HIGD1A	-61.835	150.822	-5.58275	0.000573635	0.0202465	0.12926
TM2D3	-4.955	15.5222	-5.57731	0.000577214	0.020327	0.12291
KIF21A	-10.225	18.2444	-5.57209	0.000580677	0.0204031	0.116803
XRCC6BP1	-1.5	2.36667	-5.56522	0.000585257	0.020518	0.108781
RANBP3L	2	1.41111	5.56188	0.000587504	0.0205279	0.104868
SNAPC2	1.69	4.58889	5.5591	0.000589377	0.0205279	0.101619
ADCY6	-9.235	27.7444	-5.55896	0.000589469	0.0205279	0.101459
R3HDM2	6.405	22.2333	5.55051	0.000595211	0.0206819	0.0915612
SPECC1L	6.015	13.3667	5.54731	0.000597401	0.0207121	0.0878103
TRAFD1	3.09	10.6667	5.54123	0.000601586	0.0208009	0.0806802
USP53	10.745	21.1444	5.53974	0.000602618	0.0208009	0.0789303
NCEH1	-9.83	14.1889	-5.53704	0.000604491	0.0208197	0.0757596
LYRM5	-20.015	55.0556	-5.52298	0.000614343	0.0210825	0.0592466
CDCA2	-3.4	2.21111	-5.52232	0.000614811	0.0210825	0.0584686
EPHA3	10.835	8.64444	5.5202	0.000616316	0.021088	0.05597
STAM	5.655	13.3667	5.5171	0.000618517	0.0210919	0.0523282
GDF10	1.275	0.933333	5.51625	0.000619123	0.0210919	0.0513282
NDUFAF6	-4.005	7.8	-5.51187	0.000622258	0.0211527	0.0461672
NIPSNAP3B	-6.605	12.6556	-5.50362	0.000628204	0.0213086	0.0364496
TMEM126A	-10.055	18.7889	-5.49798	0.000632308	0.0213607	0.0297969
CTIF	4.065	9.03333	5.49776	0.000632464	0.0213607	0.0295443
BTBD7	1.77	5.33333	5.49511	0.000634404	0.0213801	0.0264142
ATP5A1	-250.285	613.478	-5.4928	0.000636101	0.0213913	0.0236845
FAM210A	-5.51	9.98889	-5.49068	0.000637661	0.0213978	0.0211812
SRPRB	-2.5	7.41111	-5.48249	0.000643727	0.0215552	0.0115047
CYP4V2	-6.08	12.5222	-5.47832	0.000646834	0.0216131	0.00658354
BPGM	-4.305	11.6333	-5.47549	0.000648958	0.0216379	0.0032322
SH3RF1	1.74	4.26667	5.47257	0.000651157	0.0216651	-0.000225503
COQ3	-8.7	15.8667	-5.46988	0.000653185	0.0216765	-0.0034047
IPO5	4.215	35.0667	5.46846	0.000654264	0.0216765	-0.00509176
EP300	3.485	11.2111	5.4641	0.000657575	0.0217056	-0.0102513
ENOX2	2.37	6.26667	5.46366	0.000657913	0.0217056	-0.0107766
CPNE5	-14.105	8.98889	-5.45997	0.000660733	0.0217528	-0.0151489
EMP1	26.58	32.6667	5.45695	0.000663046	0.0217832	-0.0187228
MAML2	3.045	3.96667	5.45369	0.000665558	0.0218095	-0.0225889
TIMMDC1	-30.125	74.7889	-5.45231	0.000666629	0.0218095	-0.024233
ATAD1	-19.465	53.3111	-5.44926	0.000668994	0.0218413	-0.0278536
RAI2	4.755	15.6667	5.44471	0.000672537	0.0219113	-0.0332543
PLCE1	9.695	10.3111	5.4323	0.00068231	0.0220853	-0.0480068
TATDN3	-4.045	10.4778	-5.43179	0.000682711	0.0220853	-0.0486083
SPRYD3	4.97	17.1111	5.42918	0.000684788	0.0220853	-0.0517154
EMC4	-4.85	24.2556	-5.42457	0.000688475	0.0220853	-0.0572071
HSPA2	20.1	17.3667	5.42321	0.000689567	0.0220853	-0.058827
NUDT4	-8.835	14.9667	-5.42256	0.000690085	0.0220853	-0.0595956
MEIS1	-5.83	9.01111	-5.41971	0.000692383	0.0220853	-0.0629952
CD44	10.4	11.0778	5.41946	0.000692587	0.0220853	-0.063297
SIPA1L1	3.195	3.8	5.41926	0.000692744	0.0220853	-0.0635293
AMMECR1L	1.225	4.55556	5.4185	0.000693356	0.0220853	-0.0644314
EPM2AIP1	-11.405	19.2889	-5.41698	0.00069459	0.0220853	-0.0662503
PLXNA2	2.305	4.25556	5.41673	0.000694789	0.0220853	-0.0665443
AGRN	5.225	5.87778	5.41165	0.000698918	0.0221715	-0.0726043
AGTRAP	2.455	5.88889	5.40223	0.000706637	0.0223499	-0.0838404
OTUD5	4.7	11.0111	5.40132	0.000707392	0.0223499	-0.0849334
RAVER2	-3.97	11.4444	-5.39833	0.000709864	0.0223829	-0.0885025
GZF1	-3.775	10.5778	-5.39645	0.000711424	0.022387	-0.0907477
SSUH2	-1.375	1.51111	-5.39376	0.000713668	0.0224126	-0.0939696
DNMBP	1.585	3.95556	5.38936	0.000717342	0.0224462	-0.099224
COL5A2	12.73	12.4222	5.38905	0.000717603	0.0224462	-0.0995956
XPO6	2.255	5.67778	5.38591	0.000720244	0.0224839	-0.103354
PACS1	14.505	25.8333	5.3782	0.00072677	0.0226426	-0.112585
SLC44A1	4.75	10.5889	5.37131	0.000732655	0.0227806	-0.120837
ROR1	1.3	5.52222	5.36242	0.000740335	0.0229455	-0.13151
MTMR11	2.82	2.86667	5.36178	0.000740886	0.0229455	-0.132271
SSC5D	5.065	4.98889	5.3581	0.000744095	0.0229833	-0.136695
ATP6V0E2	-9.45	19.9	-5.3569	0.000745138	0.0229833	-0.138128
UCHL1	18.165	12.9667	5.35327	0.000748325	0.0229833	-0.142496
TLN1	22.135	59.6222	5.35096	0.000750357	0.0229833	-0.145272
PLIN5	-16.13	12.6889	-5.35018	0.000751044	0.0229833	-0.146209
SIAE	-15.88	28.2778	-5.34903	0.00075206	0.0229833	-0.147592
SUPT5H	6.315	22.8333	5.34811	0.000752868	0.0229833	-0.148692
DOK5	6.02	10.1444	5.34702	0.000753839	0.0229833	-0.150011
SH3D19	24.105	64.4667	5.34298	0.000757418	0.0230476	-0.15486
PTDSS1	-50.725	45.6444	-5.33939	0.000760622	0.0230846	-0.159182
ALDH2	-22.69	83.8444	-5.33832	0.000761583	0.0230846	-0.160474
ZNF423	2.305	3.65556	5.33227	0.000767018	0.0231194	-0.167755
GOSR2	4.085	12.6444	5.33102	0.000768155	0.0231194	-0.169271
SAE1	7.115	20.1778	5.33048	0.000768636	0.0231194	-0.169912
ATP1B1	-61.96	109.678	-5.32896	0.000770015	0.0231194	-0.171747
CKMT2	-372.78	746.8	-5.32886	0.000770105	0.0231194	-0.171866
ME3	-4.29	10.7667	-5.32209	0.000776269	0.0232599	-0.180029
CDC42BPB	6.43	22.3222	5.31084	0.000786636	0.0235255	-0.193614
CBX6	3.785	6.67778	5.30765	0.000789602	0.0235692	-0.197468
ROGDI	-8.485	25.2111	-5.30452	0.00079253	0.0236117	-0.201258
TMEM184B	3.58	9.98889	5.29572	0.00080081	0.0238131	-0.211902
TIFA	-2.54	3.48889	-5.2894	0.00080681	0.0238244	-0.219548
RBPMS	13.01	44.0778	5.28744	0.000808683	0.0238244	-0.221923
USP22	14.99	41.6778	5.28592	0.000810142	0.0238244	-0.223769
FYN	5.965	17.0889	5.28474	0.000811271	0.0238244	-0.225196
KRT8	-13.58	33.7556	-5.28353	0.000812435	0.0238244	-0.226665
PDE4D	-7.6	8.47778	-5.28291	0.000813032	0.0238244	-0.227417
FBXL17	-4.63	12.9778	-5.2811	0.000814775	0.0238244	-0.229611
PPP2R5A	-12.005	32.2556	-5.28072	0.000815145	0.0238244	-0.230076
DAZAP2	23.12	92.2444	5.28045	0.000815404	0.0238244	-0.230401
MYO1E	3.49	5.98889	5.27942	0.000816395	0.0238244	-0.231645
NDE1	2.295	4.1	5.27659	0.00081914	0.0238601	-0.235083
FITM1	-48.975	57.9667	-5.27141	0.000824179	0.0239411	-0.241366
FARP1	16.82	15.0444	5.26984	0.000825715	0.0239411	-0.243273
C9orf129	-3.635	4.75556	-5.26775	0.000827764	0.0239411	-0.245813
KIAA0556	1.775	3.41111	5.26748	0.00082803	0.0239411	-0.246142
QDPR	-11.86	24.8111	-5.26377	0.000831687	0.0239868	-0.250657
NAV2	2.635	5.68889	5.26277	0.000832674	0.0239868	-0.251872
BDH1	-10.415	16.3889	-5.25907	0.00083633	0.0240479	-0.256361
KGFLP1	-1.955	1.88889	-5.25705	0.000838338	0.0240615	-0.258818
NAAA	2.155	5.92222	5.25205	0.000843338	0.0241608	-0.26491
GALNT18	5.17	8.82222	5.24671	0.000848707	0.0242702	-0.271413
KIF3B	3.28	7.32222	5.24487	0.000850559	0.0242789	-0.273648
PPP1R26	2.34	5.8	5.24057	0.000854925	0.0243591	-0.278894
KARS	-12.985	57.3111	-5.23453	0.000861085	0.0244135	-0.286252
TIMP1	75.85	77.4889	5.23435	0.000861275	0.0244135	-0.286477
SNTB1	2.74	4.52222	5.22938	0.000866379	0.0244135	-0.292533
OLA1	-6.5	22.7889	-5.22806	0.000867742	0.0244135	-0.294144
RHOBTB1	6.49	11.5556	5.22569	0.000870197	0.0244135	-0.29704
TBC1D9	2.83	6.92222	5.22478	0.000871142	0.0244135	-0.298153
BRD1	2.315	9.41111	5.2245	0.000871437	0.0244135	-0.298499
SNX8	1.635	3.13333	5.22131	0.000874755	0.0244135	-0.302395
TNIP1	22.775	49.6778	5.22074	0.000875345	0.0244135	-0.303085
ZC3HC1	-1.615	6.87778	-5.21935	0.000876796	0.0244135	-0.304783
C14orf142	-7.25	13.1222	-5.21834	0.000877856	0.0244135	-0.306021
ZNF618	0.925	1.38889	5.21561	0.000880724	0.0244135	-0.309364
HADHB	-170.455	345.578	-5.21371	0.000882721	0.0244135	-0.311686
WWP2	3.17	6.81111	5.21356	0.000882873	0.0244135	-0.311863
VASH1	4.895	8.14444	5.21277	0.000883706	0.0244135	-0.312829
RTN3	6.4	18.6556	5.21237	0.000884133	0.0244135	-0.313324
FAM214B	1.69	6.38889	5.21201	0.000884515	0.0244135	-0.313767
DNAJC19	-13.44	38.4333	-5.21167	0.000884874	0.0244135	-0.314183
PXMP2	-10.01	16.4889	-5.20797	0.000888783	0.0244401	-0.318702
NDUFA12	-101.835	234	-5.20781	0.000888957	0.0244401	-0.318902
SHB	2.06	4.14444	5.2057	0.000891196	0.0244587	-0.321481
OTUD7B	2.1	6.26667	5.20405	0.000892961	0.0244643	-0.32351
SCOC	-16.07	35.8222	-5.19931	0.000898031	0.0245603	-0.329313
AJUBA	1.465	3.28889	5.194	0.000903753	0.0246737	-0.335825
ETFB	-26.35	61.2111	-5.19001	0.000908074	0.0247486	-0.340715
LTBP2	62.04	43.4667	5.18742	0.000910892	0.024773	-0.343892
XRCC6	-13.915	102.544	-5.1858	0.000912658	0.024773	-0.345878
ACACB	-6.83	17.1556	-5.18484	0.000913713	0.024773	-0.347063
PIK3CA	3.26	9.41111	5.18082	0.000918116	0.0248494	-0.351991
APBB2	4.35	8.26667	5.17813	0.00092108	0.0248866	-0.355296
CD9	36.295	53.7889	5.17634	0.000923063	0.0248973	-0.357502
DAPK3	12.855	23.1667	5.17348	0.000926228	0.0249279	-0.361012
HIPK1	3.375	11.1	5.17244	0.00092738	0.0249279	-0.362286
MTHFR	-2.475	6.9	-5.16995	0.00093016	0.0249562	-0.365355
HIP1	4.365	9.3	5.16864	0.000931617	0.0249562	-0.366961
KDM5B	2.31	5.13333	5.16589	0.000934694	0.0249959	-0.370342
CACYBP	-5.975	15.3556	-5.16311	0.000937828	0.0250323	-0.373775
TGFB3	10.395	12.1	5.16087	0.000940351	0.0250323	-0.37653
ORAI3	1.45	4.65556	5.15865	0.000942853	0.0250323	-0.379255
SMURF1	2.645	5.34444	5.15588	0.000946001	0.0250323	-0.382674
MRPL50	-8.485	19.8111	-5.15524	0.000946722	0.0250323	-0.383455
SYT17	0.8	0.644444	5.15513	0.000946851	0.0250323	-0.383595
WWTR1	13.705	25.3889	5.15377	0.000948406	0.0250323	-0.385277
SYNPO	93.915	216.6	5.15339	0.000948834	0.0250323	-0.38574
TMEM38B	-7.95	12.6333	-5.14568	0.000957665	0.025197	-0.395242
NUP188	3.09	7.06667	5.14514	0.000958293	0.025197	-0.395914
ECT2L	2.45	2.31111	5.12906	0.000977022	0.0256002	-0.415769
MDH2	-110.62	261.044	-5.12799	0.000978284	0.0256002	-0.417093
DPCD	-5.125	10.3778	-5.12686	0.000979617	0.0256002	-0.41849
TGFB1	8.805	14.0667	5.12511	0.000981688	0.0256002	-0.420656
ACOX3	1.435	4.72222	5.12502	0.000981797	0.0256002	-0.42077
EXT2	2.745	9.7	5.11982	0.000987962	0.0256761	-0.427193
PAFAH2	4.07	8.71111	5.11887	0.000989098	0.0256761	-0.428371
DOK6	2.56	2.52222	5.1174	0.000990858	0.0256761	-0.430195
SAMD4A	16.48	39.0556	5.11706	0.00099126	0.0256761	-0.430612
NKIRAS1	-3.455	13.5556	-5.11486	0.000993902	0.0256929	-0.433342
TCEA3	-29.38	53.1778	-5.11379	0.000995186	0.0256929	-0.434667
ZNF778	0.66	1.86667	5.10997	0.000999789	0.0257692	-0.439401
SNED1	3.19	3.52222	5.10322	0.00100797	0.0259374	-0.447763
NEURL1B	9.855	16.9	5.10131	0.0010103	0.0259547	-0.45013
CACNA2D3	-9.095	7.42222	-5.09888	0.00101327	0.0259884	-0.453143
UBE2Q2	9.865	21.7556	5.09372	0.00101962	0.0261085	-0.459551
CDK8	2.505	7.96667	5.08833	0.00102629	0.0262366	-0.46625
LSM12	-3.49	20.0111	-5.08159	0.00103471	0.026309	-0.474629
LIMK2	1.835	4.54444	5.08092	0.00103554	0.026309	-0.475456
HEYL	15.73	19.2889	5.0804	0.0010362	0.026309	-0.476108
SFT2D2	2.085	2.03333	5.07796	0.00103927	0.026309	-0.47914
FUNDC2	-30.57	61.0667	-5.07735	0.00104004	0.026309	-0.479902
EFTUD1	-1.81	5.54444	-5.07681	0.00104071	0.026309	-0.480566
ANGPTL5	0.98	1.04444	5.07668	0.00104088	0.026309	-0.480729
CTHRC1	7.55	4.94444	5.07463	0.00104347	0.0263322	-0.483287
COL6A3	22.035	36.6667	5.07093	0.00104816	0.0263724	-0.487886
IGFBP5	149.785	156.489	5.0677	0.00105228	0.0263724	-0.491912
CEP68	2.755	11.4556	5.06763	0.00105237	0.0263724	-0.492004
SMCR8	1.5	3.73333	5.06575	0.00105477	0.0263724	-0.494338
CAP2	-24.94	68.3444	-5.06548	0.00105512	0.0263724	-0.494684
HOOK3	2.04	7.23333	5.06256	0.00105887	0.0263724	-0.498323
LRP5	4.895	10.0444	5.06233	0.00105916	0.0263724	-0.498603
LAMB1	16.72	38.0889	5.06123	0.00106057	0.0263724	-0.499971
PIK3IP1	10.135	11.1556	5.06057	0.00106143	0.0263724	-0.500801
MAPKAPK3	-29.78	71.5556	-5.05928	0.0010631	0.0263724	-0.502411
DLEU1	-6.955	9.51111	-5.0589	0.00106358	0.0263724	-0.502876
DCBLD2	4.725	18.3	5.05633	0.00106691	0.0264132	-0.506085
DGKH	0.995	1.87778	5.04783	0.001078	0.0266456	-0.516699
EIF3D	9.68	43.5778	5.04553	0.00108101	0.0266781	-0.519567
UBE2H	23.3	51.1444	5.04171	0.00108605	0.0267287	-0.524338
MRPL1	-10.345	22.0778	-5.04138	0.00108649	0.0267287	-0.524751
ACSF2	-2.81	5.78889	-5.03911	0.00108949	0.0267287	-0.527584
RBMS2	3.455	8.44444	5.03882	0.00108989	0.0267287	-0.527958
SEC23B	1.475	5.04444	5.03557	0.0010942	0.0267925	-0.532013
RGS9BP	-0.965	0.788889	-5.03227	0.00109861	0.0268477	-0.536144
CYP1B1	18.09	15.6	5.03112	0.00110015	0.0268477	-0.537579
BCL11A	-1.35	2.3	-5.02875	0.00110333	0.0268477	-0.540547
MLF1	-22.845	30.8333	-5.02756	0.00110494	0.0268477	-0.542042
FKBP9	8.905	24.8222	5.0272	0.00110542	0.0268477	-0.54249
YPEL1	2.725	4.08889	5.02623	0.00110673	0.0268477	-0.543707
NDUFV2	-102.91	244.778	-5.02079	0.00111411	0.0269679	-0.550524
ELF1	4.83	13.1333	5.01961	0.0011157	0.0269679	-0.551995
PDLIM5	-67.15	221.144	-5.01877	0.00111685	0.0269679	-0.553049
LOC100126784	0.695	0.811111	5.01611	0.00112048	0.0270139	-0.556382
LYRM7	-4.62	12.5333	-5.01409	0.00112325	0.0270305	-0.558918
TMEM205	-6.83	19.2556	-5.01245	0.0011255	0.0270305	-0.560972
ATL3	3.375	4.7	5.01169	0.00112655	0.0270305	-0.561929
GLI3	1.09	1.45556	5.01055	0.00112811	0.0270305	-0.563352
GNPAT	-5.84	30.7556	-5.00934	0.00112979	0.0270305	-0.564878
SPEN	2.64	8.56667	5.007	0.00113303	0.0270665	-0.567814
CLIP2	1.925	4.24444	4.99975	0.00114311	0.0272336	-0.576915
METTL17	-4.465	13.0444	-4.99948	0.0011435	0.0272336	-0.57726
C11orf24	5.405	12.9778	4.99754	0.00114621	0.0272568	-0.579694
ABTB2	2.075	4.47778	4.99569	0.0011488	0.0272663	-0.582013
EFCAB14	9.585	29.1	4.99478	0.00115009	0.0272663	-0.583163
CRTC3	3.815	10.6444	4.99343	0.00115198	0.02727	-0.584854
PAIP2B	-15.4	21.0444	-4.98915	0.00115803	0.027331	-0.590234
HPR	-12.1	12.3778	-4.98818	0.00115942	0.027331	-0.591465
RALGAPA2	1.605	4.26667	4.98633	0.00116205	0.027331	-0.593789
CENPB	6.82	23.8889	4.98574	0.00116288	0.027331	-0.594526
VBP1	-8.19	28.9	-4.98546	0.00116328	0.027331	-0.594878
KCNJ8	-29.93	41.9222	-4.98291	0.00116693	0.0273758	-0.598097
TRIM41	4.705	10.0889	4.97791	0.0011741	0.0275028	-0.60439
ERC1	5.21	12.2444	4.9764	0.00117628	0.0275039	-0.606287
IL17D	1.755	1.7	4.97544	0.00117766	0.0275039	-0.607496
PECAM1	26.13	43.6667	4.96696	0.00118999	0.0277121	-0.618194
AAMDC	-23.795	47.6556	-4.96491	0.00119299	0.0277121	-0.620782
ZNF330	-19.845	58.7	-4.96478	0.00119318	0.0277121	-0.620941
TMEM140	9.08	14.9444	4.96346	0.00119511	0.0277121	-0.622602
OCIAD1	-16.775	52.9556	-4.962	0.00119725	0.0277121	-0.624446
THY1	11.86	7.38889	4.96112	0.00119855	0.0277121	-0.625559
MIB2	-2.52	10.3	-4.96012	0.00120003	0.0277121	-0.626821
SLC12A4	5.055	17.0333	4.9591	0.00120154	0.0277121	-0.628112
HOOK1	-1.805	1.52222	-4.95845	0.00120249	0.0277121	-0.62893
FAM185A	-0.925	3.81111	-4.9498	0.00121535	0.0279179	-0.639859
YPEL3	11.985	25.6333	4.94905	0.00121647	0.0279179	-0.640802
INPP5K	3.945	9.96667	4.94866	0.00121705	0.0279179	-0.641294
TMED3	7.305	10.8333	4.94721	0.00121923	0.0279179	-0.643131
SGCD	-15.5	23.5889	-4.94648	0.00122033	0.0279179	-0.644054
ZDHHC3	1.24	5.78889	4.94287	0.00122577	0.0279276	-0.648626
TRAF3IP1	3.22	5.88889	4.94144	0.00122792	0.0279276	-0.650429
WIPF3	2.265	4.63333	4.94008	0.00122999	0.0279276	-0.652154
RGN	-3.265	9.41111	-4.93988	0.00123029	0.0279276	-0.652408
ZNF704	4.815	9.7	4.93944	0.00123095	0.0279276	-0.65296
CLIP4	-5.3	14.5556	-4.93911	0.00123145	0.0279276	-0.653374
GPD2	-1.64	5.28889	-4.93711	0.00123449	0.0279562	-0.655909
POM121C	0.875	3.01111	4.93368	0.00123972	0.0279765	-0.660251
SPAG7	-35.22	85.8333	-4.9333	0.0012403	0.0279765	-0.660735
NHSL2	1.28	1.41111	4.93301	0.00124074	0.0279765	-0.6611
CTSF	15.515	24.4444	4.92812	0.00124826	0.0280504	-0.667304
GPN3	-3.845	11.9889	-4.92743	0.00124932	0.0280504	-0.668177
TESC	-17.42	17.2222	-4.92738	0.00124939	0.0280504	-0.668237
LINC00963	2.73	5.16667	4.92504	0.001253	0.0280912	-0.671202
MED25	-4.025	9.78889	-4.92256	0.00125684	0.0281033	-0.674345
IFFO2	1.125	2	4.92083	0.00125954	0.0281033	-0.676549
RUNX2	1.14	1.03333	4.92021	0.00126049	0.0281033	-0.677327
MAST2	-6.01	24.6111	-4.91914	0.00126217	0.0281033	-0.678692
MTX2	-7.54	27.5111	-4.91846	0.00126322	0.0281033	-0.67955
PTPRD	1.98	3	4.91716	0.00126525	0.0281033	-0.6812
SPG7	-6.525	23.5	-4.91662	0.00126609	0.0281033	-0.68188
STRIP2	-3.29	5.42222	-4.91231	0.00127285	0.0282134	-0.687353
ACSS2	-8.555	31.1222	-4.90988	0.00127669	0.0282584	-0.690444
SERPINE2	51.94	40.5556	4.90808	0.00127952	0.0282813	-0.692725
TGOLN2	10.24	36.0889	4.90552	0.00128358	0.0283311	-0.695981
PFKM	-89.14	154.578	-4.90408	0.00128588	0.0283353	-0.697816
NFU1	-21.76	67.8111	-4.90313	0.00128739	0.0283353	-0.699025
AP3M2	4.105	8.75556	4.90147	0.00129003	0.0283536	-0.70113
NAGPA	0.84	1.86667	4.89886	0.0012942	0.0284054	-0.704448
FGFBP2	2.34	3.3	4.89754	0.00129633	0.0284123	-0.706135
ZNF317	1.945	6.85556	4.89391	0.00130216	0.0284568	-0.710749
ABCD3	-9.295	26.0111	-4.89323	0.00130326	0.0284568	-0.711617
SUCLG1	-64.88	160.656	-4.89289	0.00130381	0.0284568	-0.712048
KLHL29	1.08	1.1	4.88757	0.00131243	0.0285082	-0.718824
HDHD3	-2.895	5.36667	-4.88609	0.00131484	0.0285082	-0.720708
SIRPA	3.495	8.26667	4.88546	0.00131586	0.0285082	-0.721507
NPR3	30.67	30.8889	4.88424	0.00131786	0.0285082	-0.723061
RALA	-5	16.6222	-4.88285	0.00132014	0.0285082	-0.724841
BCAT2	-5.415	14.7667	-4.8824	0.00132087	0.0285082	-0.72541
GALNT16	-6.47	18.2556	-4.88075	0.00132357	0.0285082	-0.72751
HP1BP3	6.6	42.6667	4.88011	0.00132462	0.0285082	-0.728327
SNRNP27	-9.255	26.3333	-4.88	0.00132481	0.0285082	-0.728474
LINC00294	1.725	4.23333	4.87681	0.00133005	0.0285082	-0.732529
FBXO38	4.06	14.3556	4.87667	0.0013303	0.0285082	-0.732719
MAMLD1	0.935	1.94444	4.87583	0.00133169	0.0285082	-0.733791
NCR3LG1	0.7	0.888889	4.87553	0.00133218	0.0285082	-0.734172
VSNL1	-7.29	9.3	-4.87498	0.00133309	0.0285082	-0.734872
C11orf95	1.35	4.1	4.87476	0.00133345	0.0285082	-0.735152
MMP15	-8.765	15.0556	-4.86705	0.00134627	0.0286836	-0.744988
CLIP3	5.26	5.52222	4.8663	0.00134754	0.0286836	-0.745955
MRPS36	-13.6	28.0444	-4.86592	0.00134817	0.0286836	-0.746436
ARHGEF17	4.9	14.2222	4.86359	0.00135208	0.0286836	-0.749413
UCK1	3.77	8.74444	4.86316	0.00135279	0.0286836	-0.749956
TARSL2	-9.15	25.1667	-4.86251	0.00135389	0.0286836	-0.75079
ERMAP	1.235	2.91111	4.86191	0.00135491	0.0286836	-0.751563
FEM1B	6.615	15.6	4.86061	0.0013571	0.0286836	-0.75322
42255	6.495	16.1333	4.86	0.00135813	0.0286836	-0.754001
FCF1	4.69	17.3556	4.85235	0.00137111	0.0289188	-0.763782
FAHD2A	-3.47	8.52222	-4.84983	0.00137541	0.0289667	-0.767002
BLVRB	-7.925	35.6222	-4.84886	0.00137708	0.0289667	-0.768247
DDR1	7.6	8.92222	4.84747	0.00137947	0.0289781	-0.770028
CERCAM	7.76	8.31111	4.84621	0.00138163	0.0289811	-0.771636
FIBIN	22.77	19.4	4.84523	0.00138331	0.0289811	-0.772888
MON1B	1.945	4.95556	4.84104	0.00139055	0.029094	-0.778257
GPR107	3.43	9.75556	4.83783	0.00139612	0.0291233	-0.782366
SP1	4.06	12.4556	4.83649	0.00139846	0.0291233	-0.784087
RPF2	-5.09	16.8222	-4.83634	0.00139873	0.0291233	-0.784281
AKR1C1	4.745	6.61111	4.83596	0.00139939	0.0291233	-0.784768
PXN	9.765	26.1	4.83419	0.00140248	0.0291488	-0.787035
TRAK2	44.62	75.8889	4.82867	0.00141217	0.0292943	-0.794113
GPC6	3.855	2.96667	4.82699	0.00141513	0.0292943	-0.796268
NSD1	1.795	6.72222	4.82681	0.00141545	0.0292943	-0.796504
MYEOV2	-8.585	24.7556	-4.82596	0.00141695	0.0292943	-0.797592
BROX	4.03	12.5889	4.82336	0.00142156	0.0293508	-0.800927
LGALS3	-44.975	72.3889	-4.8177	0.00143165	0.0294019	-0.808204
CHD3	6.32	8.81111	4.81455	0.00143729	0.0294019	-0.812242
KIDINS220	6.735	28.5667	4.81393	0.00143841	0.0294019	-0.813044
COL4A2	35.81	54.1444	4.81385	0.00143855	0.0294019	-0.813146
PCDH12	4.41	6.8	4.81346	0.00143925	0.0294019	-0.813649
ZKSCAN1	3.65	9.97778	4.81323	0.00143966	0.0294019	-0.813938
VPS33A	2.335	6.52222	4.81003	0.00144544	0.0294019	-0.818059
TTLL7	3.795	3.63333	4.80887	0.00144754	0.0294019	-0.81955
MEIS2	-5.855	13.9222	-4.8078	0.00144948	0.0294019	-0.820929
KIAA1279	-6.265	32.6444	-4.80734	0.00145031	0.0294019	-0.82152
CHDH	-1.165	1.17778	-4.80673	0.00145141	0.0294019	-0.8223
RAB5C	10.99	29.4556	4.80672	0.00145143	0.0294019	-0.822309
CUX1	4.495	15.8222	4.80575	0.0014532	0.0294019	-0.823563
C15orf41	-102.54	103.033	-4.80546	0.00145373	0.0294019	-0.823938
RAB6B	-2.86	10.5111	-4.80471	0.00145508	0.0294019	-0.824894
CMKLR1	6.865	6.88889	4.80435	0.00145574	0.0294019	-0.825362
DBNDD2	-10.775	12.7889	-4.80372	0.00145689	0.0294019	-0.826171
PITPNA-AS1	-2.595	6.13333	-4.80158	0.0014608	0.0294019	-0.82893
NRDE2	0.935	3.24444	4.80093	0.00146199	0.0294019	-0.829766
PREX2	3.68	5.34444	4.80047	0.00146283	0.0294019	-0.830353
PDGFRL	2.94	3.33333	4.80014	0.00146344	0.0294019	-0.830782
ATP1A3	-47.255	82.4222	-4.79907	0.00146539	0.0294036	-0.832156
C5orf15	-13.345	35.9111	-4.79396	0.00147481	0.0295546	-0.83874
ABCG2	2.815	2.88889	4.78908	0.00148386	0.0296934	-0.845036
NEU3	2.49	4.03333	4.78767	0.00148648	0.0296934	-0.846848
EDNRA	17.185	20.3222	4.78717	0.00148742	0.0296934	-0.847497
LEFTY2	1.935	1.5	4.77864	0.00150341	0.0299744	-0.858492
NUMA1	9.88	27.9889	4.77584	0.00150872	0.0300421	-0.862119
TMEM67	-5.02	10.6111	-4.77157	0.00151682	0.0301158	-0.867625
HIST2H2BC	0.915	1.43333	4.77153	0.0015169	0.0301158	-0.867679
AFF3	1.265	2.27778	4.77085	0.00151819	0.0301158	-0.868553
SRGAP2C	2.02	3.42222	4.76796	0.00152371	0.030118	-0.872291
ACN9	-3.025	5.04444	-4.76733	0.00152493	0.030118	-0.873111
BLVRA	-6.68	25.7889	-4.76558	0.00152828	0.030118	-0.875366
ADSSL1	-22.76	63.5556	-4.76531	0.0015288	0.030118	-0.875716
HSPB3	-114.2	136.856	-4.76452	0.00153032	0.030118	-0.876738
LASP1	16.32	25.2667	4.76326	0.00153273	0.030118	-0.878362
PTPLB	3.33	6.1	4.76299	0.00153327	0.030118	-0.878722
RGS6	1.74	4.76667	4.76278	0.00153367	0.030118	-0.878991
LACTB	-6.435	12	-4.76116	0.0015368	0.0301417	-0.881089
SYNJ2	3.785	7.17778	4.7601	0.00153885	0.0301441	-0.882457
FKBP4	-4.79	16.1889	-4.75684	0.00154516	0.0301949	-0.886668
FOXS1	3.83	3.87778	4.75651	0.00154582	0.0301949	-0.887104
SVIL	59.845	126.922	4.75579	0.00154722	0.0301949	-0.888039
TSPAN7	9.465	20.9333	4.74453	0.00156931	0.030588	-0.902621
SNX1	4.685	17.3778	4.74302	0.00157231	0.0306082	-0.904581
STX2	3.33	9.4	4.74061	0.00157708	0.0306609	-0.907698
ASB18	4.39	4.18889	4.73968	0.00157893	0.0306609	-0.908904
MCM7	4.255	7.88889	4.73763	0.00158302	0.0306685	-0.911567
ZNF639	-3.6	9.4	-4.73541	0.00158745	0.0306685	-0.914441
EXT1	9.085	11.6222	4.73497	0.00158834	0.0306685	-0.915016
AGK	-5.72	16.7222	-4.7347	0.00158888	0.0306685	-0.915365
IDH2	-138.555	226	-4.73396	0.00159036	0.0306685	-0.916323
MZT2B	-12.215	17.5889	-4.73361	0.00159106	0.0306685	-0.916777
SUOX	-3.03	10.5667	-4.73108	0.00159614	0.0307287	-0.920059
NT5C2	16.515	28.8	4.72579	0.00160684	0.030749	-0.926928
KANSL3	4.145	13.6778	4.72479	0.00160888	0.030749	-0.928234
MECP2	2.61	8.5	4.72459	0.00160929	0.030749	-0.928499
ALPK2	-19.105	34.1111	-4.72391	0.00161067	0.030749	-0.929377
FAM129B	6.72	12.9333	4.72375	0.00161098	0.030749	-0.929578
PDHB	-33.685	106.211	-4.72223	0.00161409	0.030749	-0.931563
PPFIA4	2.835	8.5	4.72149	0.00161561	0.030749	-0.932526
CYB5A	-8.75	21.0889	-4.7214	0.00161577	0.030749	-0.932633
NUTM2A-AS1	3.205	8.75556	4.72089	0.00161683	0.030749	-0.933307
PLGRKT	-6.84	13.5	-4.71968	0.0016193	0.030749	-0.934876
FCER1A	4.53	3.66667	4.71964	0.00161938	0.030749	-0.934929
ADAMTSL3	3.79	5.65556	4.71863	0.00162145	0.030749	-0.936242
HTRA1	30.995	46.5444	4.71801	0.00162271	0.030749	-0.937038
AMOTL1	6.86	11.4111	4.71663	0.00162555	0.0307657	-0.938839
C3orf70	1.48	2.02222	4.71452	0.00162989	0.0308105	-0.941579
STRADB	-14.73	29.8667	-4.71356	0.00163186	0.0308108	-0.942826
ANGPTL1	8.325	9.8	4.70967	0.00163992	0.0309011	-0.947893
ZNF609	1.6	5.18889	4.70935	0.00164059	0.0309011	-0.948314
ADAM19	8.095	9.12222	4.70723	0.00164499	0.0309467	-0.951068
EFHD1	14.81	22.9778	4.7058	0.00164798	0.0309505	-0.952937
DTWD2	-2.77	5.91111	-4.70524	0.00164914	0.0309505	-0.953659
TP53BP2	2.55	7.96667	4.70229	0.00165532	0.0310293	-0.957509
KIAA1161	0.975	2.16667	4.70095	0.00165813	0.0310448	-0.959251
NAV3	1.12	1.42222	4.69441	0.00167193	0.0312658	-0.967779
SEZ6L	3.815	2.24444	4.69177	0.00167752	0.031333	-0.971215
TAZ	-2.45	10.1889	-4.68678	0.00168817	0.0314945	-0.977729
LDHA	-94.91	158.222	-4.68582	0.00169023	0.0314954	-0.978983
ATP5G1	-94.85	152.756	-4.68446	0.00169315	0.0314978	-0.980758
WDFY3	2.225	7.51111	4.68331	0.00169562	0.0314978	-0.982257
RAP1GAP	-1.135	1.04444	-4.68295	0.00169639	0.0314978	-0.982723
GCDH	-4.175	11.4556	-4.68019	0.00170234	0.0315138	-0.986329
NOTCH2	7.435	10.0556	4.67885	0.00170524	0.0315138	-0.988076
CMBL	-3.165	9.16667	-4.67843	0.00170616	0.0315138	-0.988635
SLC39A10	2.155	3.32222	4.67707	0.00170911	0.0315138	-0.990412
LEPREL2	2.475	4.9	4.67683	0.00170963	0.0315138	-0.990724
WTIP	3.365	6.54444	4.67635	0.00171066	0.0315138	-0.991346
TBC1D2B	3.67	5.98889	4.67605	0.00171133	0.0315138	-0.991744
42249	22.105	86.3556	4.67374	0.00171635	0.0315518	-0.994758
LTBP4	33.59	38.1111	4.67325	0.00171742	0.0315518	-0.9954
DNAJC25	-1.475	3.85556	-4.67195	0.00172026	0.031567	-0.997101
LOC286297	-2.62	4.54444	-4.66983	0.0017249	0.0316117	-0.999876
TMEM178A	-1.47	3.03333	-4.66899	0.00172673	0.0316117	-1.00097
HRSP12	-12.515	16.3222	-4.6648	0.00173596	0.0317242	-1.00645
EGF	-1.44	2	-4.66436	0.00173693	0.0317242	-1.00702
AXL	5.02	8.98889	4.66322	0.00173946	0.0317334	-1.00852
NDUFB6	-16.99	32.2111	-4.65636	0.0017547	0.0318734	-1.0175
PRR16	3.97	6.65556	4.65612	0.00175523	0.0318734	-1.01781
ANKRD1	3181.8	3621.74	4.65611	0.00175526	0.0318734	-1.01783
MALL	5.625	12	4.65611	0.00175526	0.0318734	-1.01783
ZC2HC1C	-1.035	3.2	-4.65235	0.00176368	0.0319822	-1.02275
BICD1	1.94	2.57778	4.65162	0.00176534	0.0319822	-1.02372
WBP11	5.095	35.1556	4.64927	0.00177062	0.0320262	-1.02679
LTBP3	16.85	23.3111	4.64829	0.00177283	0.0320262	-1.02808
TBC1D17	5.37	17.2333	4.64729	0.00177509	0.0320262	-1.02939
GTPBP8	-5.35	13.1778	-4.64691	0.00177594	0.0320262	-1.02988
TRIM35	1.46	3.61111	4.64537	0.00177945	0.0320501	-1.03191
DDX23	3.935	17.3111	4.64444	0.00178155	0.0320501	-1.03313
MAN2A1	2.145	3.36667	4.64274	0.00178542	0.0320501	-1.03536
AIG1	-24.665	48.3222	-4.64273	0.00178545	0.0320501	-1.03537
THOC7	-12.09	51.2333	-4.6414	0.00178847	0.0320661	-1.03711
PTGR2	-10.21	24.8778	-4.64027	0.00179105	0.0320661	-1.0386
DYNC1LI2	19.72	50.2556	4.63878	0.00179447	0.0320661	-1.04056
MPC2	-19.66	78.9778	-4.63875	0.00179452	0.0320661	-1.04059
KIAA1715	-1.855	6.84444	-4.63366	0.00180622	0.032192	-1.04728
MPPED2	-1.305	2.9	-4.63347	0.00180665	0.032192	-1.04752
CEP104	1.815	6.43333	4.63169	0.00181077	0.032192	-1.04987
MTMR3	1.59	6.03333	4.63145	0.00181131	0.032192	-1.05017
OGFRL1	5.1	8.83333	4.63109	0.00181215	0.032192	-1.05065
INCENP	0.725	1.77778	4.63034	0.00181389	0.032192	-1.05164
ELMO1	2.055	4.16667	4.62684	0.00182201	0.0322986	-1.05623
CYTH3	9.055	16.2556	4.62598	0.00182402	0.0322986	-1.05737
COL8A1	21.775	17.1222	4.62438	0.00182775	0.0323281	-1.05947
MAPK12	2.02	5.62222	4.62142	0.00183466	0.0324138	-1.06336
MTRF1	-2.025	4.2	-4.61925	0.00183976	0.0324439	-1.06621
NTHL1	-1.495	3.94444	-4.61888	0.00184063	0.0324439	-1.0667
MICALL1	1.38	4.36667	4.61806	0.00184258	0.0324439	-1.06779
CLCN4	-3.505	9.07778	-4.61611	0.00184717	0.0324882	-1.07035
C10orf71	38.79	60.9	4.61334	0.00185373	0.032567	-1.074
NUP214	1.73	7.71111	4.61124	0.00185872	0.0326181	-1.07676
TNC	8.715	6.76667	4.60549	0.00187244	0.0327748	-1.08434
AFF4	5.195	17.2111	4.60506	0.00187347	0.0327748	-1.0849
TAMM41	-1.225	4.84444	-4.60487	0.00187392	0.0327748	-1.08515
CYB561D1	1.075	2.02222	4.60143	0.00188221	0.0328216	-1.08969
RBMS3	5.45	9.47778	4.60122	0.00188272	0.0328216	-1.08997
GPR34	6.345	6.5	4.60115	0.00188288	0.0328216	-1.09006
HTT	1.145	4.61111	4.59917	0.00188767	0.0328685	-1.09267
IMPACT	3.16	8.65556	4.59828	0.00188983	0.0328696	-1.09385
MAPK1IP1L	-2.915	17.0556	-4.59661	0.00189387	0.0329033	-1.09605
ATF6B	4.32	12.6	4.59255	0.00190375	0.0330384	-1.1014
JAK2	19.625	26.2778	4.58892	0.00191264	0.0331062	-1.1062
CYB5R3	14.975	68.2444	4.58779	0.00191542	0.0331062	-1.10769
ACOT8	-2.27	10.1889	-4.58778	0.00191543	0.0331062	-1.1077
ITGB1BP2	-21.66	38.9667	-4.58751	0.00191611	0.0331062	-1.10806
AZGP1	-141.65	75.1556	-4.58442	0.0019237	0.0332008	-1.11213
WNK2	-11.355	19.0667	-4.58227	0.00192903	0.0332562	-1.11498
BMP2K	2.655	5.7	4.58016	0.00193427	0.0333029	-1.11777
ARID1B	0.975	7.86667	4.57946	0.00193599	0.0333029	-1.11869
MYH9	62.88	96.7333	4.57737	0.0019412	0.0333368	-1.12145
NDUFC1	-26.17	83.5111	-4.57696	0.00194222	0.0333368	-1.12199
PLD6	-1.89	2.6	-4.56986	0.00196003	0.0336008	-1.13139
NADK2	-4.435	10.3111	-4.56912	0.00196189	0.0336008	-1.13237
MASTL	1.225	1.65556	4.56771	0.00196546	0.0336218	-1.13424
FBXL19	0.78	1.63333	4.56694	0.0019674	0.0336218	-1.13525
ADC	1.535	1.37778	4.56456	0.00197342	0.0336832	-1.1384
PTPN9	2.81	5.61111	4.56334	0.00197653	0.0336832	-1.14002
PIK3CG	1.015	1.18889	4.56245	0.0019788	0.0336832	-1.1412
ARAP1	3.51	11.6	4.56214	0.0019796	0.0336832	-1.14161
SNRK	2.96	8.64444	4.55986	0.0019854	0.0337313	-1.14463
MRS2	-6.03	18.7	-4.55934	0.00198673	0.0337313	-1.14532
SLMO2	-3.05	14.0556	-4.55749	0.00199146	0.0337751	-1.14777
LMOD2	387.9	687	4.55525	0.00199723	0.0338288	-1.15074
MRPS18A	-5.62	21.0778	-4.55377	0.00200103	0.0338288	-1.1527
CSNK1A1P1	-0.77	0.622222	-4.55374	0.00200111	0.0338288	-1.15274
RAB3A	-6.14	12.4889	-4.55208	0.00200538	0.0338646	-1.15494
MIF4GD	2.31	5.33333	4.54984	0.0020112	0.0339263	-1.15792
SERPINF1	134.39	152.911	4.54891	0.0020136	0.0339302	-1.15914
RNF214	2.085	8.83333	4.54749	0.00201729	0.0339559	-1.16103
FH	-21.43	81.6444	-4.54655	0.00201975	0.0339608	-1.16228
PCDHGB8P	-1.055	1.08889	-4.5448	0.00202431	0.034001	-1.16461
IZUMO4	-1.59	1.26667	-4.54317	0.00202857	0.0340361	-1.16677
ETNPPL	-6.125	3.92222	-4.54129	0.00203349	0.0340667	-1.16926
DPYSL3	35.25	31.9333	4.54081	0.00203474	0.0340667	-1.1699
MAFK	12.32	17.0444	4.53869	0.00204032	0.0340896	-1.17272
F2RL1	2.115	2.1	4.53864	0.00204046	0.0340896	-1.17279
ISLR	23.35	19.4222	4.53686	0.00204514	0.0341023	-1.17514
PPM1D	1.29	3.76667	4.53661	0.00204579	0.0341023	-1.17547
LSM2	3.28	14.0222	4.53587	0.00204775	0.0341023	-1.17646
KCNN3	1.825	2.28889	4.53263	0.00205632	0.0341633	-1.18076
MAML1	2.16	6.6	4.5323	0.00205723	0.0341633	-1.18121
KIAA1191	9.965	37.7111	4.5317	0.00205882	0.0341633	-1.18201
RECK	3.29	5.47778	4.5312	0.00206013	0.0341633	-1.18266
RHOA	41.61	207.067	4.52732	0.00207049	0.0342528	-1.18782
FRK	-1.635	2.36667	-4.52714	0.00207096	0.0342528	-1.18806
BOC	2.565	3.1	4.52569	0.00207485	0.0342528	-1.18999
FN1	193.14	143	4.52474	0.00207741	0.0342528	-1.19126
EZH1	4.88	18.5111	4.52415	0.00207898	0.0342528	-1.19204
PLIN4	-14.275	21.4444	-4.5236	0.00208046	0.0342528	-1.19277
NADK	3.17	7.91111	4.52345	0.00208088	0.0342528	-1.19298
LAPTM4B	-55.67	129.222	-4.52265	0.00208301	0.0342528	-1.19403
PLVAP	13.335	15.7333	4.51715	0.00209788	0.0344611	-1.20136
HIVEP2	2.81	6.71111	4.5154	0.00210264	0.0344885	-1.20369
DPF3	-3.785	13.1222	-4.51492	0.00210395	0.0344885	-1.20433
ZC3H4	2	5.21111	4.51327	0.00210843	0.0345151	-1.20652
TXNRD1	12.12	26.5333	4.51271	0.00210998	0.0345151	-1.20727
TIMM21	-18.935	49.8556	-4.51052	0.00211596	0.0345769	-1.21019
ATP7A	0.805	2.22222	4.50598	0.00212844	0.0347098	-1.21624
CPNE4	-9.575	6.65556	-4.50533	0.00213023	0.0347098	-1.21711
LOC220729	-4.56	13.4667	-4.50411	0.00213361	0.0347098	-1.21874
CHCHD7	-5.635	20.4444	-4.50383	0.00213438	0.0347098	-1.21911
GINS2	0.695	0.811111	4.50291	0.00213692	0.0347098	-1.22034
MESDC1	1.98	4.7	4.50274	0.00213738	0.0347098	-1.22056
SPTLC2	1.925	6.24444	4.5008	0.00214277	0.0347612	-1.22315
GLTSCR1L	2.055	6.46667	4.49692	0.00215356	0.0349001	-1.22832
C22orf39	-5.11	19.0111	-4.49448	0.00216039	0.0349747	-1.23158
EVI5	1.665	4	4.49228	0.00216655	0.0350246	-1.23452
YKT6	5.175	16.9	4.49124	0.00216949	0.0350246	-1.23591
PMS2P1	1.17	2.5	4.48985	0.00217342	0.0350246	-1.23777
SORCS1	-0.825	0.866667	-4.48964	0.002174	0.0350246	-1.23805
42258	13.275	19	4.48868	0.00217672	0.0350246	-1.23934
DVL3	6.81	20.9333	4.48833	0.0021777	0.0350246	-1.2398
AGBL5	2.38	5.02222	4.48783	0.00217912	0.0350246	-1.24047
RNF4	2.35	10.9556	4.486	0.00218429	0.0350617	-1.24291
MRPL35	-8.735	34.0222	-4.48543	0.0021859	0.0350617	-1.24367
UNC13B	2.27	8.81111	4.48313	0.00219244	0.0351231	-1.24674
NEBL	-184.18	335.078	-4.48251	0.00219421	0.0351231	-1.24758
TADA3	5.945	24.0778	4.48047	0.00220002	0.0351597	-1.2503
ARF3	6.165	15.7	4.47989	0.00220168	0.0351597	-1.25108
ZSCAN20	1.03	2.02222	4.47935	0.00220323	0.0351597	-1.2518
PIK3R6	0.79	1.28889	4.4771	0.00220969	0.0352257	-1.25481
EIF3B	4.455	25	4.47634	0.00221186	0.0352257	-1.25582
AQP7	-19.855	42.8444	-4.47425	0.00221789	0.0352858	-1.25862
LOC642852	0.87	1.23333	4.47229	0.00222354	0.0353399	-1.26125
BCL2	3.455	4.34444	4.47028	0.00222935	0.0353412	-1.26393
STAT5B	5.335	13.8889	4.47022	0.00222953	0.0353412	-1.26401
FGD5	5.345	8.64444	4.4699	0.00223046	0.0353412	-1.26444
CLSTN1	6.195	24.4667	4.46665	0.00223991	0.0353412	-1.2688
DIRAS3	-5.245	4.01111	-4.46645	0.00224048	0.0353412	-1.26906
ZMIZ1	7.24	20.5222	4.46641	0.0022406	0.0353412	-1.26912
ELK1	1.88	6.44444	4.46637	0.00224071	0.0353412	-1.26917
PPID	-6.52	29.9778	-4.46605	0.00224167	0.0353412	-1.2696
FAM227B	-1.23	1.76667	-4.46167	0.00225446	0.0353782	-1.27547
BANCR	43.915	40.0222	4.46154	0.00225484	0.0353782	-1.27564
MME	8.075	6.11111	4.46059	0.00225764	0.0353782	-1.27692
USP34	4.995	16.6	4.46031	0.00225845	0.0353782	-1.27729
PHLDB1	15.465	32.0667	4.46031	0.00225846	0.0353782	-1.27729
AASDHPPT	-5.185	15.3444	-4.46009	0.00225912	0.0353782	-1.27759
TGFBR3L	-0.8	0.955556	-4.45985	0.00225982	0.0353782	-1.27791
AQP7P1	-13.335	19.0667	-4.45579	0.00227179	0.0355301	-1.28335
VANGL1	1.045	2.75556	4.45418	0.00227656	0.0355693	-1.28551
WIPF1	4.34	8.31111	4.45318	0.00227953	0.0355802	-1.28685
RNF115	30.835	63.0556	4.45194	0.00228323	0.0356025	-1.28852
DHX40	3.14	10.5444	4.45087	0.0022864	0.0356143	-1.28995
HAPLN1	5.2	4.38889	4.45016	0.00228853	0.0356143	-1.29091
CA5B	1.465	2.08889	4.44832	0.00229401	0.0356612	-1.29337
THEM4	-1.26	5.7	-4.44704	0.00229785	0.0356612	-1.29509
KCNJ4	6.255	11.7	4.44622	0.0023003	0.0356612	-1.29619
NLGN4X	1.71	1.8	4.44611	0.00230065	0.0356612	-1.29634
LRRC41	1.715	12.2778	4.44394	0.00230717	0.035727	-1.29926
SLC30A3	-0.96	1.56667	-4.44017	0.00231853	0.0357953	-1.30432
MTMR12	2.78	7.44444	4.43879	0.00232271	0.0357953	-1.30617
KIAA0753	1.065	2.46667	4.43803	0.00232501	0.0357953	-1.30719
BOD1	5.825	17.8111	4.4375	0.00232662	0.0357953	-1.3079
CHSY3	1.155	0.866667	4.43701	0.00232812	0.0357953	-1.30857
ANKRD36BP1	1.48	2.52222	4.43688	0.0023285	0.0357953	-1.30873
SPRY4	3.82	7.72222	4.43632	0.00233022	0.0357953	-1.30949
42069	-3.995	19.0556	-4.43544	0.0023329	0.0357953	-1.31068
COL16A1	8.57	9.31111	4.43538	0.00233309	0.0357953	-1.31076
CYLD	3.75	10.3333	4.43494	0.00233443	0.0357953	-1.31135
CD93	17.53	27.7889	4.4317	0.00234431	0.0359117	-1.3157
ABCC1	1.66	5.22222	4.43012	0.00234916	0.0359509	-1.31783
TMEM41B	-2.03	6.32222	-4.42845	0.0023543	0.0359944	-1.32008
MAP2	5.545	4.95556	4.42732	0.00235778	0.0360124	-1.3216
SPSB1	4.915	4.75556	4.42534	0.00236387	0.0360703	-1.32426
ENKD1	1.34	3.74444	4.42166	0.00237527	0.036209	-1.32921
RBM24	-41.91	113.767	-4.42011	0.0023801	0.0362473	-1.3313
CYC1	-65.56	140.678	-4.41768	0.00238768	0.0362769	-1.33458
GPR155	-2.665	6.24444	-4.41716	0.00238928	0.0362769	-1.33527
PDE5A	12.12	12.5333	4.41675	0.00239057	0.0362769	-1.33582
SCAMP3	-4.825	20.7444	-4.41652	0.0023913	0.0362769	-1.33613
COX16	-0.975	2.73333	-4.41369	0.00240015	0.036376	-1.33994
DESI1	-4.62	15.4333	-4.40983	0.00241232	0.0365113	-1.34514
TBC1D16	1.22	2.77778	4.40866	0.00241602	0.0365113	-1.34672
GNAQ	5.915	11.8111	4.40863	0.00241613	0.0365113	-1.34677
ACTN1	34.005	46.3667	4.40791	0.0024184	0.0365113	-1.34774
MLH1	-6.735	22.2333	-4.40705	0.00242111	0.036517	-1.34889
ATG3	-5.71	31.3778	-4.40534	0.00242655	0.0365639	-1.3512
ZNFX1	5.43	13.9667	4.404	0.00243082	0.0365639	-1.35301
ULK2	0.83	3.11111	4.40334	0.00243293	0.0365639	-1.35391
SMARCA1	-7.18	19.6111	-4.40255	0.00243544	0.0365639	-1.35497
CSGALNACT2	4.25	8.81111	4.40148	0.00243886	0.0365639	-1.35641
AKT1	15.705	51.8	4.40127	0.00243953	0.0365639	-1.3567
TFRC	-10.33	13.8111	-4.40095	0.00244055	0.0365639	-1.35712
EFHC2	-3.22	3.51111	-4.39971	0.00244452	0.0365884	-1.3588
SKI	6.34	15.1222	4.39896	0.00244693	0.0365896	-1.35982
RAB11FIP5	3.94	7.68889	4.39692	0.00245349	0.036625	-1.36257
ADK	-4.36	15.9778	-4.39676	0.00245398	0.036625	-1.36278
YWHAQ	39.23	151.244	4.39567	0.0024575	0.0366287	-1.36425
SGTB	1.615	3.52222	4.39453	0.00246118	0.0366287	-1.3658
NPC1	1.34	3.24444	4.39409	0.00246261	0.0366287	-1.36639
FDX1	-3.29	8.02222	-4.39362	0.00246411	0.0366287	-1.36702
HELZ	1.5	5.93333	4.39307	0.00246591	0.0366287	-1.36777
SEC16A	1.9	7.35556	4.39231	0.00246835	0.0366303	-1.36879
KIAA1456	-1.265	3.92222	-4.39023	0.00247511	0.0366959	-1.37161
ATP5G2	-52.76	131.789	-4.3889	0.00247942	0.0367249	-1.37339
MRPL3	-9.71	40.9556	-4.38743	0.00248421	0.0367612	-1.37538
KIAA2013	3.175	14.5889	4.38111	0.00250491	0.0370209	-1.38393
COX5A	-176.995	332.944	-4.38037	0.00250734	0.0370209	-1.38493
KCNAB1	1.905	4.13333	4.37991	0.00250885	0.0370209	-1.38555
PLEKHA7	-5.825	9.58889	-4.37912	0.00251147	0.0370248	-1.38662
RELA	5.055	18.5333	4.37682	0.00251908	0.037102	-1.38974
ARID2	1.22	5.57778	4.37575	0.00252262	0.0371192	-1.39118
RAP1GAP2	-3.71	7.28889	-4.3714	0.00253709	0.0372971	-1.39707
ZBED6	2.675	6.51111	4.36899	0.00254514	0.0373586	-1.40033
RABAC1	6.345	23.4	4.3683	0.00254744	0.0373586	-1.40126
FZD5	-0.57	0.933333	-4.36797	0.00254855	0.0373586	-1.40171
MSN	31.09	89.6222	4.36658	0.00255323	0.0373586	-1.4036
ARID5B	8.855	12.7444	4.36591	0.00255546	0.0373586	-1.4045
UBA2	7.31	31.9111	4.36549	0.00255688	0.0373586	-1.40507
APOO	-12.155	26.6222	-4.36517	0.00255796	0.0373586	-1.40551
KMT2C	2.675	7.41111	4.36227	0.00256775	0.0374016	-1.40944
VDAC1	-74.8	254.744	-4.36224	0.00256786	0.0374016	-1.40948
EXOC6B	16.52	33.5778	4.36152	0.00257028	0.0374016	-1.41045
BMP8A	1.055	1.21111	4.36147	0.00257045	0.0374016	-1.41052
SNRNP200	4.51	20.0556	4.35866	0.00257997	0.0375052	-1.41433
TRIM44	5.825	25.3111	4.35781	0.00258286	0.0375125	-1.41548
CKAP4	-13.57	32.1111	-4.35528	0.0025915	0.0376031	-1.41892
CEP85L	-2.635	4.31111	-4.35363	0.00259712	0.0376499	-1.42115
METTL15	-1.9	5.14444	-4.35216	0.00260218	0.0376883	-1.42316
LAPTM4A	-54.85	140.978	-4.35077	0.00260695	0.0377175	-1.42504
TIMM50	-5.83	16.7111	-4.34817	0.00261588	0.0377175	-1.42856
CACNA2D1	13.705	23.0889	4.34717	0.00261936	0.0377175	-1.42993
ULK1	4.06	9.25556	4.34693	0.00262017	0.0377175	-1.43025
RAB35	3.14	9.54444	4.34611	0.00262299	0.0377175	-1.43136
C10orf2	0.765	2	4.34552	0.00262506	0.0377175	-1.43217
42074	-1.67	0.922222	-4.3455	0.00262511	0.0377175	-1.43219
COL27A1	-1.38	3.33333	-4.34529	0.00262586	0.0377175	-1.43248
PAQR9	-3.005	4.85556	-4.34529	0.00262586	0.0377175	-1.43248
CNN3	32.385	60.6667	4.33977	0.00264503	0.0379418	-1.43997
ITFG3	-6.725	24.3889	-4.33928	0.00264673	0.0379418	-1.44063
UBQLN2	-3.66	19.6667	-4.33868	0.00264883	0.0379418	-1.44145
TPD52L1	25.94	30.0111	4.33802	0.00265115	0.0379418	-1.44235
RAD21	7.635	61.1667	4.33653	0.00265638	0.037958	-1.44438
NARS2	-2.675	7.48889	-4.33568	0.00265934	0.037958	-1.44553
ZMPSTE24	-7.03	22.0444	-4.33562	0.00265956	0.037958	-1.44561
SPTAN1	14.63	60.7778	4.33442	0.00266377	0.0379835	-1.44724
CARS2	-5.785	19.5111	-4.33266	0.00266999	0.0380376	-1.44964
CNTNAP3	-1.18	1.14444	-4.33	0.00267938	0.0381368	-1.45326
LYRM1	-14.135	30.9222	-4.32655	0.00269163	0.0382482	-1.45796
PPP2R2A	-3.18	15.8333	-4.32642	0.00269209	0.0382482	-1.45813
SPRYD7	-2.705	8.12222	-4.32302	0.00270419	0.0383584	-1.46275
TOR1AIP1	7.145	25.3444	4.32287	0.00270474	0.0383584	-1.46296
TRPM7	-3.79	12.2444	-4.31908	0.00271834	0.038488	-1.46812
TAPT1-AS1	0.565	0.688889	4.31867	0.00271979	0.038488	-1.46867
ARHGAP24	4.86	9.6	4.31827	0.00272125	0.038488	-1.46922
LINC00997	-4.05	8.7	-4.31653	0.00272753	0.038542	-1.4716
HECTD2	1.78	3.08889	4.31411	0.00273627	0.0386307	-1.47489
FAM219B	-9.92	23.9889	-4.31244	0.00274232	0.0386813	-1.47717
C1orf198	20.66	27.9778	4.30874	0.0027558	0.0388223	-1.48222
TBX5	-8.385	16.5667	-4.30834	0.00275727	0.0388223	-1.48276
PTPN11	24.32	57.6111	4.30671	0.00276321	0.038871	-1.48498
NDUFC2	-5.065	14.3111	-4.3056	0.00276728	0.0388761	-1.4865
EXTL1	2.76	2.43333	4.30526	0.00276854	0.0388761	-1.48696
GPI	-25.535	88.3889	-4.30415	0.0027726	0.0388983	-1.48847
PTDSS2	-1.41	5.76667	-4.30143	0.00278261	0.0390038	-1.49218
PRELP	68.255	53.3444	4.30074	0.00278515	0.0390046	-1.49312
CCDC6	3.22	8.58889	4.29881	0.00279228	0.0390695	-1.49576
FAM107B	4.8	5.36667	4.29764	0.00279661	0.0390755	-1.49735
ABHD10	-9.525	18.7333	-4.29711	0.00279859	0.0390755	-1.49808
BIRC3	-1.18	1.94444	-4.29668	0.00280019	0.0390755	-1.49867
SAMD12	3.07	4.05556	4.29563	0.0028041	0.0390908	-1.50011
SMPD1	-4.3	14.7111	-4.29504	0.00280628	0.0390908	-1.5009
SCRN1	7.285	12.5222	4.29351	0.00281199	0.0391197	-1.503
CCND1	25.85	56.5111	4.29289	0.00281431	0.0391197	-1.50385
KLHL12	2.68	12.8889	4.29179	0.0028184	0.0391197	-1.50534
MGP	266.555	272.311	4.29138	0.00281993	0.0391197	-1.5059
KIF3C	1.515	1.76667	4.29105	0.00282116	0.0391197	-1.50635
GPR133	-5.53	6.77778	-4.29045	0.00282341	0.0391197	-1.50717
PPP2R3B	-6.46	20.6111	-4.28955	0.0028268	0.0391197	-1.50841
HDGFRP2	2.295	12.9	4.28914	0.00282832	0.0391197	-1.50896
ARHGEF28	0.835	1.58889	4.28746	0.00283465	0.0391311	-1.51126
DCTN1	30.14	64.9444	4.2873	0.00283525	0.0391311	-1.51148
SMG6	2.82	6.86667	4.28693	0.00283664	0.0391311	-1.51198
A2M-AS1	-2.025	4	-4.28434	0.00284641	0.0392029	-1.51552
KCNT1	-0.645	0.566667	-4.28423	0.00284685	0.0392029	-1.51568
TLE4	1.16	3.34444	4.28337	0.00285009	0.0392132	-1.51686
UQCRC1	-58.585	173.578	-4.28264	0.00285285	0.0392166	-1.51785
COPZ2	9.325	23.5556	4.27743	0.00287268	0.0393691	-1.52499
ATP2B4	9.81	51.7	4.27693	0.00287458	0.0393691	-1.52567
URB1	1.88	3.64444	4.27533	0.0028807	0.0393691	-1.52785
SMURF2	2.19	5.46667	4.27529	0.00288083	0.0393691	-1.5279
PHACTR1	-8.22	11.4333	-4.27514	0.00288142	0.0393691	-1.52811
CHST3	4.01	6.67778	4.27502	0.00288189	0.0393691	-1.52828
UBR3	-12.275	31.1556	-4.2747	0.00288312	0.0393691	-1.52872
SHMT2	3.48	9.23333	4.27446	0.00288404	0.0393691	-1.52905
PLXNB2	4.75	12.6889	4.26973	0.00290222	0.0395708	-1.53552
CAMSAP2	3.21	10.7333	4.26922	0.00290421	0.0395708	-1.53622
GFOD2	1.05	3.43333	4.26865	0.00290639	0.0395708	-1.537
NDC80	0.76	0.822222	4.26764	0.0029103	0.0395896	-1.53838
WDR45B	5.325	22.0333	4.26647	0.00291485	0.0396172	-1.53999
DPH6	-1.925	5.95556	-4.26472	0.00292164	0.0396751	-1.54239
HEY2	-9.215	13.3556	-4.26364	0.00292584	0.0396977	-1.54386
CRIP2	-36.48	141.633	-4.26007	0.00293979	0.0398524	-1.54876
NR4A3	-1.99	2.24444	-4.25766	0.00294922	0.0399338	-1.55206
CCL11	-9.465	7.06667	-4.25724	0.00295089	0.0399338	-1.55264
SLC29A2	-2.62	4.14444	-4.25284	0.00296822	0.0401046	-1.55867
CRISPLD2	9.695	12.4111	4.25225	0.00297055	0.0401046	-1.55948
MRPL16	-11.855	42.0889	-4.25173	0.00297261	0.0401046	-1.56019
PRKRA	-5.62	31.2778	-4.25145	0.00297374	0.0401046	-1.56058
PIAS2	1.315	7.15556	4.24982	0.00298022	0.0401573	-1.56282
ZEB1	17.79	46.4333	4.24668	0.00299271	0.0402721	-1.56713
GATS	1.325	3.51111	4.24639	0.00299388	0.0402721	-1.56753
PID1	3.9	7.16667	4.24541	0.00299776	0.0402738	-1.56887
PRICKLE2	1.775	2.61111	4.24507	0.00299914	0.0402738	-1.56934
PPP1R18	3.425	6.77778	4.24418	0.0030027	0.0402871	-1.57056
CHST7	-2.1	3.13333	-4.2432	0.00300661	0.0403051	-1.5719
LONP1	-3.205	20.5444	-4.24233	0.0030101	0.0403123	-1.5731
PCNXL3	0.68	2.37778	4.24162	0.00301297	0.0403123	-1.57408
COQ9	-33.94	91.6444	-4.24115	0.00301487	0.0403123	-1.57473
SEL1L3	1.115	2.74444	4.24015	0.00301887	0.0403314	-1.57609
GOLIM4	17.47	56.2556	4.23715	0.00303099	0.0404588	-1.58022
CTSB	-25.86	90.8333	-4.23513	0.00303919	0.0405337	-1.583
TP53	2.755	6.55556	4.23145	0.00305415	0.0406871	-1.58805
COPS3	-9.04	38.4778	-4.23079	0.00305684	0.0406871	-1.58896
PLA2R1	2.775	3.06667	4.22998	0.00306014	0.0406871	-1.59007
MINOS1	-4.095	14.9	-4.22976	0.00306107	0.0406871	-1.59039
NDUFB9	-99.6	263.367	-4.22607	0.00307617	0.0407656	-1.59545
SIN3A	2.54	7.91111	4.22595	0.00307667	0.0407656	-1.59562
MLIP	-50.2	142.411	-4.22547	0.00307863	0.0407656	-1.59628
MITF	-6.37	25.3111	-4.22516	0.00307993	0.0407656	-1.59671
CTBS	1.575	4.9	4.22464	0.00308208	0.0407656	-1.59743
OXCT2	0.845	0.944444	4.22445	0.00308286	0.0407656	-1.59769
TST	-5.885	9.15556	-4.22388	0.00308519	0.0407656	-1.59846
IGF1	7.42	8.92222	4.21959	0.00310296	0.0409659	-1.60438
PSMC2	-6.175	31.0444	-4.21833	0.00310818	0.0409738	-1.60611
NUDT9	-2.65	13.1778	-4.21819	0.00310879	0.0409738	-1.60631
PTPRR	0.59	0.477778	4.2172	0.00311287	0.0409931	-1.60766
LRRC16A	2.135	2.51111	4.2158	0.00311872	0.0410356	-1.60959
PLEKHM1	1.275	3.83333	4.21315	0.00312981	0.0411374	-1.61325
STAU2	-7.8	27.7667	-4.2127	0.00313171	0.0411374	-1.61387
DLGAP4	5.05	14.6556	4.20838	0.00314986	0.0413412	-1.61982
NDUFB5	-51.91	151.211	-4.20418	0.00316763	0.0415122	-1.62561
ZNF646	0.935	2.14444	4.20285	0.00317328	0.0415122	-1.62745
KLF5	2.01	2.46667	4.20154	0.00317885	0.0415122	-1.62926
DHX8	1.69	6.28889	4.20147	0.00317917	0.0415122	-1.62936
POPDC2	-76.805	173.156	-4.20142	0.00317935	0.0415122	-1.62942
B3GNT1	-5.815	15.2444	-4.20126	0.00318004	0.0415122	-1.62964
POMK	0.575	0.844444	4.20094	0.00318143	0.0415122	-1.63009
SPARC	258.67	301.156	4.19997	0.00318553	0.0415311	-1.63142
RFK	-3.15	16.2	-4.19629	0.00320131	0.0416979	-1.6365
MDH1	-266.76	510.3	-4.19497	0.00320697	0.0416979	-1.63832
FBN1	11.505	15.4667	4.19348	0.00321339	0.0416979	-1.64038
SPECC1	2.185	3.68889	4.19339	0.00321377	0.0416979	-1.6405
TMEM116	-7.68	18.4333	-4.1931	0.00321501	0.0416979	-1.6409
TARS	-10.01	35.9889	-4.19298	0.00321553	0.0416979	-1.64107
HDAC4	1.065	2.76667	4.19266	0.00321695	0.0416979	-1.64152
TES	2.775	9.66667	4.19076	0.00322514	0.041764	-1.64414
RALGPS2	-1.295	2.45556	-4.19024	0.00322738	0.041764	-1.64485
PURB	1.975	8.82222	4.18941	0.00323098	0.0417761	-1.646
SERTAD4	5.485	5.22222	4.18749	0.00323932	0.0418495	-1.64866
WEE1	11.36	23.9111	4.18627	0.00324462	0.0418595	-1.65034
NDUFS6	-77.52	168.133	-4.18574	0.00324695	0.0418595	-1.65108
IPO9	1.57	7.12222	4.18476	0.0032512	0.0418595	-1.65242
GNPTG	5.07	14.5667	4.18425	0.00325343	0.0418595	-1.65313
ZNF79	1.04	2.07778	4.18425	0.00325346	0.0418595	-1.65314
VDAC3	-79.255	192.244	-4.18122	0.00326669	0.0419954	-1.65732
IGFBP7	273.285	397.9	4.17856	0.00327843	0.0420544	-1.66101
CAMK2A	-1.795	3.37778	-4.1784	0.0032791	0.0420544	-1.66122
TKTL1	-1.525	2.27778	-4.17835	0.00327934	0.0420544	-1.66129
CCDC136	2.67	2.93333	4.17486	0.00329473	0.0421565	-1.66612
F2RL2	5.33	4.11111	4.1747	0.00329547	0.0421565	-1.66635
EIF4ENIF1	2.475	9.9	4.1731	0.00330253	0.0421565	-1.66855
CREB3L2	6.685	11.3889	4.17263	0.00330465	0.0421565	-1.66921
RILP	-8.455	22.1778	-4.17222	0.00330648	0.0421565	-1.66978
NDUFS2	-38.27	109.589	-4.17184	0.00330816	0.0421565	-1.6703
CACNB3	0.51	1.63333	4.17141	0.00331006	0.0421565	-1.67089
BANP	0.51	2.13333	4.17141	0.00331006	0.0421565	-1.67089
DPY19L2P1	-3.36	6.03333	-4.17021	0.00331542	0.0421565	-1.67256
TCP1	-8.165	57.5889	-4.16991	0.00331673	0.0421565	-1.67297
LDB1	5.45	23.4778	4.16988	0.00331689	0.0421565	-1.67302
ZFP1	1.335	4.56667	4.16615	0.00333358	0.0423343	-1.67818
PANK3	2.485	7.95556	4.16539	0.00333697	0.0423431	-1.67923
TSEN15	-4.725	18.7	-4.16466	0.00334024	0.0423502	-1.68024
GADD45B	9.86	16.0778	4.16301	0.00334768	0.0424078	-1.68253
OMA1	-9.095	22.5222	-4.16211	0.00335173	0.0424078	-1.68377
SAMD10	-0.915	1.56667	-4.16185	0.0033529	0.0424078	-1.68413
TMEM99	-1.085	2.52222	-4.161	0.00335673	0.042422	-1.68531
SYNRG	0.855	5.1	4.15602	0.00337933	0.0426733	-1.69222
CD2BP2	2.66	10.4778	4.15512	0.00338345	0.0426779	-1.69347
GOLGA3	3.32	8.84444	4.15475	0.00338514	0.0426779	-1.69398
CNPY4	1.615	4.42222	4.1527	0.0033945	0.0427534	-1.69683
TBCC	1.755	6.6	4.15083	0.00340307	0.0427534	-1.69942
TMEM63B	-3.8	9.38889	-4.1508	0.0034032	0.0427534	-1.69946
SNN	3.53	11.7111	4.14999	0.00340689	0.0427534	-1.70058
ATXN7	1.06	4.98889	4.1498	0.00340779	0.0427534	-1.70085
ATXN7L1	0.68	1.87778	4.14931	0.00341004	0.0427534	-1.70153
KIAA1429	1.99	9.65556	4.14927	0.00341023	0.0427534	-1.70159
ADCY4	-3.745	10.7444	-4.14607	0.00342494	0.0428843	-1.70601
CCDC9	1.425	5.96667	4.14524	0.00342878	0.0428843	-1.70717
ARHGEF2	4.07	18.4111	4.14522	0.00342888	0.0428843	-1.7072
PIGG	1.54	3.75556	4.14414	0.00343389	0.0429126	-1.7087
MYO1D	12.66	10.2333	4.14071	0.00344983	0.043057	-1.71347
DOK7	2.265	5.93333	4.14047	0.00345093	0.043057	-1.7138
TMEM26	-0.715	0.477778	-4.13945	0.00345567	0.0430818	-1.71521
GADD45A	20.61	46.7	4.1378	0.00346338	0.0431063	-1.7175
XPO7	2.205	18.5	4.13769	0.00346391	0.0431063	-1.71766
BAG5	2.315	9.91111	4.13704	0.00346692	0.0431063	-1.71855
ENTPD1	2.74	6.12222	4.13668	0.00346864	0.0431063	-1.71907
KIAA1324L	1.98	2.4	4.1357	0.00347322	0.043112	-1.72043
PALM	3.44	7.51111	4.1354	0.0034746	0.043112	-1.72083
SLMAP	26.77	111.222	4.13014	0.00349939	0.0433853	-1.72815
TRIM27	2.78	10.1444	4.12801	0.00350945	0.0434756	-1.73111
PGAP1	0.885	2.56667	4.12529	0.00352237	0.043557	-1.73489
CHCHD10	-115.055	287.156	-4.12503	0.00352363	0.043557	-1.73526
LRSAM1	-3.025	8.24444	-4.12449	0.00352623	0.043557	-1.73602
TTC23	1.51	4.98889	4.12429	0.00352714	0.043557	-1.73628
FAT1	4.58	10.8444	4.12096	0.00354305	0.0437147	-1.74091
FBXW11	6.545	24.4111	4.11991	0.00354811	0.0437147	-1.74238
DUS4L	-1.565	4.75556	-4.11973	0.00354898	0.0437147	-1.74264
INPP4B	6.9	13.3333	4.11903	0.00355233	0.0437147	-1.74361
STX6	1.355	4.37778	4.11871	0.00355386	0.0437147	-1.74405
SPRED2	4.545	10.3	4.11776	0.00355845	0.0437368	-1.74538
ALDOA	-169.93	456.744	-4.11653	0.00356438	0.0437754	-1.74709
DDX42	10.745	36.7444	4.11536	0.00357002	0.0438103	-1.74872
BLMH	3.295	8.85556	4.11462	0.00357358	0.0438197	-1.74975
CCBL1	-1.885	2.97778	-4.11128	0.00358978	0.043957	-1.7544
MARK3	-7.885	23.6444	-4.11084	0.00359192	0.043957	-1.75502
CUL7	0.875	3.11111	4.10977	0.0035971	0.043957	-1.7565
CHAF1A	0.875	2.81111	4.10977	0.0035971	0.043957	-1.7565
ST6GALNAC6	7.16	17.3778	4.1094	0.00359893	0.043957	-1.75702
FAM129A	68.545	162.856	4.10807	0.00360542	0.043957	-1.75888
SLC44A2	9.325	31.6556	4.10755	0.00360795	0.043957	-1.7596
PKD2	11.63	15.3111	4.10735	0.00360893	0.043957	-1.75988
PIAS3	2.78	10.2444	4.10712	0.00361003	0.043957	-1.76019
SYT11	5.635	11.8556	4.10228	0.00363379	0.0441799	-1.76694
NRARP	5.11	10.7889	4.10225	0.00363396	0.0441799	-1.76699
FASTKD1	-13.73	29.3222	-4.10122	0.00363903	0.0442037	-1.76843
DAAM2	3.65	7.37778	4.10024	0.00364386	0.0442037	-1.76979
ABI1	3.29	13.0778	4.09979	0.00364606	0.0442037	-1.77041
KAL1	2.315	3.81111	4.09937	0.00364814	0.0442037	-1.771
CALCRL	8.42	11.7778	4.09899	0.00365003	0.0442037	-1.77153
ITGB4	2.665	2.95556	4.09769	0.00365646	0.0442336	-1.77334
CTNNB1	12.08	57.7111	4.09735	0.00365814	0.0442336	-1.77382
SYTL5	1.56	0.966667	4.09632	0.00366326	0.0442614	-1.77526
ZMYND11	10.005	45.6333	4.09574	0.00366616	0.0442622	-1.77607
ADAMTSL4	-6.52	9.47778	-4.09422	0.00367372	0.0443194	-1.77819
ARHGAP35	7.155	20.5	4.09316	0.00367898	0.0443307	-1.77966
PLEKHH1	-0.9	1.4	-4.0924	0.00368278	0.0443307	-1.78073
AGO4	1.295	8.84444	4.09233	0.00368315	0.0443307	-1.78083
FIGF	-0.85	0.577778	-4.0914	0.00368781	0.0443528	-1.78213
TLE3	1.82	3.01111	4.09025	0.00369353	0.0443875	-1.78372
HNRNPUL1	8.02	38.3556	4.08821	0.00370379	0.0444767	-1.78658
B3GALNT2	1.59	7.23333	4.08646	0.00371258	0.0445482	-1.78902
SDHA	-48.275	165.756	-4.08452	0.00372238	0.0445997	-1.79173
MYOZ2	-233.86	622.378	-4.08432	0.00372341	0.0445997	-1.79202
LRRK1	0.805	1.02222	4.08392	0.00372541	0.0445997	-1.79257
NOL7	-5.185	37.0444	-4.0828	0.0037311	0.0446337	-1.79414
EIF3K	-58.895	205.456	-4.08155	0.00373744	0.0446641	-1.79589
ZNF528	1.635	4.83333	4.08117	0.00373934	0.0446641	-1.79641
DBN1	5.785	10.2889	4.07867	0.00375206	0.0446793	-1.79991
ARL13B	1.05	2.83333	4.07825	0.0037542	0.0446793	-1.80049
RAPGEF1	6.61	19.3222	4.07821	0.00375442	0.0446793	-1.80055
PIFO	-2.64	3.13333	-4.07811	0.00375493	0.0446793	-1.80069
SH3KBP1	-8.06	13.6222	-4.07796	0.00375569	0.0446793	-1.8009
ANO5	-6.395	20.4222	-4.07719	0.00375964	0.0446793	-1.80198
CHRNA3	0.575	0.444444	4.077	0.00376058	0.0446793	-1.80224
BAG1	5.19	17.4333	4.07634	0.00376399	0.044686	-1.80317
DCTD	5.36	17.4778	4.0734	0.00377903	0.0447983	-1.80728
ATAD3A	-0.995	2.92222	-4.07337	0.00377917	0.0447983	-1.80732
EHMT1	1.48	6.82222	4.07232	0.00378457	0.0448284	-1.80878
C7orf26	1.83	6.86667	4.07133	0.00378969	0.0448368	-1.81018
MTRF1L	-4.3	16.9111	-4.07107	0.003791	0.0448368	-1.81053
MXD4	7.605	12.7	4.06995	0.00379677	0.0448712	-1.8121
SCUBE3	-3.165	3.56667	-4.06682	0.00381298	0.0450288	-1.81648
TAX1BP1	-25.605	76.1	-4.0655	0.00381985	0.045076	-1.81833
DCAF7	2.1	14.2667	4.06482	0.00382339	0.0450838	-1.81929
ARMC7	0.985	2.22222	4.06406	0.00382733	0.0450905	-1.82035
TTLL11	0.935	1.54444	4.06288	0.0038335	0.0450905	-1.822
TNRC6C-AS1	1.17	2.4	4.06265	0.0038347	0.0450905	-1.82233
CMIP	2.645	6.64444	4.0625	0.00383547	0.0450905	-1.82253
EHHADH	-2.65	6.87778	-4.06064	0.0038452	0.0451253	-1.82514
CYB5D2	2.43	4.7	4.06052	0.00384581	0.0451253	-1.8253
SOCS2	7	13.4889	4.06001	0.0038485	0.0451253	-1.82602
ABCA6	6.11	9.94444	4.05973	0.00384995	0.0451253	-1.82641
FAM188A	3.155	11.8778	4.05863	0.00385575	0.0451595	-1.82796
KDM3B	2.605	14.7222	4.05678	0.00386547	0.0452381	-1.83055
C17orf103	2.76	5.83333	4.05614	0.00386884	0.0452381	-1.83145
LRP3	1.59	4.73333	4.0556	0.00387165	0.0452381	-1.83219
ASB1	3.965	8.27778	4.05516	0.003874	0.0452381	-1.83282
METTL16	1.62	8.2	4.05213	0.00389	0.0453911	-1.83706
COPA	5.39	30.5444	4.04981	0.00390231	0.0454714	-1.84031
TPPP3	15.27	21.8333	4.04974	0.00390269	0.0454714	-1.84041
UBR5	3.05	13.1444	4.0465	0.00391996	0.0456263	-1.84495
TPRG1L	6.26	31.3778	4.04487	0.00392868	0.0456263	-1.84724
DICER1	2.56	9.12222	4.04482	0.00392895	0.0456263	-1.84731
ATP13A2	1.01	2.41111	4.04467	0.00392978	0.0456263	-1.84753
ITGA9	8.94	14.8667	4.04452	0.00393054	0.0456263	-1.84773
PARVA	4.345	18.0889	4.04351	0.00393597	0.0456554	-1.84915
TSPAN5	1.195	1.98889	4.04172	0.00394561	0.0457276	-1.85167
RAPGEF5	4.955	7.17778	4.04051	0.00395209	0.0457276	-1.85335
ARHGEF18	0.99	2.3	4.0402	0.00395378	0.0457276	-1.85379
NDUFB3	-102.865	205.578	-4.04019	0.00395386	0.0457276	-1.85381
ORMDL3	14.615	22.7444	4.0393	0.00395863	0.0457491	-1.85506
YWHAH	12.42	48	4.03811	0.0039651	0.0457901	-1.85674
NDUFV1	-28.54	122.744	-4.03743	0.00396876	0.0457986	-1.85769
NRXN2	0.48	0.466667	4.03685	0.00397189	0.0458009	-1.8585
ARHGAP1	14.625	38.8	4.03523	0.0039807	0.0458688	-1.86078
VPS41	3.4	12.3889	4.03244	0.00399589	0.0459837	-1.86469
SGPL1	1.455	4.43333	4.03232	0.00399654	0.0459837	-1.86486
PPP1R1A	-22.28	23.8222	-4.0313	0.0040021	0.0460139	-1.86629
ERAL1	-6.22	17.8444	-4.02896	0.00401492	0.0461089	-1.86958
EML3	2.18	4.71111	4.02872	0.00401625	0.0461089	-1.86992
GOLGA2	3.81	23.6667	4.02754	0.00402269	0.0461166	-1.87157
PAK1IP1	-2.51	9.25556	-4.02732	0.0040239	0.0461166	-1.87188
DSCR3	3.455	16.0444	4.02698	0.00402579	0.0461166	-1.87237
CTSK	15.38	13.6444	4.02645	0.00402869	0.0461166	-1.87311
PET112	-8.355	24.6333	-4.02544	0.00403425	0.0461327	-1.87453
PLEKHH2	4.34	3.31111	4.02513	0.00403598	0.0461327	-1.87497
SLC30A1	3.64	7.92222	4.02179	0.00405445	0.0462036	-1.87966
PPM1F	4.02	6.33333	4.0214	0.00405659	0.0462036	-1.88021
HDAC3	2.94	12.8333	4.0206	0.00406103	0.0462036	-1.88133
ACAA2	-38.625	96.3667	-4.02047	0.00406173	0.0462036	-1.88151
CTGF	119.015	77.6444	4.02033	0.00406255	0.0462036	-1.88172
SLC4A5	0.77	1.07778	4.02013	0.00406365	0.0462036	-1.88199
SASH1	7.26	13.2333	4.01946	0.00406738	0.0462036	-1.88294
KLHL7	-30.31	54.4111	-4.01846	0.00407291	0.0462036	-1.88434
PMPCB	-4.805	29.1556	-4.01831	0.00407376	0.0462036	-1.88455
CDH11	13.585	11.1222	4.01808	0.00407503	0.0462036	-1.88487
MFF	-8.565	39.4667	-4.01798	0.00407563	0.0462036	-1.88502
USP14	-2.475	17.2	-4.01763	0.00407757	0.0462036	-1.88551
SOX7	4.82	9.37778	4.01687	0.00408178	0.0462037	-1.88658
ST3GAL2	1.065	4.36667	4.01657	0.00408348	0.0462037	-1.887
CIC	2.065	6.62222	4.01472	0.00409382	0.0462873	-1.88961
ZCCHC14	1.255	6.32222	4.01253	0.00410611	0.0463928	-1.89269
SLIT2	3.37	4.22222	4.01025	0.00411892	0.0464994	-1.8959
F8	-6.185	18.8889	-4.00962	0.00412248	0.0464994	-1.89678
CANT1	2.58	7.83333	4.00872	0.00412756	0.0464994	-1.89805
TULP4	1.01	2.21111	4.00768	0.00413345	0.0464994	-1.89952
UBXN8	0.975	2.86667	4.00706	0.00413697	0.0464994	-1.90039
SNRNP35	-6.93	22.3	-4.00704	0.00413709	0.0464994	-1.90042
BCO2	-18.46	33.4444	-4.00696	0.00413753	0.0464994	-1.90053
DIS3L	-3.855	17.0333	-4.00665	0.00413928	0.0464994	-1.90097
EVA1B	3.515	5.17778	4.00306	0.00415967	0.046695	-1.90602
KCTD7	1.615	4.72222	4.00252	0.00416277	0.0466964	-1.90679
CMTR1	2.255	10.2778	4.00184	0.00416662	0.0467061	-1.90774
JAM2	13.755	28.2667	3.99902	0.00418273	0.0468532	-1.91171
BCAS2	-6.255	23.8	-3.99828	0.00418701	0.0468676	-1.91276
SHC1	6.34	17.5222	3.99652	0.00419708	0.0469468	-1.91523
MIR4435-1HG	3.13	4.08889	3.99553	0.00420283	0.0469776	-1.91664
STARD9	1.38	3.16667	3.99436	0.00420955	0.0470191	-1.91829
TRIM8	4.11	27.6333	3.99371	0.0042133	0.0470275	-1.9192
SMTNL2	-4.155	3.66667	-3.99263	0.00421957	0.0470639	-1.92073
COL18A1	14.26	21.8222	3.99037	0.00423264	0.0471762	-1.92391
SUMF1	2.82	4.56667	3.98895	0.00424091	0.0472088	-1.92592
UQCRFS1	-112.225	282.078	-3.98883	0.00424159	0.0472088	-1.92609
BRSK1	1.12	1.62222	3.98753	0.00424914	0.0472592	-1.92791
MRPL38	-6.505	20.6111	-3.9866	0.00425457	0.047286	-1.92923
IQGAP2	2.265	3.93333	3.98206	0.00428117	0.047548	-1.93564
MARS2	-0.965	1.98889	-3.98154	0.00428423	0.0475482	-1.93637
RNF152	2.57	3.17778	3.97932	0.00429731	0.0476268	-1.93951
SETD1B	1.145	4.01111	3.97931	0.00429738	0.0476268	-1.93953
TIMP2	99.455	112.578	3.97707	0.00431059	0.0477394	-1.94268
C19orf25	0.915	2.83333	3.97597	0.00431712	0.047778	-1.94424
PKIG	72.045	119.3	3.97398	0.00432897	0.0478752	-1.94706
GTF3C4	1.325	4.11111	3.97273	0.00433641	0.0479051	-1.94883
UQCRB	-111.005	202.256	-3.97243	0.00433817	0.0479051	-1.94924
MYH7B	-13.315	43.6778	-3.9713	0.0043449	0.0479051	-1.95084
GCFC2	-1.63	6.24444	-3.97084	0.00434765	0.0479051	-1.95149
DNAAF2	-0.785	2.48889	-3.97066	0.00434875	0.0479051	-1.95175
UBTF	5.845	20.0222	3.97004	0.00435243	0.0479051	-1.95262
FAM92A1	-6.69	25.3333	-3.96994	0.00435306	0.0479051	-1.95277
ASB15	-10.175	18.9222	-3.9685	0.00436165	0.0479659	-1.9548
HNRNPLL	1.47	6.06667	3.96741	0.00436819	0.0480041	-1.95634
ARL1	-5.61	35.8333	-3.96656	0.00437331	0.0480267	-1.95754
TRAF7	1.905	4.63333	3.96531	0.00438081	0.0480499	-1.95931
ZNF354C	1.02	2.06667	3.96519	0.00438155	0.0480499	-1.95948
DEAF1	1.565	4.24444	3.96398	0.00438888	0.0480656	-1.9612
CHGB	-3.44	2.58889	-3.96361	0.0043911	0.0480656	-1.96172
PCDHB12	0.575	0.644444	3.96343	0.00439219	0.0480656	-1.96197
MAPRE2	21.595	58.2222	3.96223	0.00439943	0.0481113	-1.96367
RMI1	-0.87	1.76667	-3.96073	0.00440854	0.0481557	-1.9658
FAM172A	1.615	5.82222	3.96055	0.00440964	0.0481557	-1.96605
COMMD3	-9.27	27.3	-3.95975	0.00441444	0.0481746	-1.96717
TMEM27	-0.77	1.32222	-3.95823	0.00442369	0.0482341	-1.96932
ATP5O	-286.525	484.744	-3.95785	0.00442605	0.0482341	-1.96987
HAAO	3.25	3.05556	3.95724	0.00442974	0.0482407	-1.97073
ITGB1	87.48	318.1	3.95614	0.00443646	0.0482804	-1.97229
RBM33	1.96	6.48889	3.95472	0.00444511	0.0483251	-1.97429
NDUFV3	-19.08	41.4	-3.95446	0.00444674	0.0483251	-1.97467
CCDC41	-1.17	4.7	-3.95389	0.00445018	0.0483291	-1.97546
PLEKHB1	2.47	4.62222	3.95257	0.00445833	0.0483675	-1.97735
ZC3H12A	1.065	1.26667	3.9521	0.00446123	0.0483675	-1.97801
ALAS1	-22.13	53.5556	-3.95181	0.00446298	0.0483675	-1.97842
EFCC1	1.335	2.76667	3.94969	0.00447602	0.0484606	-1.98142
FAHD2B	-2.205	5.2	-3.94923	0.00447888	0.0484606	-1.98208
PPP2CA	-17.835	82.6667	-3.94882	0.00448142	0.0484606	-1.98266
FEM1A	-5.79	20.8333	-3.94817	0.00448541	0.0484606	-1.98357
SNCAIP	1.275	1.73333	3.94791	0.00448704	0.0484606	-1.98395
CYS1	2.57	2.17778	3.94663	0.00449491	0.0485123	-1.98575
AGTPBP1	-5.63	13.4222	-3.94573	0.0045005	0.0485253	-1.98703
LOC644656	0.725	1.07778	3.94544	0.00450231	0.0485253	-1.98744
FILIP1L	33.925	42.2222	3.94408	0.00451078	0.0485831	-1.98937
ADCK3	-25.38	61.4	-3.94112	0.00452918	0.0487478	-1.99356
SKIL	3.805	5.68889	3.93995	0.00453654	0.0487935	-1.99523
FCHSD2	4.765	15.3222	3.93708	0.00455453	0.0489495	-1.9993
PLEKHG2	2.215	4.85556	3.93659	0.00455756	0.0489495	-1.99998
PGS1	1.465	5.28889	3.93614	0.00456041	0.0489495	-2.00063
OTUD1	6.255	9.5	3.93556	0.00456407	0.0489552	-2.00145
ACOT6	-0.865	0.644444	-3.93443	0.00457119	0.0489653	-2.00305
LUM	261.49	238.522	3.93442	0.00457126	0.0489653	-2.00307
MBP	8.625	13.1667	3.93249	0.00458346	0.0490624	-2.00581
GPX8	5.025	5.96667	3.93096	0.00459309	0.0490797	-2.00797
G0S2	-36.595	51.5444	-3.93057	0.00459557	0.0490797	-2.00852
PACRG	-2.39	3.52222	-3.9295	0.00460237	0.0490797	-2.01004
C10orf10	20.615	25.8778	3.92939	0.00460307	0.0490797	-2.0102
RRAS	42.43	97.9222	3.92921	0.00460423	0.0490797	-2.01046
CALU	25.17	82.0333	3.9288	0.0046068	0.0490797	-2.01104
ATRNL1	0.99	1.1	3.92832	0.0046099	0.0490797	-2.01173
ANKRD34C	0.765	0.7	3.92803	0.00461171	0.0490797	-2.01213
PFKL	3.805	11.3889	3.92779	0.00461326	0.0490797	-2.01247
POLR3B	-1.555	5.81111	-3.92701	0.00461822	0.0490991	-2.01358
FBXW7	-14.62	23.1778	-3.92628	0.00462292	0.0491157	-2.01463
GPR173	0.76	1.02222	3.92486	0.00463197	0.0491786	-2.01664
RERG	4.96	6.35556	3.92307	0.00464344	0.0492229	-2.01918
C11orf80	1.85	1.77778	3.92298	0.00464398	0.0492229	-2.0193
ATG2B	1.15	6.08889	3.92274	0.00464557	0.0492229	-2.01965
LNP1	1.75	3.52222	3.92036	0.00466082	0.0493309	-2.02302
MMRN2	11.27	22.4111	3.92017	0.00466205	0.0493309	-2.02329
CYFIP1	5.67	16.1	3.9196	0.00466574	0.0493366	-2.02411
KIAA0391	-3.14	10.1556	-3.91815	0.00467508	0.049402	-2.02616
ASAP2	4.8	9.86667	3.91228	0.0047132	0.0497712	-2.03451
TMEM9B	-5.365	25.5444	-3.91052	0.0047247	0.0498402	-2.03702
C16orf62	2.46	11.8667	3.90946	0.00473164	0.0498402	-2.03853
ITPR1	5.51	8.01111	3.90944	0.00473174	0.0498402	-2.03855
WIPI1	18.095	55.6778	3.90933	0.00473245	0.0498402	-2.0387
PES1	2.36	8.31111	3.90776	0.00474276	0.0499152	-2.04094
COL14A1	29.34	20.7	3.90671	0.00474963	0.0499372	-2.04243
FOXO1	3.7	8.15556	3.90647	0.00475122	0.0499372	-2.04277
CELF1	2.515	13.3222	3.90459	0.00476358	0.0500336	-2.04545
HNRNPA2B1	-25.275	141.133	-3.90312	0.00477333	0.0500645	-2.04755
SDC2	15.975	32.8	3.90273	0.00477585	0.0500645	-2.04809
MLXIP	2.85	7.13333	3.90216	0.00477962	0.0500645	-2.0489
NEO1	3.5	6.44444	3.90196	0.00478098	0.0500645	-2.04919
NDUFA6	-73.465	193.611	-3.90157	0.00478356	0.0500645	-2.04975
ING4	4.23	12.1	3.90125	0.00478569	0.0500645	-2.05021
LINC00094	0.895	1.92222	3.89758	0.00481003	0.0502856	-2.05542
COX17	-46.89	117	-3.89696	0.00481418	0.0502953	-2.05631
ATXN3	1.705	4.72222	3.89634	0.00481834	0.0503052	-2.0572
FRMD8	1.51	3.08889	3.89576	0.0048222	0.0503078	-2.05802
ZNF853	1.745	5.94444	3.89478	0.00482874	0.0503078	-2.05941
AKNA	0.735	1.63333	3.89459	0.00483002	0.0503078	-2.05968
MYZAP	-62.4	174.133	-3.89438	0.00483142	0.0503078	-2.05998
MAMDC4	-0.94	1.27778	-3.89279	0.0048421	0.0503641	-2.06225
ZNF592	1.765	6.25556	3.89261	0.00484325	0.0503641	-2.0625
TNKS	1.68	7.93333	3.89095	0.00485446	0.0504304	-2.06487
DDIT3	6.335	18.1444	3.89071	0.00485607	0.0504304	-2.06521
CHADL	-0.58	0.977778	-3.88987	0.00486171	0.0504384	-2.06641
ABL1	3.805	9.78889	3.88964	0.00486328	0.0504384	-2.06674
BCL6B	6.655	8.02222	3.88816	0.00487325	0.0505084	-2.06884
FAM89B	3.295	12.6556	3.88655	0.00488413	0.0505877	-2.07114
PSME2	-29.92	48.5778	-3.88558	0.0048907	0.0506223	-2.07252
SCRG1	5.255	3.34444	3.88465	0.00489701	0.0506244	-2.07385
AMD1	-19.52	32.5556	-3.8846	0.00489736	0.0506244	-2.07392
GPR124	7.85	11.2111	3.88368	0.00490364	0.0506316	-2.07524
SMAD1	2.455	8.08889	3.88355	0.00490453	0.0506316	-2.07542
ABI3BP	25.91	21.3444	3.88256	0.00491124	0.0506402	-2.07683
MSRB3	21.73	63.9222	3.88188	0.00491585	0.0506402	-2.07779
BMP4	4.1	5.27778	3.88172	0.00491696	0.0506402	-2.07802
PCNXL2	0.48	0.366667	3.88126	0.00492013	0.0506402	-2.07869
DEPTOR	5.5	8.65556	3.88105	0.00492151	0.0506402	-2.07898
GKAP1	-5.115	11.5333	-3.87896	0.00493582	0.0507024	-2.08196
QSER1	1.28	7.31111	3.87781	0.00494368	0.0507024	-2.0836
KCNS3	3.345	4.63333	3.87751	0.00494579	0.0507024	-2.08403
BIRC2	-3.915	16.3	-3.87714	0.00494832	0.0507024	-2.08456
MTERFD3	-4.895	17.9556	-3.87702	0.00494911	0.0507024	-2.08472
SF3A2	3.13	11.8889	3.87682	0.00495055	0.0507024	-2.08502
PIK3R1	28.99	47.7556	3.8767	0.00495137	0.0507024	-2.08519
ARRDC3	10.825	13.8889	3.87639	0.00495344	0.0507024	-2.08562
ITPR2	3.135	4.86667	3.87588	0.00495697	0.0507054	-2.08635
TCF4	13.32	27.9	3.87509	0.00496242	0.050728	-2.08748
FAM96B	-11.56	39.9778	-3.8738	0.00497129	0.0507856	-2.08932
MMADHC	-11.485	54.3444	-3.87304	0.00497654	0.0508061	-2.0904
IQGAP1	12.625	30.3889	3.87225	0.00498203	0.050829	-2.09154
NDUFB10	-121.07	298.689	-3.87086	0.00499165	0.0508509	-2.09352
SEC24D	4.68	7.8	3.87078	0.0049922	0.0508509	-2.09363
INPP5D	1.575	3.4	3.87053	0.0049939	0.0508509	-2.09398
TTLL1	-2.33	5.65556	-3.86852	0.00500788	0.0509601	-2.09686
CDK19	1.615	3.72222	3.86753	0.00501478	0.0509814	-2.09827
HSD17B10	-9.955	30.0444	-3.86729	0.00501648	0.0509814	-2.09862
FMOD	73.99	51.8556	3.86677	0.00502012	0.0509852	-2.09937
C6orf62	6.32	27.3111	3.86599	0.00502551	0.051007	-2.10047
PTP4A3	-54.73	143.544	-3.86453	0.00503576	0.0510779	-2.10256
POLR1E	4.75	8.78889	3.86337	0.00504384	0.0511268	-2.10421
ARHGEF40	3.245	7.67778	3.8619	0.0050542	0.0511974	-2.10632
SOCS2-AS1	2.04	1.63333	3.86102	0.00506035	0.0511974	-2.10757
TCF12	5.38	17.0889	3.86094	0.00506095	0.0511974	-2.10769
BRINP1	1.915	1.28889	3.86052	0.00506388	0.0511974	-2.10829
MKL2	3.14	8.74444	3.85953	0.00507084	0.0512348	-2.1097
UBE2Q1	2.115	17.8	3.85882	0.00507589	0.0512528	-2.11072
SLC25A45	1.28	2.71111	3.8574	0.0050859	0.0512803	-2.11275
ZNF496	1.6	4.48889	3.85695	0.00508909	0.0512803	-2.11339
IDH3B	-22.315	74.7778	-3.85624	0.0050941	0.0512803	-2.1144
SMAP2	5.455	11.2556	3.85622	0.00509429	0.0512803	-2.11444
ATP10D	2.27	5.01111	3.85592	0.00509638	0.0512803	-2.11486
CDYL	1.58	6.87778	3.85566	0.00509825	0.0512803	-2.11524
RELL1	2.215	6.05556	3.85306	0.00511668	0.0514326	-2.11895
CASC4	13.285	22.1556	3.85182	0.00512557	0.051489	-2.12073
PKM	-78.645	262.733	-3.85135	0.0051289	0.0514894	-2.1214
PDHX	-10.845	32.1	-3.85019	0.00513719	0.0515387	-2.12306
MALSU1	-11.7	38.1	-3.84906	0.00514523	0.0515387	-2.12467
SMARCC1	2.05	8.98889	3.84899	0.0051458	0.0515387	-2.12478
HDAC7	3.78	11.6	3.84871	0.00514779	0.0515387	-2.12518
SLC6A1	2.14	2.18889	3.84836	0.00515025	0.0515387	-2.12567
FZD2	1.245	1.86667	3.8465	0.00516367	0.0515765	-2.12834
RAP1B	16.105	45.9222	3.84639	0.00516442	0.0515765	-2.12849
CCDC85C	-2.1	5.23333	-3.8461	0.00516654	0.0515765	-2.12891
HCN2	3.12	5.33333	3.84571	0.00516929	0.0515765	-2.12946
CHORDC1	-3.48	8.56667	-3.84555	0.00517049	0.0515765	-2.1297
RAB23	9.56	12.9111	3.84496	0.00517475	0.0515862	-2.13055
MKNK1	2.525	11.4778	3.84374	0.00518349	0.0516405	-2.13228
ARRDC4	4.5	8.2	3.84135	0.0052008	0.05178	-2.13571
INTS6	-1.45	6.14444	-3.83976	0.00521236	0.0518621	-2.13799
SLC41A2	0.745	1.08889	3.83705	0.00523203	0.0520248	-2.14186
NUP133	-2.545	14.1111	-3.83634	0.00523722	0.0520435	-2.14288
CCDC58	-11.085	23.0667	-3.83546	0.00524363	0.0520741	-2.14413
PYGM	-12.975	27.2667	-3.83448	0.00525082	0.0521125	-2.14554
ZFP41	0.565	1.38889	3.83186	0.00527008	0.0521375	-2.1493
MAGI3	1.2	3.56667	3.83159	0.00527205	0.0521375	-2.14969
FBLN2	18.585	22.9	3.8315	0.00527269	0.0521375	-2.14981
GNAI2	30.92	93.6778	3.83102	0.00527621	0.0521375	-2.1505
ENPP2	17.3	11.3111	3.83101	0.0052763	0.0521375	-2.15052
PSMD6	-8.265	35.5333	-3.83073	0.00527834	0.0521375	-2.15091
JMJD1C	4.65	11.3333	3.8307	0.00527862	0.0521375	-2.15097
ETV5	1.96	3.48889	3.83051	0.00527996	0.0521375	-2.15123
PCGF2	2.225	5.71111	3.82784	0.0052997	0.0522703	-2.15506
ZCCHC24	9.07	21.6889	3.82777	0.00530023	0.0522703	-2.15517
GPR176	2.105	2.24444	3.82734	0.00530341	0.0522703	-2.15578
ABHD4	2.56	7.62222	3.82481	0.00532212	0.0524217	-2.1594
MRPS33	-13.54	43.9778	-3.82402	0.00532798	0.0524465	-2.16053
ATP6V1H	-3.86	14.6556	-3.82132	0.00534815	0.0525892	-2.16441
REEP3	4.315	10.2222	3.82118	0.00534919	0.0525892	-2.16461
PPP1R16B	4.965	4.43333	3.81892	0.0053661	0.0527224	-2.16786
RBKS	-1.665	2.8	-3.81415	0.00540194	0.0529891	-2.17469
RANBP6	-4.405	10.8778	-3.81402	0.00540292	0.0529891	-2.17488
MRPL46	-16.905	53.0333	-3.81396	0.00540339	0.0529891	-2.17497
HYAL1	-4.745	17.3889	-3.81253	0.00541417	0.0529915	-2.17702
MACF1	9.245	27.5111	3.81205	0.00541784	0.0529915	-2.17771
XYLT1	0.705	0.666667	3.81059	0.00542888	0.0529915	-2.17981
COQ10A	-20.24	47.6556	-3.80952	0.00543701	0.0529915	-2.18134
GLTPD1	-7.74	13.9	-3.80931	0.00543862	0.0529915	-2.18165
FAXDC2	8.315	18.8444	3.80922	0.00543926	0.0529915	-2.18177
ARMCX1	-4.55	16.6222	-3.80857	0.00544427	0.0529915	-2.18271
SMIM7	6.185	21.0111	3.80856	0.00544429	0.0529915	-2.18272
RALBP1	5.81	26.1778	3.80827	0.00544655	0.0529915	-2.18314
ASPSCR1	-1.205	3.65556	-3.80792	0.00544919	0.0529915	-2.18364
FREM1	1.765	2.15556	3.80789	0.00544941	0.0529915	-2.18368
RGS12	0.855	2.9	3.80783	0.0054499	0.0529915	-2.18378
SYTL2	6.17	6.07778	3.80775	0.00545051	0.0529915	-2.18389
PRDX1	-26.64	102.4	-3.80739	0.00545325	0.0529915	-2.18441
ROBO1	3.24	4.4	3.80693	0.00545673	0.0529915	-2.18506
PHLDB2	17.37	42.6	3.8068	0.00545775	0.0529915	-2.18525
IFT27	-1.895	6.72222	-3.80415	0.005478	0.0531553	-2.18906
CNNM2	1.455	2.13333	3.80284	0.00548806	0.0532081	-2.19094
LLGL1	1.02	2.96667	3.80255	0.00549024	0.0532081	-2.19135
MCTP1	2.095	2.38889	3.80189	0.00549529	0.0532242	-2.1923
KIAA1244	1.525	1.62222	3.80112	0.00550122	0.0532487	-2.1934
CDH2	-31.33	143.344	-3.79876	0.00551944	0.053392	-2.1968
ADAM17	2.06	7.64444	3.79796	0.00552561	0.0534188	-2.19795
C17orf85	1.31	6.97778	3.79727	0.00553097	0.0534376	-2.19894
42257	7.28	18.4444	3.79576	0.00554263	0.0534892	-2.20111
TMEM5	2.9	10.0111	3.7957	0.00554313	0.0534892	-2.2012
MYBPC3	-261.89	582.456	-3.79496	0.00554887	0.0535116	-2.20226
H6PD	3.73	7.92222	3.79439	0.00555332	0.0535216	-2.20309
TNPO2	1.7	9.84444	3.79189	0.00557281	0.0536378	-2.20669
RORA	3.24	5.8	3.79183	0.00557326	0.0536378	-2.20677
IWS1	-5.6	22.8889	-3.79129	0.00557745	0.0536378	-2.20754
PHLPP1	0.975	2.46667	3.79108	0.00557907	0.0536378	-2.20784
TMEM168	-3.145	10.4778	-3.78973	0.0055897	0.0536872	-2.20979
PPP4R1	3.335	16.1778	3.78955	0.00559106	0.0536872	-2.21004
SMYD1	-95.09	157.622	-3.78844	0.00559977	0.0537105	-2.21164
PAK1	4.665	5.86667	3.78776	0.00560509	0.0537105	-2.21262
FAM73B	-1.525	6.67778	-3.78754	0.0056068	0.0537105	-2.21293
ARHGAP19	0.615	1.76667	3.78749	0.0056072	0.0537105	-2.213
XBP1	-4.86	38.3	-3.78688	0.00561203	0.053724	-2.21389
KIAA1430	3.06	7.7	3.78441	0.00563147	0.0538755	-2.21744
KIF16B	0.935	5.44444	3.784	0.00563473	0.0538755	-2.21804
BEND3P3	0.94	2.02222	3.78192	0.0056512	0.0539999	-2.22103
WDR82	5.9	33.4778	3.78099	0.00565851	0.0540369	-2.22236
LSP1	11.21	17.0778	3.77978	0.00566816	0.054068	-2.22411
KIAA1328	0.825	2.33333	3.77971	0.00566867	0.054068	-2.2242
BGN	211.61	179.411	3.77908	0.00567371	0.0540684	-2.22512
MRPS35	-10.85	32.3222	-3.77842	0.00567899	0.0540684	-2.22607
KCNK6	1.85	3.37778	3.77841	0.00567906	0.0540684	-2.22608
SDHD	-33.04	103.344	-3.77789	0.00568322	0.0540734	-2.22683
DIEXF	0.665	2.34444	3.77747	0.00568649	0.0540734	-2.22743
NGLY1	-4.29	13.9667	-3.77663	0.00569322	0.0540922	-2.22864
PTPRM	15.33	59.7667	3.77636	0.00569537	0.0540922	-2.22903
TRRAP	1.145	4.91111	3.77405	0.00571384	0.0542347	-2.23235
GAS1	2.39	5.27778	3.7735	0.00571831	0.0542443	-2.23316
TXLNA	2.62	8.05556	3.77207	0.00572973	0.0543198	-2.23521
HOMER3	2.495	4.71111	3.77089	0.00573924	0.054377	-2.23691
PRMT2	6.685	16.8889	3.77032	0.00574388	0.0543881	-2.23774
CDC42SE1	4.085	16.2444	3.76923	0.00575264	0.0544382	-2.2393
ERBB2IP	4.85	14.0444	3.76865	0.00575733	0.0544497	-2.24014
MARVELD1	4.92	6.53333	3.76705	0.00577031	0.0545258	-2.24245
CPE	24.045	45.7333	3.76644	0.0057752	0.0545258	-2.24332
ZNF417	0.955	2.55556	3.76637	0.00577582	0.0545258	-2.24343
C8orf44	0.74	1.91111	3.76398	0.00579523	0.0546477	-2.24688
BACH2	0.68	1.07778	3.76392	0.0057957	0.0546477	-2.24696
NOMO1	-2.34	9.8	-3.76297	0.00580346	0.0546593	-2.24834
MAD2L1BP	-2.665	8.14444	-3.76285	0.00580443	0.0546593	-2.24851
EFR3A	5.335	22.8889	3.76248	0.0058074	0.0546593	-2.24903
NRBP1	5.47	34.9889	3.76062	0.00582262	0.0547697	-2.25172
TRMT1L	-3.38	12.9222	-3.759	0.00583585	0.0548437	-2.25405
KAT6A	2.44	8.75556	3.7588	0.00583749	0.0548437	-2.25434
NUDT8	-3.52	6.34444	-3.75683	0.00585367	0.0549485	-2.25718
C1QTNF1	11.97	22	3.75659	0.00585565	0.0549485	-2.25753
CCNDBP1	3.395	15.5111	3.75593	0.00586111	0.0549668	-2.25849
SMARCE1	10.825	53.5889	3.75477	0.0058707	0.0550238	-2.26016
HSPA9	-55.755	165.8	-3.75227	0.00589133	0.0551571	-2.26377
NPPC	-1.035	0.8	-3.75219	0.00589197	0.0551571	-2.26388
HNRNPD	-8.115	76.7667	-3.75144	0.00589824	0.0551631	-2.26497
MIS18BP1	1.395	3.4	3.7512	0.00590024	0.0551631	-2.26532
MLEC	-8.465	33.4222	-3.75084	0.00590317	0.0551631	-2.26583
CCDC47	-6.46	34.6111	-3.75002	0.00591003	0.0551944	-2.26702
ZFP90	3.405	6.66667	3.74847	0.00592289	0.0552815	-2.26925
DLG4	1.325	3.51111	3.74596	0.00594386	0.0554442	-2.27288
ALDH1L1	-7.28	9.35556	-3.74548	0.00594791	0.055449	-2.27358
MEIS3	0.92	1.91111	3.74373	0.00596253	0.0555429	-2.2761
KIRREL	2.44	3.45556	3.74343	0.00596508	0.0555429	-2.27654
DCAF13	-1.785	7.23333	-3.74187	0.00597818	0.0556319	-2.27879
RPL3L	-31.005	123	-3.74099	0.00598554	0.0556673	-2.28006
AGPAT3	-4.645	13.9444	-3.74057	0.00598911	0.0556675	-2.28067
TRIT1	-2.185	7.81111	-3.73608	0.00602711	0.0559874	-2.28716
GRIN3A	-0.655	0.511111	-3.73463	0.0060394	0.0560684	-2.28925
C2CD4B	-0.565	0.911111	-3.73385	0.00604605	0.0560969	-2.29038
IMMP1L	-3.405	5.63333	-3.73281	0.0060549	0.0561457	-2.29188
IDE	-3.04	15.2111	-3.73011	0.00607801	0.0562911	-2.29579
MBD5	1.455	3.83333	3.7299	0.00607983	0.0562911	-2.2961
TBC1D8	7.34	19.5778	3.72972	0.00608135	0.0562911	-2.29636
STK33	-4.815	9.1	-3.72914	0.0060863	0.0563037	-2.29719
ZNF281	0.885	4.56667	3.72554	0.0061173	0.0565571	-2.30241
ZNF410	2.435	8.47778	3.72374	0.0061328	0.056657	-2.30501
ARPC4	5.25	16.4667	3.72345	0.00613534	0.056657	-2.30543
UTRN	6.4	17.7556	3.7207	0.00615915	0.0568434	-2.30941
KLF3	4.845	12.5667	3.71925	0.00617181	0.0569111	-2.31151
MAPK1	4.345	24.3889	3.7188	0.00617566	0.0569111	-2.31215
ATP5G3	-33.69	70.8333	-3.71861	0.00617738	0.0569111	-2.31244
C3orf43	-23.305	45.6778	-3.71807	0.00618202	0.0569203	-2.31321
PTPRB	8.29	15.1556	3.7161	0.00619926	0.0569625	-2.31607
ZNF578	0.545	0.977778	3.71603	0.00619985	0.0569625	-2.31617
EIF3J	-7.63	31.8111	-3.71568	0.00620294	0.0569625	-2.31668
SFXN3	3.745	8.55556	3.71553	0.00620423	0.0569625	-2.31689
KCTD18	1.69	6.98889	3.71547	0.00620477	0.0569625	-2.31698
GLYR1	-4.61	26.4889	-3.71332	0.00622358	0.0571017	-2.32009
MPST	-3.95	11.4556	-3.71192	0.00623595	0.0571817	-2.32213
MAN2B2	4.46	10.1778	3.7106	0.00624753	0.0572425	-2.32403
LPHN3	2.62	2.65556	3.71034	0.00624988	0.0572425	-2.32442
PTK2	4.19	20.3778	3.70859	0.00626531	0.0573395	-2.32695
CUL1	-3.855	24.8333	-3.70831	0.00626779	0.0573395	-2.32735
CRAMP1L	0.875	3.71111	3.70629	0.00628568	0.0574401	-2.33028
ULK3	-2.48	9.02222	-3.70624	0.00628612	0.0574401	-2.33035
HMGN3-AS1	-0.905	1.92222	-3.70493	0.00629782	0.0574985	-2.33226
SUGP2	-3.175	17.6111	-3.7047	0.00629985	0.0574985	-2.33259
SRPX2	8.795	8.61111	3.70414	0.00630486	0.0575108	-2.3334
MRPS30	-5.69	21.1889	-3.70303	0.00631471	0.0575671	-2.33501
DNASE2	3.435	8.33333	3.70145	0.00632887	0.0576469	-2.3373
MYO9B	3.38	7.97778	3.70123	0.00633082	0.0576469	-2.33762
ANXA4	8.48	15.0111	3.69899	0.00635087	0.0577449	-2.34087
NOV	13.43	10.5111	3.69892	0.00635151	0.0577449	-2.34097
CASP8	1.74	3.56667	3.69839	0.00635627	0.0577449	-2.34174
TPD52L2	4.115	36.1111	3.69812	0.00635874	0.0577449	-2.34214
MAN1B1	2.365	8.28889	3.69757	0.00636366	0.0577449	-2.34293
KCTD10	4.18	13.7222	3.69756	0.00636369	0.0577449	-2.34294
ZNF468	0.73	1.65556	3.69656	0.00637272	0.0577934	-2.34439
KDELR1	10.215	38.5	3.69412	0.00639477	0.0579598	-2.34793
CIZ1	4.155	22.7333	3.69324	0.00640268	0.0579823	-2.3492
PSMD14	-5.105	18.4889	-3.69298	0.00640509	0.0579823	-2.34959
GLMN	-1.195	3.21111	-3.69202	0.0064138	0.0579823	-2.35098
RAB31	17.775	18.9	3.6917	0.00641669	0.0579823	-2.35145
LOXL1	13.58	14.3444	3.69126	0.00642065	0.0579823	-2.35208
CARD6	1.955	4.51111	3.69117	0.00642145	0.0579823	-2.35221
NEK6	1.385	2.24444	3.69052	0.00642742	0.0579823	-2.35316
ARVCF	1.395	3.9	3.69	0.00643214	0.0579823	-2.35391
SLIRP	-42.48	81.2	-3.68991	0.00643299	0.0579823	-2.35405
ETV1	6.565	13.3222	3.68977	0.00643426	0.0579823	-2.35425
CHIC2	1.885	4.82222	3.68903	0.00644094	0.0580092	-2.35532
GAMT	-6.315	14.7667	-3.68719	0.00645778	0.0581061	-2.35799
FAM43A	3.465	7.7	3.68704	0.00645912	0.0581061	-2.35821
CLDN1	0.42	0.333333	3.6862	0.00646684	0.0581422	-2.35943
GMPR2	3.235	13.3222	3.68418	0.00648532	0.0582648	-2.36236
FAM160B1	1.525	9.22222	3.6839	0.00648791	0.0582648	-2.36277
RAI14	4.245	4.83333	3.68348	0.00649178	0.0582661	-2.36338
TRIM26	2.765	9.01111	3.68162	0.00650892	0.0583641	-2.36609
IFNGR2	4.085	17.3444	3.68148	0.00651014	0.0583641	-2.36628
UBXN10	-0.465	0.466667	-3.68081	0.00651631	0.0583707	-2.36725
KDM3A	4.875	14.7333	3.6806	0.00651833	0.0583707	-2.36757
BFAR	2.415	10.7667	3.67827	0.00653987	0.0585184	-2.37095
RFTN2	3.585	5.76667	3.67765	0.00654555	0.0585184	-2.37185
BMPR2	4.34	19.1111	3.6776	0.00654603	0.0585184	-2.37192
TTC8	2.195	6.54444	3.67452	0.0065747	0.0587332	-2.3764
EEF1A1	502.5	724.267	3.67408	0.00657881	0.0587332	-2.37705
CHD6	1.97	7.94444	3.67341	0.00658498	0.0587332	-2.37801
ITGA5	11.04	17.7333	3.67341	0.00658504	0.0587332	-2.37802
IL16	1.645	2.08889	3.67158	0.00660208	0.0588516	-2.38067
ODF2	2.165	7.97778	3.67099	0.00660769	0.0588681	-2.38154
COL3A1	166.805	132.144	3.67039	0.00661329	0.0588846	-2.38241
TCF20	0.965	3.81111	3.66973	0.00661947	0.0588923	-2.38337
NRK	3.82	5.02222	3.66949	0.00662167	0.0588923	-2.38371
CHL1	-1.135	1.24444	-3.66809	0.00663485	0.058976	-2.38575
LATS2	2.26	7.75556	3.66736	0.00664169	0.0589875	-2.3868
ANTXR2	5.195	13.1111	3.66712	0.00664395	0.0589875	-2.38715
TMEM42	1.615	4.42222	3.66639	0.00665085	0.0589875	-2.38822
ZFP64	0.655	3.98889	3.66636	0.0066512	0.0589875	-2.38827
TGFB1I1	10.18	13.3556	3.66503	0.00666371	0.059065	-2.3902
BCL2L2	4.15	18.0556	3.66424	0.00667122	0.0590982	-2.39135
SLC15A4	2.43	6.6	3.66239	0.00668872	0.0592197	-2.39404
RRAD	-27.965	49.3889	-3.65972	0.00671408	0.0593314	-2.39792
SSR3	-12.75	56.1667	-3.65962	0.00671505	0.0593314	-2.39807
KIAA1671	2.37	5.16667	3.65951	0.00671606	0.0593314	-2.39822
LTBP1	22.675	41.1222	3.65841	0.00672664	0.0593314	-2.39984
COL10A1	3.485	2.21111	3.65837	0.00672695	0.0593314	-2.39989
PTMS	36.445	89.4222	3.65828	0.00672783	0.0593314	-2.40002
FASTKD2	-4.36	13.0778	-3.65828	0.00672783	0.0593314	-2.40002
TRAPPC2P1	-1.185	2.96667	-3.65709	0.00673923	0.0593985	-2.40176
FAM169A	-0.65	1.68889	-3.65663	0.00674362	0.0594037	-2.40243
SLAIN2	5.43	23.2667	3.65505	0.00675877	0.0595037	-2.40473
HDAC5	4.295	15.5111	3.65441	0.00676494	0.0595246	-2.40566
WDR81	1.03	2.12222	3.65374	0.0067713	0.0595471	-2.40663
ILVBL	-4.645	14.0444	-3.65261	0.00678217	0.0595876	-2.40827
IDH3G	-8.745	31.3667	-3.65212	0.0067869	0.0595876	-2.40899
LIPA	9.695	21.7111	3.65208	0.00678731	0.0595876	-2.40905
MRPL41	-53.095	98.6778	-3.65111	0.00679672	0.0596368	-2.41047
ANKRD44	1.305	3.2	3.64917	0.00681545	0.0597548	-2.41329
MALAT1	-430.205	714.322	-3.64893	0.00681779	0.0597548	-2.41364
OXSM	-1.855	7.84444	-3.64814	0.00682544	0.0597884	-2.41479
HES4	3.575	7.71111	3.6466	0.00684037	0.0598857	-2.41704
CTTN	6.88	31.0222	3.64614	0.00684487	0.0598917	-2.41771
MMP16	0.51	0.533333	3.64538	0.00685223	0.0599226	-2.41881
MTHFD1	-7.515	24.5	-3.64369	0.00686874	0.0600334	-2.42128
KLHL5	2.445	6.93333	3.64278	0.00687755	0.060077	-2.42259
AFAP1	3.195	3.9	3.64191	0.00688614	0.0601168	-2.42387
SNX7	-3.7	13.1444	-3.64152	0.00688988	0.0601168	-2.42443
RUNX1	3.425	2.97778	3.64114	0.00689362	0.0601168	-2.42499
MYLIP	3.625	8.28889	3.63897	0.00691495	0.0602693	-2.42816
PLCG2	1.98	3.1	3.63762	0.00692819	0.0603512	-2.43012
MEAF6	2.15	9.74444	3.63635	0.00694081	0.0604274	-2.43198
ZNF483	0.695	2.01111	3.63573	0.00694691	0.0604277	-2.43288
ARRB1	1.525	4.42222	3.63517	0.00695243	0.0604277	-2.4337
SCAF8	2	13.5111	3.63486	0.00695547	0.0604277	-2.43415
PCSK6	3.91	8.12222	3.63447	0.00695937	0.0604277	-2.43472
CAMK2N1	3.145	13.8222	3.63439	0.00696012	0.0604277	-2.43483
TMEM248	5.655	19.2667	3.63195	0.00698434	0.0606045	-2.43839
KIT	1.665	1.8	3.63145	0.00698933	0.0606067	-2.43913
FAM189A2	-3.075	10.8667	-3.63115	0.00699234	0.0606067	-2.43957
TEX261	4.505	19.6778	3.63055	0.00699824	0.0606243	-2.44043
ZFR	7.335	42.5	3.62916	0.00701216	0.0607114	-2.44247
IST1	2.58	18.7333	3.62854	0.00701836	0.0607315	-2.44338
GRAMD1B	-1.96	3.91111	-3.62788	0.00702489	0.0607335	-2.44433
PHC1	1.16	8.04444	3.62769	0.00702681	0.0607335	-2.44461
FBXL20	1.4	3.67778	3.62735	0.00703021	0.0607335	-2.44511
PSPH	2.085	5.03333	3.62692	0.00703448	0.0607368	-2.44573
MYCBP2	2.075	6.97778	3.62606	0.00704314	0.0607451	-2.44699
MSTN	0.82	0.655556	3.62605	0.00704319	0.0607451	-2.447
DLG1	7.87	21.6222	3.62525	0.00705131	0.0607817	-2.44818
KIF3A	-1.54	4.74444	-3.62101	0.00709397	0.0611157	-2.45436
IMMT	-15.73	79.8111	-3.6183	0.00712137	0.0612701	-2.45831
LEF1	1.765	1.15556	3.61814	0.00712307	0.0612701	-2.45856
FAM168A	3.475	6.35556	3.61713	0.00713334	0.0612701	-2.46004
MGST1	-5.805	6	-3.617	0.00713461	0.0612701	-2.46022
MEX3D	0.94	1.72222	3.61648	0.00713995	0.0612701	-2.46099
PTPN23	1.5	6.43333	3.61589	0.0071459	0.0612701	-2.46184
LAMTOR3	-2.205	10	-3.61588	0.00714599	0.0612701	-2.46185
ADAL	-3.64	12.4778	-3.61584	0.00714646	0.0612701	-2.46192
PHACTR3	-2.725	1.61111	-3.61578	0.00714707	0.0612701	-2.46201
PTPN13	2.845	3.15556	3.61515	0.00715345	0.0612738	-2.46292
SLC16A7	-11.46	25.0333	-3.61497	0.00715532	0.0612738	-2.46319
SPHKAP	-27.195	37.2667	-3.61417	0.00716344	0.0613098	-2.46435
BOK	1.195	1.58889	3.61312	0.00717417	0.0613675	-2.46589
SH3BP5	1.45	1.85556	3.61256	0.00717989	0.0613675	-2.4667
LINC00924	1.44	2	3.61236	0.00718193	0.0613675	-2.46699
METTL7B	-2.465	2.25556	-3.6119	0.00718663	0.0613742	-2.46766
PPP1CC	-15.855	76.2667	-3.6108	0.00719792	0.0613915	-2.46927
SRL	-44.65	130.444	-3.61074	0.00719854	0.0613915	-2.46936
VPS39	3.79	17.0556	3.61056	0.00720041	0.0613915	-2.46963
ZNF259	3.02	11.4778	3.61005	0.00720567	0.061403	-2.47038
LMOD3	-48.5	105.456	-3.60821	0.0072246	0.0615308	-2.47307
CLEC11A	5	5.17778	3.60697	0.00723739	0.0616013	-2.47488
B4GALT6	-0.855	1.6	-3.60664	0.00724073	0.0616013	-2.47535
MRPL47	-9.585	32.7	-3.60556	0.00725195	0.0616317	-2.47694
RTN2	1.745	3.64444	3.60528	0.00725488	0.0616317	-2.47735
GCAT	-5.285	10.6889	-3.6049	0.00725874	0.0616317	-2.4779
TK2	1.33	3.68889	3.60478	0.00726005	0.0616317	-2.47808
CUL2	-2.59	11.0111	-3.60285	0.00728	0.0617415	-2.4809
SMOC2	46.745	39.8444	3.60277	0.00728085	0.0617415	-2.48102
PTEN	4.83	18.5333	3.60119	0.00729734	0.0618478	-2.48333
BMP7	-2.075	1.22222	-3.60072	0.00730219	0.0618555	-2.48402
HPGDS	1.48	2.22222	3.59926	0.00731747	0.0618816	-2.48616
MAP6	1.225	2.75556	3.59884	0.00732181	0.0618816	-2.48677
APIP	-7.16	29.4222	-3.59872	0.00732311	0.0618816	-2.48695
SPDYE6	-1.015	1.41111	-3.59857	0.00732463	0.0618816	-2.48716
C2orf88	-4.245	9.46667	-3.59833	0.00732712	0.0618816	-2.48751
NANOS1	1.1	2.61111	3.59815	0.00732905	0.0618816	-2.48778
SH3PXD2B	2.235	2.86667	3.59748	0.00733607	0.0618816	-2.48876
PTPN18	3.375	9.8	3.5974	0.00733687	0.0618816	-2.48887
USP30	-0.95	6.62222	-3.59693	0.00734179	0.0618899	-2.48956
NPEPPS	-3.5	19.4556	-3.59478	0.00736441	0.0620471	-2.49271
TMOD1	-11.1	56.9333	-3.59412	0.00737137	0.0620724	-2.49368
TMEM178B	-7.34	8.02222	-3.59238	0.0073897	0.0621933	-2.49622
HBP1	11.545	25.6889	3.59148	0.00739923	0.0622149	-2.49754
CRTC2	2.56	8.32222	3.59138	0.00740021	0.0622149	-2.49768
CXCL1	-1.6	1.31111	-3.58954	0.00741968	0.0623452	-2.50037
GPR153	1.13	1.97778	3.58909	0.00742449	0.0623522	-2.50104
ATP5F1	-47.305	171.144	-3.58725	0.00744401	0.0623609	-2.50373
SETD2	2.265	9.83333	3.58714	0.0074452	0.0623609	-2.50389
LPAR3	-2.595	2.53333	-3.58711	0.00744557	0.0623609	-2.50394
HDAC9	3.44	7.31111	3.58693	0.00744739	0.0623609	-2.50419
SERP1	3.885	11.2333	3.58646	0.00745249	0.0623609	-2.50489
ASUN	-2.49	11.5667	-3.5862	0.00745522	0.0623609	-2.50527
CD58	-8	19.7556	-3.58614	0.00745581	0.0623609	-2.50535
LOC646278	-0.99	2.1	-3.58565	0.00746106	0.0623609	-2.50607
QRSL1	-2.94	9.06667	-3.58563	0.00746135	0.0623609	-2.50611
IL1RAPL1	-0.5	0.622222	-3.58451	0.0074733	0.0624276	-2.50775
COL1A2	163.13	127.678	3.58362	0.00748278	0.0624516	-2.50905
PLEKHG1	2.92	4.32222	3.58349	0.00748415	0.0624516	-2.50924
LPCAT3	-9.36	14.1	-3.58131	0.00750752	0.0625945	-2.51243
PSMA4	-17.86	70.7778	-3.58115	0.00750927	0.0625945	-2.51267
LEPREL1	3.925	3.35556	3.57887	0.00753375	0.0627559	-2.51601
FAM81A	-1.96	1.41111	-3.5786	0.00753664	0.0627559	-2.5164
ADAMTS12	0.435	0.466667	3.5753	0.00757237	0.0629918	-2.52125
WRAP73	1.775	4.11111	3.57493	0.00757633	0.0629918	-2.52178
CRY2	-10.805	21.7222	-3.57487	0.00757702	0.0629918	-2.52188
C6orf203	-5.005	19.9444	-3.57443	0.00758172	0.0629974	-2.52251
CCDC80	97.175	84.1111	3.57404	0.00758602	0.0629997	-2.52309
COL6A2	84.3	120.733	3.57278	0.00759971	0.0630384	-2.52494
B3GNT5	0.78	1.63333	3.57246	0.00760313	0.0630384	-2.5254
EXOC4	1.345	12.1222	3.57222	0.00760577	0.0630384	-2.52575
NOL6	-0.685	4.34444	-3.57213	0.00760677	0.0630384	-2.52589
IDS	10.78	33.8889	3.5712	0.00761685	0.0630857	-2.52725
AKT3	5.4	8.6	3.57079	0.00762132	0.0630857	-2.52785
JAG1	9.725	18.5778	3.56956	0.00763483	0.0630857	-2.52966
RAP2C	-2.425	8.97778	-3.56928	0.00763787	0.0630857	-2.53007
IRS2	3.945	5.86667	3.56908	0.00764003	0.0630857	-2.53036
TUBG1	-4.76	10.7556	-3.56889	0.00764207	0.0630857	-2.53063
MTPAP	-0.98	4.05556	-3.56843	0.00764718	0.0630857	-2.53132
MUM1	2.785	6.32222	3.56834	0.0076481	0.0630857	-2.53144
CHST15	2.395	2.55556	3.56829	0.0076487	0.0630857	-2.53152
SPIRE1	5.705	17.4444	3.56753	0.00765704	0.0630946	-2.53264
TCEANC2	0.72	2.5	3.56746	0.00765783	0.0630946	-2.53274
C8orf59	-8.31	23.3333	-3.5643	0.00769249	0.0633469	-2.53737
DOCK11	2.055	2.96667	3.56353	0.00770096	0.0633832	-2.5385
UBR1	3.425	12.7778	3.56285	0.00770852	0.0634122	-2.5395
ACOT13	-5.425	12.2111	-3.56187	0.00771938	0.0634682	-2.54094
RAB32	2.02	2.82222	3.56137	0.0077249	0.0634803	-2.54168
HIBCH	-3.31	8.31111	-3.55929	0.00774791	0.0636163	-2.54472
LOC148413	0.85	3.12222	3.55911	0.00774997	0.0636163	-2.545
TTC1	-14.7	65.8333	-3.55878	0.00775362	0.0636163	-2.54548
OSGIN2	5.48	9.44444	3.55827	0.00775926	0.0636292	-2.54622
ANTXR1	42.575	39.0778	3.55667	0.00777707	0.0637419	-2.54857
ATP5J	-167.78	359.789	-3.55517	0.00779376	0.0638453	-2.55077
CEP70	-3.98	9.98889	-3.55458	0.00780042	0.0638466	-2.55164
DCN	725.5	838.856	3.55407	0.00780608	0.0638466	-2.55238
TRIOBP	1.85	7.77778	3.55407	0.00780615	0.0638466	-2.55239
KAT2B	-7.9	28.9111	-3.55331	0.00781463	0.0638827	-2.55351
LAMP1	14.48	56.3444	3.55248	0.00782388	0.0638994	-2.55472
WDR11	2.035	6.55556	3.5524	0.00782484	0.0638994	-2.55484
BDH2	5.3	12.1444	3.55075	0.0078434	0.0640177	-2.55727
C8orf4	-20.655	30.6	-3.54971	0.00785506	0.0640525	-2.55879
SCYL1	2.86	16.5889	3.54964	0.00785584	0.0640525	-2.55889
ZFP36L1	16.08	40.4333	3.54925	0.00786021	0.0640548	-2.55946
TGFBI	20.155	42.5222	3.54745	0.00788053	0.064187	-2.56211
PFDN6	-3.695	22.5222	-3.54682	0.00788773	0.0642106	-2.56304
WASF2	15.87	30.0667	3.54647	0.00789163	0.0642106	-2.56355
LARP1B	-1.88	7.75556	-3.54501	0.00790826	0.0643126	-2.5657
SHROOM2	0.43	0.388889	3.5446	0.00791288	0.0643127	-2.5663
PIP4K2A	4.49	8.64444	3.54428	0.00791648	0.0643127	-2.56677
ASB11	-18.47	29.9889	-3.54362	0.00792402	0.0643406	-2.56774
ABTB1	2.895	7.93333	3.54241	0.00793773	0.0644185	-2.56951
GTF2H1	3.325	12.7222	3.54178	0.00794494	0.0644437	-2.57044
DHRS11	3.22	6.78889	3.54078	0.00795636	0.0644831	-2.57191
NLRP1	2.595	5.66667	3.54048	0.00795981	0.0644831	-2.57236
MAPK9	-2.66	16.6222	-3.53954	0.00797053	0.0644831	-2.57374
SPA17	-1.48	2.27778	-3.53926	0.0079738	0.0644831	-2.57415
AGPAT4	0.58	0.922222	3.53912	0.00797541	0.0644831	-2.57436
C14orf64	-0.58	0.477778	-3.53912	0.00797541	0.0644831	-2.57436
NRP2	2.6	2.74444	3.53884	0.0079786	0.0644831	-2.57477
C2orf76	1.45	2.55556	3.5372	0.00799736	0.0645247	-2.57718
CYP2U1	2.645	5.44444	3.5371	0.00799857	0.0645247	-2.57733
ANKIB1	1.695	8.06667	3.53706	0.00799893	0.0645247	-2.57738
WFS1	-7.985	18.8889	-3.53695	0.00800023	0.0645247	-2.57754
SAP30L	2.53	8.55556	3.53604	0.00801066	0.0645756	-2.57888
COL7A1	-1.17	1.8	-3.5352	0.0080204	0.0646209	-2.58012
TMEM30B	1.895	1.47778	3.53445	0.00802901	0.064657	-2.58122
BNC2	0.71	0.844444	3.53298	0.00804595	0.0647602	-2.58338
S100A13	12.74	41.6778	3.53208	0.00805637	0.0648108	-2.5847
ZNF521	1.755	3.9	3.53134	0.00806497	0.0648259	-2.5858
TCERG1	-2.13	15.0667	-3.53084	0.0080708	0.0648259	-2.58654
GRWD1	1.33	4.18889	3.53058	0.00807375	0.0648259	-2.58691
FBXL5	-8.465	47.2222	-3.53049	0.0080748	0.0648259	-2.58704
ZBTB38	7.15	22.7222	3.52888	0.00809351	0.0649429	-2.58941
BMP6	3.475	3.05556	3.52766	0.00810773	0.0650237	-2.59121
MRPL13	-9.395	21.6556	-3.52723	0.00811278	0.0650309	-2.59185
ZNF570	0.935	2.54444	3.52628	0.0081238	0.0650859	-2.59324
PTGS1	0.965	1.81111	3.52531	0.00813514	0.0651434	-2.59466
CRTAP	12.97	24.6556	3.52207	0.00817312	0.0653993	-2.59943
UNC119B	2.035	5.65556	3.52151	0.00817969	0.0653993	-2.60026
PODN	17.09	15.9444	3.5212	0.00818333	0.0653993	-2.60071
IRX6	7.615	11.1556	3.52117	0.00818379	0.0653993	-2.60077
RNF40	1.58	7.37778	3.52018	0.00819545	0.0654387	-2.60223
MARCKSL1	5.6	12.7111	3.52004	0.00819706	0.0654387	-2.60243
LINC00629	-0.97	1.01111	-3.51856	0.00821457	0.0655451	-2.60461
USP21	-1.205	5.95556	-3.51561	0.00824946	0.0657899	-2.60895
PEX5	1.885	6.22222	3.51439	0.008264	0.065825	-2.61075
PABPC1L	0.715	1.02222	3.51412	0.00826718	0.065825	-2.61115
CDKL1	1.355	1.27778	3.51383	0.00827066	0.065825	-2.61158
RASGRP2	-1.355	4.72222	-3.51383	0.00827066	0.065825	-2.61158
KLF11	4.98	9.26667	3.51169	0.0082961	0.0658539	-2.61472
SDCBP	-30.6	72.9	-3.51164	0.00829669	0.0658539	-2.61479
ZNF26	0.555	2.03333	3.51163	0.00829681	0.0658539	-2.61481
ZBTB34	0.555	2.03333	3.51163	0.00829681	0.0658539	-2.61481
CAMSAP1	1.555	5.88889	3.5114	0.00829963	0.0658539	-2.61516
HECTD4	1.045	5.25556	3.51124	0.00830147	0.0658539	-2.61538
STK38L	18.91	31.3556	3.51074	0.00830751	0.0658539	-2.61613
GDE1	-11.155	50.9778	-3.51045	0.00831093	0.0658539	-2.61655
NDST1	5.185	14.2556	3.51035	0.00831211	0.0658539	-2.6167
AKAP6	-14.23	44.8444	-3.5097	0.0083199	0.0658823	-2.61765
ZSWIM4	0.53	1.04444	3.5092	0.0083259	0.0658966	-2.61839
ITGBL1	12.99	9.36667	3.50882	0.00833043	0.0658991	-2.61895
AASS	-14.85	21.7	-3.50453	0.00838214	0.0662748	-2.62528
B3GNT9	2.945	4.21111	3.502	0.00841272	0.066427	-2.62901
ITGA1	16.08	25.1333	3.50184	0.00841471	0.066427	-2.62925
EPB41L2	20.105	41.4444	3.50178	0.00841536	0.066427	-2.62933
IRX4	-1.345	2.27778	-3.50153	0.00841835	0.066427	-2.62969
PPM1K	-74.35	104.344	-3.50066	0.00842893	0.0664575	-2.63098
VCL	35.185	97.4222	3.50052	0.00843071	0.0664575	-2.63119
L2HGDH	-1.485	3.6	-3.49869	0.00845299	0.0665997	-2.6339
ATP8B2	3.185	5.44444	3.49601	0.00848568	0.0668075	-2.63785
AHNAK2	0.725	0.677778	3.49558	0.00849094	0.0668075	-2.63848
S100A6	82.8	185.6	3.49514	0.00849625	0.0668075	-2.63912
MID1	4.765	6.52222	3.49472	0.0085015	0.0668075	-2.63975
MED14	1.305	8.4	3.49461	0.00850285	0.0668075	-2.63991
MRPL39	-11.875	35.2778	-3.49443	0.00850494	0.0668075	-2.64017
F11R	2.33	6.04444	3.49337	0.00851799	0.0668488	-2.64174
FGF13	0.845	1.34444	3.49331	0.00851873	0.0668488	-2.64182
GNL1	1.605	3.66667	3.49291	0.00852367	0.0668541	-2.64242
ZBTB22	1.155	4.66667	3.49218	0.00853264	0.0668909	-2.64349
[truncated: 13,672 more rows]
