# Supplementary material for: Multi-factor regulatory network and different clusters in hypertrophic obstructive cardiomyopathy
Source: BMC Med Genomics. 2021 Aug 6;14:199. doi: 10.1186/s12920-021-01036-4 (PMC8348869; doi:10.1186/s12920-021-01036-4)
Supplement: Supplementary file 3 — Additional file 3: Table S2. HCM-related genes from OMIM and NCBI database. [file 12920_2021_1036_MOESM3_ESM.xlsx]

## Sheet: NCBI_genes
TNNT2
TNNI3
MYH7
MYBPC3
ACE
NPPB
TPM1
BRAF
MYH6
TTN
ESR1
KRAS
NOS3
AR
ACTC1
CAV3
IGF1
PLN
PTPN11
LEP
TNNC1
MMP2
VCL
CCL2
AGT
BIRC5
PRKAG2
VWF
IGF1R
AGTR1
MYL2
EDN1
JUN
SCN5A
MMP3
YAP1
HRAS
FN1
RAF1
GJA1
IGFBP3
LEPR
RETN
ACTN2
CYP11B2
NRAS
CACNA1C
GDF15
MAP2K1
CSRP3
TIMP2
TCAP
HLA-DPB1
NPPA
SMARCA4
MYL3
HSPA8
H19
MUC16
ACE2
GATA4
OPA1
IGFBP1
MIR221
GLA
LAMP2
MIR29A
GATA2
MFN2
AGTR2
FXN
MYOZ2
JPH2
DES
SOS1
GAA
DMPK
DSP
GATA6
NEXN
MEF2C
MIR20A
FLNC
MYLK2
FHL1
MIR451A
MAP2K2
MT-ND1
TPM3
MT-TL1
MIR1-1
MIR139
SLC25A4
TNNT1
BSCL2
SDHA
MT-ATP6
HCN4
CALM2
NAA10
PMM2
KDM4A
SCN10A
ST2
KLF10
EDN2
AGL
MT-ND5
SCO2
FAH
ELAC2
TRIM63
SURF1
HOPX
MIR590
CACNB2
CTNNA3
RIT1
NDUFV2
ATAD3A
COQ2
SGCD
BCS1L
MYH14
OBSCN
ANKRD1
AGPAT2
PYGB
SLC25A3
MYBPC1
SCO1
CHST3
SUCLG1
TMEM70
MRPS22
COX10
MT-RNR2
MTO1
MAPK8IP3
PDSS2
MYPN
LZTR1
MYOM1
B3GAT3
SUCNR1
FBXL4
COX15
COQ8A
COX6B1
COQ4
FHOD3
PDSS1
COQ7
NDUFB9
FASTKD2
MYBPC2
MRPL3
ALPK3
COQ6
MYBPH
COX20
COQ9
COX8A
SMYD1
MRPS14
CALR3
COA8
COX14
TACO1
PET100
COA5

## Sheet: OMIM_genes
MYH7
MYBPC3
TNNT2
PRKAG2
MYH6
TNNI3
MYL2
TPM1
CAV3
TNNC1
PLN
ACTC1
TTN
ACTN2
MYL3
RAF1
MYO6
TCAP
NDUFV2
PTPN11
CSRP3
SLC25A4
VCL
LAMP2
JPH2
ELAC2
LDB3
NDUFAF1
MTO1
ACTA1
FLNC
HRAS
MTTG
MTTI
SCO2
MRPL44
CYP11B2
MTATP6
MTATP8
GTPBP3
ACAD9
NEXN
ALPK3
MYBPC1
MTTL1
TSFM
HDAC3
MYOZ2
CALR3
COX10
LMNA
FHL1
MTTH
SLC25A3
SLC22A5
COX15
DMPK
MRAS
MYPN
ACADVL
TMEM126B
CRYAB
SOS1
NDUFS8
MYOCD
BSCL2
POU5F1
TNNI2
SMC1A
GLA
PDCD1
LZTR1
CDKN1C
SGCD
KARS1
SMARCA4
SCO1
OPA1
YWHAG
BMP10
RIT1
MIR133A1
MIR133A2
AGK
TMEM70
APOA1
NDUFA2
PRF1
KRAS
DLD
IDUA
AGTR2
HSD17B10
MTND1
MTCYB
MTCO2
MTTK
MTTW
MTTV
TNNT3
SDHD
SHOC2
NDUFS2
NDUFA10
BAG3
GSK3B
MRPS22
MYLK2
MLYCD
FXN
CLN3
MRPL3
NNT
CYP11B1
GLB1
MRPS14
AARS2
NDUFA11
COQ4
FOXRED1
SLC25A20
COX14
COA6
ANKS6
