# Supplementary material for: Multi-factor regulatory network and different clusters in hypertrophic obstructive cardiomyopathy
Source: BMC Med Genomics. 2021 Aug 6;14:199. doi: 10.1186/s12920-021-01036-4 (PMC8348869; doi:10.1186/s12920-021-01036-4)
Supplement: Supplementary file 6 — Additional file 6: Table S5. The BP analysis of genes in the turquiose module and the blue module. [file 12920_2021_1036_MOESM6_ESM.xlsx]

## Sheet: Module_genes
gene	module
ADC	blue
CA3	blue
CEL	blue
SLITRK4	blue
FAP	blue
LUM	blue
FSCN1	blue
OMD	blue
PRICKLE2	blue
PACS1	blue
SERPINE2	blue
SERPINF1	blue
PDE4D	blue
PDE5A	blue
PEBP4	blue
GDF10	blue
MTERFD1	blue
SNCAIP	blue
POSTN	blue
PPIL1	blue
PROS1	blue
PRRX1	blue
PTPRR	blue
YWHAQ	blue
GRIA3	blue
SERTAD4	blue
PLEKHH2	blue
PLEKHA4	blue
HAPLN1	blue
CTHRC1	blue
FLJ35258	blue
DPYSL3	blue
C7ORF41	blue
IGFBP5	blue
AGXT2L1	blue
LEFTY2	blue
LOC201140	blue
HSPA2	blue
HTRA1	blue
ACE2	blue
APOE	blue
BCL2	blue
CA14	blue
CA5B	blue
CHGB	blue
COMP	blue
CTSK	blue
DIO2	blue
ECM2	blue
ENC1	blue
FMOD	blue
FRZB	blue
FZD2	blue
HEY2	blue
IRX6	blue
ISLR	blue
LOC147804	blue
LRP3	blue
MAP2	blue
NOX4	blue
NPPB	blue
NPPA	blue
NPR3	blue
PENK	blue
PMVK	blue
LEPREL1	blue
QPCT	blue
RECK	blue
RGS4	blue
RRAS	blue
SSPN	blue
THY1	blue
TPM3	blue
IL17D	blue
MTMR11	blue
ATP2A2	blue
SH3D19	blue
C5ORF23	blue
SFRP4	blue
SGPP2	blue
FAM107B	blue
KIAA0644	blue
AEBP1	blue
SMOC2	blue
MLLT11	blue
C14ORF132	blue
SULF1	blue
SYT11	blue
SHISA2	blue
DYNC1LI2	blue
AZGP1	blue
TGFB3	blue
THBS4	blue
PTDSS1	blue
TTC23	blue
TTLL7	blue
CERCAM	blue
ADAM11	blue
APCDD1L	blue
PTPN14	blue
BRSK1	blue
UCHL1	blue
UBE2Q2	blue
CCND1	blue
CDCA2	blue
KCNIP2	blue
CENPA	blue
COL8A1	blue
COL5A2	blue
ITGA10	blue
CLIP3	blue
CORIN	blue
COL14A1	blue
COL16A1	blue
SH3PXD2A	blue
PLXDC2	blue
MAP1A	blue
MFAP4	blue
ZBTB47	blue
ZBTB43	blue
DCTN1	blue
RASL11B	blue
CDC42BPB	blue
TMEM30B	blue
VPS41	blue
RAB11FIP3	blue
MXRA5	blue
MYO1D	blue
MYOZ3	blue
TPD52L1	blue
CALCOCO2	blue
STXBP6	blue
NDC80	blue
C21ORF7	blue
WIPI1	blue
KIDINS220	blue
ENOX2	blue
EPHA3	blue
NT5C2	blue
F2RL2	blue
CCDC136	blue
PPP1R1A	blue
SYNPO2L	blue
FARP1	blue
SCUBE2	blue
FGF12	blue
FIBIN	blue
S100A13	blue
FOXS1	blue
AR	brown
MB	brown
CKM	brown
F2R	brown
SNN	brown
CACNA1C	brown
PDHA1	brown
PDSS2	brown
MIF4GD	brown
PSMA3	brown
NIPSNAP3B	brown
MRPL16	brown
GSTM4	brown
SPECC1L	brown
PHLDB1	brown
MAMLD1	brown
ABI1	brown
ASB8	brown
BLMH	brown
DGKH	brown
ERC1	brown
FAT4	brown
UQCRC1	brown
ITGB1BP2	brown
ADAMTSL3	brown
LSM2	brown
MYH7	brown
MYL2	brown
NDE1	brown
PCCA	brown
PTRF	brown
RIC8B	brown
RBM3	brown
SAE1	brown
SMG6	brown
TPM1	brown
UBA2	brown
ULK2	brown
ITIH5	brown
SHOC2	brown
ACTA1	brown
ACTC1	brown
SIDT2	brown
SMPD1	brown
KIAA1161	brown
MRPS18A	brown
FBXL17	brown
THOC7	brown
PTDSS2	brown
TNNT2	brown
KCTD17	brown
PCDH12	brown
LAPTM4A	brown
COX6B1	brown
CRYAB	brown
MAST2	brown
DAPK3	brown
TMEM63B	brown
TGOLN2	brown
MTIF3	brown
MYO1E	brown
B3GALT2	brown
NDRG1	brown
SLC4A3	brown
NUMA1	brown
FAHD1	brown
FEM1A	brown
TRIM63	brown
NDUFA10	brown
FOXO4	brown
C6	grey
POLR2A	grey
OTUD5	grey
OTUD1	grey
ACE	grey
ADK	grey
AGT	grey
BOC	grey
CBL	grey
CD9	grey
CIC	grey
CKB	grey
DES	grey
DSP	grey
EGF	grey
ERG	grey
FAH	grey
FXN	grey
GAA	grey
H19	grey
GPT	grey
GSS	grey
HPR	grey
JUN	grey
LBH	grey
LEP	grey
MFF	grey
PXN	grey
RFK	grey
SHB	grey
SKI	grey
SP1	grey
TST	grey
TTN	grey
VCL	grey
VWF	grey
FUT11	grey
INPP4B	grey
INPP5F	grey
PHACTR1	grey
RHBDD1	grey
GATAD2B	grey
KGFLP1	grey
POU5F1	grey
PACRG	grey
PANK3	grey
PAQR9	grey
PDCD5	grey
PDCD1	grey
PDE3A	grey
SMURF2	grey
SMURF1	grey
CACYBP	grey
GDF15	grey
PGAP1	grey
PGAM2	grey
PHKA2	grey
PPAP2A	grey
PIAS3	grey
HIVEP2	grey
SERINC3	grey
SWAP70	grey
GINS2	grey
PLVAP	grey
CALCRL	grey
CAMKK2	grey
GNPTG	grey
SEC31A	grey
PREX2	grey
PRELP	grey
PSMC2	grey
PTGR2	grey
TSPAN7	grey
TSPAN5	grey
MRPL38	grey
MRPL44	grey
MRPL52	grey
MRPL50	grey
PTPRA	grey
PTPLB	grey
PTPN9	grey
MRPS22	grey
MRPS31	grey
YWHAG	grey
GRB14	grey
GRB10	grey
LOC286297	grey
PXMP2	grey
PPP2CA	grey
ARID5B	grey
ARID1B	grey
TARSL2	grey
ARL13B	grey
PLEKHM1	grey
PLEKHG2	grey
PLEKHH1	grey
PLEKHA7	grey
ZADH2	grey
CTAGE5	grey
ZC3H4	grey
IFT140	grey
RNASEH1	grey
RHOBTB1	grey
RANBP3L	grey
CTDSP2	grey
HADHB	grey
SETD1B	grey
HDAC4	grey
HDHD3	grey
ZCCHC14	grey
ZNF79	grey
FASTKD2	grey
HIPK1	grey
GALNT10	grey
CTNNB1	grey
HMGN3	grey
HMOX2	grey
TTLL11	grey
IGFBP1	grey
IGFBP3	grey
IGFBP7	grey
HOOK3	grey
HOOK1	grey
SLC12A4	grey
SLC17A5	grey
SLC16A1	grey
SLC39A9	grey
SLC38A1	grey
SLC30A3	grey
ZKSCAN1	grey
HSDL1	grey
HSPG2	grey
HSPB3	grey
ANGPTL5	grey
ANGPTL1	grey
MAN2A1	grey
SLC29A2	grey
MAPK12	grey
MAPRE2	grey
AFF4	grey
AKT1	grey
SLC44A1	grey
ANKH	grey
MAP2K2	grey
ART3	grey
ASB1	grey
ATG3	grey
BAG1	grey
BPGM	grey
BRAF	grey
BRD3	grey
BRD1	grey
CYP11B2	grey
CYP11B1	grey
CBX6	grey
CDK8	grey
CHD3	grey
CHDH	grey
COPA	grey
CTBS	grey
CUL7	grey
CUX1	grey
CNTNAP3	grey
CYC1	grey
CYLD	grey
CYS1	grey
DCTD	grey
DHX8	grey
DLG5	grey
DMPK	grey
KIF13A	grey
KIF13B	grey
EDN2	grey
EHD2	grey
ELK3	grey
ESR1	grey
ETFB	grey
EVI5	grey
EXT1	grey
FBN1	grey
FCF1	grey
FDX1	grey
FGD5	grey
FHL1	grey
FIGF	grey
FLNB	grey
FMR1	grey
FOSB	grey
GAB2	grey
GATS	grey
GCC1	grey
SORCS1	grey
GJA3	grey
GLB1	grey
GLG1	grey
GLI3	grey
GNAQ	grey
GPC6	grey
GPD2	grey
GZF1	grey
OCIAD1	grey
HAAO	grey
HCN4	grey
HELZ	grey
HIP1	grey
CACNA2D1	grey
CACNA2D3	grey
HRAS	grey
RAB3A	grey
IDH2	grey
IDUA	grey
IGF1	grey
RAP2A	grey
IPO9	grey
IQCE	grey
IRX3	grey
JAM2	grey
RBM28	grey
RBM33	grey
RBMS2	grey
RBMS3	grey
RBPMS	grey
JPH2	grey
SFT2D2	grey
KARS	grey
KLF5	grey
ADAMTSL4	grey
KRT8	grey
LDB1	grey
LEPR	grey
LNP1	grey
MAFK	grey
MCAM	grey
MCM7	grey
MDH2	grey
MFN1	grey
MIB2	grey
MMP2	grey
MMP3	grey
MRAS	grey
MTO1	grey
MXD4	grey
MYL3	grey
MYO6	grey
MYPN	grey
NAV3	grey
NEU3	grey
GOLGA2	grey
GOLGA3	grey
NSD1	grey
OLA1	grey
PAG1	grey
PALM	grey
PFKL	grey
PGS1	grey
PID1	grey
PIGG	grey
PPID	grey
PRF1	grey
IGF1R	grey
RAF1	grey
RERG	grey
RGS3	grey
RHOQ	grey
RIT1	grey
ROR1	grey
RTN3	grey
SGTB	grey
SIAE	grey
SKIL	grey
TNFRSF19	grey
SNRK	grey
SNX8	grey
SOS1	grey
SOX7	grey
SPG7	grey
SPEN	grey
STAM	grey
TAF9	grey
TARS	grey
TBCC	grey
TBX5	grey
TCAP	grey
TCP1	grey
TESC	grey
TIFA	grey
TLE4	grey
TNS3	grey
TRIO	grey
TRMU	grey
TSFM	grey
TSLP	grey
UBR5	grey
UCK1	grey
UPF1	grey
VBP1	grey
FAHD2A	grey
FAHD2B	grey
RAP1GAP	grey
WWP2	grey
IQGAP2	grey
LOC642852	grey
XPO7	grey
SPECC1	grey
YAP1	grey
MTMR12	grey
YKT6	grey
ZFP1	grey
LOC644656	grey
PRKAG2	grey
CLSTN1	grey
RUNX2	grey
FAM98A	grey
RUSC2	grey
PIK3CG	grey
PIK3CA	grey
ITGB4	grey
ITGA9	grey
ITFG3	grey
ITPR1	grey
RWDD1	grey
DICER1	grey
SPRED2	grey
ATP5G2	grey
ATP5G1	grey
ATP8B1	grey
ATP1A3	grey
SAR1B	grey
SASH1	grey
SPTLC2	grey
ENTPD1	grey
SPRYD3	grey
SELENBP1	grey
SCN5A	grey
ATRNL1	grey
B4GALNT3	grey
AKR1C1	grey
SH3RF3	grey
SETD7	grey
SEZ6L	grey
RAPGEF1	grey
ABCA6	grey
ABCD3	grey
ABCC1	grey
ABCC5	grey
HLA-DPB1	grey
ABTB2	grey
ACAD9	grey
ACAA2	grey
ACACB	grey
ACOT6	grey
ACOX3	grey
FAM124B	grey
FAM127A	grey
ACSS3	grey
ACSS2	grey
ACSL3	grey
ADCY4	grey
ADCY6	grey
ADH1A	grey
SIN3A	grey
ADRB1	grey
TMEM99	grey
TMEM9B	grey
TMEM65	grey
TMEM26	grey
KIAA0556	grey
KIAA0753	grey
KIAA0226	grey
KIAA0391	grey
DIRAS3	grey
DIRAS1	grey
GPR173	grey
GPR133	grey
GPR155	grey
GPR107	grey
TMEM126A	grey
TMEM120A	grey
CMKLR1	grey
AGTR2	grey
KIAA2013	grey
SMAD3	grey
SMCR8	grey
SMC1A	grey
AHNAK	grey
KIAA1462	grey
KIAA1715	grey
SNED1	grey
CDKN1C	grey
SNTB1	grey
SNX29	grey
SORT1	grey
SPARC	grey
SPSB1	grey
SPRY4	grey
ALAS1	grey
ALDOA	grey
LPCAT4	grey
ALPK3	grey
ANKS6	grey
LOC220729	grey
CTTNBP2NL	grey
STAU2	grey
SUMF1	grey
SULF2	grey
SURF1	grey
ACADVL	grey
ARID2	grey
ARMC7	grey
PAIP2B	grey
ATG2B	grey
SYNJ2	grey
SYNPO	grey
ATP7A	grey
SYTL5	grey
ATXN7	grey
AUTS2	grey
SIPA1L1	grey
AMMECR1L	grey
PAPSS1	grey
FBXL19	grey
KALRN	grey
KANK2	grey
PCDHGB8P	grey
TERF2	grey
KCNC4	grey
KCNE4	grey
KCNJ4	grey
KCNJ8	grey
BACE1	grey
KCTD7	grey
KCTD9	grey
TGFB2	grey
TGFB1	grey
THEM4	grey
BCAS2	grey
BCAT2	grey
BCS1L	grey
KIF3B	grey
KIF3C	grey
TM2D3	grey
SMARCC2	grey
BICD1	grey
TNNC1	grey
TNNI2	grey
BIRC5	grey
KLF10	grey
XRCC6BP1	grey
FCHSD2	grey
TPRKB	grey
BLVRB	grey
BLVRA	grey
FUNDC2	grey
TRAF7	grey
TRPM7	grey
BMP8A	grey
BMP10	grey
TTC28	grey
DAZAP2	grey
TTYH2	grey
TULP4	grey
ATXN7L1	grey
HECTD2	grey
BSCL2	grey
BTBD7	grey
BUD31	grey
YEATS2	grey
B3GALNT2	grey
KLHL31	grey
AMOTL1	grey
UCHL5	grey
LACTB	grey
LAMB1	grey
LAMP2	grey
DTNBP1	grey
VPS33A	grey
CALR3	grey
CALM2	grey
CARS2	grey
CCBL1	grey
CCDC9	grey
UTP11L	grey
DBNDD2	grey
PLA2R1	grey
MED13L	grey
CHPT1	grey
CHSY3	grey
UNC5B	grey
KCTD11	grey
LMBR1	grey
LAPTM4B	grey
UQCRB	grey
CLCN3	grey
CLCN4	grey
CLIP2	grey
CLIP4	grey
LOXL2	grey
USP53	grey
USP34	grey
USP14	grey
USP22	grey
CNPY4	grey
COPS3	grey
COX8A	grey
COX5A	grey
COX10	grey
LRP10	grey
LRRK1	grey
CPNE5	grey
CPNE4	grey
LSM10	grey
COL18A1	grey
LTBP4	grey
COL12A1	grey
COL27A1	grey
CRIP2	grey
CRIM1	grey
CRLF1	grey
CSRP3	grey
LYRM1	grey
ANKRD1	grey
CXADR	grey
CXCR4	grey
RNF152	grey
DLGAP4	grey
CYB5R3	grey
CYTH3	grey
LRRC41	grey
VAMP3	grey
SAMD12	grey
SAMD10	grey
PLXDC1	grey
PLXNA2	grey
PLXNB2	grey
MAGI1	grey
MAML2	grey
MAML1	grey
MAML3	grey
VDAC2	grey
MASTL	grey
MARS2	grey
HP1BP3	grey
ZC3HC1	grey
ST6GALNAC6	grey
MCCC2	grey
DAAM2	grey
MECP2	grey
MED25	grey
MEIS2	grey
DCHS1	grey
MFGE8	grey
TCP11L1	grey
DEAF1	grey
DGAT1	grey
GALNT2	grey
STARD9	grey
DHX38	grey
STAT5B	grey
TMEM205	grey
TMEM38B	grey
TMEM41B	grey
MLLT6	grey
MMRN2	grey
ZSCAN20	grey
DLEU1	grey
AGTPBP1	grey
DNM1L	grey
STEAP2	grey
DNMBP	grey
NKX2-5	grey
DOCK4	grey
PDGFRL	grey
MTMR3	grey
MTRF1	grey
MUC16	grey
SPATA17	grey
DTWD2	grey
DUS1L	grey
MYBPH	grey
MYH14	grey
MYLK2	grey
NUDT17	grey
GTF3C4	grey
GTF3C6	grey
GTF2A1	grey
NCAPD2	grey
STRADB	grey
WBP11	grey
CHAF1A	grey
NAGPA	grey
WDFY3	grey
MYBPC3	grey
MYBPC1	grey
MYBPC2	grey
ITPRIPL2	grey
NLGN4X	grey
LRRFIP2	grey
MYEOV2	grey
CSGALNACT2	grey
KIAA1324L	grey
NUP188	grey
WIPF1	grey
WIPF3	grey
NUP214	grey
NHSL2	grey
GTPBP3	grey
EHMT1	grey
MAPK8IP3	grey
SUCNR1	grey
ELAC2	grey
CHCHD10	grey
ELMO1	grey
SLC9A6	grey
SH3BP5L	grey
ENDOG	grey
SLC4A5	grey
SLC5A1	grey
ANKRD34C	grey
NR4A3	grey
NRARP	grey
SCAMP3	grey
TBC1D2B	grey
TBC1D20	grey
TBC1D17	grey
ERAL1	grey
NUAK1	grey
NUDT9	grey
MAPKAPK3	grey
SH3KBP1	grey
ZDHHC3	grey
THSD7A	grey
PPP1R9B	grey
SUPT6H	grey
PPP2R2A	grey
PPP2R5C	grey
SCN10A	grey
UNC13B	grey
OBSCN	grey
AGPAT2	grey
CREBBP	grey
FARSB	grey
NDFIP2	grey
FBXW4	grey
FBXW2	grey
FBXL4	grey
VANGL1	grey
RALGPS2	grey
XIRP2	grey
DPY19L2P4	grey
SCUBE3	grey
ARHGEF2	grey
RGS9BP	grey
TRIM44	grey
TRIM35	grey
TRIM27	grey
FGFBP2	grey
INCENP	grey
ZNF354C	grey
FKBP9	grey
FMNL3	grey
NDUFAF1	grey
NDUFA11	grey
NDUFA12	grey
TRAF3IP1	grey
TIMM50	grey
ZNF778	grey
ZNF646	grey
ZNF639	grey
ZNF623	grey
ZNF621	grey
ZNF618	grey
ZNF532	grey
ZNF528	grey
ZNF609	grey
ZNF423	grey
ZNF384	grey
ZNF330	grey
ZNF317	grey
NDUFC2	grey
NDUFV3	grey
NDUFV2	grey
NDUFV1	grey
NDUFS8	grey
NDUFS6	grey
FOXO1	grey
F8	turquoise
NP	turquoise
POLR3B	turquoise
CCDC109B	turquoise
UQCRFS1	turquoise
FRMD3	turquoise
FRMD5	turquoise
HIBADH	turquoise
AGK	turquoise
AGL	turquoise
APP	turquoise
AXL	turquoise
C1R	turquoise
BSG	turquoise
CFD	turquoise
FES	turquoise
FGR	turquoise
FN1	turquoise
FOS	turquoise
FRK	turquoise
FRY	turquoise
FYN	turquoise
GLA	turquoise
GPI	turquoise
GSN	turquoise
HCK	turquoise
HGS	turquoise
HLF	turquoise
HRC	turquoise
ID1	turquoise
ID3	turquoise
IL6	turquoise
IL8	turquoise
LYN	turquoise
LYZ	turquoise
MBP	turquoise
ME3	turquoise
MGP	turquoise
MME	turquoise
MPI	turquoise
MSN	turquoise
MTE	turquoise
MUT	turquoise
MVP	turquoise
MYC	turquoise
NNT	turquoise
PLN	turquoise
PVR	turquoise
RGN	turquoise
SCD	turquoise
SGK	turquoise
SLA	turquoise
TAZ	turquoise
TES	turquoise
TKT	turquoise
TNC	turquoise
WAS	turquoise
C20ORF177	turquoise
ZYX	turquoise
SDF2L1	turquoise
TIPARP	turquoise
OXCT1	turquoise
OXCT2	turquoise
PRICKLE1	turquoise
POPDC2	turquoise
C21ORF34	turquoise
GATAD2A	turquoise
FYCO1	turquoise
C9ORF24	turquoise
ALDH5A1	turquoise
ITGB4BP	turquoise
ALDH1A3	turquoise
SERPINE1	turquoise
SERPINH1	turquoise
SERPINA3	turquoise
SERPINA5	turquoise
SERPINB1	turquoise
PARVA	turquoise
SMTNL2	turquoise
C13ORF15	turquoise
LOC401397	turquoise
GALK1	turquoise
PDE7A	turquoise
GATA6	turquoise
GATA4	turquoise
GATA2	turquoise
LOC402221	turquoise
PDSS1	turquoise
PEBP1	turquoise
GCNT2	turquoise
GCOM1	turquoise
CACNB2	turquoise
PHGDH	turquoise
PIAS2	turquoise
GFOD1	turquoise
GFOD2	turquoise
GFPT2	turquoise
SLC25A20	turquoise
FLJ21986	turquoise
PLCE1	turquoise
PPFIA4	turquoise
PMPCB	turquoise
YPEL1	turquoise
YPEL3	turquoise
YPEL2	turquoise
ENDOGL1	turquoise
SH3BGRL3	turquoise
SNAPC2	turquoise
CAMK2A	turquoise
PPM1F	turquoise
GNA15	turquoise
GNPAT	turquoise
SEC23B	turquoise
SNF1LK	turquoise
GON4L	turquoise
GOSR2	turquoise
PRDX6	turquoise
PRKCH	turquoise
PRKCD	turquoise
PRKCQ	turquoise
PROM1	turquoise
PROX1	turquoise
PRR16	turquoise
GPD1L	turquoise
GPNMB	turquoise
GPR22	turquoise
GPR34	turquoise
GPR56	turquoise
IFITM3	turquoise
IFITM1	turquoise
IFITM2	turquoise
PTHR1	turquoise
MRPL35	turquoise
PTPRD	turquoise
PTPRE	turquoise
PTPN1	turquoise
PTPN3	turquoise
MRPS14	turquoise
MRPS36	turquoise
YWHAH	turquoise
GRASP	turquoise
SERTAD1	turquoise
TSPYL2	turquoise
GSDMD	turquoise
GSK3B	turquoise
B3GAT3	turquoise
LOC285556	turquoise
MS4A6A	turquoise
PXDNL	turquoise
EIF2AK3	turquoise
OBFC2A	turquoise
SEMA4B	turquoise
PLEKHF1	turquoise
PLEKHB1	turquoise
TP53BP2	turquoise
TATDN3	turquoise
C2ORF64	turquoise
ARPC5L	turquoise
ARPC1B	turquoise
ZFHX3	turquoise
PAK1IP1	turquoise
ZFP36	turquoise
HBEGF	turquoise
RANGAP1	turquoise
HCLS1	turquoise
DYRK1B	turquoise
HDAC3	turquoise
NFKBIA	turquoise
NFKBIZ	turquoise
ZMIZ1	turquoise
ZNFX1	turquoise
FASTKD1	turquoise
HIPK2	turquoise
TNFAIP8L3	turquoise
HAVCR2	turquoise
CTNNA3	turquoise
SLC39A10	turquoise
CREB3L2	turquoise
PHF21A	turquoise
HMGB2	turquoise
HMGN2	turquoise
DPYSL4	turquoise
NOTCH2	turquoise
IGFBP4	turquoise
EMILIN1	turquoise
SLC12A9	turquoise
SLC16A9	turquoise
SLC16A3	turquoise
SLC15A3	turquoise
ZFAND2A	turquoise
SLC35F1	turquoise
SLC39A1	turquoise
SLC38A2	turquoise
SLC30A2	turquoise
SLC30A1	turquoise
HSDL2	turquoise
PHLDB2	turquoise
SLC22A5	turquoise
HSPA8	turquoise
HSPA6	turquoise
HSPB7	turquoise
SLC25A3	turquoise
SLC25A4	turquoise
SLC2A12	turquoise
SLC47A1	turquoise
AATF	turquoise
ACTB	turquoise
ADFP	turquoise
AFF3	turquoise
AGRN	turquoise
AIF1	turquoise
AIG1	turquoise
ALPL	turquoise
SLC44A2	turquoise
ANO5	turquoise
MAP3K8	turquoise
MAP3K6	turquoise
APOO	turquoise
MAP3K3	turquoise
MAP2K1	turquoise
MAP2K5	turquoise
AQP9	turquoise
AQP7	turquoise
ARF3	turquoise
MAP4K4	turquoise
ATF3	turquoise
ATL3	turquoise
BAG5	turquoise
BAG3	turquoise
BCL6	turquoise
BCL3	turquoise
BCO2	turquoise
BDH1	turquoise
BEX1	turquoise
C1QB	turquoise
C1QC	turquoise
BST2	turquoise
BTG2	turquoise
CALU	turquoise
CAP1	turquoise
CARS	turquoise
CAV3	turquoise
CBX7	turquoise
CCL2	turquoise
CD14	turquoise
CD44	turquoise
CD59	turquoise
CD68	turquoise
CD97	turquoise
CD93	turquoise
CHN1	turquoise
CLN3	turquoise
CMBL	turquoise
CMIP	turquoise
CNN3	turquoise
CNN1	turquoise
COQ9	turquoise
COQ7	turquoise
COQ6	turquoise
COQ3	turquoise
CRYM	turquoise
CTGF	turquoise
CTSG	turquoise
CTSF	turquoise
CTSC	turquoise
CTSB	turquoise
CYBB	turquoise
CYBA	turquoise
CYCS	turquoise
DARC	turquoise
DBC1	turquoise
DBN1	turquoise
DDR1	turquoise
HYAL2	turquoise
MICALL1	turquoise
DOK5	turquoise
DOK6	turquoise
DOK7	turquoise
DPF3	turquoise
DVL3	turquoise
KIF21A	turquoise
EBI2	turquoise
EDC3	turquoise
EDN1	turquoise
EGR1	turquoise
ELF1	turquoise
ELK1	turquoise
ELL2	turquoise
EML3	turquoise
EMP1	turquoise
EMP3	turquoise
ENAH	turquoise
ENO1	turquoise
ENO3	turquoise
C10ORF110	turquoise
EXT2	turquoise
EZH1	turquoise
FASN	turquoise
FCN1	turquoise
FCN3	turquoise
FGD2	turquoise
FGF7	turquoise
FHIT	turquoise
FHL2	turquoise
FLNC	turquoise
G0S2	turquoise
FPR1	turquoise
FSD2	turquoise
GAS7	turquoise
GATM	turquoise
GCDH	turquoise
SORBS2	turquoise
SORBS1	turquoise
GJA1	turquoise
GLDN	turquoise
GLRB	turquoise
GOT1	turquoise
GPR4	turquoise
GRM1	turquoise
PI4K2A	turquoise
HAMP	turquoise
HCST	turquoise
HEG1	turquoise
HEPH	turquoise
HES6	turquoise
HEYL	turquoise
HFE2	turquoise
HOPX	turquoise
RAB35	turquoise
RAB5C	turquoise
RAB6B	turquoise
RAB15	turquoise
RAB9B	turquoise
RAMP1	turquoise
IER3	turquoise
RASD1	turquoise
IPO5	turquoise
IQCG	turquoise
IRF6	turquoise
IRX2	turquoise
IL13RA1	turquoise
JAK2	turquoise
RBM20	turquoise
RBM24	turquoise
TBXAS1	turquoise
JUNB	turquoise
KAL1	turquoise
KLF4	turquoise
KLF2	turquoise
KLF6	turquoise
TUBA1C	turquoise
TUBA1B	turquoise
TUBA1A	turquoise
TUBA3E	turquoise
TUBA3D	turquoise
TUBA3C	turquoise
KRAS	turquoise
TUBB2C	turquoise
TUBB4Q	turquoise
GADD45B	turquoise
GADD45A	turquoise
GADD45G	turquoise
RDH10	turquoise
LAD1	turquoise
TNFRSF11B	turquoise
LCN6	turquoise
LCP1	turquoise
LDB3	turquoise
LDHA	turquoise
LDHD	turquoise
LDLR	turquoise
LOC148915	turquoise
LIN9	turquoise
LIPG	turquoise
LMNA	turquoise
LRP5	turquoise
LTBR	turquoise
LY96	turquoise
REEP5	turquoise
MAFB	turquoise
MALL	turquoise
MAOB	turquoise
MAP4	turquoise
MDH1	turquoise
MFN2	turquoise
MIDN	turquoise
MITF	turquoise
MLH1	turquoise
MPP3	turquoise
MT1M	turquoise
MT1X	turquoise
MT2A	turquoise
MT1A	turquoise
MT1G	turquoise
MT1E	turquoise
MSX1	turquoise
MTA2	turquoise
MYH9	turquoise
MYH6	turquoise
MYL7	turquoise
MYOT	turquoise
NAAA	turquoise
NADK	turquoise
NAV2	turquoise
NEBL	turquoise
NEXN	turquoise
NFU1	turquoise
NID1	turquoise
NKD2	turquoise
NME1	turquoise
NNMT	turquoise
NOS3	turquoise
NPC1	turquoise
NRAS	turquoise
CCDC41	turquoise
OMA1	turquoise
OPA1	turquoise
OSMR	turquoise
OSR1	turquoise
PDHB	turquoise
PDK4	turquoise
PES1	turquoise
PFKM	turquoise
RHOT1	turquoise
PIM1	turquoise
PKD2	turquoise
PKIG	turquoise
PLAU	turquoise
PLEK	turquoise
PLK2	turquoise
PLTP	turquoise
PMM2	turquoise
PNKD	turquoise
LEPREL2	turquoise
IFI16	turquoise
IFI30	turquoise
IFIT1	turquoise
IFIT2	turquoise
PURB	turquoise
PXDN	turquoise
PYGB	turquoise
QDPR	turquoise
IGSF5	turquoise
RAC2	turquoise
RAI2	turquoise
RALA	turquoise
RDH5	turquoise
RELA	turquoise
RETN	turquoise
RGL1	turquoise
RGMA	turquoise
RGS2	turquoise
RGS1	turquoise
RGS6	turquoise
RHOA	turquoise
RILP	turquoise
RIN2	turquoise
RNF4	turquoise
RTN4	turquoise
RYR2	turquoise
IHPK3	turquoise
SAT1	turquoise
SCP2	turquoise
SCO1	turquoise
SCO2	turquoise
SDHA	turquoise
SDSL	turquoise
SELS	turquoise
SGCD	turquoise
SGCA	turquoise
SGCG	turquoise
ZMPSTE24	turquoise
TNFRSF1A	turquoise
SNCA	turquoise
SNX1	turquoise
SOX4	turquoise
SPP1	turquoise
SRGN	turquoise
STX6	turquoise
STX2	turquoise
SUOX	turquoise
SVIL	turquoise
TAP1	turquoise
TFRC	turquoise
TJP1	turquoise
TLE3	turquoise
TLL2	turquoise
TLN1	turquoise
PICALM	turquoise
TP53	turquoise
TTF2	turquoise
TUBB	turquoise
ALOX5AP	turquoise
UBTF	turquoise
UCK2	turquoise
ULK1	turquoise
DPY19L2	turquoise
VWC2	turquoise
ROGDI	turquoise
WARS	turquoise
WEE1	turquoise
WNK2	turquoise
WTIP	turquoise
WWC1	turquoise
XBP1	turquoise
S1PR3	turquoise
XPO4	turquoise
XPO6	turquoise
ATAD3A	turquoise
INPP1	turquoise
LOC642031	turquoise
RRBP1	turquoise
RAVER2	turquoise
ZEB1	turquoise
RSAD1	turquoise
LOC644760	turquoise
FAM46B	turquoise
SLCO4A1	turquoise
CD2BP2	turquoise
IRAK3	turquoise
SLCO2B1	turquoise
SLCO2A1	turquoise
ISG20	turquoise
MTRF1L	turquoise
LOC648024	turquoise
LOC647000	turquoise
ITGB1	turquoise
ITGB5	turquoise
ITGB2	turquoise
ITGA5	turquoise
ITPR3	turquoise
LOC649143	turquoise
PPP1R14B	turquoise
DIAPH1	turquoise
LOC100008589	turquoise
TOR1AIP1	turquoise
SEC61A1	turquoise
SPOCK1	turquoise
ABHD10	turquoise
TM7SF2	turquoise
SPPL2A	turquoise
ATP5A1	turquoise
ATP1B3	turquoise
ATP1B1	turquoise
ATP1A2	turquoise
ATP1A1	turquoise
ATP2B4	turquoise
SPTAN1	turquoise
SPTBN1	turquoise
SAP18	turquoise
ATPIF1	turquoise
ENTPD6	turquoise
SCN2B	turquoise
SCRN1	turquoise
SH3GL2	turquoise
SH3RF1	turquoise
SH3RF2	turquoise
C5ORF46	turquoise
C5ORF41	turquoise
NUP62CL	turquoise
SFRP1	turquoise
AARS2	turquoise
ABCG2	turquoise
SGIP1	turquoise
SGPL1	turquoise
HLA-DRB4	turquoise
FKBP11	turquoise
TSPAN32	turquoise
ACAT1	turquoise
ACAA1	turquoise
SHMT2	turquoise
ACOT8	turquoise
FAM110B	turquoise
ACOX2	turquoise
FAM129A	turquoise
FAM129B	turquoise
FAM107A	turquoise
ACTN2	turquoise
ACTN1	turquoise
TMBIM1	turquoise
ADAP2	turquoise
ADCY3	turquoise
SIRPA	turquoise
TMEM74	turquoise
TMEM70	turquoise
TMEM71	turquoise
TMEM69	turquoise
TMEM56	turquoise
TMEM27	turquoise
KIAA0141	turquoise
KIAA0430	turquoise
AGBL5	turquoise
SLIT2	turquoise
SLMAP	turquoise
TMEM184B	turquoise
TMEM126B	turquoise
AGTR1	turquoise
SMAP2	turquoise
ZC3H12A	turquoise
KIAA1853	turquoise
KIAA1429	turquoise
SMYD2	turquoise
SMYD1	turquoise
KIAA1394	turquoise
KIAA1191	turquoise
FAM92A1	turquoise
STARD13	turquoise
AIFM1	turquoise
ADAMTS9	turquoise
MUM1L1	turquoise
CDKN1A	turquoise
SNRPB	turquoise
SOCS2	turquoise
SOCS1	turquoise
LOC650832	turquoise
SOX18	turquoise
SOX15	turquoise
SPAG7	turquoise
LOC652097	turquoise
DIXDC1	turquoise
ALDOC	turquoise
ALDH2	turquoise
LPCAT3	turquoise
LOC653879	turquoise
LOC653888	turquoise
ALOX5	turquoise
ALPK2	turquoise
SRPRB	turquoise
HSD17B4	turquoise
AMY1C	turquoise
ANXA2	turquoise
ANXA5	turquoise
STAT3	turquoise
C22ORF25	turquoise
PAFAH2	turquoise
ST8SIA5	turquoise
ST8SIA2	turquoise
STS-1	turquoise
AP3M2	turquoise
APBB2	turquoise
C14ORF179	turquoise
C14ORF135	turquoise
MUSTN1	turquoise
APOA1	turquoise
SUSD2	turquoise
ARPC3	turquoise
FKSG30	turquoise
ASAH1	turquoise
ASB15	turquoise
KTELC1	turquoise
SYT17	turquoise
ATP5O	turquoise
OLFML2A	turquoise
RABGAP1L	turquoise
AXUD1	turquoise
PIK3IP1	turquoise
AZIN1	turquoise
FBXO18	turquoise
FBXO38	turquoise
FBXO32	turquoise
TAF15	turquoise
FBXW11	turquoise
TCEA3	turquoise
TDRD9	turquoise
TEAD4	turquoise
EFTUD1	turquoise
KCNA5	turquoise
KCNJ2	turquoise
KCNN3	turquoise
KCNT1	turquoise
FOXRED1	turquoise
THBS1	turquoise
TIMP2	turquoise
TIMP1	turquoise
TIMP4	turquoise
LOC723972	turquoise
TKTL1	turquoise
C19ORF59	turquoise
C19ORF10	turquoise
FCER1A	turquoise
FCER1G	turquoise
LYPLAL1	turquoise
TMCO3	turquoise
TMED3	turquoise
TMED9	turquoise
SMARCA4	turquoise
KBTBD5	turquoise
TNIP1	turquoise
TNNI3	turquoise
TNNT1	turquoise
TNNT3	turquoise
BIRC3	turquoise
KLHL2	turquoise
KLHL3	turquoise
KLHL7	turquoise
FCGR2A	turquoise
PKD1L2	turquoise
LOC728473	turquoise
LOC387763	turquoise
HIST1H2AC	turquoise
TPPP3	turquoise
METTL7B	turquoise
TRAK2	turquoise
TRIB1	turquoise
TRIM8	turquoise
TRMT5	turquoise
BMP2K	turquoise
TNNI3K	turquoise
TUBB6	turquoise
LHFPL2	turquoise
ADAM19	turquoise
SRGAP1	turquoise
C3ORF52	turquoise
NDUFA4L2	turquoise
PTPN21	turquoise
PTPN11	turquoise
EIF4ENIF1	turquoise
TYRP1	turquoise
ISG20L2	turquoise
ISG20L1	turquoise
ATP13A2	turquoise
ADHFE1	turquoise
B3GALNT1	turquoise
KLHDC9	turquoise
KLHL34	turquoise
KLHL12	turquoise
KLHL24	turquoise
UBE2H	turquoise
LAMA2	turquoise
LASP1	turquoise
C20ORF26	turquoise
PLA2G15	turquoise
PLA2G4C	turquoise
PLA2G2A	turquoise
CANT1	turquoise
CAPN1	turquoise
DCUN1D3	turquoise
DCUN1D2	turquoise
CASP3	turquoise
CASQ1	turquoise
HSD17B10	turquoise
ARHGAP24	turquoise
LOC730525	turquoise
LOC730534	turquoise
CCDC6	turquoise
CCL11	turquoise
CCNG2	turquoise
CCND2	turquoise
CD163	turquoise
CD248	turquoise
CD209	turquoise
CDH11	turquoise
C8ORF47	turquoise
ADSSL1	turquoise
CDR2L	turquoise
IVNS1ABP	turquoise
CEBPB	turquoise
CEBPD	turquoise
KCNAB1	turquoise
CENPB	turquoise
KCNK12	turquoise
CEP68	turquoise
COL7A1	turquoise
COL6A2	turquoise
COL6A3	turquoise
COL4A2	turquoise
COL4A1	turquoise
LIMK2	turquoise
LITAF	turquoise
GRPEL1	turquoise
ARHGEF12	turquoise
ARHGEF17	turquoise
ARHGEF18	turquoise
CHST7	turquoise
CHST3	turquoise
CHSY1	turquoise
KCTD20	turquoise
NT5DC1	turquoise
COMMD3	turquoise
LMCD1	turquoise
LMOD2	turquoise
CKAP4	turquoise
TXNRD1	turquoise
CKMT2	turquoise
NAP1L3	turquoise
RARRES1	turquoise
CLIC6	turquoise
CLIC1	turquoise
CORO1A	turquoise
LONP1	turquoise
LOC399942	turquoise
CMTM7	turquoise
USP46	turquoise
USP10	turquoise
TOMM40	turquoise
COPZ2	turquoise
COPS5	turquoise
COX15	turquoise
HIST3H2A	turquoise
LRRC2	turquoise
CPT1B	turquoise
LSM12	turquoise
LTBP3	turquoise
COL21A1	turquoise
EHHADH	turquoise
IL18R1	turquoise
FILIP1L	turquoise
RNASE2	turquoise
RNASE1	turquoise
LILRA5	turquoise
DCBLD2	turquoise
MESDC1	turquoise
LYVE1	turquoise
IL1RL1	turquoise
OGFRL1	turquoise
ANKRD6	turquoise
ANKMY2	turquoise
LZTR1	turquoise
CXCR7	turquoise
CXCL2	turquoise
RNF165	turquoise
RNF146	turquoise
CYB5A	turquoise
RNF214	turquoise
CYR61	turquoise
CYB5D2	turquoise
LRSAM1	turquoise
C17ORF91	turquoise
LRRC39	turquoise
LRRC32	turquoise
LRRC49	turquoise
VAMP8	turquoise
LRRC8A	turquoise
SAMD4A	turquoise
VASH1	turquoise
VAT1L	turquoise
GABRB1	turquoise
CYFIP1	turquoise
VDAC3	turquoise
VDAC1	turquoise
MAP1B	turquoise
MASP1	turquoise
MARCO	turquoise
MARK3	turquoise
MATN2	turquoise
ATP6V0E2	turquoise
MDFIC	turquoise
R3HDM2	turquoise
MEF2C	turquoise
MEIS1	turquoise
MGC42367	turquoise
DCLK2	turquoise
DUSP16	turquoise
DUSP28	turquoise
DUSP26	turquoise
DUSP23	turquoise
DDIT3	turquoise
DDIT4	turquoise
DDOST	turquoise
DDX42	turquoise
DDX23	turquoise
MGST1	turquoise
DECR1	turquoise
CDC42EP4	turquoise
CYP1B1	turquoise
STARD7	turquoise
DHX40	turquoise
DHX37	turquoise
TMEM158	turquoise
TMEM140	turquoise
TMEM116	turquoise
MKRN1	turquoise
CYP4B1	turquoise
CYP2J2	turquoise
CYP4V2	turquoise
ZMYND11	turquoise
DIS3L	turquoise
MLYCD	turquoise
TGFBR3	turquoise
MMP28	turquoise
MMP15	turquoise
NBPF20	turquoise
NBPF10	turquoise
MOCS2	turquoise
MON1B	turquoise
MPRIP	turquoise
VSIG4	turquoise
VSNL1	turquoise
GARNL3	turquoise
TYROBP	turquoise
DOCK2	turquoise
DOCK1	turquoise
MRPL3	turquoise
MRPL1	turquoise
MRPS9	turquoise
MS4A7	turquoise
EIF4A1	turquoise
PDGFRB	turquoise
PDGFRA	turquoise
STK38L	turquoise
TPRG1L	turquoise
MTHFR	turquoise
MTP18	turquoise
PDIA3P	turquoise
RAB11FIP5	turquoise
DSCR3	turquoise
TAX1BP1	turquoise
PDLIM5	turquoise
LOC255783	turquoise
DUSP5	turquoise
DUSP1	turquoise
MYH7B	turquoise
MYLK3	turquoise
MYOCD	turquoise
MYOM1	turquoise
MYOZ2	turquoise
MFSD10	turquoise
EPM2AIP1	turquoise
ERRFI1	turquoise
C10ORF71	turquoise
LOC196549	turquoise
LAPTM5	turquoise
NAMPT	turquoise
WDR66	turquoise
CHCHD7	turquoise
S100A3	turquoise
S100A9	turquoise
S100A8	turquoise
ECGF1	turquoise
EDNRA	turquoise
ST3GAL2	turquoise
RABGAP1	turquoise
EFHD1	turquoise
GTPBP8	turquoise
NINJ2	turquoise
EIF3K	turquoise
EIF3B	turquoise
SUCLG1	turquoise
PECAM1	turquoise
SLC7A5	turquoise
SLC7A7	turquoise
SLC7A1	turquoise
SLC8A1	turquoise
NPTX2	turquoise
SLC2A1	turquoise
SLC2A3	turquoise
ANKRD13A	turquoise
MPPED2	turquoise
F13A1	turquoise
EP300	turquoise
EP400	turquoise
ORAOV1	turquoise
DKFZP564O0823	turquoise
CHRDL2	turquoise
F2RL1	turquoise
TBC1D16	turquoise
NTHL1	turquoise
ERMAP	turquoise
WWTR1	turquoise
NUDT4	turquoise
NUPR1	turquoise
BCL11A	turquoise
M6PRBP1	turquoise
ETFDH	turquoise
C1ORF188	turquoise
C1ORF117	turquoise
C1ORF162	turquoise
C1ORF142	turquoise
CCDC28A	turquoise
CCDC141	turquoise
BTBD14A	turquoise
ZDHHC9	turquoise
IMPACT	turquoise
PPP1R3C	turquoise
PPP1R1C	turquoise
GUCA1C	turquoise
SUPT5H	turquoise
PPP2R5A	turquoise
PPP2R3B	turquoise
EXTL1	turquoise
CRISPLD2	turquoise
ORMDL3	turquoise
APOLD1	turquoise
DNAJC25	turquoise
DNAJC19	turquoise
GPR172A	turquoise
RTN4IP1	turquoise
TRAFD1	turquoise
FBXO9	turquoise
FCGBP	turquoise
AGTRAP	turquoise
XIRP1	turquoise
ARHGEF9	turquoise
ARHGDIA	turquoise
ARHGDIB	turquoise
ARHGAP1	turquoise
FEM1B	turquoise
FGF18	turquoise
XLKD1	turquoise
C1QTNF1	turquoise
FHOD3	turquoise
TRIM41	turquoise
OKL38	turquoise
FKBP4	turquoise
FKBP5	turquoise
FKBP2	turquoise
S100A12	turquoise
S100A11	turquoise
S100A10	turquoise
NDUFAF2	turquoise
FNDC1	turquoise
OSBPL2	turquoise
ZNF787	turquoise
ZNF641	turquoise
ZNF704	turquoise
ZNF415	turquoise
NDUFC1	turquoise
NDUFB6	turquoise
NDUFB3	turquoise
NDUFS2	turquoise
ZNF189	turquoise
ORAI3	turquoise
FH	yellow
DLD	yellow
HIGD1A	yellow
PCMT1	yellow
HRSP12	yellow
PPM1D	yellow
SEC16A	yellow
PRKRA	yellow
TBC1D9	yellow
ACN9	yellow
ARL1	yellow
CAP2	yellow
CLGN	yellow
COQ2	yellow
RABAC1	yellow
RAD21	yellow
LDHB	yellow
AASDHPPT	yellow
MLF1	yellow
MRS2	yellow
MTX2	yellow
NCK2	yellow
NOL7	yellow
RMI1	yellow
SCOC	yellow
SDHD	yellow
SHC1	yellow
LOC647346	yellow
TMEM67	yellow
KIAA1279	yellow
LGALS3	yellow
ATAD1	yellow
SMARCA1	yellow
BNIP3	yellow
NKIRAS1	yellow
UBQLN2	yellow
PCNXL3	yellow
LYRM5	yellow
DUS4L	yellow
NARS2	yellow
EFHC2	yellow
EIF3D	yellow
SUCLA2	yellow
APOBEC2	yellow
BCKDHB	yellow
FBXW7	yellow
FKBP3	yellow
XRCC6	yellow
NDUFAB1	yellow
NDUFB5	yellow
NDUFA5	yellow

## Sheet: Turquoise_GOBP
ID	Description	GeneRatio	BgRatio	pvalue	p.adjust	qvalue	geneID	Count
GO:0002446	neutrophil mediated immunity	74/862	499/17913	3.27216e-18	1.67221e-14	1.16578e-14	ACAA1/AGL/ALDOC/ALOX5/ANXA2/ASAH1/BST2/CANT1/CAP1/CAPN1/CD14/CD44/CD59/CD68/CD93/CFD/CKAP4/COMMD3/CRISPLD2/CTSB/CTSC/CTSG/CYBA/CYBB/CYFIP1/DDOST/DIAPH1/DOCK2/F2RL1/FCER1G/FCGR2A/FCN1/FGR/FPR1/FRK/GLA/GPI/GSDMD/GSN/HSPA6/HSPA8/IL6/ITGB2/LYZ/MGST1/MME/MVP/NRAS/ORMDL3/PECAM1/PLAU/PRDX6/PRKCD/PYGB/RAB5C/RAB9B/RETN/RHOA/RNASE2/S100A11/S100A12/S100A8/S100A9/SERPINA3/SERPINB1/SIRPA/SLC2A3/SLC44A2/SPTAN1…	74
GO:0043312	neutrophil degranulation	72/862	485/17913	9.0266e-18	1.67221e-14	1.16578e-14	ACAA1/AGL/ALDOC/ALOX5/ANXA2/ASAH1/BST2/CANT1/CAP1/CAPN1/CD14/CD44/CD59/CD68/CD93/CFD/CKAP4/COMMD3/CRISPLD2/CTSB/CTSC/CTSG/CYBA/CYBB/CYFIP1/DDOST/DIAPH1/DOCK2/FCER1G/FCGR2A/FCN1/FGR/FPR1/FRK/GLA/GPI/GSDMD/GSN/HSPA6/HSPA8/ITGB2/LYZ/MGST1/MME/MVP/NRAS/ORMDL3/PECAM1/PLAU/PRDX6/PRKCD/PYGB/RAB5C/RAB9B/RETN/RHOA/RNASE2/S100A11/S100A12/S100A8/S100A9/SERPINA3/SERPINB1/SIRPA/SLC2A3/SLC44A2/SPTAN1/TIMP2/TMB…	72
GO:0042119	neutrophil activation	73/862	499/17913	1.20524e-17	1.67221e-14	1.16578e-14	ACAA1/AGL/ALDOC/ALOX5/ANXA2/ASAH1/BST2/CANT1/CAP1/CAPN1/CD14/CD44/CD59/CD68/CD93/CFD/CKAP4/COMMD3/CRISPLD2/CTSB/CTSC/CTSG/CYBA/CYBB/CYFIP1/DDOST/DIAPH1/DOCK2/F2RL1/FCER1G/FCGR2A/FCN1/FGR/FPR1/FRK/GLA/GPI/GSDMD/GSN/HSPA6/HSPA8/ITGB2/LYZ/MGST1/MME/MVP/NRAS/ORMDL3/PECAM1/PLAU/PRDX6/PRKCD/PYGB/RAB5C/RAB9B/RETN/RHOA/RNASE2/S100A11/S100A12/S100A8/S100A9/SERPINA3/SERPINB1/SIRPA/SLC2A3/SLC44A2/SPTAN1/TIM…	73
GO:0002283	neutrophil activation involved in immune response	72/862	488/17913	1.27261e-17	1.67221e-14	1.16578e-14	ACAA1/AGL/ALDOC/ALOX5/ANXA2/ASAH1/BST2/CANT1/CAP1/CAPN1/CD14/CD44/CD59/CD68/CD93/CFD/CKAP4/COMMD3/CRISPLD2/CTSB/CTSC/CTSG/CYBA/CYBB/CYFIP1/DDOST/DIAPH1/DOCK2/FCER1G/FCGR2A/FCN1/FGR/FPR1/FRK/GLA/GPI/GSDMD/GSN/HSPA6/HSPA8/ITGB2/LYZ/MGST1/MME/MVP/NRAS/ORMDL3/PECAM1/PLAU/PRDX6/PRKCD/PYGB/RAB5C/RAB9B/RETN/RHOA/RNASE2/S100A11/S100A12/S100A8/S100A9/SERPINA3/SERPINB1/SIRPA/SLC2A3/SLC44A2/SPTAN1/TIMP2/TMB…	72
GO:0003012	muscle system process	59/862	448/17913	1.83429e-12	1.92821e-09	1.34425e-09	ACTN2/AIF1/ATP1A1/ATP1A2/ATP1B1/ATP2B4/CACNB2/CASQ1/CAV3/CKMT2/CNN1/CTNNA3/CYBA/EDN1/EDNRA/ENO1/ERRFI1/GATA4/GATA6/GATM/GJA1/GPD1L/GSN/HAMP/HRC/ITGB5/KCNA5/KCNJ2/KLF4/LMCD1/LMNA/MEF2C/MYH6/MYL7/MYOCD/MYOT/MYOZ2/NOS3/PDLIM5/PLCE1/PLN/RGS2/RHOA/RYR2/SCN2B/SGCA/SGCD/SLC8A1/SLMAP/SORBS1/SORBS2/TAZ/TLN1/TNFRSF1A/TNNI3/TNNI3K/TNNT1/TNNT3/ZC3H12A	59
GO:0060537	muscle tissue development	54/862	392/17913	2.78366e-12	2.43849e-09	1.69999e-09	ACTN2/ADAMTS9/ATF3/BTG2/CASQ1/CAV3/EDN1/EGR1/EP300/FHOD3/FOS/GATA4/GATA6/GJA1/HAMP/HEG1/HEYL/HLF/ITGB1/KCNAB1/LMNA/MEF2C/MEIS1/MYH6/MYLK3/MYOCD/MYOM1/MYOZ2/NEBL/NUPR1/OSR1/PDGFRA/PDGFRB/PDLIM5/PIM1/PKD2/PLN/PROX1/RBM24/RGS2/RHOA/RYR2/SGCD/SLC8A1/SMYD1/SORBS2/SOX15/SVIL/TAZ/TGFBR3/TIPARP/TLL2/TNNI3/ZMPSTE24	54
GO:0014706	striated muscle tissue development	51/862	376/17913	2.04258e-11	1.53368e-08	1.06921e-08	ACTN2/ADAMTS9/ATF3/BTG2/CASQ1/CAV3/EDN1/EGR1/EP300/FHOD3/FOS/GATA4/GATA6/GJA1/HAMP/HEG1/HEYL/HLF/ITGB1/KCNAB1/LMNA/MEF2C/MEIS1/MYH6/MYLK3/MYOCD/MYOM1/MYOZ2/NEBL/NUPR1/PDGFRA/PDGFRB/PDLIM5/PIM1/PLN/PROX1/RBM24/RGS2/RHOA/RYR2/SGCD/SLC8A1/SMYD1/SORBS2/SOX15/SVIL/TAZ/TGFBR3/TLL2/TNNI3/ZMPSTE24	51
GO:0032970	regulation of actin filament-based process	47/862	341/17913	7.30808e-11	4.80141e-08	3.34729e-08	ACTN2/APOA1/ARHGDIA/ARHGDIB/ARPC1B/ARPC3/ATP1A1/ATP1A2/BST2/CAV3/CCL11/CORO1A/CTNNA3/CYFIP1/DIXDC1/EDN1/F2RL1/FAM107A/FES/FHOD3/GATA4/GSN/HCK/HCLS1/ID1/KCNJ2/LMOD2/MEF2C/MYH9/MYLK3/NOTCH2/PDGFRA/PDGFRB/PHLDB2/PLEK/PLN/PPM1F/PRKCD/PROX1/RHOA/RYR2/S100A10/SFRP1/SLIT2/SPTAN1/SPTBN1/WAS	47
GO:0072593	reactive oxygen species metabolic process	40/862	269/17913	1.9465e-10	1.13676e-07	7.92488e-08	AATF/AGTR1/AIF1/ATP2B4/BCO2/CDKN1A/CYBA/CYBB/CYP1B1/DDIT4/EDN1/F2RL1/FYN/GADD45A/GLA/ITGB2/JAK2/KLF2/KLF4/MAOB/NDUFAF2/NNT/NOS3/PDGFRB/PDK4/PKD2/PRKCD/PXDN/PXDNL/RAC2/RGN/RHOA/SIRPA/SNCA/STAT3/THBS1/TP53/TYROBP/VDAC1/ZC3H12A	40
GO:0006875	cellular metal ion homeostasis	56/862	467/17913	2.71772e-10	1.42844e-07	9.95832e-08	ABCG2/AGTR1/ANXA2/APP/ATP13A2/ATP1A1/ATP1A2/ATP1B1/ATP1B3/ATP2B4/C1QTNF1/CACNB2/CASQ1/CAV3/CCL11/CLN3/CORO1A/CYBA/DDIT3/DIAPH1/EDN1/EDNRA/F2RL1/FYN/GATA2/GJA1/GNA15/GOT1/GRM1/HAMP/HEPH/HRC/ITPR3/JAK2/KCNA5/KCNJ2/LYN/MT2A/MYC/PDGFRA/PKD2/PLCE1/PLN/RGN/RYR2/S100A8/S100A9/S1PR3/SCO1/SCO2/SLC30A1/SLC30A2/SLC8A1/SNCA/TFRC/TNNI3	56
GO:2000377	regulation of reactive oxygen species metabolic process	32/862	194/17913	9.25442e-10	4.05856e-07	2.82942e-07	AATF/AGTR1/AIF1/ATP2B4/BCO2/CDKN1A/CYBA/CYP1B1/EDN1/F2RL1/FYN/GADD45A/GLA/ITGB2/JAK2/KLF2/KLF4/NNT/PDGFRB/PKD2/PRKCD/RAC2/RGN/RHOA/SIRPA/SNCA/STAT3/THBS1/TP53/TYROBP/VDAC1/ZC3H12A	32
GO:0031032	actomyosin structure organization	29/862	163/17913	9.26611e-10	4.05856e-07	2.82942e-07	ACTN2/APOA1/CASQ1/CAV3/CNN1/CNN3/EDN1/FHOD3/ITGB1/ITGB5/LDB3/LMOD2/MEF2C/MYH6/MYH9/MYLK3/MYOZ2/NEBL/PDGFRA/PDGFRB/PHLDB2/PPM1F/PROX1/RHOA/S100A10/SFRP1/SORBS1/WAS/ZYX	29
GO:0030239	myofibril assembly	16/862	51/17913	1.05915e-09	4.16164e-07	2.90128e-07	ACTN2/CASQ1/CAV3/EDN1/FHOD3/ITGB1/LDB3/LMOD2/MEF2C/MYH6/MYLK3/MYOZ2/NEBL/PDGFRA/PDGFRB/PROX1	16
GO:0009991	response to extracellular stimulus	57/862	498/17913	1.1085e-09	4.16164e-07	2.90128e-07	ACAT1/ADSSL1/AGL/AIF1/AIFM1/ALPL/APOA1/ATF3/AXL/BCL11A/CD68/CDKN1A/CHSY1/CYBA/CYBB/DDIT3/EIF2AK3/FAM107A/FES/FOS/FYN/GATA4/GNPAT/GSDMD/GSN/HAMP/HSPA8/IFI16/IMPACT/LDLR/LIPG/LYN/MAP1B/MTHFR/MYOCD/NAMPT/NNT/OMA1/OPA1/OXCT1/PDK4/PIM1/PROX1/RELA/SFRP1/SGIP1/SLC2A1/SLC38A2/SLC8A1/SPP1/TNC/TNFRSF11B/TP53/ULK1/XBP1/ZC3H12A/ZFP36	57
GO:0043062	extracellular structure organization	48/862	387/17913	1.73161e-09	6.06756e-07	4.22999e-07	ADAM19/ADAMTS9/AGRN/AGTR1/APBB2/APOA1/APP/BCL3/BSG/CAPN1/CD44/COL4A1/COL4A2/COL6A2/COL6A3/COL7A1/CRISPLD2/CTSG/CYP1B1/DDR1/EMILIN1/FN1/IL6/ITGA5/ITGB1/ITGB2/ITGB5/LAMA2/LCP1/LIPG/MMP15/NID1/OLFML2A/PDGFRA/PECAM1/PHLDB2/PLA2G2A/PLTP/PXDN/SERPINE1/SPP1/THBS1/TIMP1/TIMP2/TLL2/TNC/TNFRSF11B/TNFRSF1A	48
GO:0055006	cardiac cell development	20/862	84/17913	2.06028e-09	6.76801e-07	4.7183e-07	ACTN2/CAV3/EDN1/FHOD3/GATA4/HAMP/LMNA/MYH6/MYLK3/NEBL/PDGFRA/PDGFRB/PDLIM5/PROX1/RGS2/SGCD/SLC8A1/SORBS2/TGFBR3/ZMPSTE24	20
GO:0071496	cellular response to external stimulus	42/862	320/17913	3.3915e-09	1.00798e-06	7.02712e-07	AIF1/AIFM1/ATF3/ATP1A1/ATP1A2/AXL/BAG3/BCL11A/CD68/CDKN1A/CYBA/CYBB/EIF2AK3/FAM107A/FES/FOS/FYN/GADD45A/GJA1/GOT1/GSDMD/HSPA8/IFI16/IMPACT/KCNJ2/LTBR/LYN/MYOCD/NAMPT/OPA1/PDK4/PIM1/PTPN11/SFRP1/SLC2A1/SLC38A2/TNC/TNFRSF1A/TP53/ULK1/XBP1/ZC3H12A	42
GO:0055013	cardiac muscle cell development	19/862	78/17913	3.45199e-09	1.00798e-06	7.02712e-07	ACTN2/CAV3/EDN1/FHOD3/GATA4/HAMP/LMNA/MYH6/MYLK3/NEBL/PDGFRA/PDGFRB/PDLIM5/PROX1/RGS2/SGCD/SLC8A1/SORBS2/ZMPSTE24	19
GO:0030198	extracellular matrix organization	43/862	334/17913	3.98648e-09	1.10279e-06	7.68805e-07	ADAM19/ADAMTS9/AGRN/APBB2/APP/BCL3/BSG/CAPN1/CD44/COL4A1/COL4A2/COL6A2/COL6A3/COL7A1/CRISPLD2/CTSG/CYP1B1/DDR1/EMILIN1/FN1/IL6/ITGA5/ITGB1/ITGB2/ITGB5/LAMA2/LCP1/MMP15/NID1/OLFML2A/PDGFRA/PECAM1/PHLDB2/PXDN/SERPINE1/SPP1/THBS1/TIMP1/TIMP2/TLL2/TNC/TNFRSF11B/TNFRSF1A	43
GO:0055002	striated muscle cell development	26/862	145/17913	5.75666e-09	1.51285e-06	1.05468e-06	ACTN2/CASQ1/CAV3/EDN1/FHOD3/FLNC/GATA4/HAMP/ITGB1/LDB3/LMNA/LMOD2/MEF2C/MYH6/MYLK3/MYOZ2/NEBL/PDGFRA/PDGFRB/PDLIM5/PROX1/RGS2/SGCD/SLC8A1/SORBS2/ZMPSTE24	26
GO:0048738	cardiac muscle tissue development	33/862	221/17913	6.80764e-09	1.70385e-06	1.18784e-06	ACTN2/ADAMTS9/CAV3/EDN1/FHOD3/GATA4/GATA6/GJA1/HAMP/HEG1/ITGB1/LMNA/MEF2C/MEIS1/MYH6/MYLK3/MYOCD/NEBL/PDGFRA/PDGFRB/PDLIM5/PIM1/PLN/PROX1/RGS2/RYR2/SGCD/SLC8A1/SORBS2/TAZ/TGFBR3/TNNI3/ZMPSTE24	33
GO:0045214	sarcomere organization	13/862	37/17913	8.24443e-09	1.96967e-06	1.37315e-06	ACTN2/CASQ1/CAV3/EDN1/FHOD3/ITGB1/LDB3/LMOD2/MEF2C/MYH6/MYLK3/MYOZ2/PROX1	13
GO:0006936	muscle contraction	43/862	343/17913	8.92536e-09	2.03964e-06	1.42193e-06	ACTN2/ATP1A1/ATP1A2/ATP1B1/ATP2B4/CACNB2/CASQ1/CAV3/CKMT2/CNN1/CTNNA3/EDN1/EDNRA/ENO1/GATA4/GJA1/GPD1L/HRC/ITGB5/KCNA5/KCNJ2/MYH6/MYL7/MYOCD/MYOT/PLCE1/PLN/RGS2/RHOA/RYR2/SCN2B/SGCA/SGCD/SLC8A1/SLMAP/SORBS1/TAZ/TLN1/TNNI3/TNNI3K/TNNT1/TNNT3/ZC3H12A	43
GO:2000379	positive regulation of reactive oxygen species metabolic process	21/862	101/17913	1.11544e-08	2.44282e-06	1.70301e-06	AGTR1/AIF1/CDKN1A/CYBA/EDN1/F2RL1/GADD45A/ITGB2/JAK2/KLF2/KLF4/NNT/PDGFRB/PKD2/PRKCD/RGN/SNCA/THBS1/TP53/TYROBP/ZC3H12A	21
GO:0032956	regulation of actin cytoskeleton organization	39/862	297/17913	1.21857e-08	2.56193e-06	1.78604e-06	ACTN2/APOA1/ARHGDIA/ARHGDIB/ARPC1B/ARPC3/BST2/CAV3/CCL11/CORO1A/CYFIP1/DIXDC1/EDN1/F2RL1/FAM107A/FES/FHOD3/GSN/HCK/HCLS1/ID1/LMOD2/MEF2C/MYLK3/NOTCH2/PDGFRA/PDGFRB/PHLDB2/PLEK/PPM1F/PRKCD/PROX1/RHOA/S100A10/SFRP1/SLIT2/SPTAN1/SPTBN1/WAS	39
GO:0055007	cardiac muscle cell differentiation	23/862	121/17913	1.37821e-08	2.78611e-06	1.94233e-06	ACTN2/CAV3/EDN1/FHOD3/GATA4/GATA6/HAMP/ITGB1/LMNA/MEF2C/MYH6/MYLK3/MYOCD/NEBL/PDGFRA/PDGFRB/PDLIM5/PROX1/RGS2/SGCD/SLC8A1/SORBS2/ZMPSTE24	23
GO:0090257	regulation of muscle system process	35/862	251/17913	1.46344e-08	2.80241e-06	1.95369e-06	AIF1/ATP1A1/ATP1A2/ATP1B1/ATP2B4/CASQ1/CAV3/CNN1/CTNNA3/EDN1/ENO1/ERRFI1/FBXO32/GATA4/HAMP/HRC/KCNJ2/KLF4/LMCD1/LMNA/MYOCD/NOS3/PLCE1/PLN/RGS2/RHOA/RYR2/SGCA/SLC8A1/TNFRSF1A/TNNI3/TNNI3K/TNNT1/TNNT3/ZC3H12A	35
GO:0051146	striated muscle cell differentiation	36/862	263/17913	1.49291e-08	2.80241e-06	1.95369e-06	ACTN2/CASP3/CASQ1/CAV3/DYRK1B/EDN1/FHOD3/FLNC/GATA4/GATA6/HAMP/ITGB1/KRAS/LDB3/LMNA/LMOD2/MEF2C/MSX1/MYH6/MYH9/MYLK3/MYOCD/MYOZ2/NEBL/PDGFRA/PDGFRB/PDLIM5/PROX1/RBM24/RGS2/SGCD/SLC8A1/SMYD1/SORBS2/XBP1/ZMPSTE24	36
GO:0071216	cellular response to biotic stimulus	31/862	206/17913	1.61572e-08	2.89795e-06	2.0203e-06	AXL/CCL2/CD14/CD68/CEBPB/CTSG/DDIT3/EIF2AK3/GSK3B/HAMP/HAVCR2/HCK/HMGB2/IL6/LITAF/LY96/LYN/MEF2C/NFKBIA/NOS3/RELA/RHOA/SERPINE1/SIRPA/TP53/TRIB1/TRIM41/XBP1/ZC3H12A/ZFP36/ZMPSTE24	31
GO:0007015	actin filament organization	41/862	325/17913	1.65408e-08	2.89795e-06	2.0203e-06	ACTN1/ACTN2/AIF1/APOA1/ARPC1B/ARPC3/CAV3/CCL11/CORO1A/CYFIP1/DBN1/DIAPH1/F2RL1/FAM107A/FHOD3/GSN/HCK/HCLS1/ID1/ITGB5/JAK2/LCP1/LMOD2/NEBL/PHLDB2/PLEK/PPM1F/PRKCD/PROX1/RAC2/RHOA/S100A10/SFRP1/SLIT2/SORBS1/SORBS2/SPTAN1/SPTBN1/WAS/XIRP1/ZYX	41
GO:0042326	negative regulation of phosphorylation	51/862	455/17913	1.70958e-08	2.89856e-06	2.02072e-06	ATF3/CASP3/CAV3/CDKN1A/DDIT4/DUSP1/DUSP16/DUSP26/EMILIN1/ERRFI1/F2RL1/GADD45A/GADD45B/GPD1L/HDAC3/HEG1/HYAL2/IMPACT/IPO5/IRAK3/KLF4/LRP5/LYN/MIDN/MVP/MYC/MYOCD/NNT/NUPR1/PIK3IP1/PPM1F/PPP2R5A/PRKCD/PTPN1/RGN/RGS2/RHOA/SFRP1/SH3RF2/SIRPA/SLIT2/SNCA/SOCS1/STAT3/TNIP1/TRIB1/WARS/WNK2/WWTR1/ZC3H12A/ZMYND11	51
GO:0035051	cardiocyte differentiation	26/862	154/17913	2.11389e-08	3.45533e-06	2.40888e-06	ACTN2/CAV3/EDN1/FHOD3/GATA4/GATA6/HAMP/ITGB1/LMNA/MEF2C/MYH6/MYLK3/MYOCD/NEBL/PDGFRA/PDGFRB/PDLIM5/PRICKLE1/PROX1/RGS2/SGCD/SLC8A1/SORBS2/SOX18/TGFBR3/ZMPSTE24	26
GO:0009636	response to toxic substance	54/862	499/17913	2.16944e-08	3.45533e-06	2.40888e-06	ABCG2/ACTB/AIFM1/ALOX5AP/ATP1A2/AXL/CASP3/CD14/CDKN1A/CYBB/CYP1B1/DUSP1/EDN1/EGR1/FOS/FYN/GABRB1/GSN/HAMP/IL6/IMPACT/KCNA5/KLF2/KLF4/LYN/MAOB/MAP1B/MBP/MGST1/MSX1/NNT/NOS3/NUPR1/OXCT1/PDGFRB/PRDX6/PRKCD/PXDN/PXDNL/RELA/RGN/RGS2/RHOA/S100A8/S100A9/SCN2B/SIRPA/SLC30A1/SLC8A1/STAT3/TNC/TXNRD1/USP46/ZC3H12A	54
GO:0007568	aging	40/862	318/17913	2.6852e-08	4.15101e-06	2.89387e-06	APP/BCL6/CD68/CDKN1A/COL4A2/CTSC/EDN1/ENO3/FOS/GSN/HAMP/HYAL2/ITGB2/KRAS/LITAF/LMNA/LONP1/MAP2K1/MAP3K3/MME/NAMPT/OPA1/PDGFRB/PICALM/PLK2/PRKCD/RELA/RETN/RGN/RNF165/SERPINE1/SNCA/STAT3/TIMP1/TIMP2/TP53/VASH1/YPEL3/ZMIZ1/ZMPSTE24	40
GO:0009612	response to mechanical stimulus	30/862	200/17913	2.96229e-08	4.44852e-06	3.10127e-06	ATP1A1/ATP1A2/BAG3/BTG2/CAV3/CYBA/EDN1/FOS/FYN/GADD45A/GATA4/GJA1/GOT1/KCNA5/KCNJ2/LTBR/MAP1B/NFKBIA/PKD2/PTPN11/RELA/RETN/RHOA/RYR2/SLC2A1/SLC38A2/SLC8A1/THBS1/TNC/TNFRSF1A	30
GO:0032496	response to lipopolysaccharide	38/862	295/17913	3.15995e-08	4.61353e-06	3.21631e-06	ALPL/AXL/CASP3/CCL2/CD14/CD68/CEBPB/CTSG/EDN1/FOS/GJA1/HAMP/HAVCR2/HCK/HMGB2/IL6/IRAK3/JAK2/LITAF/LY96/LYN/MAOB/MEF2C/MGST1/NFKBIA/NOS3/RELA/RHOA/S100A8/SERPINE1/SIRPA/SNCA/TIMP4/TRIB1/TRIM41/XBP1/ZC3H12A/ZFP36	38
GO:0003015	heart process	37/862	284/17913	3.5545e-08	5.04005e-06	3.51366e-06	ATP1A1/ATP1A2/ATP1B1/ATP1B3/ATP2B4/CACNB2/CASQ1/CAV3/CTNNA3/CYP2J2/EDN1/FYN/GATA4/GJA1/GPD1L/HBEGF/HRC/HSPB7/ITPR3/JAK2/KCNA5/KCNJ2/MYH6/NOS3/PLN/POPDC2/RGS2/RYR2/SCN2B/SGCD/SLC8A1/TAZ/TNNI3/TNNI3K/WWTR1/ZC3H12A/ZMPSTE24	37
GO:0002237	response to molecule of bacterial origin	39/862	309/17913	3.65235e-08	5.04005e-06	3.51366e-06	ALPL/AXL/CASP3/CCL2/CD14/CD68/CEBPB/CTSG/CXCL2/EDN1/FOS/GJA1/HAMP/HAVCR2/HCK/HMGB2/IL6/IRAK3/JAK2/LITAF/LY96/LYN/MAOB/MEF2C/MGST1/NFKBIA/NOS3/RELA/RHOA/S100A8/SERPINE1/SIRPA/SNCA/TIMP4/TRIB1/TRIM41/XBP1/ZC3H12A/ZFP36	39
GO:0031667	response to nutrient levels	51/862	466/17913	3.73977e-08	5.04005e-06	3.51366e-06	ACAT1/ADSSL1/AGL/AIFM1/ALPL/APOA1/ATF3/BCL11A/CD68/CDKN1A/CHSY1/CYBA/CYBB/DDIT3/EIF2AK3/FAM107A/FES/FYN/GATA4/GNPAT/GSN/HAMP/HSPA8/IFI16/IMPACT/LDLR/LIPG/MAP1B/MTHFR/NAMPT/NNT/OMA1/OPA1/OXCT1/PDK4/PIM1/PROX1/RELA/SFRP1/SGIP1/SLC2A1/SLC38A2/SLC8A1/SPP1/TNC/TNFRSF11B/TP53/ULK1/XBP1/ZC3H12A/ZFP36	51
GO:0055001	muscle cell development	26/862	159/17913	4.15565e-08	5.46053e-06	3.8068e-06	ACTN2/CASQ1/CAV3/EDN1/FHOD3/FLNC/GATA4/HAMP/ITGB1/LDB3/LMNA/LMOD2/MEF2C/MYH6/MYLK3/MYOZ2/NEBL/PDGFRA/PDGFRB/PDLIM5/PROX1/RGS2/SGCD/SLC8A1/SORBS2/ZMPSTE24	26
GO:0035690	cellular response to drug	43/862	362/17913	4.38924e-08	5.62679e-06	3.92271e-06	ACTB/ADCY3/ADSSL1/AGRN/AIF1/AIFM1/ATP2B4/AXL/BCL11A/CYBA/CYBB/CYP1B1/DDIT4/EDN1/EGR1/ERRFI1/FBXO32/FYN/GNA15/ID1/IL6/IMPACT/KLF2/KLF4/MEF2C/MSX1/MT2A/MYC/NME1/OPA1/PPM1F/PRKCD/QDPR/RELA/RYR2/SFRP1/SIRPA/SLC8A1/SLIT2/TFRC/TP53/TRIM41/ZC3H12A	43
GO:0007517	muscle organ development	46/862	403/17913	5.02033e-08	6.28259e-06	4.37989e-06	ATF3/BTG2/CASQ1/CAV3/COL6A3/EDN1/EGR1/EP300/FOS/GATA6/GJA1/HAMP/HBEGF/HEG1/HEYL/HLF/ID3/KCNAB1/LAMA2/MEF2C/MEIS1/MSX1/MYH6/MYOCD/MYOM1/MYOZ2/NUPR1/PIM1/PROX1/RBM24/RGS2/RHOA/RYR2/SGCA/SGCD/SGCG/SMYD1/SOX15/SVIL/TAZ/TEAD4/TGFBR3/TLL2/TNNI3/XBP1/ZFHX3	46
GO:0072503	cellular divalent inorganic cation homeostasis	45/862	392/17913	5.93333e-08	7.25247e-06	5.05604e-06	AGTR1/ANXA2/APP/ATP13A2/ATP1A2/ATP1B1/ATP2B4/C1QTNF1/CACNB2/CASQ1/CAV3/CCL11/CLN3/CORO1A/CYBA/DDIT3/DIAPH1/EDN1/EDNRA/F2RL1/FYN/GATA2/GJA1/GNA15/GOT1/GRM1/HRC/ITPR3/JAK2/KCNA5/LYN/PDGFRA/PKD2/PLCE1/PLN/RGN/RYR2/S100A8/S100A9/S1PR3/SLC30A1/SLC30A2/SLC8A1/SNCA/TNNI3	45
GO:0046677	response to antibiotic	40/862	328/17913	6.33983e-08	7.57321e-06	5.27965e-06	ADCY3/AIFM1/ALPL/AXL/CASP3/CD14/CYBB/CYP1B1/DUSP1/EDN1/EGR1/FYN/GSN/HAMP/HYAL2/ID1/ID3/IL6/IMPACT/JAK2/KCNA5/KLF2/KLF4/MAOB/MEF2C/OPA1/OXCT1/PDGFRB/PRKCD/RELA/RGS2/RHOA/S100A8/SIRPA/SLC8A1/STAT3/TNC/TP53/USP46/ZC3H12A	40
GO:0060048	cardiac muscle contraction	23/862	132/17913	7.51487e-08	8.75435e-06	6.10308e-06	ATP1A1/ATP1A2/ATP1B1/CACNB2/CAV3/CTNNA3/GATA4/GJA1/GPD1L/HRC/KCNA5/KCNJ2/MYH6/PLN/RGS2/RYR2/SCN2B/SGCD/SLC8A1/TAZ/TNNI3/TNNI3K/ZC3H12A	23
GO:0050729	positive regulation of inflammatory response	25/862	153/17913	7.66172e-08	8.75435e-06	6.10308e-06	AGTR1/APP/CEBPB/CTSC/FCER1G/HYAL2/IL1RL1/IL6/ITGB2/JAK2/LDLR/LILRA5/NFKBIA/NFKBIZ/NUPR1/OSMR/PLA2G2A/S100A12/S100A8/S100A9/SERPINE1/SNCA/TNFRSF1A/TNIP1/VAMP8	25
GO:0050867	positive regulation of cell activation	39/862	319/17913	8.65924e-08	9.68361e-06	6.75091e-06	AIF1/APP/AXL/BCL6/CCL2/CD209/CDKN1A/CORO1A/CTSC/F2RL1/FCER1G/FGR/FYN/GATA2/HAVCR2/IL1RL1/IL6/ITGB2/JAK2/LILRA5/LYN/MAP3K8/MEF2C/MLH1/NFKBIZ/PDGFRB/PLEK/PRKCQ/PTPN11/RHOA/SLC39A10/SOCS1/SOX15/TFRC/THBS1/TYROBP/VAMP8/XBP1/ZMIZ1	39
GO:0016049	cell growth	50/862	466/17913	9.52777e-08	1.04329e-05	7.27328e-06	AGTR1/APBB2/APP/ATAD3A/BCL11A/BCL6/BST2/CAV3/CDKN1A/CYBA/CYFIP1/DCBLD2/DCUN1D3/DDR1/EDN1/ENO1/FAM107A/FN1/GATA4/GJA1/GSK3B/HAMP/HBEGF/HYAL2/IGFBP4/IMPACT/ITGB1/MAP1B/MAP2K5/MSX1/MYOCD/PDLIM5/PLCE1/PRKCQ/RGS2/RHOA/RTN4/S100A8/S100A9/SFRP1/SH3GL2/SLIT2/SMARCA4/SOCS2/SORBS2/SPOCK1/SPP1/SYT17/TP53/TSPYL2	50
GO:0072507	divalent inorganic cation homeostasis	46/862	412/17913	9.73026e-08	1.04372e-05	7.27627e-06	AGTR1/ANXA2/APP/ATP13A2/ATP1A2/ATP1B1/ATP2B4/C1QTNF1/CACNB2/CASQ1/CAV3/CCL11/CLN3/CORO1A/CYBA/DDIT3/DIAPH1/EDN1/EDNRA/F2RL1/FYN/GATA2/GJA1/GNA15/GOT1/GRM1/HRC/ITPR3/JAK2/KCNA5/LYN/PDGFRA/PKD2/PLCE1/PLN/RGN/RYR2/S100A8/S100A9/S1PR3/SGCD/SLC30A1/SLC30A2/SLC8A1/SNCA/TNNI3	46
GO:0031589	cell-substrate adhesion	39/862	322/17913	1.11227e-07	1.16922e-05	8.15119e-06	ACTN1/ACTN2/ADAMTS9/APOA1/AXL/BCL6/CD44/CORO1A/DDR1/DOCK1/EMILIN1/FAM107A/FN1/GCNT2/GSK3B/ID1/ITGA5/ITGB1/ITGB2/ITGB5/JAK2/LYVE1/MAP4K4/NID1/PARVA/PECAM1/PHLDB2/PLAU/PPM1F/RAC2/RHOA/S100A10/SERPINE1/SFRP1/SORBS1/SPOCK1/THBS1/VWC2/ZYX	39
GO:0008016	regulation of heart contraction	33/862	249/17913	1.29307e-07	1.33262e-05	9.29035e-06	ATP1A1/ATP1A2/ATP1B1/ATP1B3/ATP2B4/CACNB2/CASQ1/CAV3/CTNNA3/CYP2J2/EDN1/GATA4/GJA1/GPD1L/HBEGF/HRC/HSPB7/ITPR3/JAK2/KCNA5/KCNJ2/MYH6/NOS3/PLN/POPDC2/RGS2/RYR2/SCN2B/SLC8A1/TNNI3/TNNI3K/ZC3H12A/ZMPSTE24	33
GO:0002521	leukocyte differentiation	51/862	485/17913	1.34208e-07	1.35654e-05	9.45708e-06	ANXA2/APP/AXL/BCL3/BCL6/C1QC/CEBPB/CMTM7/DOCK2/EGR1/EP300/F2RL1/FASN/FCER1G/FES/FOS/GATA2/GON4L/HCLS1/IFI16/IL18R1/IL6/ITGB1/JUNB/KLF6/LRRC8A/LTBR/LYN/MAFB/MEF2C/MITF/MT1G/MYC/MYH9/NFKBIZ/NME1/NOTCH2/RHOA/SFRP1/SH3RF1/SOCS1/SOX4/STAT3/TFRC/TP53/TRIB1/TYROBP/XBP1/ZC3H12A/ZEB1/ZMIZ1	51
GO:0060047	heart contraction	35/862	275/17913	1.48604e-07	1.4737e-05	1.02739e-05	ATP1A1/ATP1A2/ATP1B1/ATP1B3/ATP2B4/CACNB2/CASQ1/CAV3/CTNNA3/CYP2J2/EDN1/GATA4/GJA1/GPD1L/HBEGF/HRC/HSPB7/ITPR3/JAK2/KCNA5/KCNJ2/MYH6/NOS3/PLN/POPDC2/RGS2/RYR2/SCN2B/SGCD/SLC8A1/TAZ/TNNI3/TNNI3K/ZC3H12A/ZMPSTE24	35
GO:1902903	regulation of supramolecular fiber organization	38/862	313/17913	1.52006e-07	1.47952e-05	1.03145e-05	ACTN2/APOA1/APP/ARPC1B/ARPC3/CAV3/CCL11/CORO1A/CYFIP1/EDN1/EMILIN1/F2RL1/FES/FHOD3/FKBP4/GSN/HCK/HCLS1/HSPA8/ID1/LDLR/LMOD2/MAP1B/MEF2C/MYLK3/PHLDB2/PLEK/PPM1F/PRKCD/PROX1/RHOA/S100A10/SFRP1/SLIT2/SNCA/SPTAN1/SPTBN1/WAS	38
GO:0006941	striated muscle contraction	26/862	170/17913	1.65608e-07	1.58261e-05	1.10331e-05	ATP1A1/ATP1A2/ATP1B1/CACNB2/CASQ1/CAV3/CTNNA3/GATA4/GJA1/GPD1L/HRC/KCNA5/KCNJ2/MYH6/PLN/RGS2/RYR2/SCN2B/SGCD/SLC8A1/TAZ/TNNI3/TNNI3K/TNNT1/TNNT3/ZC3H12A	26
GO:0032103	positive regulation of response to external stimulus	38/862	315/17913	1.79347e-07	1.6833e-05	1.17351e-05	AGTR1/AIF1/APP/CEBPB/CTSC/CYBA/EDN1/F2RL1/FCER1G/FGF18/HAVCR2/HYAL2/IL1RL1/IL6/ITGB2/JAK2/LDLR/LILRA5/LRSAM1/LY96/NFKBIA/NFKBIZ/NUPR1/OSMR/PDGFRB/PLA2G2A/PPM1F/RAC2/S100A12/S100A8/S100A9/SERPINE1/SLIT2/SNCA/THBS1/TNFRSF1A/TNIP1/VAMP8	38
GO:0031099	regeneration	28/862	194/17913	1.94931e-07	1.79746e-05	1.2531e-05	APOA1/AXL/CDKN1A/CEBPB/ENO3/GATA4/GJA1/GSN/HAMP/JAK2/KLF4/LCP1/MAP1B/MAP2K1/MAP4K4/MATN2/MUSTN1/NINJ2/NNMT/PTPN3/RGMA/RGN/SGCA/SOX15/SPP1/TGFBR3/TNC/ULK1	28
GO:0001101	response to acid chemical	39/862	330/17913	2.12865e-07	1.929e-05	1.3448e-05	AIFM1/ATP2B4/BCL11A/CASP3/CEBPB/COL4A1/CYBA/CYBB/DUSP1/EDN1/EGR1/FYN/GJA1/GNPAT/GSN/HAMP/ID3/IPO5/KLF2/KLF4/LDLR/LYN/MTHFR/NME1/OPA1/OSR1/PDGFRA/PDGFRB/PDK4/PKD2/RELA/RHOA/SFRP1/SOCS1/TGFBR3/TNC/XBP1/ZC3H12A/ZEB1	39
GO:1903522	regulation of blood circulation	36/862	292/17913	2.19993e-07	1.9598e-05	1.36627e-05	AGTR1/ATP1A1/ATP1A2/ATP1B1/ATP1B3/ATP2B4/CACNB2/CASQ1/CAV3/CTNNA3/CYP2J2/EDN1/F2RL1/GATA4/GJA1/GPD1L/HBEGF/HRC/HSPB7/ITPR3/JAK2/KCNA5/KCNJ2/MYH6/NOS3/PLN/POPDC2/RGS2/RHOA/RYR2/SCN2B/SLC8A1/TNNI3/TNNI3K/ZC3H12A/ZMPSTE24	36
GO:0002028	regulation of sodium ion transport	16/862	72/17913	2.35e-07	2.03336e-05	1.41755e-05	ATP1A1/ATP1A2/ATP1B1/ATP1B3/ATP2B4/CAV3/GPD1L/KLHL24/NOS3/OSR1/PTPN3/SCN2B/SLC8A1/SLMAP/WNK2/YWHAH	16
GO:0034341	response to interferon-gamma	26/862	173/17913	2.35988e-07	2.03336e-05	1.41755e-05	AIF1/BST2/CAMK2A/CCL2/CD44/CDC42EP4/EDN1/GSN/HCK/HLA-DRB4/IFI30/IFITM1/IFITM2/IFITM3/IRF6/JAK2/MT2A/PRKCD/SEC61A1/SIRPA/SNCA/SOCS1/TP53/TRIM8/WAS/ZYX	26
GO:0055119	relaxation of cardiac muscle	8/862	16/17913	2.53853e-07	2.12597e-05	1.48212e-05	ATP1A1/ATP1A2/ATP1B1/HRC/KCNJ2/PLN/RGS2/SLC8A1	8
GO:0045926	negative regulation of growth	32/862	244/17913	2.54825e-07	2.12597e-05	1.48212e-05	APBB2/BCL11A/BCL6/BST2/CAV3/CDKN1A/CTSG/DCBLD2/DCUN1D3/ENO1/GJA1/HYAL2/MEIS1/MSX1/MT1A/MT1E/MT1G/MT1M/MT1X/MT2A/NOTCH2/RGS2/RTN4/SFRP1/SLIT2/SMARCA4/SOCS2/SPP1/TLL2/TP53/TSPYL2/WWC1	32
GO:0010927	cellular component assembly involved in morphogenesis	18/862	91/17913	2.74316e-07	2.25282e-05	1.57055e-05	ACTN2/CASQ1/CAV3/EDN1/FHOD3/GNPAT/ITGB1/LDB3/LMOD2/MEF2C/MYH6/MYLK3/MYOZ2/NEBL/PDGFRA/PDGFRB/PHLDB2/PROX1	18
GO:0055074	calcium ion homeostasis	43/862	388/17913	3.1316e-07	2.53226e-05	1.76536e-05	AGTR1/ANXA2/APP/ATP13A2/ATP1A2/ATP1B1/ATP2B4/C1QTNF1/CACNB2/CASQ1/CAV3/CCL11/CLN3/CORO1A/CYBA/DDIT3/DIAPH1/EDN1/EDNRA/F2RL1/FYN/GATA2/GJA1/GNA15/GOT1/GRM1/HRC/ITPR3/JAK2/KCNA5/LYN/PDGFRA/PKD2/PLCE1/PLN/RGN/RYR2/S1PR3/SGCD/SLC30A1/SLC8A1/SNCA/TNNI3	43
GO:0006874	cellular calcium ion homeostasis	42/862	375/17913	3.22741e-07	2.54267e-05	1.77261e-05	AGTR1/ANXA2/APP/ATP13A2/ATP1A2/ATP1B1/ATP2B4/C1QTNF1/CACNB2/CASQ1/CAV3/CCL11/CLN3/CORO1A/CYBA/DDIT3/DIAPH1/EDN1/EDNRA/F2RL1/FYN/GATA2/GJA1/GNA15/GOT1/GRM1/HRC/ITPR3/JAK2/KCNA5/LYN/PDGFRA/PKD2/PLCE1/PLN/RGN/RYR2/S1PR3/SLC30A1/SLC8A1/SNCA/TNNI3	42
GO:0001933	negative regulation of protein phosphorylation	45/862	416/17913	3.33008e-07	2.54267e-05	1.77261e-05	ATF3/CASP3/CAV3/CDKN1A/DDIT4/DUSP1/DUSP16/DUSP26/EMILIN1/ERRFI1/F2RL1/GADD45A/GADD45B/GPD1L/HDAC3/HEG1/HYAL2/IMPACT/IPO5/IRAK3/KLF4/LRP5/LYN/MVP/MYC/MYOCD/NNT/PPM1F/PRKCD/PTPN1/RGN/RGS2/SFRP1/SH3RF2/SIRPA/SLIT2/SNCA/SOCS1/TNIP1/TRIB1/WARS/WNK2/WWTR1/ZC3H12A/ZMYND11	45
GO:0071222	cellular response to lipopolysaccharide	26/862	176/17913	3.33223e-07	2.54267e-05	1.77261e-05	AXL/CCL2/CD14/CD68/CEBPB/CTSG/HAMP/HAVCR2/HCK/HMGB2/IL6/LITAF/LY96/LYN/MEF2C/NFKBIA/NOS3/RELA/RHOA/SERPINE1/SIRPA/TRIB1/TRIM41/XBP1/ZC3H12A/ZFP36	26
GO:1903409	reactive oxygen species biosynthetic process	21/862	122/17913	3.40314e-07	2.54267e-05	1.77261e-05	AIF1/ATP2B4/CYBA/CYBB/CYP1B1/EDN1/FYN/GLA/ITGB2/JAK2/KLF2/KLF4/MAOB/NOS3/PKD2/RGN/RHOA/SIRPA/SNCA/STAT3/ZC3H12A	21
GO:0007599	hemostasis	39/862	336/17913	3.405e-07	2.54267e-05	1.77261e-05	ACTB/ANXA5/C1QTNF1/CD59/CLIC1/DOCK1/EDN1/F13A1/F2RL1/F8/FCER1G/FYN/GATA2/GATA4/GATA6/GNA15/GPI/IL6/ITPR3/JAK2/LYN/MFN2/MYH9/NOS3/PAFAH2/PDGFRA/PHF21A/PLAU/PLEK/PRKCD/PRKCH/PRKCQ/PTPN11/SERPINA5/SERPINE1/THBS1/TLN1/TSPAN32/WAS	39
GO:0051348	negative regulation of transferase activity	34/862	272/17913	3.43473e-07	2.54267e-05	1.77261e-05	BAG5/CASP3/CAV3/CDKN1A/DUSP1/DUSP16/DUSP26/ERRFI1/GADD45A/GADD45B/GSK3B/HEG1/HYAL2/IPO5/IRAK3/LRP5/LYN/MIDN/MVP/MYOCD/PIK3IP1/PPM1F/PPP2R5A/PRKCD/PTPN1/RGN/RGS2/SFRP1/SOCS1/TP53/TRIB1/WARS/WWTR1/ZFP36	34
GO:0051493	regulation of cytoskeleton organization	49/862	472/17913	3.48613e-07	2.54488e-05	1.77416e-05	ACTN2/APOA1/ARHGDIA/ARHGDIB/ARPC1B/ARPC3/BST2/CAV3/CCL11/CORO1A/CYFIP1/DIAPH1/DIXDC1/EDN1/F2RL1/FAM107A/FES/FHOD3/FKBP4/GSK3B/GSN/HCK/HCLS1/ID1/LMOD2/MAP1B/MEF2C/MYLK3/NEXN/NOTCH2/PDGFRA/PDGFRB/PHLDB2/PLEK/PLK2/PPM1F/PRKCD/PROX1/RHOA/RNF4/S100A10/S100A8/S100A9/SFRP1/SLIT2/SNCA/SPTAN1/SPTBN1/WAS	49
GO:1901652	response to peptide	50/862	491/17913	4.7391e-07	3.41215e-05	2.37878e-05	ACTN2/ADCY3/AGTR1/AGTRAP/APP/ATP6V0E2/BSG/BTG2/CAMK2A/CYBA/CYBB/CYFIP1/EDN1/EGR1/ERRFI1/FYN/GJA1/GOT1/GSK3B/ID1/JAK2/KLF2/KLF4/LYN/MAP1B/NAMPT/NFKBIA/OPA1/PDK4/PLN/PRKCD/PRKCQ/PTPN1/PTPN11/PTPRE/QDPR/RANGAP1/RELA/RETN/SLC2A1/SOCS1/SOCS2/SORBS1/STAT3/TGFBR3/TIMP1/TIMP4/TP53/TRIM41/XBP1	50
GO:0031668	cellular response to extracellular stimulus	32/862	251/17913	4.85806e-07	3.43718e-05	2.39623e-05	AIF1/AIFM1/ATF3/AXL/BCL11A/CD68/CDKN1A/CYBA/CYBB/EIF2AK3/FAM107A/FES/FOS/FYN/GSDMD/HSPA8/IFI16/IMPACT/LYN/MYOCD/NAMPT/OPA1/PDK4/PIM1/SFRP1/SLC2A1/SLC38A2/TNC/TP53/ULK1/XBP1/ZC3H12A	32
GO:1901654	response to ketone	27/862	191/17913	4.90466e-07	3.43718e-05	2.39623e-05	ADCY3/AIFM1/CDKN1A/CYBA/CYBB/DDIT4/DUSP1/EDN1/ELK1/ERRFI1/FBXO32/FOS/GABRB1/KLF2/KLF4/MAOB/MSN/NME1/OPA1/PLN/RELA/SFRP1/SLIT2/SPP1/TGFBR3/THBS1/TNC	27
GO:0051480	regulation of cytosolic calcium ion concentration	35/862	289/17913	4.97193e-07	3.43848e-05	2.39713e-05	AGTR1/ANXA2/ATP1A2/ATP2B4/C1QTNF1/CACNB2/CASQ1/CAV3/CLN3/CORO1A/CYBA/DDIT3/DIAPH1/EDN1/EDNRA/F2RL1/FYN/GATA2/GJA1/GNA15/GOT1/GRM1/HRC/ITPR3/JAK2/KCNA5/LYN/PDGFRA/PKD2/PLCE1/PLN/RYR2/S1PR3/SLC8A1/SNCA	35
GO:0071900	regulation of protein serine/threonine kinase activity	49/862	479/17913	5.40053e-07	3.64584e-05	2.54169e-05	ACTB/ATP2B4/CASP3/CAV3/CCND2/CDKN1A/DUSP1/DUSP16/DUSP5/DVL3/EDN1/FGD2/FGF18/FPR1/GADD45A/GADD45B/GADD45G/GRM1/HEG1/HGS/HYAL2/IPO5/IRAK3/JAK2/KRAS/LRP5/LYN/MAP2K1/MAP2K5/MAP3K3/MAP3K6/MAP3K8/MDFIC/MYOCD/PDGFRB/PKD2/PLCE1/PRKCD/PROX1/PTPN1/PTPN11/RGS2/RHOA/S100A12/SERTAD1/SFRP1/SNCA/THBS1/TRIB1	49
GO:0070252	actin-mediated cell contraction	20/862	115/17913	5.43704e-07	3.64584e-05	2.54169e-05	ACTN2/ATP1A1/ATP1A2/CACNB2/CAV3/CTNNA3/GATA4/GJA1/GPD1L/KCNA5/KCNJ2/MYH6/PARVA/PLN/RYR2/SCN2B/SGCD/TNNI3/TNNT1/TNNT3	20
GO:0001558	regulation of cell growth	43/862	396/17913	5.47987e-07	3.64584e-05	2.54169e-05	AGTR1/APBB2/ATAD3A/BCL11A/BCL6/BST2/CAV3/CDKN1A/CYBA/CYFIP1/DCBLD2/DCUN1D3/DDR1/EDN1/ENO1/FAM107A/FN1/GJA1/GSK3B/HAMP/HBEGF/HYAL2/IGFBP4/MAP1B/MAP2K5/MSX1/MYOCD/PLCE1/PRKCQ/RGS2/RHOA/RTN4/S100A8/S100A9/SFRP1/SLIT2/SMARCA4/SOCS2/SPOCK1/SPP1/SYT17/TP53/TSPYL2	43
GO:0031098	stress-activated protein kinase signaling cascade	34/862	278/17913	5.74421e-07	3.77395e-05	2.631e-05	APP/CAV3/COPS5/DUSP1/DVL3/EDN1/F2RL1/FBXW11/FGD2/GADD45A/GADD45B/GADD45G/HDAC3/HIPK2/LTBR/LYN/MAP2K1/MAP3K3/MAP3K6/MAP3K8/MAP4K4/MDFIC/MYC/PTPN1/RHOA/SFRP1/SH3RF1/SH3RF2/SIRPA/TRIB1/ZC3H12A/ZFP36/ZMPSTE24/ZMYND11	34
GO:1902305	regulation of sodium ion transmembrane transport	13/862	51/17913	5.89048e-07	3.82227e-05	2.66469e-05	ATP1A2/ATP1B1/ATP1B3/ATP2B4/CAV3/GPD1L/KLHL24/OSR1/PTPN3/SCN2B/SLMAP/WNK2/YWHAH	13
GO:0030099	myeloid cell differentiation	44/862	411/17913	5.99438e-07	3.84225e-05	2.67862e-05	ACTN1/ANXA2/APP/BCL6/C1QC/CASP3/CEBPB/EP300/F2RL1/FASN/FCER1G/FES/FOS/GATA2/HCLS1/HIPK2/HMGB2/IFI16/JAK2/JUNB/KLF2/LTBR/LYN/MAFB/MEF2C/MEIS1/MITF/MT1G/MYC/MYH9/NFKBIA/NME1/NOTCH2/PRKCQ/PTPN11/PURB/SFRP1/STAT3/TFRC/TGFBR3/THBS1/TRIB1/TYROBP/ZFP36	44
GO:0007596	blood coagulation	38/862	331/17913	6.34007e-07	4.01487e-05	2.79896e-05	ACTB/ANXA5/C1QTNF1/CD59/CLIC1/DOCK1/EDN1/F13A1/F2RL1/F8/FCER1G/FYN/GATA2/GATA4/GATA6/GNA15/IL6/ITPR3/JAK2/LYN/MFN2/MYH9/NOS3/PAFAH2/PDGFRA/PHF21A/PLAU/PLEK/PRKCD/PRKCH/PRKCQ/PTPN11/SERPINA5/SERPINE1/THBS1/TLN1/TSPAN32/WAS	38
GO:0043200	response to amino acid	19/862	106/17913	6.43116e-07	4.02407e-05	2.80537e-05	AIFM1/BCL11A/CASP3/CEBPB/COL4A1/CYBA/CYBB/EDN1/FYN/IPO5/LYN/MTHFR/OPA1/PDGFRA/RELA/RHOA/SOCS1/XBP1/ZEB1	19
GO:0071219	cellular response to molecule of bacterial origin	26/862	183/17913	7.20733e-07	4.45668e-05	3.10696e-05	AXL/CCL2/CD14/CD68/CEBPB/CTSG/HAMP/HAVCR2/HCK/HMGB2/IL6/LITAF/LY96/LYN/MEF2C/NFKBIA/NOS3/RELA/RHOA/SERPINE1/SIRPA/TRIB1/TRIM41/XBP1/ZC3H12A/ZFP36	26
GO:0050878	regulation of body fluid levels	50/862	499/17913	7.67499e-07	4.69067e-05	3.27009e-05	ACTB/ADCY3/ANXA2/ANXA5/C1QTNF1/CD59/CLIC1/CYBA/DDR1/DOCK1/EDN1/F13A1/F2RL1/F8/FCER1G/FYN/GATA2/GATA4/GATA6/GJA1/GNA15/GPI/HEG1/HYAL2/IL6/ITPR3/JAK2/LYN/MFN2/MYH9/NME1/NOS3/PAFAH2/PDGFRA/PHF21A/PLAU/PLEK/PRKCD/PRKCH/PRKCQ/PTPN11/SERPINA5/SERPINE1/SOCS2/THBS1/TLN1/TSPAN32/VAMP8/WAS/XBP1	50
GO:0006909	phagocytosis	36/862	308/17913	8.11737e-07	4.90401e-05	3.41882e-05	ACTB/AIF1/APOA1/ARPC1B/ARPC3/AXL/CCL2/CD14/CD93/CORO1A/CYBA/CYFIP1/DOCK1/DOCK2/F2RL1/FCER1G/FCGR2A/FCN1/FCN3/FGR/FYN/GATA2/GSN/HCK/ITGB1/ITGB2/LDLR/LYN/MARCO/MYH9/PECAM1/PRKCD/SIRPA/THBS1/TYROBP/WAS	36
GO:0010038	response to metal ion	38/862	335/17913	8.55538e-07	5.10989e-05	3.56235e-05	ALOX5AP/APP/AQP9/ATP13A2/BSG/CASP3/CD14/CYB5A/CYBB/DUSP1/EDN1/EIF2AK3/ENTPD6/FOS/GOT1/GSN/HAMP/ITPR3/JUNB/LONP1/MAOB/MEF2C/MT1A/MT1E/MT1G/MT1M/MT1X/MT2A/NPC1/PKD2/PLN/QDPR/RYR2/S100A8/SLC30A1/SNCA/THBS1/TNFRSF11B	38
GO:0044282	small molecule catabolic process	43/862	404/17913	9.40267e-07	5.47586e-05	3.81748e-05	ABHD10/ACAA1/ACAT1/ACOT8/ACOX2/ADHFE1/AIG1/ALDH2/ALDH5A1/ALDOC/ATP2B4/BDH1/CD44/CPT1B/CRYM/DECR1/EHHADH/ENO1/ENO3/ENTPD6/ETFDH/GALK1/GCDH/GOT1/GPI/HIBADH/HSD17B10/HSD17B4/HYAL2/LRP5/LYVE1/MLYCD/NOS3/OXCT1/OXCT2/PFKM/PLA2G15/PNKD/QDPR/SCP2/SDSL/TKTL1/TP53	43
GO:0071214	cellular response to abiotic stimulus	36/862	310/17913	9.48065e-07	5.47586e-05	3.81748e-05	ADSSL1/ATP1A1/ATP1A2/BAG3/CASP3/CDKN1A/CYBA/EFHD1/EGR1/ELK1/EP300/ERRFI1/GADD45A/GJA1/GOT1/GRM1/GUCA1C/HAMP/HIST3H2A/HYAL2/IFI16/IMPACT/KCNJ2/LTBR/MME/MYC/NAMPT/PKD2/PTPN11/RAB11FIP5/SFRP1/SLC2A1/SLC38A2/TNFRSF1A/TP53/ZMPSTE24	36
GO:0104004	cellular response to environmental stimulus	36/862	310/17913	9.48065e-07	5.47586e-05	3.81748e-05	ADSSL1/ATP1A1/ATP1A2/BAG3/CASP3/CDKN1A/CYBA/EFHD1/EGR1/ELK1/EP300/ERRFI1/GADD45A/GJA1/GOT1/GRM1/GUCA1C/HAMP/HIST3H2A/HYAL2/IFI16/IMPACT/KCNJ2/LTBR/MME/MYC/NAMPT/PKD2/PTPN11/RAB11FIP5/SFRP1/SLC2A1/SLC38A2/TNFRSF1A/TP53/ZMPSTE24	36
GO:0050817	coagulation	38/862	337/17913	9.91557e-07	5.65478e-05	3.94222e-05	ACTB/ANXA5/C1QTNF1/CD59/CLIC1/DOCK1/EDN1/F13A1/F2RL1/F8/FCER1G/FYN/GATA2/GATA4/GATA6/GNA15/IL6/ITPR3/JAK2/LYN/MFN2/MYH9/NOS3/PAFAH2/PDGFRA/PHF21A/PLAU/PLEK/PRKCD/PRKCH/PRKCQ/PTPN11/SERPINA5/SERPINE1/THBS1/TLN1/TSPAN32/WAS	38
GO:0070302	regulation of stress-activated protein kinase signaling cascade	29/862	222/17913	1.00138e-06	5.65478e-05	3.94222e-05	APP/CAV3/COPS5/DUSP1/DVL3/EDN1/F2RL1/FGD2/GADD45A/GADD45B/GADD45G/HDAC3/HIPK2/LTBR/LYN/MAP2K1/MAP3K3/MAP3K6/MAP4K4/MDFIC/MYC/PTPN1/SFRP1/SH3RF1/SH3RF2/SIRPA/ZC3H12A/ZMPSTE24/ZMYND11	29
GO:0001655	urogenital system development	37/862	324/17913	1.01132e-06	5.65478e-05	3.94222e-05	ACAT1/AGTR1/COL4A1/EGR1/FEM1B/FKBP4/GATA2/GPR4/HEYL/HYAL2/ID3/IRX2/KLHL3/MEF2C/MME/MYC/MYOCD/NID1/OSR1/PDGFRA/PDGFRB/PECAM1/PKD2/PLCE1/PROM1/PROX1/RDH10/RGN/SEC61A1/SFRP1/SGPL1/SLIT2/SOX4/TIPARP/TNC/WWTR1/ZMPSTE24	37
GO:0010959	regulation of metal ion transport	40/862	365/17913	1.07594e-06	5.9528e-05	4.14998e-05	ACTN2/ATP1A1/ATP1A2/ATP1B1/ATP1B3/ATP2B4/CACNB2/CAMK2A/CASQ1/CAV3/CCL2/CORO1A/CYBA/DIAPH1/FYN/GJA1/GPD1L/HRC/KCNA5/KCNAB1/KCNJ2/KLHL24/LILRA5/LYN/NOS3/OSR1/PDGFRB/PKD2/PLN/PTPN3/RGN/RHOA/RYR2/SCN2B/SLC30A1/SLC8A1/SLMAP/SNCA/WNK2/YWHAH	40
GO:1904062	regulation of cation transmembrane transport	36/862	312/17913	1.10543e-06	5.98716e-05	4.17394e-05	ACTN2/APP/ATP1A2/ATP1B1/ATP1B3/ATP2B4/CACNB2/CAPN1/CASQ1/CAV3/CCL2/CORO1A/CYBA/DIAPH1/FYN/GPD1L/HRC/KCNAB1/KCNJ2/KLHL24/LYN/MEF2C/OSR1/PKD2/PLN/PTPN3/RGN/RGS2/RYR2/SCN2B/SLC30A1/SLC8A1/SLMAP/SNCA/WNK2/YWHAH	36
GO:0006937	regulation of muscle contraction	24/862	164/17913	1.11467e-06	5.98716e-05	4.17394e-05	ATP1A1/ATP1A2/ATP1B1/CASQ1/CAV3/CNN1/CTNNA3/EDN1/ENO1/GATA4/HRC/KCNJ2/MYOCD/PLCE1/PLN/RGS2/RHOA/RYR2/SLC8A1/TNNI3/TNNI3K/TNNT1/TNNT3/ZC3H12A	24
GO:0071229	cellular response to acid chemical	27/862	199/17913	1.11633e-06	5.98716e-05	4.17394e-05	BCL11A/CEBPB/COL4A1/CYBA/CYBB/EDN1/EGR1/FYN/HAMP/ID3/IPO5/KLF2/KLF4/LDLR/LYN/NME1/OPA1/OSR1/PDGFRA/PDK4/PKD2/SFRP1/SOCS1/TNC/XBP1/ZC3H12A/ZEB1	27
GO:0002694	regulation of leukocyte activation	49/862	492/17913	1.18078e-06	6.26887e-05	4.37033e-05	AIF1/APP/AXL/BCL6/CASP3/CCL2/CD209/CDKN1A/CEBPB/CORO1A/CTSC/F2RL1/FCER1G/FES/FGR/FYN/GATA2/GPNMB/GSN/HAVCR2/IL1RL1/IL6/ITGB2/LDLR/LRRC32/LYN/MAP3K8/MEF2C/MLH1/NFKBIZ/PRKCQ/PTPN11/RAC2/RHOA/SFRP1/SH3RF1/SLC39A10/SNCA/SOCS1/TFRC/THBS1/TSPAN32/TYROBP/VAMP8/VSIG4/XBP1/ZC3H12A/ZEB1/ZMIZ1	49
GO:0043500	muscle adaptation	20/862	121/17913	1.25499e-06	6.5962e-05	4.59853e-05	AIF1/ATP2B4/CAV3/CYBA/EDN1/ERRFI1/GATA6/GATM/GSN/HAMP/KLF4/LMCD1/LMNA/MEF2C/MYH6/MYOZ2/NOS3/RGS2/TNFRSF1A/TNNT1	20
GO:0030048	actin filament-based movement	21/862	132/17913	1.30639e-06	6.79842e-05	4.7395e-05	ACTN2/ATP1A1/ATP1A2/CACNB2/CAV3/CTNNA3/GATA4/GJA1/GPD1L/KCNA5/KCNJ2/MYH6/MYH9/PARVA/PLN/RYR2/SCN2B/SGCD/TNNI3/TNNT1/TNNT3	21
GO:0002573	myeloid leukocyte differentiation	27/862	201/17913	1.36024e-06	7.00923e-05	4.88647e-05	ANXA2/APP/C1QC/CEBPB/F2RL1/FASN/FCER1G/FES/FOS/GATA2/HCLS1/IFI16/JUNB/LTBR/LYN/MAFB/MEF2C/MITF/MT1G/MYC/MYH9/NME1/NOTCH2/SFRP1/TFRC/TRIB1/TYROBP	27
GO:0006979	response to oxidative stress	45/862	442/17913	1.78676e-06	9.11766e-05	6.35636e-05	ACOX2/AIF1/AIFM1/APP/ATP13A2/AXL/BAG5/CASP3/CYBA/CYBB/CYCS/CYP1B1/DUSP1/EDN1/ETFDH/FOS/FYN/GATA4/HYAL2/IL6/IMPACT/JAK2/KCNA5/KLF2/KLF4/LONP1/MGST1/NDUFS2/NOS3/PDGFRA/PDGFRB/PKD2/PRDX6/PRKCD/PXDN/PXDNL/RELA/RGN/SIRPA/SLC8A1/SNCA/STX2/TP53/TXNRD1/ZC3H12A	45
GO:1901216	positive regulation of neuron death	17/862	93/17913	1.86856e-06	9.44344e-05	6.58347e-05	AIFM1/CASP3/DDIT3/DDIT4/EGR1/ELK1/FOS/FYN/GSK3B/ITGB2/NUPR1/PICALM/RHOA/SNCA/TP53/TP53BP2/TYROBP	17
GO:0086010	membrane depolarization during action potential	9/862	26/17913	1.97723e-06	9.89747e-05	6.9e-05	ATP1A2/CACNB2/CAV3/KCNJ2/PTPN3/SCN2B/SLC8A1/SLMAP/YWHAH	9
GO:0007204	positive regulation of cytosolic calcium ion concentration	31/862	255/17913	2.04182e-06	0.000101243	7.05816e-05	AGTR1/ATP1A2/ATP2B4/C1QTNF1/CACNB2/CASQ1/CAV3/CORO1A/CYBA/DDIT3/DIAPH1/EDN1/EDNRA/F2RL1/FYN/GATA2/GJA1/GNA15/GRM1/HRC/ITPR3/JAK2/LYN/PDGFRA/PKD2/PLCE1/PLN/RYR2/S1PR3/SLC8A1/SNCA	31
GO:0048545	response to steroid hormone	40/862	375/17913	2.12773e-06	0.000104517	7.28641e-05	AGL/AIF1/AIFM1/ALPL/ATP1A1/ATP1A2/CASP3/CDKN1A/CYBA/CYBB/DDIT4/DUSP1/EDN1/EP300/ERRFI1/FAM107A/FBXO32/FHL2/FKBP4/FOS/GABRB1/GOT1/HEYL/HMGB2/IL6/JAK2/KRAS/MAOB/NPC1/PIAS2/RELA/RHOA/RNF4/SFRP1/SLIT2/SMARCA4/SPP1/THBS1/YWHAH/ZFP36	40
GO:0007229	integrin-mediated signaling pathway	17/862	94/17913	2.18032e-06	0.000106109	7.39736e-05	APOA1/DOCK1/FCER1G/FGR/HCK/ITGA5/ITGB1/ITGB2/ITGB5/MYH9/PLEK/PTPN11/TIMP1/TLN1/TSPAN32/TYROBP/ZYX	17
GO:0033673	negative regulation of kinase activity	30/862	244/17913	2.35385e-06	0.000113503	7.91285e-05	CASP3/CAV3/CDKN1A/DUSP1/DUSP16/DUSP26/ERRFI1/GADD45A/GADD45B/HEG1/HYAL2/IPO5/IRAK3/LRP5/LYN/MIDN/MVP/MYOCD/PIK3IP1/PPM1F/PPP2R5A/PRKCD/PTPN1/RGN/RGS2/SFRP1/SOCS1/TRIB1/WARS/WWTR1	30
GO:2000649	regulation of sodium ion transmembrane transporter activity	11/862	41/17913	2.51676e-06	0.000120256	8.3836e-05	ATP1A2/ATP1B1/CAV3/GPD1L/KLHL24/OSR1/PTPN3/SCN2B/SLMAP/WNK2/YWHAH	11
GO:0022411	cellular component disassembly	48/862	492/17913	2.70523e-06	0.000128096	8.93022e-05	ACTN2/AIFM1/ATP13A2/BSG/C1QB/C1QC/CAPN1/CASP3/CD44/CLN3/CTSG/DDIT4/DDR1/DVL3/F2RL1/FYCO1/GSK3B/GSN/HIST3H2A/HMGB2/HSPA8/IL6/IRAK3/LCP1/LMOD2/MAP1B/MFN2/MMP15/MRPL1/MRPL3/MRPL35/MRPS14/MRPS36/MRPS9/MTRF1L/MYC/PLEK/SH3GL2/SMARCA4/SPTAN1/SPTBN1/TIMP1/TIMP2/TLL2/TP53/VAMP8/VDAC1/ZMPSTE24	48
GO:0006942	regulation of striated muscle contraction	17/862	96/17913	2.94816e-06	0.000138353	9.64526e-05	ATP1A1/ATP1A2/ATP1B1/CASQ1/CAV3/CTNNA3/GATA4/HRC/KCNJ2/PLN/RGS2/RYR2/SLC8A1/TNNI3/TNNI3K/TNNT3/ZC3H12A	17
GO:1902905	positive regulation of supramolecular fiber organization	25/862	185/17913	2.97582e-06	0.000138415	9.64959e-05	ACTN2/APOA1/APP/ARPC1B/ARPC3/CAV3/CCL11/CORO1A/CYFIP1/EDN1/F2RL1/FES/GSN/HCK/ID1/LMOD2/MAP1B/MYLK3/PLEK/PPM1F/PROX1/RHOA/S100A10/SFRP1/WAS	25
GO:0007264	small GTPase mediated signal transduction	46/862	465/17913	3.00765e-06	0.000138668	9.66724e-05	AGTR1/AIF1/APOA1/ARHGAP1/ARHGAP24/ARHGDIA/ARHGDIB/ARHGEF12/ARHGEF17/ARHGEF18/ARHGEF9/BCL6/CDKN1A/CHN1/CYFIP1/DOCK1/DOCK2/F2RL1/FGD2/GARNL3/HEG1/ITGB1/JAK2/KRAS/LYN/LZTR1/MAP4K4/MFN2/NOTCH2/NRAS/PDGFRB/PECAM1/PLCE1/PLK2/RAC2/RALA/RGL1/RHOA/RHOT1/RIN2/SLIT2/SRGAP1/STARD13/TIMP2/TP53/WAS	46
GO:0002576	platelet degranulation	20/862	128/17913	3.09497e-06	0.000141453	9.8614e-05	ACTN1/ACTN2/ANXA5/APOA1/APP/CFD/F13A1/F8/FCER1G/FN1/LHFPL2/LYN/PECAM1/PLEK/SERPINA3/SERPINE1/SRGN/THBS1/TIMP1/TLN1	20
GO:0086003	cardiac muscle cell contraction	14/862	68/17913	3.4994e-06	0.000158559	0.000110539	ATP1A1/ATP1A2/CACNB2/CAV3/CTNNA3/GATA4/GJA1/GPD1L/KCNA5/KCNJ2/PLN/RYR2/SCN2B/SGCD	14
GO:0007159	leukocyte cell-cell adhesion	36/862	328/17913	3.56345e-06	0.000160081	0.0001116	AIF1/BCL6/CASP3/CCL2/CD209/CD44/CEBPB/CORO1A/FYN/GPNMB/HAVCR2/IL6/ITGA5/ITGB1/ITGB2/KLF4/LRRC32/LYN/MAP3K8/MSN/NFKBIZ/PECAM1/PRKCQ/PTPN11/RAC2/RELA/RHOA/S100A8/S100A9/SOCS1/TFRC/TNIP1/VSIG4/XBP1/ZC3H12A/ZMIZ1	36
GO:0043410	positive regulation of MAPK cascade	48/862	499/17913	3.99455e-06	0.000177927	0.000124041	APP/C1QTNF1/CD44/DOK5/DUSP5/DVL3/EDN1/F2RL1/FGD2/FGF18/FPR1/GADD45A/GADD45B/GADD45G/GATA4/GCNT2/GPNMB/GRM1/HAVCR2/HIPK2/IGFBP4/IL6/JAK2/KRAS/LILRA5/LTBR/MAP2K1/MAP2K5/MAP3K3/MAP3K6/MAP3K8/MARCO/MDFIC/NOTCH2/PDGFRA/PDGFRB/PLA2G2A/PLCE1/PTPN1/PTPN11/S100A12/SH3RF1/SH3RF2/THBS1/TIMP2/TNFAIP8L3/WWC1/ZC3H12A	48
GO:0097193	intrinsic apoptotic signaling pathway	32/862	277/17913	4.2163e-06	0.000186226	0.000129827	AIFM1/BAG5/BCL3/CASP3/CD44/CDKN1A/CEBPB/CYP1B1/DDIT3/DDIT4/EIF2AK3/ENO1/EP300/FHIT/HIPK2/IFI16/IVNS1ABP/JAK2/MLH1/MSX1/NUPR1/OPA1/PLEKHF1/PPM1F/PRKCD/PTPN1/S100A8/S100A9/TNFRSF1A/TP53/TP53BP2/XBP1	32
GO:0042110	T cell activation	44/862	443/17913	4.44027e-06	0.000194484	0.000135584	AIF1/BCL3/BCL6/CASP3/CCL2/CD209/CD44/CEBPB/CORO1A/DDOST/DOCK2/EGR1/F2RL1/FYN/GJA1/GPNMB/GSN/HAVCR2/IL18R1/IL6/LCP1/LRRC32/LYN/MAFB/MAP3K8/MSN/MYH9/NFKBIZ/PRKCQ/PTPN11/RAC2/RHOA/SH3RF1/SOCS1/SOX4/STAT3/TFRC/TP53/VSIG4/WAS/XBP1/ZC3H12A/ZEB1/ZMIZ1	44
GO:0072001	renal system development	33/862	291/17913	4.48145e-06	0.000194665	0.000135711	ACAT1/AGTR1/COL4A1/EGR1/GPR4/HEYL/HYAL2/ID3/IRX2/KLHL3/MEF2C/MME/MYC/MYOCD/NID1/OSR1/PDGFRA/PDGFRB/PECAM1/PKD2/PLCE1/PROM1/PROX1/RDH10/RGN/SEC61A1/SFRP1/SGPL1/SLIT2/SOX4/TIPARP/WWTR1/ZMPSTE24	33
GO:0007160	cell-matrix adhesion	27/862	214/17913	4.57388e-06	0.000197052	0.000137374	ACTN1/ACTN2/ADAMTS9/BCL6/CD44/DDR1/EMILIN1/FAM107A/FN1/GSK3B/ITGB1/ITGB2/ITGB5/LYVE1/MAP4K4/NID1/PECAM1/PHLDB2/PLAU/PPM1F/RHOA/S100A10/SERPINE1/SFRP1/SORBS1/THBS1/ZYX	27
GO:0002696	positive regulation of leukocyte activation	34/862	305/17913	4.70655e-06	0.000201119	0.00014021	AIF1/APP/AXL/BCL6/CCL2/CD209/CDKN1A/CORO1A/CTSC/F2RL1/FCER1G/FGR/FYN/GATA2/HAVCR2/IL1RL1/IL6/ITGB2/LYN/MAP3K8/MEF2C/MLH1/NFKBIZ/PRKCQ/PTPN11/RHOA/SLC39A10/SOCS1/TFRC/THBS1/TYROBP/VAMP8/XBP1/ZMIZ1	34
GO:0007584	response to nutrient	27/862	215/17913	4.99666e-06	0.000211794	0.000147652	AGL/AIFM1/ALPL/APOA1/BCL11A/CYBA/CYBB/FES/FYN/GATA4/GNPAT/GSN/HAMP/LIPG/MAP1B/MTHFR/NNT/OPA1/OXCT1/PIM1/RELA/SFRP1/SLC8A1/SPP1/TNC/TNFRSF11B/XBP1	27
GO:0046718	viral entry into host cell	19/862	121/17913	5.04021e-06	0.000211931	0.000147747	AXL/CD209/CTSB/FCN1/FCN3/GSN/HYAL2/IFITM1/IFITM2/IFITM3/ITGA5/ITGB1/ITGB5/LDLR/NPC1/PVR/TFRC/TRIM8/VAMP8	19
GO:0031960	response to corticosteroid	22/862	155/17913	5.1558e-06	0.000215071	0.000149936	AGL/AIF1/AIFM1/ALPL/CASP3/CDKN1A/CYBA/CYBB/DDIT4/DUSP1/EDN1/ERRFI1/FAM107A/FBXO32/FOS/GOT1/IL6/KRAS/MAOB/RHOA/SLIT2/ZFP36	22
GO:0034113	heterotypic cell-cell adhesion	13/862	61/17913	5.19796e-06	0.000215122	0.000149972	APOA1/CD44/CTNNA3/GCNT2/GLDN/ITGA5/ITGB1/ITGB2/KLF4/MAP2K5/MBP/PARVA/SIRPA	13
GO:0043434	response to peptide hormone	41/862	404/17913	5.54258e-06	0.000227592	0.000158665	ACTN2/ADCY3/AGTR1/AGTRAP/ATP6V0E2/BSG/BTG2/CAMK2A/CYBA/CYBB/CYFIP1/EDN1/EGR1/ERRFI1/FYN/GJA1/GOT1/JAK2/LYN/MAP1B/OPA1/PDK4/PLN/PRKCD/PRKCQ/PTPN1/PTPN11/PTPRE/QDPR/RANGAP1/RELA/RETN/SLC2A1/SOCS1/SOCS2/SORBS1/STAT3/TGFBR3/TIMP1/TIMP4/XBP1	41
GO:0043405	regulation of MAP kinase activity	35/862	322/17913	6.02414e-06	0.00024402	0.000170118	CAV3/DUSP1/DUSP16/DUSP5/DVL3/EDN1/FGD2/FGF18/FPR1/GADD45A/GADD45B/GADD45G/GRM1/HGS/HYAL2/IRAK3/JAK2/KRAS/LYN/MAP2K1/MAP2K5/MAP3K3/MAP3K6/MAP3K8/MDFIC/PDGFRB/PLCE1/PRKCD/PTPN1/PTPN11/RGS2/S100A12/SFRP1/THBS1/TRIB1	35
GO:1903426	regulation of reactive oxygen species biosynthetic process	17/862	101/17913	6.0355e-06	0.00024402	0.000170118	AIF1/ATP2B4/CYBA/EDN1/FYN/GLA/ITGB2/JAK2/KLF2/KLF4/PKD2/RGN/RHOA/SIRPA/SNCA/STAT3/ZC3H12A	17
GO:0055117	regulation of cardiac muscle contraction	15/862	81/17913	6.3251e-06	0.000253776	0.00017692	ATP1A1/ATP1A2/ATP1B1/CAV3/CTNNA3/GATA4/HRC/KCNJ2/PLN/RGS2/RYR2/SLC8A1/TNNI3/TNNI3K/ZC3H12A	15
GO:0051188	cofactor biosynthetic process	34/862	310/17913	6.71261e-06	0.000267284	0.000186336	ACAT1/ALDOC/COQ3/COQ6/COQ7/COQ9/COX15/CYBA/CYBB/DDIT4/ENO1/ENO3/FASN/FYN/GALK1/GCDH/GPI/LDHA/MAOB/MLYCD/MOCS2/NADK/NAMPT/NNMT/NUPR1/PDHB/PDK4/PDSS1/PFKM/RSAD1/SCD/SNCA/STAT3/TP53	34
GO:0006732	coenzyme metabolic process	38/862	366/17913	7.18033e-06	0.000280623	0.000195636	ACAT1/ACOT8/ALDOC/COQ3/COQ6/COQ7/COQ9/CYB5A/DDIT4/ENO1/ENO3/FASN/GALK1/GCDH/GPD1L/GPI/HSD17B4/LDHA/MDH1/MLYCD/MOCS2/MTHFR/NADK/NAMPT/NNMT/NUPR1/PDHB/PDK4/PDSS1/PFKM/SCD/SHMT2/SLC2A1/SLC2A3/SNCA/STAT3/TKT/TP53	38
GO:0008154	actin polymerization or depolymerization	23/862	170/17913	7.18868e-06	0.000280623	0.000195636	ACTN2/AIF1/ARPC1B/ARPC3/CCL11/CORO1A/CYFIP1/DIAPH1/F2RL1/FAM107A/FHOD3/GSN/HCK/HCLS1/JAK2/LMOD2/PLEK/PRKCD/RHOA/SLIT2/SPTAN1/SPTBN1/WAS	23
GO:0007162	negative regulation of cell adhesion	31/862	271/17913	7.26118e-06	0.000280623	0.000195636	APOA1/ARHGDIA/ARHGDIB/BCL6/C1QTNF1/CASP3/CEBPB/CYP1B1/DUSP1/FAM107A/GCNT2/GPNMB/HAVCR2/JAK2/KLF4/LRRC32/MAP2K5/MAP4K4/MBP/PHLDB2/PPM1F/PRKCD/PTPN11/RHOA/SERPINE1/SOCS1/SPOCK1/THBS1/TNC/VSIG4/ZC3H12A	31
GO:0051403	stress-activated MAPK cascade	31/862	271/17913	7.26118e-06	0.000280623	0.000195636	APP/CAV3/COPS5/DUSP1/DVL3/EDN1/F2RL1/FBXW11/FGD2/GADD45A/GADD45B/GADD45G/HDAC3/HIPK2/LTBR/MAP2K1/MAP3K3/MAP3K6/MAP3K8/MAP4K4/MDFIC/MYC/PTPN1/SFRP1/SH3RF1/SH3RF2/SIRPA/TRIB1/ZC3H12A/ZFP36/ZMYND11	31
GO:0032872	regulation of stress-activated MAPK cascade	27/862	220/17913	7.69845e-06	0.000295351	0.000205903	APP/CAV3/COPS5/DUSP1/DVL3/EDN1/F2RL1/FGD2/GADD45A/GADD45B/GADD45G/HDAC3/HIPK2/LTBR/MAP2K1/MAP3K3/MAP3K6/MAP4K4/MDFIC/MYC/PTPN1/SFRP1/SH3RF1/SH3RF2/SIRPA/ZC3H12A/ZMYND11	27
GO:0034765	regulation of ion transmembrane transport	44/862	453/17913	7.86543e-06	0.00029957	0.000208845	ACTN2/APP/ATP1A2/ATP1B1/ATP1B3/ATP2B4/CACNB2/CAPN1/CASQ1/CAV3/CCL2/CLIC1/CLIC6/CORO1A/CYBA/CYBB/DIAPH1/FYN/GJA1/GPD1L/HRC/KCNA5/KCNAB1/KCNJ2/KCNK12/KLHL24/LYN/MEF2C/OSR1/PKD2/PLN/PTPN3/RGN/RGS2/RYR2/SCN2B/SLC30A1/SLC8A1/SLMAP/SNCA/THBS1/WNK2/YWHAH/ZMPSTE24	44
GO:2001233	regulation of apoptotic signaling pathway	40/862	397/17913	8.55077e-06	0.00032333	0.000225409	ATF3/BAG5/CD44/CTSC/DDIT3/EIF2AK3/ENO1/FEM1B/FYN/G0S2/GATA4/GSK3B/GSN/HMGB2/HYAL2/IVNS1ABP/JAK2/LMNA/LTBR/MAP2K5/MSX1/NOS3/NUPR1/OPA1/PLEKHF1/PRKCD/PTPN1/RELA/S100A8/S100A9/SERPINE1/SFRP1/SH3RF1/THBS1/TMBIM1/TP53/TP53BP2/XBP1/YWHAH/ZMYND11	40
GO:0006469	negative regulation of protein kinase activity	27/862	222/17913	9.11086e-06	0.000342048	0.000238458	CASP3/CAV3/CDKN1A/DUSP1/DUSP16/DUSP26/ERRFI1/GADD45A/GADD45B/HEG1/HYAL2/IPO5/IRAK3/LRP5/LYN/MVP/MYOCD/PPM1F/PRKCD/PTPN1/RGN/RGS2/SFRP1/SOCS1/TRIB1/WARS/WWTR1	27
GO:1903034	regulation of response to wounding	23/862	173/17913	9.64469e-06	0.000359521	0.00025064	C1QTNF1/CDKN1A/EDN1/F2RL1/GJA1/HBEGF/KLF4/LYN/MAP2K1/MYH9/NOS3/PDGFRA/PHLDB2/PLAU/PLEK/PRKCD/PRKCQ/RGMA/SERPINE1/SOX15/SPP1/THBS1/XBP1	23
GO:0086001	cardiac muscle cell action potential	14/862	74/17913	9.90074e-06	0.000366467	0.000255482	ATP1A1/ATP1A2/ATP1B1/CACNB2/CAV3/CTNNA3/GJA1/GPD1L/KCNA5/KCNJ2/RYR2/SCN2B/SLC8A1/SLMAP	14
GO:2001057	reactive nitrogen species metabolic process	15/862	84/17913	1.00542e-05	0.000369546	0.000257628	AIF1/ATP2B4/CYP1B1/EDN1/GLA/ITGB2/JAK2/KLF2/KLF4/NOS3/PKD2/RGN/SIRPA/SUOX/ZC3H12A	15
GO:0032386	regulation of intracellular transport	40/862	400/17913	1.02247e-05	0.000373201	0.000260176	ACTN2/ANXA2/ARHGAP1/ATP13A2/B3GAT3/BAG3/CACNB2/CAMK2A/FCER1G/FES/FGR/FYN/GATA2/GRASP/GSK3B/HCLS1/HDAC3/HYAL2/IPO5/ITGB2/LCP1/LYN/MAP1B/MAP2K1/MDFIC/MSN/PKIG/PLN/PRKCD/PTPN1/PTPN11/RAC2/RANGAP1/RHOT1/SCP2/TP53/VAMP8/WWC1/XPO4/ZC3H12A	40
GO:0051090	regulation of DNA-binding transcription factor activity	42/862	429/17913	1.03994e-05	0.000376961	0.000262798	APP/BEX1/CAMK2A/COPS5/CYP1B1/DDIT3/EDN1/EP300/FOS/HAVCR2/HCK/HCLS1/HEYL/HIPK2/ID1/ID3/IL18R1/IL6/IRAK3/ITGB2/JAK2/KLF4/KRAS/MAP2K5/MYOCD/NFKBIA/NUPR1/PIM1/PKD2/PRKCH/PRKCQ/PROX1/RELA/S100A12/S100A8/S100A9/SMARCA4/STAT3/TAX1BP1/TRIB1/TRIM8/ZC3H12A	42
GO:0001822	kidney development	31/862	276/17913	1.05217e-05	0.000378783	0.000264068	ACAT1/AGTR1/EGR1/GPR4/HEYL/HYAL2/ID3/IRX2/KLHL3/MEF2C/MME/MYC/NID1/OSR1/PDGFRA/PDGFRB/PECAM1/PKD2/PLCE1/PROM1/PROX1/RDH10/RGN/SEC61A1/SFRP1/SGPL1/SLIT2/SOX4/TIPARP/WWTR1/ZMPSTE24	31
GO:0022604	regulation of cell morphogenesis	42/862	430/17913	1.10063e-05	0.000393531	0.000274349	APOA1/ARHGDIA/ARHGEF18/BCL11A/CCL11/CCL2/CD44/CDC42EP4/CHN1/CORO1A/CYFIP1/DBN1/DIAPH1/DOCK1/DVL3/FES/FGD2/FGR/FN1/FYN/GSK3B/HCK/ID1/ITGB2/MAP1B/MAP2K1/MSN/MYH9/OPA1/PARVA/PDLIM5/PTPRD/RHOA/RTN4/S100A10/SLIT2/SPP1/SYT17/TRAK2/WTIP/YWHAH/ZMPSTE24	42
GO:0042692	muscle cell differentiation	37/862	359/17913	1.1154e-05	0.000396119	0.000276153	ACTN2/CASP3/CASQ1/CAV3/DYRK1B/EDN1/FHOD3/FLNC/GATA4/GATA6/HAMP/ITGB1/KRAS/LDB3/LMNA/LMOD2/MEF2C/MSX1/MYH6/MYH9/MYLK3/MYOCD/MYOZ2/NEBL/PDGFRA/PDGFRB/PDLIM5/PROX1/RBM24/RGS2/SGCD/SLC8A1/SMYD1/SORBS2/XBP1/ZEB1/ZMPSTE24	37
GO:0005996	monosaccharide metabolic process	31/862	277/17913	1.13163e-05	0.000399186	0.000278292	ABHD10/ALDH5A1/ALDOC/ATF3/C1QTNF1/CYB5A/ENO1/ENO3/EP300/GALK1/GOT1/GPI/GSK3B/IGFBP4/LRP5/MDH1/MIDN/MLYCD/MPI/OMA1/PDHB/PDK4/PFKM/RGN/SLC2A1/SLC2A3/SORBS1/TKT/TKTL1/TP53/ZMPSTE24	31
GO:0035994	response to muscle stretch	7/862	18/17913	1.16367e-05	0.000406582	0.000283448	CAV3/EDN1/FOS/NFKBIA/RELA/RYR2/SLC8A1	7
GO:0022900	electron transport chain	23/862	175/17913	1.16807e-05	0.000406582	0.000283448	ALDH2/ALDH5A1/COQ9/COX15/CYB5A/CYBA/CYBB/ETFDH/MAOB/NDUFA4L2/NDUFAF2/NDUFB3/NDUFB6/NDUFC1/NDUFS2/PHGDH/QDPR/SDHA/SH3BGRL3/SNCA/TAZ/TXNRD1/UQCRFS1	23
GO:0045862	positive regulation of proteolysis	35/862	333/17913	1.25714e-05	0.000434705	0.000303054	AIFM1/APP/CAV3/CTSC/CYCS/EIF2AK3/ENO1/FBXW11/FN1/FYN/GSK3B/GSN/IFI16/JAK2/LYN/MBP/MYC/MYH9/NKD2/NUPR1/PICALM/PLK2/PPM1F/PRICKLE1/RGN/RHOA/S100A8/S100A9/SH3RF2/SNCA/STAT3/TNIP1/TRIB1/ZC3H12A/ZFAND2A	35
GO:0006809	nitric oxide biosynthetic process	14/862	76/17913	1.3646e-05	0.000468779	0.000326809	AIF1/ATP2B4/CYP1B1/EDN1/GLA/ITGB2/JAK2/KLF2/KLF4/NOS3/PKD2/RGN/SIRPA/ZC3H12A	14
GO:1901653	cellular response to peptide	37/862	364/17913	1.51941e-05	0.000518574	0.000361523	ACTN2/ADCY3/AGTR1/AGTRAP/APP/ATP6V0E2/CAMK2A/CYBA/CYFIP1/EDN1/ERRFI1/FYN/GOT1/GSK3B/ID1/JAK2/KLF2/KLF4/LYN/MAP1B/NAMPT/OPA1/PDK4/PRKCD/PRKCQ/PTPN1/PTPN11/PTPRE/RANGAP1/RELA/SOCS1/SOCS2/SORBS1/STAT3/TP53/TRIM41/XBP1	37
GO:0002683	negative regulation of immune system process	43/862	451/17913	1.57136e-05	0.000532843	0.000371471	APOA1/AXL/BCL6/BST2/C1QC/CASP3/CCL2/CD14/CD59/CD68/CEBPB/DUSP1/ELF1/EMILIN1/F2RL1/FCER1G/GATA2/GPNMB/HAVCR2/IFI16/IL1RL1/IRAK3/LDLR/LRRC32/LY96/LYN/MAFB/MEIS1/MMP28/MYC/NFKBIA/NME1/SFRP1/SLIT2/SOCS1/THBS1/TRAFD1/TRIB1/TSPAN32/TYROBP/VSIG4/ZC3H12A/ZFP36	43
GO:0022898	regulation of transmembrane transporter activity	28/862	242/17913	1.60783e-05	0.000541717	0.000377657	ACTB/ACTN2/APP/ATP1A2/ATP1B1/ATP1B3/CACNB2/CAPN1/CASQ1/CAV3/CCL2/GJA1/GPD1L/HRC/KCNAB1/KLHL24/MEF2C/OSR1/PKD2/PLN/PTPN3/RGN/RYR2/SCN2B/SLMAP/SNCA/WNK2/YWHAH	28
GO:0010324	membrane invagination	12/862	58/17913	1.64516e-05	0.000550763	0.000383963	AIF1/DOCK1/F2RL1/FCER1G/GATA2/GSN/HGS/ITGB2/MARCO/MYH9/RHOA/THBS1	12
GO:0043409	negative regulation of MAPK cascade	23/862	179/17913	1.69596e-05	0.000564174	0.000393313	ATF3/CAV3/DUSP1/DUSP16/DUSP26/EMILIN1/ERRFI1/F2RL1/HDAC3/HYAL2/IRAK3/KLF4/LYN/MYC/PRKCD/PTPN1/RGS2/SFRP1/SH3RF2/SIRPA/TNIP1/WNK2/ZMYND11	23
GO:0007265	Ras protein signal transduction	34/862	324/17913	1.72304e-05	0.00056958	0.000397081	AGTR1/AIF1/APOA1/ARHGAP1/ARHGDIA/ARHGDIB/ARHGEF12/ARHGEF17/ARHGEF18/ARHGEF9/BCL6/CDKN1A/CYFIP1/F2RL1/FGD2/HEG1/ITGB1/JAK2/KRAS/LYN/LZTR1/MAP4K4/MFN2/NOTCH2/NRAS/PDGFRB/PECAM1/PLCE1/PLK2/RALA/RHOA/TIMP2/TP53/WAS	34
GO:0046597	negative regulation of viral entry into host cell	7/862	19/17913	1.76607e-05	0.000576549	0.00040194	FCN1/FCN3/GSN/IFITM1/IFITM2/IFITM3/TRIM8	7
GO:0071294	cellular response to zinc ion	7/862	19/17913	1.76607e-05	0.000576549	0.00040194	ATP13A2/MT1A/MT1E/MT1G/MT1M/MT1X/MT2A	7
GO:0006911	phagocytosis, engulfment	10/862	41/17913	1.81608e-05	0.000589219	0.000410773	AIF1/DOCK1/F2RL1/FCER1G/GATA2/GSN/ITGB2/MARCO/MYH9/THBS1	10
GO:0032409	regulation of transporter activity	29/862	257/17913	1.84118e-05	0.000591856	0.000412611	ACTB/ACTN2/APP/ATP1A2/ATP1B1/ATP1B3/CACNB2/CAPN1/CASQ1/CAV3/CCL2/GJA1/GPD1L/HRC/KCNAB1/KLHL24/MEF2C/OSR1/PKD2/PLN/PRKCD/PTPN3/RGN/RYR2/SCN2B/SLMAP/SNCA/WNK2/YWHAH	29
GO:0051495	positive regulation of cytoskeleton organization	25/862	205/17913	1.84673e-05	0.000591856	0.000412611	ACTN2/APOA1/ARPC1B/ARPC3/CAV3/CCL11/CORO1A/CYFIP1/EDN1/F2RL1/FES/GSN/HCK/HCLS1/ID1/LMOD2/MAP1B/MYLK3/PLEK/PPM1F/PROX1/RHOA/S100A10/SFRP1/WAS	25
GO:0099024	plasma membrane invagination	11/862	50/17913	2.00103e-05	0.000637418	0.000444375	AIF1/DOCK1/F2RL1/FCER1G/GATA2/GSN/ITGB2/MARCO/MYH9/RHOA/THBS1	11
GO:0009108	coenzyme biosynthetic process	28/862	245/17913	2.0203e-05	0.000639679	0.000445951	ACAT1/ALDOC/COQ3/COQ6/COQ7/COQ9/DDIT4/ENO1/ENO3/FASN/GALK1/GCDH/GPI/LDHA/MLYCD/MOCS2/NADK/NAMPT/NNMT/NUPR1/PDHB/PDK4/PDSS1/PFKM/SCD/SNCA/STAT3/TP53	28
GO:0030041	actin filament polymerization	20/862	145/17913	2.10087e-05	0.000657272	0.000458216	AIF1/ARPC1B/ARPC3/CCL11/CORO1A/CYFIP1/DIAPH1/FAM107A/FHOD3/GSN/HCK/HCLS1/JAK2/LMOD2/PRKCD/RHOA/SLIT2/SPTAN1/SPTBN1/WAS	20
GO:0042133	neurotransmitter metabolic process	20/862	145/17913	2.10087e-05	0.000657272	0.000458216	AIF1/ALDH5A1/ATP2B4/CLN3/CYP1B1/EDN1/GLA/ITGB2/JAK2/KLF2/KLF4/MAOB/NOS3/PHGDH/PKD2/RGN/SDSL/SHMT2/SIRPA/ZC3H12A	20
GO:0031669	cellular response to nutrient levels	26/862	220/17913	2.20707e-05	0.000686412	0.000478531	AIFM1/ATF3/BCL11A/CD68/CDKN1A/CYBA/CYBB/EIF2AK3/FAM107A/FES/FYN/HSPA8/IFI16/IMPACT/NAMPT/OPA1/PDK4/PIM1/SFRP1/SLC2A1/SLC38A2/TNC/TP53/ULK1/XBP1/ZC3H12A	26
GO:0030260	entry into host cell	19/862	134/17913	2.26378e-05	0.00068777	0.000479477	AXL/CD209/CTSB/FCN1/FCN3/GSN/HYAL2/IFITM1/IFITM2/IFITM3/ITGA5/ITGB1/ITGB5/LDLR/NPC1/PVR/TFRC/TRIM8/VAMP8	19
GO:0044409	entry into host	19/862	134/17913	2.26378e-05	0.00068777	0.000479477	AXL/CD209/CTSB/FCN1/FCN3/GSN/HYAL2/IFITM1/IFITM2/IFITM3/ITGA5/ITGB1/ITGB5/LDLR/NPC1/PVR/TFRC/TRIM8/VAMP8	19
GO:0051806	entry into cell of other organism involved in symbiotic interaction	19/862	134/17913	2.26378e-05	0.00068777	0.000479477	AXL/CD209/CTSB/FCN1/FCN3/GSN/HYAL2/IFITM1/IFITM2/IFITM3/ITGA5/ITGB1/ITGB5/LDLR/NPC1/PVR/TFRC/TRIM8/VAMP8	19
GO:0051828	entry into other organism involved in symbiotic interaction	19/862	134/17913	2.26378e-05	0.00068777	0.000479477	AXL/CD209/CTSB/FCN1/FCN3/GSN/HYAL2/IFITM1/IFITM2/IFITM3/ITGA5/ITGB1/ITGB5/LDLR/NPC1/PVR/TFRC/TRIM8/VAMP8	19
GO:0008360	regulation of cell shape	18/862	124/17913	2.67607e-05	0.000808358	0.000563545	ARHGEF18/CCL11/CCL2/CDC42EP4/CORO1A/CYFIP1/DIAPH1/FES/FGD2/FGR/FN1/FYN/HCK/ITGB2/MSN/MYH9/PARVA/ZMPSTE24	18
GO:0045785	positive regulation of cell adhesion	38/862	388/17913	2.69491e-05	0.000809397	0.000564269	ADAM19/AIF1/APOA1/BCL6/CCL2/CD209/CD44/CORO1A/DOCK1/DUSP26/FN1/FRMD5/FYN/GCNT2/GSK3B/HAVCR2/IL6/ITGA5/ITGB2/JAK2/LYN/MAP3K8/MAP4K4/NFKBIZ/NID1/PPM1F/PRKCQ/PTPN11/RELA/RHOA/S100A10/SFRP1/SOCS1/TFRC/VWC2/XBP1/ZFHX3/ZMIZ1	38
GO:0002026	regulation of the force of heart contraction	8/862	27/17913	2.72816e-05	0.000814729	0.000567987	ATP1A1/ATP1A2/ATP2B4/MYH6/NOS3/PLN/RYR2/SLC8A1	8
GO:0014896	muscle hypertrophy	17/862	113/17913	2.77953e-05	0.00082538	0.000575412	ATP2B4/CAV3/CYBA/EDN1/ERRFI1/GATA4/GATA6/HAMP/LMCD1/LMNA/MEF2C/MYH6/PDLIM5/RGS2/RYR2/SORBS2/TNFRSF1A	17
GO:0032835	glomerulus development	12/862	61/17913	2.81415e-05	0.000830964	0.000579305	EGR1/GPR4/HEYL/MEF2C/NID1/OSR1/PDGFRA/PDGFRB/PECAM1/PLCE1/PROM1/WWTR1	12
GO:0018108	peptidyl-tyrosine phosphorylation	35/862	346/17913	2.84015e-05	0.000833956	0.000581391	APP/AXL/CD44/DDR1/DOK7/DYRK1B/ERRFI1/FES/FGF7/FGR/FYN/HBEGF/HCK/HCLS1/HYAL2/IL6/ITGA5/ITGB2/JAK2/LILRA5/LYN/MAP2K1/MAP2K5/MVP/PDGFRA/PDGFRB/PECAM1/PRKCD/PTPN1/SFRP1/SOCS1/STAT3/TNFRSF1A/TP53/WEE1	35
GO:0046209	nitric oxide metabolic process	14/862	81/17913	2.89588e-05	0.000844864	0.000588995	AIF1/ATP2B4/CYP1B1/EDN1/GLA/ITGB2/JAK2/KLF2/KLF4/NOS3/PKD2/RGN/SIRPA/ZC3H12A	14
GO:0016054	organic acid catabolic process	28/862	250/17913	2.92552e-05	0.000844864	0.000588995	ABHD10/ACAA1/ACAT1/ACOT8/ACOX2/ADHFE1/AIG1/ALDH5A1/ATP2B4/CD44/CPT1B/CRYM/DECR1/EHHADH/ETFDH/GCDH/GOT1/HIBADH/HSD17B10/HSD17B4/HYAL2/LYVE1/MLYCD/NOS3/PLA2G15/QDPR/SCP2/SDSL	28
GO:0046395	carboxylic acid catabolic process	28/862	250/17913	2.92552e-05	0.000844864	0.000588995	ABHD10/ACAA1/ACAT1/ACOT8/ACOX2/ADHFE1/AIG1/ALDH5A1/ATP2B4/CD44/CPT1B/CRYM/DECR1/EHHADH/ETFDH/GCDH/GOT1/HIBADH/HSD17B10/HSD17B4/HYAL2/LYVE1/MLYCD/NOS3/PLA2G15/QDPR/SCP2/SDSL	28
GO:0006986	response to unfolded protein	21/862	161/17913	3.1067e-05	0.000892286	0.000622056	ATF3/BAG3/CCL2/COPS5/CREB3L2/DDIT3/EIF2AK3/EP300/EXTL1/GOSR2/HSPA8/HSPB7/LMNA/MFN2/PTPN1/SERPINH1/SRPRB/THBS1/TLN1/TSPYL2/XBP1	21
GO:0018212	peptidyl-tyrosine modification	35/862	349/17913	3.40088e-05	0.000971469	0.000677258	APP/AXL/CD44/DDR1/DOK7/DYRK1B/ERRFI1/FES/FGF7/FGR/FYN/HBEGF/HCK/HCLS1/HYAL2/IL6/ITGA5/ITGB2/JAK2/LILRA5/LYN/MAP2K1/MAP2K5/MVP/PDGFRA/PDGFRB/PECAM1/PRKCD/PTPN1/SFRP1/SOCS1/STAT3/TNFRSF1A/TP53/WEE1	35
GO:0001505	regulation of neurotransmitter levels	33/862	321/17913	3.4562e-05	0.000981936	0.000684555	AIF1/ALDH5A1/ATP1A2/ATP2B4/CACNB2/CAMK2A/CLN3/CYP1B1/EDN1/GLA/GSK3B/HSPA8/ITGB2/JAK2/KLF2/KLF4/MAOB/MEF2C/NAAA/NOS3/PHGDH/PKD2/PNKD/PPFIA4/RGN/RGS2/RHOT1/SDSL/SHMT2/SIRPA/SLC30A1/SNCA/ZC3H12A	33
GO:0010043	response to zinc ion	10/862	44/17913	3.52559e-05	0.000996265	0.000694544	ATP13A2/HAMP/MT1A/MT1E/MT1G/MT1M/MT1X/MT2A/PLN/S100A8	10
GO:0035966	response to topologically incorrect protein	22/862	175/17913	3.61212e-05	0.00101526	0.000707784	ATF3/BAG3/CCL2/COPS5/CREB3L2/DDIT3/EIF2AK3/EP300/EXTL1/GOSR2/HSPA8/HSPB7/LMNA/MFN2/PTPN1/SDF2L1/SERPINH1/SRPRB/THBS1/TLN1/TSPYL2/XBP1	22
GO:1990776	response to angiotensin	8/862	28/17913	3.65916e-05	0.00102301	0.000713188	ACTN2/AGTR1/AGTRAP/CAMK2A/CYBA/CYBB/PRKCD/RELA	8
GO:0019722	calcium-mediated signaling	23/862	188/17913	3.74545e-05	0.00104159	0.000726145	AGTR1/ATP1A2/ATP1B1/ATP2B4/CASQ1/EDN1/EIF2AK3/FHL2/GSK3B/HRC/LMCD1/MYOZ2/NUDT4/PKD2/PLCE1/PLEK/PLN/RGN/RYR2/SGCD/SLC8A1/TNNI3/ZMPSTE24	23
GO:0032675	regulation of interleukin-6 production	19/862	139/17913	3.8093e-05	0.00104391	0.000727756	AIF1/APP/CEBPB/CYBA/F2RL1/FCER1G/HAVCR2/HYAL2/IL6/IRAK3/KLF2/LILRA5/MBP/PTPN11/SIRPA/STAT3/TYROBP/XBP1/ZC3H12A	19
GO:0051384	response to glucocorticoid	19/862	139/17913	3.8093e-05	0.00104391	0.000727756	AGL/AIF1/ALPL/CASP3/CDKN1A/DDIT4/DUSP1/EDN1/ERRFI1/FAM107A/FBXO32/FOS/GOT1/IL6/KRAS/MAOB/RHOA/SLIT2/ZFP36	19
GO:0032680	regulation of tumor necrosis factor production	20/862	151/17913	3.81335e-05	0.00104391	0.000727756	APP/AXL/BCL3/CD14/CYBA/CYBB/ERRFI1/FCER1G/GPNMB/HAVCR2/IRAK3/JAK2/LILRA5/LY96/PTPN11/SIRPA/THBS1/TYROBP/ZC3H12A/ZFP36	20
GO:0046916	cellular transition metal ion homeostasis	14/862	83/17913	3.84208e-05	0.00104632	0.000729439	ABCG2/APP/ATP13A2/HAMP/HEPH/MT2A/MYC/S100A8/S100A9/SCO1/SCO2/SLC30A1/SLC30A2/TFRC	14
GO:0007569	cell aging	17/862	116/17913	3.92408e-05	0.00106314	0.000741167	BCL6/CDKN1A/KRAS/LMNA/MAP2K1/MAP3K3/MME/NAMPT/OPA1/PLK2/PRKCD/SERPINE1/TP53/VASH1/YPEL3/ZMIZ1/ZMPSTE24	17
GO:0055076	transition metal ion homeostasis	16/862	105/17913	4.04419e-05	0.00109006	0.000759936	ABCG2/APP/ATP13A2/HAMP/HEPH/HYAL2/MT2A/MYC/PICALM/S100A8/S100A9/SCO1/SCO2/SLC30A1/SLC30A2/TFRC	16
GO:0044242	cellular lipid catabolic process	23/862	189/17913	4.0747e-05	0.00109269	0.000761764	ACAA1/ACOT8/ACOX2/AIG1/ASAH1/BCO2/CPT1B/CYP1B1/DECR1/EHHADH/ETFDH/GCDH/GLA/HSD17B4/LDLR/LIPG/MLYCD/PLA2G15/PLA2G4C/PRDX6/PRKCD/SCP2/SGPL1	23
GO:0034599	cellular response to oxidative stress	31/862	296/17913	4.15803e-05	0.00110937	0.000773395	AIF1/AIFM1/ATP13A2/AXL/BAG5/CYBA/CYBB/CYCS/CYP1B1/FOS/FYN/GATA4/IL6/IMPACT/JAK2/KLF2/KLF4/LONP1/MGST1/NOS3/PDGFRA/PKD2/PRDX6/PRKCD/RELA/RGN/SIRPA/SNCA/TP53/TXNRD1/ZC3H12A	31
GO:0030168	platelet activation	20/862	152/17913	4.19667e-05	0.00110938	0.000773399	ACTB/C1QTNF1/CLIC1/F8/FCER1G/FYN/GNA15/IL6/ITPR3/LYN/MYH9/NOS3/PDGFRA/PLEK/PRKCD/PRKCH/PRKCQ/PTPN11/TLN1/TSPAN32	20
GO:0033540	fatty acid beta-oxidation using acyl-CoA oxidase	6/862	15/17913	4.20026e-05	0.00110938	0.000773399	ACAA1/ACOT8/ACOX2/EHHADH/HSD17B4/SCP2	6
GO:0043502	regulation of muscle adaptation	16/862	106/17913	4.55409e-05	0.00119681	0.000834357	AIF1/ATP2B4/CASQ1/CAV3/EDN1/ERRFI1/FBXO32/HAMP/KLF4/LMCD1/LMNA/NOS3/RGS2/SGCA/TNFRSF1A/TNNT1	16
GO:0071346	cellular response to interferon-gamma	20/862	153/17913	4.61397e-05	0.00120652	0.000841123	AIF1/CAMK2A/CCL2/CD44/CDC42EP4/EDN1/GSN/HCK/HLA-DRB4/IFI30/IRF6/JAK2/MT2A/PRKCD/SIRPA/SOCS1/TP53/TRIM8/WAS/ZYX	20
GO:0071230	cellular response to amino acid stimulus	12/862	64/17913	4.64635e-05	0.00120897	0.000842832	BCL11A/CEBPB/COL4A1/CYBA/CYBB/FYN/IPO5/OPA1/PDGFRA/SOCS1/XBP1/ZEB1	12
GO:0010644	cell communication by electrical coupling	8/862	29/17913	4.84122e-05	0.00125112	0.000872216	ATP1A1/ATP1A2/ATP1B1/DBN1/GJA1/HRC/RYR2/SLC8A1	8
GO:0006006	glucose metabolic process	24/862	204/17913	4.85595e-05	0.00125112	0.000872216	ALDH5A1/ALDOC/ATF3/C1QTNF1/ENO1/ENO3/EP300/GOT1/GPI/GSK3B/IGFBP4/LRP5/MDH1/MIDN/MLYCD/OMA1/PDHB/PDK4/PFKM/RGN/SORBS1/TKTL1/TP53/ZMPSTE24	24
GO:0034405	response to fluid shear stress	9/862	37/17913	4.88426e-05	0.00125228	0.000873022	GJA1/HDAC3/KLF2/KLF4/MAP2K5/MEF2C/NOS3/PDGFRB/PKD2	9
GO:0031532	actin cytoskeleton reorganization	14/862	85/17913	5.04869e-05	0.00128193	0.000893694	ARHGDIA/ARHGDIB/FES/FGF7/GSN/HCK/HCLS1/MYH9/NOTCH2/PDGFRA/PLEK/PTPN1/RALA/RHOA	14
GO:1903901	negative regulation of viral life cycle	14/862	85/17913	5.04869e-05	0.00128193	0.000893694	BST2/FCN1/FCN3/GSN/IFI16/IFIT1/IFITM1/IFITM2/IFITM3/ISG20/PROX1/TNIP1/TRIM8/ZC3H12A	14
GO:0031102	neuron projection regeneration	11/862	55/17913	5.14468e-05	0.00130002	0.000906307	APOA1/JAK2/KLF4/MAP1B/MAP2K1/MAP4K4/MATN2/RGMA/SPP1/TNC/ULK1	11
GO:0042116	macrophage activation	15/862	96/17913	5.18785e-05	0.00130466	0.00090954	AIF1/APP/CD93/CTSC/HAVCR2/IL1RL1/IL6/ITGB2/LDLR/NAMPT/SNCA/THBS1/TYROBP/VSIG4/ZC3H12A	15
GO:0006733	oxidoreduction coenzyme metabolic process	23/862	192/17913	5.22394e-05	0.00130748	0.000911506	ALDOC/COQ3/COQ6/COQ7/COQ9/DDIT4/ENO1/ENO3/GALK1/GPD1L/GPI/LDHA/MDH1/NADK/NAMPT/NNMT/NUPR1/PDHB/PDSS1/PFKM/STAT3/TKT/TP53	23
GO:0036376	sodium ion export across plasma membrane	5/862	10/17913	5.2496e-05	0.00130767	0.000911642	ATP1A1/ATP1A2/ATP1B1/ATP1B3/SLC8A1	5
GO:0048678	response to axon injury	13/862	75/17913	5.37676e-05	0.00133303	0.000929319	AIF1/APOA1/JAK2/KLF4/LYN/MAP1B/MAP2K1/MATN2/RANGAP1/RGMA/SPP1/TNC/TYROBP	13
GO:0045428	regulation of nitric oxide biosynthetic process	12/862	65/17913	5.45206e-05	0.00134535	0.000937911	AIF1/ATP2B4/EDN1/GLA/ITGB2/JAK2/KLF2/KLF4/PKD2/RGN/SIRPA/ZC3H12A	12
GO:0051258	protein polymerization	26/862	232/17913	5.51389e-05	0.0013532	0.000943378	AIF1/ARPC1B/ARPC3/CASQ1/CAV3/CCL11/CORO1A/CYFIP1/DIAPH1/FAM107A/FES/FHOD3/FKBP4/GSN/HCK/HCLS1/JAK2/LMOD2/MAP1B/PRKCD/RHOA/SLIT2/SNCA/SPTAN1/SPTBN1/WAS	26
GO:0032640	tumor necrosis factor production	20/862	155/17913	5.56108e-05	0.0013532	0.000943378	APP/AXL/BCL3/CD14/CYBA/CYBB/ERRFI1/FCER1G/GPNMB/HAVCR2/IRAK3/JAK2/LILRA5/LY96/PTPN11/SIRPA/THBS1/TYROBP/ZC3H12A/ZFP36	20
GO:1903555	regulation of tumor necrosis factor superfamily cytokine production	20/862	155/17913	5.56108e-05	0.0013532	0.000943378	APP/AXL/BCL3/CD14/CYBA/CYBB/ERRFI1/FCER1G/GPNMB/HAVCR2/IRAK3/JAK2/LILRA5/LY96/PTPN11/SIRPA/THBS1/TYROBP/ZC3H12A/ZFP36	20
GO:0061041	regulation of wound healing	19/862	143/17913	5.66008e-05	0.00135972	0.000947924	C1QTNF1/CDKN1A/EDN1/F2RL1/GJA1/HBEGF/LYN/MYH9/NOS3/PDGFRA/PHLDB2/PLAU/PLEK/PRKCD/PRKCQ/SERPINE1/SOX15/THBS1/XBP1	19
GO:0001667	ameboidal-type cell migration	41/862	446/17913	5.6712e-05	0.00135972	0.000947924	ADAMTS9/APOA1/ARHGDIB/CAP1/CYP1B1/DOCK1/EDN1/FGF18/FGF7/FN1/GATA2/GPI/HBEGF/HYAL2/ID1/ITGB1/ITGB2/KLF4/MAP2K5/MAP3K3/MAP4K4/MEF2C/MTA2/MYH9/NOS3/PECAM1/PLK2/PPM1F/PROX1/PTPN11/RHOA/RTN4/SGPL1/SLC8A1/SLIT2/SOX18/STARD13/THBS1/TIMP1/VASH1/ZC3H12A	41
GO:0001819	positive regulation of cytokine production	41/862	446/17913	5.6712e-05	0.00135972	0.000947924	AIF1/APP/BCL3/BIRC3/CD14/CEBPB/CYBA/CYBB/CYP1B1/DDIT3/EGR1/EIF2AK3/EP300/F2RL1/FCER1G/FCN1/FGR/GATA4/GSDMD/HAVCR2/HEG1/HMGB2/HYAL2/IFI16/IL18R1/IL1RL1/IL6/JAK2/LILRA5/LY96/MBP/POLR3B/PRKCQ/PTPN11/RELA/SERPINE1/SPTBN1/STAT3/THBS1/TYROBP/XBP1	41
GO:0032535	regulation of cellular component size	32/862	315/17913	5.69136e-05	0.00135972	0.000947924	ACTN2/ARPC1B/ARPC3/ATP13A2/CAV3/CCL11/CORO1A/CYFIP1/EDN1/F2RL1/FHOD3/FN1/GSK3B/GSN/HCK/HCLS1/LMOD2/LRRC8A/MAP1B/MSN/PICALM/PLEK/PRKCD/PRR16/RHOA/RILP/RTN4/SLIT2/SPP1/SPTAN1/SPTBN1/WAS	32
GO:0003300	cardiac muscle hypertrophy	16/862	108/17913	5.74653e-05	0.00136669	0.000952783	ATP2B4/CAV3/EDN1/ERRFI1/GATA4/GATA6/HAMP/LMCD1/LMNA/MEF2C/MYH6/PDLIM5/RGS2/RYR2/SORBS2/TNFRSF1A	16
GO:0051056	regulation of small GTPase mediated signal transduction	32/862	316/17913	6.04887e-05	0.00143211	0.000998393	APOA1/ARHGAP1/ARHGAP24/ARHGDIA/ARHGDIB/ARHGEF12/ARHGEF17/ARHGEF18/ARHGEF9/BCL6/CHN1/F2RL1/FGD2/GARNL3/HEG1/ITGB1/JAK2/KRAS/LYN/LZTR1/MAP4K4/MFN2/NOTCH2/PDGFRB/PLCE1/RAC2/RHOA/RHOT1/SLIT2/SRGAP1/STARD13/TIMP2	32
GO:0007519	skeletal muscle tissue development	20/862	156/17913	6.09655e-05	0.00143693	0.00100175	ATF3/BTG2/CASQ1/EGR1/EP300/FOS/HEYL/HLF/KCNAB1/MEF2C/MYOCD/MYOM1/MYOZ2/NUPR1/RBM24/RHOA/SMYD1/SVIL/TAZ/TLL2	20
GO:0086065	cell communication involved in cardiac conduction	11/862	56/17913	6.12715e-05	0.00143769	0.00100228	ATP1A1/ATP1A2/ATP1B1/CACNB2/CTNNA3/GJA1/HRC/KCNA5/RYR2/SLC8A1/TNNI3K	11
GO:0061337	cardiac conduction	19/862	144/17913	6.23236e-05	0.00145588	0.00101496	ATP1A1/ATP1A2/ATP1B1/ATP1B3/ATP2B4/CACNB2/CASQ1/CTNNA3/GJA1/HRC/ITPR3/KCNA5/KCNJ2/PLN/RYR2/SCN2B/SLC8A1/TNNI3K/ZMPSTE24	19
GO:0090075	relaxation of muscle	8/862	30/17913	6.32499e-05	0.00147098	0.00102549	ATP1A1/ATP1A2/ATP1B1/HRC/KCNJ2/PLN/RGS2/SLC8A1	8
GO:0022407	regulation of cell-cell adhesion	37/862	389/17913	6.37557e-05	0.0014738	0.00102746	ADAM19/AIF1/APOA1/BCL6/C1QTNF1/CASP3/CCL2/CD209/CD44/CEBPB/CORO1A/FYN/GCNT2/GPNMB/HAVCR2/IL6/ITGB2/JAK2/KLF4/LRRC32/LYN/MAP2K5/MAP3K8/MBP/NFKBIZ/PPM1F/PRKCD/PRKCQ/PTPN11/RELA/RHOA/SOCS1/TFRC/VSIG4/XBP1/ZC3H12A/ZMIZ1	37
GO:0046328	regulation of JNK cascade	21/862	169/17913	6.40076e-05	0.0014738	0.00102746	APP/COPS5/DVL3/EDN1/F2RL1/FGD2/GADD45A/GADD45B/GADD45G/HDAC3/HIPK2/LTBR/MAP3K6/MAP4K4/MDFIC/PTPN1/SFRP1/SH3RF1/SH3RF2/SIRPA/ZMYND11	21
GO:0055075	potassium ion homeostasis	6/862	16/17913	6.44722e-05	0.0014738	0.00102746	ATP1A1/ATP1A2/ATP1B1/ATP1B3/KCNA5/KCNJ2	6
GO:0042743	hydrogen peroxide metabolic process	10/862	47/17913	6.45462e-05	0.0014738	0.00102746	CYBA/CYBB/FYN/MAOB/NNT/PXDN/PXDNL/RAC2/SNCA/STAT3	10
GO:0070371	ERK1 and ERK2 cascade	30/862	289/17913	6.47734e-05	0.0014738	0.00102746	APP/ATF3/CCL11/CD44/DUSP1/DUSP26/EMILIN1/ERRFI1/F2RL1/FGF18/FN1/GATA4/GCNT2/GPNMB/HAVCR2/KLF4/LYN/MAP2K1/MARCO/MYC/NOTCH2/PDGFRA/PDGFRB/PLA2G2A/PTPN1/PTPN11/SIRPA/TNFAIP8L3/TNIP1/WNK2	30
GO:0002027	regulation of heart rate	15/862	98/17913	6.62596e-05	0.00150112	0.00104651	CACNB2/CAV3/CTNNA3/EDN1/GPD1L/HRC/KCNA5/KCNJ2/MYH6/PLN/POPDC2/RYR2/SCN2B/SLC8A1/TNNI3K	15
GO:0070997	neuron death	34/862	347/17913	6.97871e-05	0.00157425	0.00109749	AIFM1/APP/ATP13A2/AXL/BAG5/BTG2/CASP3/CCL2/CEBPB/CLN3/CORO1A/DDIT3/DDIT4/DPYSL4/EGR1/ELK1/FOS/FYN/GPNMB/GSK3B/HIPK2/ITGB2/JAK2/KRAS/MEF2C/NAMPT/NUPR1/PICALM/RHOA/SNCA/STAT3/TP53/TP53BP2/TYROBP	34
GO:0071260	cellular response to mechanical stimulus	13/862	77/17913	7.14101e-05	0.00159235	0.0011101	ATP1A1/ATP1A2/BAG3/CYBA/GADD45A/GJA1/GOT1/KCNJ2/LTBR/PTPN11/SLC2A1/SLC38A2/TNFRSF1A	13
GO:0090398	cellular senescence	13/862	77/17913	7.14101e-05	0.00159235	0.0011101	BCL6/CDKN1A/KRAS/MAP2K1/MAP3K3/NAMPT/OPA1/PLK2/PRKCD/TP53/VASH1/YPEL3/ZMPSTE24	13
GO:0070555	response to interleukin-1	22/862	183/17913	7.14982e-05	0.00159235	0.0011101	APP/CCL2/CEBPB/CYBA/EDN1/EGR1/FBXW11/HYAL2/IL6/IRAK3/KLF2/MAP3K3/MAP3K8/MTHFR/MYLK3/NFKBIA/RELA/SFRP1/SIRPA/SNCA/USP10/ZC3H12A	22
GO:0035725	sodium ion transmembrane transport	16/862	110/17913	7.20537e-05	0.00159795	0.00111401	ATP1A1/ATP1A2/ATP1B1/ATP1B3/ATP2B4/CAV3/GPD1L/KLHL24/OSR1/PKD2/PTPN3/SCN2B/SLC8A1/SLMAP/WNK2/YWHAH	16
GO:0086012	membrane depolarization during cardiac muscle cell action potential	7/862	23/17913	7.25565e-05	0.00159795	0.00111401	ATP1A2/CACNB2/CAV3/KCNJ2/SCN2B/SLC8A1/SLMAP	7
GO:0046686	response to cadmium ion	11/862	57/17913	7.26619e-05	0.00159795	0.00111401	CYB5A/CYBB/FOS/GOT1/GSN/MT1A/MT1E/MT1G/MT1X/NPC1/SLC30A1	11
GO:0048525	negative regulation of viral process	15/862	99/17913	7.46775e-05	0.00163544	0.00114014	BST2/FCN1/FCN3/GSN/IFI16/IFIT1/IFITM1/IFITM2/IFITM3/ISG20/PROX1/TNIP1/TRIM8/ZC3H12A/ZFP36	15
GO:1902904	negative regulation of supramolecular fiber organization	17/862	122/17913	7.52443e-05	0.00164101	0.00114403	CAV3/CORO1A/EMILIN1/FHOD3/FKBP4/GSN/HSPA8/LDLR/LMOD2/MAP1B/PHLDB2/PRKCD/SLIT2/SNCA/SPTAN1/SPTBN1/WAS	17
GO:0048732	gland development	39/862	422/17913	7.62766e-05	0.00165665	0.00115493	ACAT1/ALDH1A3/APOA1/CAPN1/CAV3/CCL11/CEBPB/DDR1/FASN/FEM1B/FGF7/FKBP4/GATA2/GATA6/GJA1/HAMP/IRF6/JAK2/KRAS/MAFB/MAP2K1/MSN/MSX1/NME1/PDGFRA/PKD2/PROX1/PTPN3/QDPR/RELA/RGN/RTN4/SERPINA5/SFRP1/SOCS2/TGFBR3/TNC/XBP1/ZMPSTE24	39
GO:0015980	energy derivation by oxidation of organic compounds	28/862	264/17913	7.73195e-05	0.00167239	0.00116591	AGL/ALDH5A1/COQ9/COX15/CYCS/ETFDH/FASTKD1/GFPT2/GSK3B/ME3/MYC/NDUFAF2/NDUFB3/NDUFB6/NDUFC1/NDUFS2/NNT/PDHB/PPP1R3C/PYGB/SDHA/SHMT2/SNCA/SORBS1/SUCLG1/TAZ/TP53/UQCRFS1	28
GO:0014897	striated muscle hypertrophy	16/862	111/17913	8.04977e-05	0.001734	0.00120885	ATP2B4/CAV3/EDN1/ERRFI1/GATA4/GATA6/HAMP/LMCD1/LMNA/MEF2C/MYH6/PDLIM5/RGS2/RYR2/SORBS2/TNFRSF1A	16
GO:0051385	response to mineralocorticoid	8/862	31/17913	8.16791e-05	0.00175227	0.00122159	AIFM1/CDKN1A/CYBA/CYBB/EDN1/FOS/KRAS/MAOB	8
GO:0008064	regulation of actin polymerization or depolymerization	19/862	147/17913	8.26908e-05	0.00176676	0.00123169	ACTN2/ARPC1B/ARPC3/CCL11/CORO1A/CYFIP1/F2RL1/FHOD3/GSN/HCK/HCLS1/LMOD2/PLEK/PRKCD/RHOA/SLIT2/SPTAN1/SPTBN1/WAS	19
GO:0051701	interaction with host	24/862	211/17913	8.32945e-05	0.0017691	0.00123332	AXL/CD209/CTSB/FCN1/FCN3/GSN/HIPK2/HYAL2/IFIT1/IFITM1/IFITM2/IFITM3/ITGA5/ITGB1/ITGB5/LDLR/NPC1/PVR/SLC22A5/TFRC/TNIP1/TRIM8/VAMP8/ZC3H12A	24
GO:0001508	action potential	17/862	123/17913	8.34735e-05	0.0017691	0.00123332	ATP1A1/ATP1A2/ATP1B1/CACNB2/CAV3/CLN3/CTNNA3/GJA1/GPD1L/KCNA5/KCNJ2/PTPN3/RYR2/SCN2B/SLC8A1/SLMAP/YWHAH	17
GO:0051047	positive regulation of secretion	38/862	409/17913	8.39866e-05	0.00177283	0.00123592	AIF1/ATP13A2/C1QTNF1/CACNB2/CD14/CYBA/EDN1/F2RL1/FCER1G/FCN1/FGR/GATA2/GJA1/GPI/GSDMD/HAVCR2/HGS/HYAL2/IL1RL1/IL6/ITGB2/JAK2/LILRA5/MBP/MYOM1/NADK/OXCT1/PTPN11/RAB15/RETN/S100A8/SNCA/SOX4/SPP1/SPTBN1/VAMP8/VSNL1/XBP1	38
GO:0032370	positive regulation of lipid transport	11/862	58/17913	8.58175e-05	0.00179704	0.0012528	ANXA2/APOA1/C1QTNF1/EDN1/LIPG/NFKBIA/PLTP/PRKCD/RETN/SCP2/SPP1	11
GO:0070527	platelet aggregation	11/862	58/17913	8.58175e-05	0.00179704	0.0012528	ACTB/C1QTNF1/CLIC1/LYN/MYH9/PDGFRA/PLEK/PRKCD/PRKCQ/TLN1/TSPAN32	11
GO:0060419	heart growth	16/862	112/17913	8.9797e-05	0.00187291	0.0013057	CAV3/EDN1/GATA4/GATA6/GJA1/HAMP/HEG1/MEF2C/MEIS1/MYH6/PDLIM5/PIM1/PROX1/RGS2/SORBS2/TGFBR3	16
GO:0030832	regulation of actin filament length	19/862	148/17913	9.06816e-05	0.00187697	0.00130853	ACTN2/ARPC1B/ARPC3/CCL11/CORO1A/CYFIP1/F2RL1/FHOD3/GSN/HCK/HCLS1/LMOD2/PLEK/PRKCD/RHOA/SLIT2/SPTAN1/SPTBN1/WAS	19
GO:0019318	hexose metabolic process	26/862	239/17913	9.07061e-05	0.00187697	0.00130853	ALDH5A1/ALDOC/ATF3/C1QTNF1/ENO1/ENO3/EP300/GALK1/GOT1/GPI/GSK3B/IGFBP4/LRP5/MDH1/MIDN/MLYCD/MPI/OMA1/PDHB/PDK4/PFKM/RGN/SORBS1/TKTL1/TP53/ZMPSTE24	26
GO:1903532	positive regulation of secretion by cell	36/862	381/17913	9.12144e-05	0.00188009	0.0013107	AIF1/ATP13A2/C1QTNF1/CACNB2/CD14/EDN1/F2RL1/FCER1G/FCN1/FGR/GATA2/GJA1/GPI/GSDMD/HAVCR2/HGS/HYAL2/IL1RL1/IL6/ITGB2/JAK2/LILRA5/MBP/MYOM1/NADK/OXCT1/PTPN11/RAB15/RETN/SNCA/SOX4/SPP1/SPTBN1/VAMP8/VSNL1/XBP1	36
GO:1902224	ketone body metabolic process	5/862	11/17913	9.24268e-05	0.001892	0.00131901	ACAT1/BDH1/OXCT1/OXCT2/TYRP1	5
GO:0050708	regulation of protein secretion	41/862	456/17913	9.2749e-05	0.001892	0.00131901	AIF1/APOA1/ATP13A2/CD14/F2RL1/FCN1/FGR/FN1/GJA1/GPI/GSDMD/HAVCR2/HYAL2/IL1RL1/IL6/ITPR3/JAK2/KCNA5/LILRA5/LRRC32/LYN/MAP4K4/MBP/MIDN/MYOM1/NADK/NDUFAF2/OXCT1/PTPN11/RAB11FIP5/SERPINB1/SFRP1/SLC25A4/SLC2A1/SOCS1/SOX4/SPTBN1/SRGN/VSNL1/XBP1/ZC3H12A	41
GO:0060326	cell chemotaxis	27/862	253/17913	9.28724e-05	0.001892	0.00131901	AGTR1/AIF1/CCL11/CCL2/CORO1A/DUSP1/EDN1/F2RL1/FGF18/HBEGF/HMGB2/IL6/ITGB2/LYN/MMP28/PARVA/PDGFRA/PDGFRB/PRKCD/PRKCQ/RAC2/S100A12/S100A8/S100A9/SERPINE1/SLIT2/THBS1	27
GO:0071706	tumor necrosis factor superfamily cytokine production	20/862	161/17913	9.52277e-05	0.00193243	0.00134719	APP/AXL/BCL3/CD14/CYBA/CYBB/ERRFI1/FCER1G/GPNMB/HAVCR2/IRAK3/JAK2/LILRA5/LY96/PTPN11/SIRPA/THBS1/TYROBP/ZC3H12A/ZFP36	20
GO:0055003	cardiac myofibril assembly	6/862	17/17913	9.5592e-05	0.00193243	0.00134719	FHOD3/MYLK3/NEBL/PDGFRA/PDGFRB/PROX1	6
GO:0042594	response to starvation	21/862	174/17913	9.78564e-05	0.0019625	0.00136815	ACAT1/ADSSL1/ATF3/CDKN1A/DDIT3/EIF2AK3/GNPAT/HAMP/HSPA8/IFI16/IMPACT/OXCT1/PDK4/SFRP1/SLC2A1/SLC38A2/TP53/ULK1/XBP1/ZC3H12A/ZFP36	21
GO:0090066	regulation of anatomical structure size	40/862	442/17913	9.78705e-05	0.0019625	0.00136815	ACTN2/AGTR1/ARPC1B/ARPC3/ATP13A2/ATP1A2/CAV3/CCL11/CORO1A/CYFIP1/EDN1/EDNRA/F2RL1/FHOD3/FN1/GJA1/GSK3B/GSN/HCK/HCLS1/KCNA5/LMOD2/LRRC8A/MAP1B/MSN/NOS3/PICALM/PLEK/PRKCD/PRR16/RGS2/RHOA/RILP/RTN4/SLC8A1/SLIT2/SPP1/SPTAN1/SPTBN1/WAS	40
GO:0086064	cell communication by electrical coupling involved in cardiac conduction	7/862	24/17913	9.81998e-05	0.0019625	0.00136815	ATP1A1/ATP1A2/ATP1B1/GJA1/HRC/RYR2/SLC8A1	7
GO:0032635	interleukin-6 production	19/862	149/17913	9.93471e-05	0.00197791	0.0013789	AIF1/APP/CEBPB/CYBA/F2RL1/FCER1G/HAVCR2/HYAL2/IL6/IRAK3/KLF2/LILRA5/MBP/PTPN11/SIRPA/STAT3/TYROBP/XBP1/ZC3H12A	19
GO:0070509	calcium ion import	12/862	69/17913	0.000100006	0.00198352	0.00138281	ATP2B4/CACNB2/CAV3/CCL2/FYN/OPA1/PDGFRB/PKD2/PLN/SLC30A1/SLC8A1/ZMPSTE24	12
GO:0045765	regulation of angiogenesis	36/862	383/17913	0.000101399	0.00200359	0.0013968	ADAMTS9/AGTR1/CCL11/COL4A2/CYBB/CYP1B1/EMILIN1/FGF18/GATA2/GATA4/GATA6/GPNMB/GPR4/HGS/HIPK2/ID1/IL6/ITGA5/ITGB1/ITGB2/KLF2/KLF4/MAP2K5/MAP3K3/NOS3/PLK2/RHOA/SERPINE1/SFRP1/STARD13/STAT3/THBS1/VASH1/WARS/XBP1/ZC3H12A	36
GO:0097237	cellular response to toxic substance	26/862	241/17913	0.000104088	0.00204901	0.00142847	ABCG2/ACTB/AIFM1/ALOX5AP/AXL/CYBB/CYP1B1/EGR1/IL6/IMPACT/KLF2/KLF4/MGST1/MSX1/NNT/NOS3/PRDX6/PRKCD/PXDN/PXDNL/RELA/RGN/S100A9/SIRPA/TXNRD1/ZC3H12A	26
GO:0050886	endocrine process	13/862	80/17913	0.000107217	0.00210274	0.00146592	AGTR1/C1QTNF1/CTSG/CYBA/EDN1/F2RL1/KRAS/MME/NOS3/PTPN11/RAB11FIP5/RETN/RHOA	13
GO:0110053	regulation of actin filament organization	25/862	228/17913	0.000108356	0.00211718	0.00147598	ACTN2/APOA1/ARPC1B/ARPC3/CCL11/CORO1A/CYFIP1/F2RL1/FHOD3/GSN/HCK/HCLS1/ID1/LMOD2/PHLDB2/PLEK/PPM1F/PRKCD/RHOA/S100A10/SFRP1/SLIT2/SPTAN1/SPTBN1/WAS	25
GO:0006816	calcium ion transport	38/862	415/17913	0.00011384	0.00221328	0.00154298	ANXA2/ANXA5/ATP1A2/ATP1B1/ATP2B4/CACNB2/CAMK2A/CASQ1/CAV3/CCL2/CORO1A/CYBA/DDIT3/DIAPH1/FYN/GJA1/HRC/ITPR3/LILRA5/LYN/NOS3/OPA1/ORAI3/PDGFRB/PKD1L2/PKD2/PLN/PMPCB/RAMP1/RGN/RHOA/RYR2/SEC61A1/SLC30A1/SLC8A1/SNCA/VDAC1/ZMPSTE24	38
GO:0070661	leukocyte proliferation	28/862	270/17913	0.000114117	0.00221328	0.00154298	AIF1/BCL6/BST2/CASP3/CD209/CDKN1A/CEBPB/CORO1A/DOCK2/F2RL1/FYN/GJA1/GPNMB/HAVCR2/IL6/LRRC32/LYN/MEF2C/MSN/PRKCD/PRKCQ/RAC2/SH3RF1/SLC39A10/TFRC/TP53/TYROBP/VSIG4	28
GO:0098659	inorganic cation import across plasma membrane	9/862	41/17913	0.000115707	0.00222768	0.00155302	ATP1A1/ATP1A2/ATP1B1/ATP1B3/ATP2B4/FYN/KCNJ2/SLC30A1/SLC8A1	9
GO:0099587	inorganic ion import across plasma membrane	9/862	41/17913	0.000115707	0.00222768	0.00155302	ATP1A1/ATP1A2/ATP1B1/ATP1B3/ATP2B4/FYN/KCNJ2/SLC30A1/SLC8A1	9
GO:0006606	protein import into nucleus	15/862	103/17913	0.000118417	0.00227153	0.0015836	BAG3/CDKN1A/HCLS1/HDAC3/HYAL2/IPO5/LMNA/MDFIC/NFKBIA/PKIG/PRICKLE1/PRKCD/STAT3/TP53/ZC3H12A	15
GO:0061448	connective tissue development	26/862	243/17913	0.000119208	0.00227839	0.00158837	ACAT1/CD44/CHRDL2/CHSY1/CREB3L2/DYRK1B/EDN1/EGR1/EIF2AK3/FGF18/GPR4/HYAL2/LRP5/MEF2C/MGP/MSX1/MUSTN1/OSR1/OXCT1/PDGFRB/RELA/SERPINH1/TIMP1/XBP1/ZEB1/ZMPSTE24	26
GO:0070372	regulation of ERK1 and ERK2 cascade	28/862	271/17913	0.000121584	0.00230997	0.00161039	APP/ATF3/CD44/DUSP1/DUSP26/EMILIN1/ERRFI1/F2RL1/FGF18/FN1/GATA4/GCNT2/GPNMB/HAVCR2/KLF4/LYN/MAP2K1/MARCO/NOTCH2/PDGFRA/PDGFRB/PLA2G2A/PTPN1/PTPN11/SIRPA/TNFAIP8L3/TNIP1/WNK2	28
GO:0032755	positive regulation of interleukin-6 production	13/862	81/17913	0.000122179	0.00230997	0.00161039	AIF1/APP/CYBA/F2RL1/FCER1G/HYAL2/IL6/LILRA5/MBP/PTPN11/STAT3/TYROBP/XBP1	13
GO:0051899	membrane depolarization	13/862	81/17913	0.000122179	0.00230997	0.00161039	ATP1A2/CACNB2/CAV3/EDN1/GJA1/GOT1/GPD1L/KCNJ2/PTPN3/SCN2B/SLC8A1/SLMAP/YWHAH	13
GO:0032388	positive regulation of intracellular transport	23/862	203/17913	0.000123284	0.00232252	0.00161914	ACTN2/ANXA2/B3GAT3/BAG3/CACNB2/FCER1G/FGR/FYN/GATA2/GSK3B/HCLS1/HDAC3/HYAL2/IPO5/ITGB2/MSN/PRKCD/RAC2/SCP2/TP53/VAMP8/XPO4/ZC3H12A	23
GO:0019216	regulation of lipid metabolic process	37/862	402/17913	0.000125604	0.00235777	0.00164371	AGTR1/APOA1/ASAH1/ATP1A1/EGR1/FASN/FGR/FHL2/G0S2/HDAC3/KLF4/LDLR/LYN/MLYCD/ORMDL3/PDGFRA/PDGFRB/PDK4/PIK3IP1/PPP2R5A/PRKCD/PROX1/RDH10/RGL1/RGN/SCD/SERPINA3/SNCA/SOCS1/SOCS2/SORBS1/TAZ/TM7SF2/TNFAIP8L3/TNFRSF1A/TXNRD1/ZMPSTE24	37
GO:1904385	cellular response to angiotensin	7/862	25/17913	0.000130757	0.00244576	0.00170505	ACTN2/AGTR1/AGTRAP/CAMK2A/CYBA/PRKCD/RELA	7
GO:0042554	superoxide anion generation	8/862	33/17913	0.000131975	0.0024598	0.00171484	AATF/CYBA/CYBB/EDN1/F2RL1/ITGB2/PRKCD/TYROBP	8
GO:0001501	skeletal system development	42/862	479/17913	0.000133397	0.0024775	0.00172718	ALPL/ANXA2/CD44/CDH11/CHRDL2/CHSY1/CREB3L2/EDN1/EIF2AK3/EP300/EXTL1/FGF18/FGR/GJA1/HYAL2/LRP5/MEF2C/MEIS1/MGP/MSX1/MUSTN1/NOTCH2/OSR1/PDGFRA/PTPN11/RDH10/RELA/RGN/RHOA/SERPINH1/SFRP1/SGPL1/SLC39A1/SOX4/TEAD4/TIMP1/TIPARP/TNFRSF11B/TP53/TYROBP/ZEB1/ZMPSTE24	42
GO:0060538	skeletal muscle organ development	20/862	165/17913	0.000133932	0.00247869	0.00172802	ATF3/BTG2/CASQ1/EGR1/EP300/FOS/HEYL/HLF/KCNAB1/MEF2C/MYOCD/MYOM1/MYOZ2/NUPR1/RBM24/RHOA/SMYD1/SVIL/TAZ/TLL2	20
GO:0032611	interleukin-1 beta production	14/862	93/17913	0.000138019	0.00254536	0.00177449	APOA1/APP/EGR1/ERRFI1/F2RL1/GSDMD/IFI16/JAK2/LILRA5/S1PR3/SERPINB1/SIRPA/TYROBP/ZC3H12A	14
GO:0032651	regulation of interleukin-1 beta production	13/862	82/17913	0.000138905	0.00255275	0.00177965	APOA1/APP/EGR1/ERRFI1/GSDMD/IFI16/JAK2/LILRA5/S1PR3/SERPINB1/SIRPA/TYROBP/ZC3H12A	13
GO:0060627	regulation of vesicle-mediated transport	42/862	480/17913	0.000139615	0.00255685	0.0017825	ACTN2/ANKRD13A/ANXA2/APOA1/ARHGAP1/ATP13A2/AXL/CACNB2/CAMK2A/CAV3/CCL2/CD14/CORO1A/CYBA/DOCK2/F2RL1/FCER1G/FES/FGR/GATA2/GRASP/GSK3B/HCK/HGS/ITGB2/LRSAM1/LYN/MAP2K1/MSN/PICALM/PTPN1/RAB15/RAC2/RALA/SERPINE1/SGIP1/SH3GL2/SIRPA/SNCA/USP46/VAMP8/VSNL1	42
GO:0035265	organ growth	21/862	179/17913	0.000146724	0.00267771	0.00186676	CAV3/EDN1/FGF7/GATA4/GATA6/GJA1/HAMP/HEG1/MEF2C/MEIS1/MYH6/PDGFRB/PDLIM5/PIM1/PROX1/PTPN11/RGS2/SORBS2/TGFBR3/WWC1/ZMPSTE24	21
GO:0003206	cardiac chamber morphogenesis	17/862	129/17913	0.000151574	0.00273908	0.00190955	CAV3/GATA4/GATA6/HEG1/HEYL/MEF2C/MYH6/NOS3/NOTCH2/PARVA/PROX1/RYR2/SLIT2/SOX4/TGFBR3/TNNI3/TP53	17
GO:0006744	ubiquinone biosynthetic process	5/862	12/17913	0.000152171	0.00273908	0.00190955	COQ3/COQ6/COQ7/COQ9/PDSS1	5
GO:0070486	leukocyte aggregation	5/862	12/17913	0.000152171	0.00273908	0.00190955	CD44/MSN/RAC2/S100A8/S100A9	5
GO:1901663	quinone biosynthetic process	5/862	12/17913	0.000152171	0.00273908	0.00190955	COQ3/COQ6/COQ7/COQ9/PDSS1	5
GO:0030308	negative regulation of cell growth	20/862	167/17913	0.000158045	0.00283511	0.00197649	APBB2/BCL11A/BCL6/BST2/CAV3/CDKN1A/DCBLD2/DCUN1D3/ENO1/GJA1/HYAL2/MSX1/RGS2/RTN4/SFRP1/SLIT2/SMARCA4/SPP1/TP53/TSPYL2	20
GO:0032271	regulation of protein polymerization	21/862	180/17913	0.00015875	0.00283806	0.00197855	ARPC1B/ARPC3/CAV3/CCL11/CORO1A/CYFIP1/FES/FHOD3/FKBP4/GSN/HCK/HCLS1/LMOD2/MAP1B/PRKCD/RHOA/SLIT2/SNCA/SPTAN1/SPTBN1/WAS	21
GO:0002791	regulation of peptide secretion	42/862	483/17913	0.000159873	0.00284846	0.0019858	AIF1/APOA1/ATP13A2/CD14/F2RL1/FCN1/FGR/FN1/GJA1/GPI/GSDMD/HAVCR2/HYAL2/IL1RL1/IL6/ITPR3/JAK2/KCNA5/LILRA5/LRRC32/LYN/MAP4K4/MBP/MIDN/MYOM1/NADK/NDUFAF2/OXCT1/PTPN11/RAB11FIP5/S100A8/SERPINB1/SFRP1/SLC25A4/SLC2A1/SOCS1/SOX4/SPTBN1/SRGN/VSNL1/XBP1/ZC3H12A	42
GO:0072006	nephron development	18/862	142/17913	0.000161924	0.00287525	0.00200447	ACAT1/EGR1/GPR4/HEYL/IRX2/KLHL3/MEF2C/MYC/NID1/OSR1/PDGFRA/PDGFRB/PECAM1/PKD2/PLCE1/PROM1/SEC61A1/WWTR1	18
GO:0032412	regulation of ion transmembrane transporter activity	25/862	234/17913	0.000163684	0.00289671	0.00201943	ACTN2/APP/ATP1A2/ATP1B1/ATP1B3/CACNB2/CAPN1/CASQ1/CAV3/CCL2/GPD1L/HRC/KCNAB1/KLHL24/MEF2C/OSR1/PKD2/PLN/PTPN3/RGN/RYR2/SCN2B/SLMAP/WNK2/YWHAH	25
GO:0009199	ribonucleoside triphosphate metabolic process	31/862	319/17913	0.000166565	0.00293074	0.00204316	ALDOC/ATP1A2/ATP1B1/COQ9/COX15/DDIT4/ENO1/ENO3/GALK1/GPI/HSPA8/LDHA/MOCS2/MYH6/NADK/NDUFB3/NDUFB6/NDUFC1/NDUFS2/NME1/NUPR1/OPA1/PFKM/RHOA/SHMT2/SNCA/STAT3/TAZ/TP53/UCK2/UQCRFS1	31
GO:0016999	antibiotic metabolic process	17/862	130/17913	0.000166722	0.00293074	0.00204316	ALDH2/ALDH5A1/CYBA/CYBB/CYP4B1/FYN/MAOB/ME3/NNT/PDHB/PXDN/PXDNL/RAC2/SDHA/SNCA/STAT3/SUCLG1	17
GO:0042771	intrinsic apoptotic signaling pathway in response to DNA damage by p53 class mediator	9/862	43/17913	0.000170842	0.00297575	0.00207454	BCL3/CD44/CDKN1A/DDIT4/EP300/HIPK2/IFI16/NUPR1/TP53	9
GO:0043300	regulation of leukocyte degranulation	9/862	43/17913	0.000170842	0.00297575	0.00207454	F2RL1/FCER1G/FES/FGR/GATA2/ITGB2/LYN/RAC2/VAMP8	9
GO:0061437	renal system vasculature development	7/862	26/17913	0.000171547	0.00297575	0.00207454	EGR1/GPR4/OSR1/PDGFRA/PDGFRB/PECAM1/PKD2	7
GO:0061440	kidney vasculature development	7/862	26/17913	0.000171547	0.00297575	0.00207454	EGR1/GPR4/OSR1/PDGFRA/PDGFRB/PECAM1/PKD2	7
GO:0070838	divalent metal ion transport	40/862	454/17913	0.000172943	0.0029901	0.00208454	ANXA2/ANXA5/ATP1A2/ATP1B1/ATP2B4/CACNB2/CAMK2A/CASQ1/CAV3/CCL2/CORO1A/CYBA/DDIT3/DIAPH1/FYN/GJA1/HRC/ITPR3/KCNJ2/LILRA5/LYN/NOS3/OPA1/ORAI3/PDGFRB/PKD1L2/PKD2/PLN/PMPCB/RAMP1/RGN/RHOA/RYR2/SEC61A1/SLC30A1/SLC39A1/SLC8A1/SNCA/VDAC1/ZMPSTE24	40
GO:1901342	regulation of vasculature development	38/862	425/17913	0.000185413	0.0031852	0.00222055	ADAMTS9/AGTR1/CCL11/COL4A2/CYBB/CYP1B1/EGR1/EMILIN1/FGF18/GATA2/GATA4/GATA6/GPNMB/GPR4/HGS/HIPK2/ID1/IL6/ITGA5/ITGB1/ITGB2/KLF2/KLF4/MAP2K5/MAP3K3/MYOCD/NOS3/PLK2/RHOA/SERPINE1/SFRP1/STARD13/STAT3/THBS1/VASH1/WARS/XBP1/ZC3H12A	38
GO:0043901	negative regulation of multi-organism process	21/862	182/17913	0.00018544	0.0031852	0.00222055	ANXA2/ARHGDIB/BST2/CTSG/FCN1/FCN3/GSN/HAVCR2/IFI16/IFIT1/IFITM1/IFITM2/IFITM3/ISG20/PROX1/TIMP1/TNIP1/TRIB1/TRIM8/ZC3H12A/ZFP36	21
GO:0035914	skeletal muscle cell differentiation	11/862	63/17913	0.000186409	0.00319142	0.00222489	ATF3/BTG2/EGR1/FOS/HEYL/HLF/MEF2C/MYOCD/NUPR1/RBM24/SMYD1	11
GO:0048608	reproductive structure development	38/862	426/17913	0.000194433	0.00330398	0.00230336	ADAM19/AXL/BSG/CASP3/CEBPB/CTSB/DNAJC19/FEM1B/FKBP4/GATA2/GATA4/GATA6/GJA1/HMGB2/HSD17B4/JUNB/MAP2K1/MGST1/MME/MYOCD/NOS3/NUPR1/OSR1/PDGFRA/PDGFRB/PKD2/PTPN11/RDH10/RETN/SERPINA5/SFRP1/SGPL1/SLIT2/SOX15/SPP1/TIPARP/TNC/VASH1	38
GO:0007044	cell-substrate junction assembly	14/862	96/17913	0.000194869	0.00330398	0.00230336	ACTN1/ACTN2/FAM107A/FN1/ITGA5/MAP4K4/PHLDB2/PPM1F/RHOA/S100A10/SFRP1/SORBS1/THBS1/TLN1	14
GO:0032652	regulation of interleukin-1 production	14/862	96/17913	0.000194869	0.00330398	0.00230336	APOA1/APP/EGR1/ERRFI1/GSDMD/HAVCR2/IFI16/JAK2/LILRA5/S1PR3/SERPINB1/SIRPA/TYROBP/ZC3H12A	14
GO:0034504	protein localization to nucleus	24/862	223/17913	0.000196379	0.00331886	0.00231374	BAG3/BCL3/CDKN1A/DCLK2/EIF2AK3/FYN/GSK3B/HCLS1/HDAC3/HYAL2/IPO5/LMNA/MDFIC/MSX1/NFKBIA/PKIG/PRICKLE1/PRKCD/RANGAP1/STAT3/TOR1AIP1/TP53/TRIM8/ZC3H12A	24
GO:0030193	regulation of blood coagulation	12/862	74/17913	0.000199712	0.00336438	0.00234547	C1QTNF1/EDN1/F2RL1/LYN/NOS3/PDGFRA/PLAU/PLEK/PRKCD/PRKCQ/SERPINE1/THBS1	12
GO:0032612	interleukin-1 production	15/862	108/17913	0.000203187	0.00341198	0.00237866	APOA1/APP/EGR1/ERRFI1/F2RL1/GSDMD/HAVCR2/IFI16/JAK2/LILRA5/S1PR3/SERPINB1/SIRPA/TYROBP/ZC3H12A	15
GO:0010975	regulation of neuron projection development	40/862	458/17913	0.000207662	0.00346499	0.00241561	ARHGDIA/BAG5/BCL11A/CHN1/CREB3L2/CYFIP1/DBN1/DVL3/EP300/FBXO38/FES/FKBP4/FN1/FYN/GSK3B/ID1/KLF4/LYN/MAP1B/MAP2K1/MAP4K4/MEF2C/NME1/OPA1/PDLIM5/PLK2/PTPRD/RGMA/RGS2/RHOA/RTN4/RTN4IP1/S100A9/SFRP1/SLIT2/SPOCK1/SPP1/SYT17/TRAK2/YWHAH	40
GO:0072511	divalent inorganic cation transport	40/862	458/17913	0.000207662	0.00346499	0.00241561	ANXA2/ANXA5/ATP1A2/ATP1B1/ATP2B4/CACNB2/CAMK2A/CASQ1/CAV3/CCL2/CORO1A/CYBA/DDIT3/DIAPH1/FYN/GJA1/HRC/ITPR3/KCNJ2/LILRA5/LYN/NOS3/OPA1/ORAI3/PDGFRB/PKD1L2/PKD2/PLN/PMPCB/RAMP1/RGN/RHOA/RYR2/SEC61A1/SLC30A1/SLC39A1/SLC8A1/SNCA/VDAC1/ZMPSTE24	40
GO:0009743	response to carbohydrate	24/862	224/17913	0.000210172	0.00349577	0.00243707	CASP3/COL6A2/CYBA/EGR1/GATA4/GJA1/GOT1/LYN/MAP1B/MAP4K4/NADK/NAMPT/NDUFAF2/NME1/OPA1/OXCT1/RAB11FIP5/RHOA/SLC8A1/SMARCA4/SOX4/THBS1/VSNL1/XBP1	24
GO:2000378	negative regulation of reactive oxygen species metabolic process	11/862	64/17913	0.000215455	0.00357233	0.00249044	AATF/ATP2B4/FYN/GLA/RGN/RHOA/SIRPA/STAT3/TP53/VDAC1/ZC3H12A	11
GO:0043304	regulation of mast cell degranulation	7/862	27/17913	0.00022204	0.00366995	0.0025585	FCER1G/FES/FGR/GATA2/LYN/RAC2/VAMP8	7
GO:0006631	fatty acid metabolic process	32/862	339/17913	0.000223831	0.0036777	0.0025639	ACAA1/ACOT8/ACOX2/AIG1/ALDH5A1/ALOX5/ALOX5AP/CPT1B/CYP1B1/CYP2J2/CYP4V2/DECR1/EDN1/EHHADH/ETFDH/FASN/GCDH/HSD17B4/MLYCD/NAAA/PDK4/PLA2G15/PLA2G4C/RGN/SCD/SCP2/SGPL1/SNCA/TBXAS1/TNFRSF1A/TYRP1/XBP1	32
GO:0061458	reproductive system development	38/862	429/17913	0.000223909	0.0036777	0.0025639	ADAM19/AXL/BSG/CASP3/CEBPB/CTSB/DNAJC19/FEM1B/FKBP4/GATA2/GATA4/GATA6/GJA1/HMGB2/HSD17B4/JUNB/MAP2K1/MGST1/MME/MYOCD/NOS3/NUPR1/OSR1/PDGFRA/PDGFRB/PKD2/PTPN11/RDH10/RETN/SERPINA5/SFRP1/SGPL1/SLIT2/SOX15/SPP1/TIPARP/TNC/VASH1	38
GO:0010631	epithelial cell migration	33/862	354/17913	0.000226531	0.00368156	0.00256659	ADAMTS9/APOA1/CYP1B1/DOCK1/EDN1/FGF18/FGF7/GATA2/GPI/HBEGF/ID1/ITGB1/ITGB2/KLF4/MAP2K5/MAP3K3/MAP4K4/MEF2C/MYH9/NOS3/PECAM1/PLK2/PPM1F/PROX1/PTPN11/RHOA/RTN4/SLIT2/SOX18/STARD13/THBS1/VASH1/ZC3H12A	33
GO:0032602	chemokine production	13/862	86/17913	0.000227029	0.00368156	0.00256659	AIF1/APP/EGR1/F2RL1/HAVCR2/IL1RL1/IL6/KLF4/MAP2K5/MBP/S100A8/S100A9/SIRPA	13
GO:0072332	intrinsic apoptotic signaling pathway by p53 class mediator	12/862	75/17913	0.000227511	0.00368156	0.00256659	BCL3/CD44/CDKN1A/DDIT4/EP300/FHIT/HIPK2/IFI16/MSX1/NUPR1/TP53/TP53BP2	12
GO:1900046	regulation of hemostasis	12/862	75/17913	0.000227511	0.00368156	0.00256659	C1QTNF1/EDN1/F2RL1/LYN/NOS3/PDGFRA/PLAU/PLEK/PRKCD/PRKCQ/SERPINE1/THBS1	12
GO:0071559	response to transforming growth factor beta	25/862	239/17913	0.000227646	0.00368156	0.00256659	ARHGEF18/CAV3/COL4A2/EDN1/EMILIN1/EP300/FOS/FYN/GCNT2/GOT1/HIPK2/HYAL2/ID1/ITGB5/LRRC32/MEF2C/MYOCD/RHOA/SFRP1/TGFBR3/THBS1/TP53/ZEB1/ZFHX3/ZYX	25
GO:0048638	regulation of developmental growth	31/862	325/17913	0.000232121	0.00374242	0.00260902	AGRN/APP/BCL11A/CAV3/CDKN1A/CYFIP1/EDN1/FN1/GATA6/GJA1/GSK3B/HAMP/MAP1B/MEF2C/MEIS1/MYH6/PIM1/PROX1/RGS2/RTN4/SFRP1/SGPL1/SOCS2/SOX15/SPP1/STAT3/SYT17/TGFBR3/TLL2/WWC1/ZMPSTE24	31
GO:0006743	ubiquinone metabolic process	5/862	13/17913	0.000237498	0.00379419	0.00264511	COQ3/COQ6/COQ7/COQ9/PDSS1	5
GO:0006883	cellular sodium ion homeostasis	5/862	13/17913	0.000237498	0.00379419	0.00264511	ATP1A1/ATP1A2/ATP1B1/ATP1B3/SLC8A1	5
GO:0014745	negative regulation of muscle adaptation	5/862	13/17913	0.000237498	0.00379419	0.00264511	ATP2B4/ERRFI1/KLF4/LMNA/NOS3	5
GO:0042136	neurotransmitter biosynthetic process	14/862	98/17913	0.000243104	0.00387198	0.00269934	AIF1/ATP2B4/CYP1B1/EDN1/GLA/ITGB2/JAK2/KLF2/KLF4/NOS3/PKD2/RGN/SIRPA/ZC3H12A	14
GO:0071375	cellular response to peptide hormone stimulus	29/862	297/17913	0.000246424	0.003913	0.00272794	ACTN2/ADCY3/AGTR1/AGTRAP/ATP6V0E2/CAMK2A/CYBA/CYFIP1/EDN1/ERRFI1/FYN/GOT1/JAK2/LYN/MAP1B/OPA1/PDK4/PRKCD/PRKCQ/PTPN1/PTPN11/PTPRE/RANGAP1/RELA/SOCS1/SOCS2/SORBS1/STAT3/XBP1	29
GO:0042035	regulation of cytokine biosynthetic process	15/862	110/17913	0.000249536	0.00395049	0.00275408	APP/BCL3/CEBPB/CYBB/EGR1/ERRFI1/IL6/KLF4/MAP2K5/PRKCQ/RELA/STAT3/THBS1/TYROBP/ZFP36	15
GO:0006007	glucose catabolic process	8/862	36/17913	0.000253069	0.00399439	0.00278468	ALDOC/ENO1/ENO3/GPI/LRP5/PFKM/TKTL1/TP53	8
GO:1903035	negative regulation of response to wounding	13/862	87/17913	0.000255363	0.00401853	0.00280151	C1QTNF1/CDKN1A/EDN1/GJA1/NOS3/PDGFRA/PHLDB2/PLAU/PRKCD/RGMA/SERPINE1/SPP1/THBS1	13
GO:0001885	endothelial cell development	10/862	55/17913	0.000257373	0.00402604	0.00280675	F2RL1/FASN/HEG1/ID1/MSN/PECAM1/S1PR3/SOX18/TJP1/TNFRSF1A	10
GO:0048008	platelet-derived growth factor receptor signaling pathway	10/862	55/17913	0.000257373	0.00402604	0.00280675	HGS/JAK2/MYOCD/PDGFRA/PDGFRB/PTPN1/PTPN11/SGPL1/SNCA/TIPARP	10
GO:0007254	JNK cascade	22/862	200/17913	0.000262189	0.00408773	0.00284975	APP/COPS5/DVL3/EDN1/F2RL1/FGD2/GADD45A/GADD45B/GADD45G/HDAC3/HIPK2/LTBR/MAP3K6/MAP4K4/MDFIC/PTPN1/SFRP1/SH3RF1/SH3RF2/SIRPA/TRIB1/ZMYND11	22
GO:0035967	cellular response to topologically incorrect protein	17/862	135/17913	0.000263985	0.00408773	0.00284975	ATF3/BAG3/CCL2/COPS5/CREB3L2/DDIT3/EIF2AK3/EP300/EXTL1/GOSR2/LMNA/PTPN1/SDF2L1/SRPRB/TLN1/TSPYL2/XBP1	17
GO:0090132	epithelium migration	33/862	357/17913	0.00026436	0.00408773	0.00284975	ADAMTS9/APOA1/CYP1B1/DOCK1/EDN1/FGF18/FGF7/GATA2/GPI/HBEGF/ID1/ITGB1/ITGB2/KLF4/MAP2K5/MAP3K3/MAP4K4/MEF2C/MYH9/NOS3/PECAM1/PLK2/PPM1F/PROX1/PTPN11/RHOA/RTN4/SLIT2/SOX18/STARD13/THBS1/VASH1/ZC3H12A	33
GO:0030220	platelet formation	6/862	20/17913	0.000264427	0.00408773	0.00284975	ACTN1/CASP3/EP300/MEF2C/MYH9/PTPN11	6
GO:1901214	regulation of neuron death	30/862	313/17913	0.000267717	0.00412645	0.00287675	AIFM1/ATP13A2/AXL/BTG2/CASP3/CCL2/CEBPB/CLN3/CORO1A/DDIT3/DDIT4/EGR1/ELK1/FOS/FYN/GPNMB/GSK3B/HIPK2/ITGB2/JAK2/KRAS/MEF2C/NUPR1/PICALM/RHOA/SNCA/STAT3/TP53/TP53BP2/TYROBP	30
GO:0034620	cellular response to unfolded protein	16/862	123/17913	0.000272949	0.00419479	0.00292439	ATF3/BAG3/CCL2/COPS5/CREB3L2/DDIT3/EIF2AK3/EP300/EXTL1/GOSR2/LMNA/PTPN1/SRPRB/TLN1/TSPYL2/XBP1	16
GO:0051222	positive regulation of protein transport	36/862	403/17913	0.000276037	0.00422989	0.00294886	AIF1/ATP13A2/B3GAT3/BAG3/CD14/F2RL1/FCN1/FGR/FYN/GJA1/GPI/GSDMD/GSK3B/HAVCR2/HCLS1/HDAC3/HYAL2/IL1RL1/IL6/IPO5/ITGB2/JAK2/LILRA5/MBP/MYOM1/NADK/OXCT1/PRKCD/RAC2/SOX4/SPTBN1/TP53/VSNL1/XBP1/XPO4/ZC3H12A	36
GO:0010810	regulation of cell-substrate adhesion	22/862	201/17913	0.000281376	0.00429916	0.00299715	APOA1/BCL6/DOCK1/FAM107A/FN1/GCNT2/GSK3B/ITGA5/JAK2/MAP4K4/NID1/PHLDB2/PLAU/PPM1F/RAC2/RHOA/S100A10/SERPINE1/SFRP1/SPOCK1/THBS1/VWC2	22
GO:0009205	purine ribonucleoside triphosphate metabolic process	30/862	314/17913	0.000282775	0.0043065	0.00300227	ALDOC/ATP1A2/ATP1B1/COQ9/COX15/DDIT4/ENO1/ENO3/GALK1/GPI/HSPA8/LDHA/MOCS2/MYH6/NADK/NDUFB3/NDUFB6/NDUFC1/NDUFS2/NME1/NUPR1/OPA1/PFKM/RHOA/SHMT2/SNCA/STAT3/TAZ/TP53/UQCRFS1	30
GO:0010882	regulation of cardiac muscle contraction by calcium ion signaling	7/862	28/17913	0.000283856	0.0043065	0.00300227	ATP1A2/ATP1B1/HRC/PLN/RYR2/SLC8A1/TNNI3	7
GO:0006635	fatty acid beta-oxidation	11/862	66/17913	0.000285133	0.0043065	0.00300227	ACAA1/ACOT8/ACOX2/CPT1B/DECR1/EHHADH/ETFDH/GCDH/HSD17B4/MLYCD/SCP2	11
GO:0043030	regulation of macrophage activation	11/862	66/17913	0.000285133	0.0043065	0.00300227	APP/CTSC/HAVCR2/IL1RL1/IL6/ITGB2/LDLR/SNCA/THBS1/VSIG4/ZC3H12A	11
GO:0070482	response to oxygen levels	35/862	389/17913	0.000291708	0.00437923	0.00305297	AGTRAP/AIFM1/APOLD1/ATP1B1/CASP3/CDKN1A/CYBA/CYBB/DDIT4/EDN1/EDNRA/EGR1/ENO1/EP300/GATA6/HIPK2/KCNA5/LMNA/LONP1/MTHFR/MYC/MYOCD/NAMPT/OPA1/PDGFRB/PLAU/RHOA/RYR2/SFRP1/SLC2A1/SLC8A1/TGFBR3/THBS1/TP53/WTIP	35
GO:0016042	lipid catabolic process	29/862	300/17913	0.000291817	0.00437923	0.00305297	ACAA1/ACOT8/ACOX2/AIG1/ASAH1/BCO2/CPT1B/CYP1B1/DECR1/EHHADH/ETFDH/GCDH/GLA/HSD17B4/LDLR/LIPG/MLYCD/NAAA/PAFAH2/PLA2G15/PLA2G2A/PLA2G4C/PLCE1/PRDX6/PRKCD/SCP2/SGPL1/SPP1/YWHAH	29
GO:0034109	homotypic cell-cell adhesion	12/862	77/17913	0.000293082	0.00437923	0.00305297	ACTB/C1QTNF1/CLIC1/CTNNA3/LYN/MYH9/PDGFRA/PLEK/PRKCD/PRKCQ/TLN1/TSPAN32	12
GO:0060324	face development	9/862	46/17913	0.000293282	0.00437923	0.00305297	ALDH1A3/CRISPLD2/EP300/MAP2K1/MSX1/PDGFRA/PTPN11/SGPL1/TIPARP	9
GO:0086002	cardiac muscle cell action potential involved in contraction	10/862	56/17913	0.000300003	0.0044669	0.00311409	ATP1A1/CACNB2/CAV3/CTNNA3/GJA1/GPD1L/KCNA5/KCNJ2/RYR2/SCN2B	10
GO:0046822	regulation of nucleocytoplasmic transport	14/862	100/17913	0.000301258	0.0044681	0.00311493	BAG3/GSK3B/HCLS1/HDAC3/HYAL2/IPO5/MDFIC/PKIG/PRKCD/PTPN11/RANGAP1/TP53/XPO4/ZC3H12A	14
GO:1903531	negative regulation of secretion by cell	22/862	202/17913	0.000301784	0.0044681	0.00311493	APOA1/EDN1/F2RL1/FN1/LILRA5/LRRC32/MAOB/MAP4K4/MIDN/NDUFAF2/PNKD/PTPN11/RAB11FIP5/SERPINB1/SFRP1/SLC30A1/SNCA/SRGN/TNFRSF1A/VAMP8/VSNL1/ZC3H12A	22
GO:0030968	endoplasmic reticulum unfolded protein response	15/862	112/17913	0.000304735	0.00449912	0.00313655	ATF3/CCL2/COPS5/CREB3L2/DDIT3/EIF2AK3/EP300/EXTL1/GOSR2/LMNA/PTPN1/SRPRB/TLN1/TSPYL2/XBP1	15
GO:0001990	regulation of systemic arterial blood pressure by hormone	8/862	37/17913	0.000309408	0.00454259	0.00316686	AGTR1/CTSG/CYBA/EDN1/F2RL1/MME/NOS3/RHOA	8
GO:1903427	negative regulation of reactive oxygen species biosynthetic process	8/862	37/17913	0.000309408	0.00454259	0.00316686	ATP2B4/FYN/GLA/RGN/RHOA/SIRPA/STAT3/ZC3H12A	8
GO:0006814	sodium ion transport	21/862	189/17913	0.000312567	0.00455441	0.0031751	ATP1A1/ATP1A2/ATP1B1/ATP1B3/ATP2B4/CAV3/COMMD3/GPD1L/KLHL24/KLHL3/NOS3/OSR1/PKD2/PTPN3/SCN2B/SLC22A5/SLC38A2/SLC8A1/SLMAP/WNK2/YWHAH	21
GO:0046651	lymphocyte proliferation	25/862	244/17913	0.000312813	0.00455441	0.0031751	AIF1/BCL6/CASP3/CD209/CDKN1A/CEBPB/CORO1A/DOCK2/FYN/GJA1/GPNMB/HAVCR2/IL6/LRRC32/MEF2C/MSN/PRKCD/PRKCQ/RAC2/SH3RF1/SLC39A10/TFRC/TP53/TYROBP/VSIG4	25
GO:0051924	regulation of calcium ion transport	25/862	244/17913	0.000312813	0.00455441	0.0031751	ATP1A2/ATP1B1/CACNB2/CAMK2A/CASQ1/CAV3/CCL2/CORO1A/CYBA/DIAPH1/FYN/GJA1/HRC/LILRA5/LYN/NOS3/PDGFRB/PKD2/PLN/RGN/RHOA/RYR2/SLC30A1/SLC8A1/SNCA	25
GO:0045333	cellular respiration	20/862	176/17913	0.000320305	0.00465062	0.00324217	ALDH5A1/COQ9/COX15/CYCS/ETFDH/FASTKD1/ME3/NDUFAF2/NDUFB3/NDUFB6/NDUFC1/NDUFS2/NNT/PDHB/SDHA/SHMT2/SNCA/SUCLG1/TAZ/UQCRFS1	20
GO:0051170	import into nucleus	16/862	125/17913	0.000328652	0.00475867	0.0033175	BAG3/CDKN1A/HCLS1/HDAC3/HYAL2/IPO5/LMNA/MDFIC/NFKBIA/PKIG/PRICKLE1/PRKCD/SNRPB/STAT3/TP53/ZC3H12A	16
GO:0032760	positive regulation of tumor necrosis factor production	12/862	78/17913	0.000331465	0.00476005	0.00331846	APP/CD14/CYBA/CYBB/FCER1G/HAVCR2/JAK2/LILRA5/LY96/PTPN11/THBS1/TYROBP	12
GO:0051279	regulation of release of sequestered calcium ion into cytosol	12/862	78/17913	0.000331465	0.00476005	0.00331846	ATP1A2/CASQ1/CORO1A/CYBA/DIAPH1/HRC/LYN/PKD2/PLN/RYR2/SLC8A1/SNCA	12
GO:1905954	positive regulation of lipid localization	12/862	78/17913	0.000331465	0.00476005	0.00331846	ANXA2/APOA1/C1QTNF1/EDN1/LIPG/NFKBIA/PLTP/PRKCD/RETN/SCP2/SPP1/ZC3H12A	12
GO:0009150	purine ribonucleotide metabolic process	42/862	500/17913	0.000333508	0.00477634	0.00332982	ACAT1/ACOT8/ADCY3/ADSSL1/ALDOC/ATP1A2/ATP1B1/COQ9/COX15/DDIT4/ENO1/ENO3/FASN/GALK1/GCDH/GPI/HSD17B4/HSPA8/LDHA/MLYCD/MOCS2/MYH6/NADK/NDUFB3/NDUFB6/NDUFC1/NDUFS2/NME1/NUPR1/OPA1/PDE7A/PDHB/PDK4/PFKM/RHOA/SCD/SHMT2/SNCA/STAT3/TAZ/TP53/UQCRFS1	42
GO:0032943	mononuclear cell proliferation	25/862	246/17913	0.000354064	0.00497874	0.00347092	AIF1/BCL6/CASP3/CD209/CDKN1A/CEBPB/CORO1A/DOCK2/FYN/GJA1/GPNMB/HAVCR2/IL6/LRRC32/MEF2C/MSN/PRKCD/PRKCQ/RAC2/SH3RF1/SLC39A10/TFRC/TP53/TYROBP/VSIG4	25
GO:0071801	regulation of podosome assembly	5/862	14/17913	0.000354846	0.00497874	0.00347092	GSN/HCK/LCP1/MSN/RHOA	5
GO:0032373	positive regulation of sterol transport	6/862	21/17913	0.000355219	0.00497874	0.00347092	ANXA2/APOA1/LIPG/NFKBIA/PLTP/SCP2	6
GO:0032376	positive regulation of cholesterol transport	6/862	21/17913	0.000355219	0.00497874	0.00347092	ANXA2/APOA1/LIPG/NFKBIA/PLTP/SCP2	6
GO:0032928	regulation of superoxide anion generation	6/862	21/17913	0.000355219	0.00497874	0.00347092	AATF/CYBA/F2RL1/ITGB2/PRKCD/TYROBP	6
GO:0035455	response to interferon-alpha	6/862	21/17913	0.000355219	0.00497874	0.00347092	AXL/BST2/IFIT2/IFITM1/IFITM2/IFITM3	6
GO:0036344	platelet morphogenesis	6/862	21/17913	0.000355219	0.00497874	0.00347092	ACTN1/CASP3/EP300/MEF2C/MYH9/PTPN11	6
GO:0071498	cellular response to fluid shear stress	6/862	21/17913	0.000355219	0.00497874	0.00347092	HDAC3/KLF2/KLF4/MAP2K5/MEF2C/PKD2	6
GO:0090130	tissue migration	33/862	363/17913	0.000357317	0.00499483	0.00348214	ADAMTS9/APOA1/CYP1B1/DOCK1/EDN1/FGF18/FGF7/GATA2/GPI/HBEGF/ID1/ITGB1/ITGB2/KLF4/MAP2K5/MAP3K3/MAP4K4/MEF2C/MYH9/NOS3/PECAM1/PLK2/PPM1F/PROX1/PTPN11/RHOA/RTN4/SLIT2/SOX18/STARD13/THBS1/VASH1/ZC3H12A	33
GO:0033006	regulation of mast cell activation involved in immune response	7/862	29/17913	0.000358771	0.00500185	0.00348703	FCER1G/FES/FGR/GATA2/LYN/RAC2/VAMP8	7
GO:1904951	positive regulation of establishment of protein localization	38/862	440/17913	0.000369362	0.0051359	0.00358048	AIF1/ATP13A2/B3GAT3/BAG3/CD14/F2RL1/FCN1/FGR/FYN/GJA1/GPI/GSDMD/GSK3B/HAVCR2/HCLS1/HDAC3/HYAL2/IL1RL1/IL6/IPO5/ITGB2/JAK2/LILRA5/MBP/MYOM1/NADK/OXCT1/PRKCD/RAC2/SOX4/SPTBN1/TP53/TP53BP2/VSNL1/XBP1/XPO4/YWHAH/ZC3H12A	38
GO:2001235	positive regulation of apoptotic signaling pathway	20/862	178/17913	0.000371717	0.005155	0.0035938	ATF3/CTSC/DDIT3/G0S2/GSK3B/GSN/HYAL2/JAK2/LTBR/MSX1/NUPR1/PLEKHF1/PRKCD/S100A8/S100A9/SFRP1/THBS1/TP53/TP53BP2/YWHAH	20
GO:0071674	mononuclear cell migration	11/862	68/17913	0.0003729	0.00515779	0.00359575	AIF1/CCL2/DUSP1/IL6/LYN/PECAM1/S100A12/SERPINE1/SIRPA/SLIT2/THBS1	11
GO:0050818	regulation of coagulation	12/862	79/17913	0.00037402	0.00515971	0.00359708	C1QTNF1/EDN1/F2RL1/LYN/NOS3/PDGFRA/PLAU/PLEK/PRKCD/PRKCQ/SERPINE1/THBS1	12
GO:0001818	negative regulation of cytokine production	28/862	290/17913	0.00037565	0.00516864	0.0036033	APOA1/AXL/BCL3/BCL6/BST2/ERRFI1/F2RL1/FN1/GATA6/GPNMB/HAVCR2/IL1RL1/IL6/IRAK3/KLF2/KLF4/LILRA5/LRRC32/MAP2K5/SERPINB1/SIRPA/SRGN/TAX1BP1/THBS1/TYROBP/VSIG4/ZC3H12A/ZFP36	28
GO:0071560	cellular response to transforming growth factor beta stimulus	24/862	233/17913	0.000378301	0.00519151	0.00361925	ARHGEF18/CAV3/COL4A2/EDN1/EMILIN1/EP300/FOS/FYN/GCNT2/GOT1/HIPK2/HYAL2/ID1/ITGB5/LRRC32/MEF2C/MYOCD/RHOA/SFRP1/TGFBR3/THBS1/TP53/ZEB1/ZYX	24
GO:0043087	regulation of GTPase activity	36/862	410/17913	0.000382908	0.00524106	0.00365379	ADAP2/AGRN/ARHGAP1/ARHGAP24/ARHGDIA/ARHGDIB/ARHGEF12/BCL6/CCL11/CHN1/DOCK1/DOCK2/DVL3/ERRFI1/F2RL1/FGD2/GARNL3/GSK3B/IPO5/ITGB1/MAP4K4/PICALM/RABGAP1/RANGAP1/RGN/RGS1/RGS2/RGS6/RIN2/S100A10/SEC23B/SFRP1/SLIT2/SMAP2/SRGAP1/STARD13	36
GO:0036293	response to decreased oxygen levels	33/862	365/17913	0.000394204	0.00538166	0.00375181	AGTRAP/AIFM1/APOLD1/ATP1B1/CASP3/CYBA/CYBB/DDIT4/EDN1/EDNRA/EGR1/ENO1/EP300/GATA6/HIPK2/KCNA5/LMNA/LONP1/MTHFR/MYC/MYOCD/NAMPT/OPA1/PLAU/RHOA/RYR2/SFRP1/SLC2A1/SLC8A1/TGFBR3/THBS1/TP53/WTIP	33
GO:1904589	regulation of protein import	10/862	58/17913	0.000403073	0.00548847	0.00382628	BAG3/HCLS1/HDAC3/HSPA8/HYAL2/IPO5/MDFIC/PKIG/PRKCD/ZC3H12A	10
GO:0017038	protein import	17/862	140/17913	0.00040716	0.0055298	0.00385509	AGK/BAG3/CDKN1A/HCLS1/HDAC3/HSPA8/HYAL2/IPO5/LMNA/MDFIC/NFKBIA/PKIG/PRICKLE1/PRKCD/STAT3/TP53/ZC3H12A	17
GO:0009144	purine nucleoside triphosphate metabolic process	30/862	321/17913	0.000410973	0.0055672	0.00388117	ALDOC/ATP1A2/ATP1B1/COQ9/COX15/DDIT4/ENO1/ENO3/GALK1/GPI/HSPA8/LDHA/MOCS2/MYH6/NADK/NDUFB3/NDUFB6/NDUFC1/NDUFS2/NME1/NUPR1/OPA1/PFKM/RHOA/SHMT2/SNCA/STAT3/TAZ/TP53/UQCRFS1	30
GO:0060541	respiratory system development	21/862	193/17913	0.000415162	0.00560949	0.00391064	ALDH1A3/CRISPLD2/EP300/ERRFI1/FGF18/FGF7/GATA6/HEG1/ID1/KCNAB1/KLF2/KRAS/MAP2K1/MME/MYOCD/NOS3/PDGFRA/PDGFRB/PROX1/RDH10/TNC	21
GO:0071479	cellular response to ionizing radiation	11/862	69/17913	0.000424655	0.00571197	0.00398209	CDKN1A/CYBA/EGR1/ELK1/GADD45A/HAMP/IFI16/NAMPT/SFRP1/TP53/ZMPSTE24	11
GO:0003007	heart morphogenesis	25/862	249/17913	0.00042492	0.00571197	0.00398209	CAV3/GATA4/GATA6/GJA1/HEG1/HEYL/MEF2C/MSX1/MYH6/NOS3/NOTCH2/PARVA/PIM1/PKD2/PROX1/RTN4/RYR2/SLIT2/SOX18/SOX4/TGFBR3/TNNI3/TP53/ZMIZ1/ZMPSTE24	25
GO:0071902	positive regulation of protein serine/threonine kinase activity	30/862	322/17913	0.000432965	0.00580527	0.00404713	ATP2B4/CCND2/DUSP5/DVL3/EDN1/FGD2/FGF18/FPR1/GADD45A/GADD45B/GADD45G/GRM1/JAK2/KRAS/MAP2K1/MAP2K5/MAP3K3/MAP3K6/MAP3K8/MDFIC/PDGFRB/PKD2/PLCE1/PROX1/PTPN1/PTPN11/RHOA/S100A12/SNCA/THBS1	30
GO:0009141	nucleoside triphosphate metabolic process	31/862	337/17913	0.000435668	0.00582664	0.00406203	ALDOC/ATP1A2/ATP1B1/COQ9/COX15/DDIT4/ENO1/ENO3/GALK1/GPI/HSPA8/LDHA/MOCS2/MYH6/NADK/NDUFB3/NDUFB6/NDUFC1/NDUFS2/NME1/NUPR1/OPA1/PFKM/RHOA/SHMT2/SNCA/STAT3/TAZ/TP53/UCK2/UQCRFS1	31
GO:0052547	regulation of peptidase activity	35/862	398/17913	0.000446108	0.00594063	0.0041415	AIFM1/APP/ATP13A2/BIRC3/BST2/CD44/COL6A3/COL7A1/CYCS/EIF2AK3/FN1/FYN/GSN/IFI16/JAK2/KLF4/LYN/MAP2K5/MBP/MYC/PEBP1/PICALM/PPM1F/RHOA/S100A8/S100A9/SERPINB1/SERPINE1/SH3RF1/SNCA/SPOCK1/STAT3/THBS1/TIMP1/TIMP2	35
GO:0010543	regulation of platelet activation	7/862	30/17913	0.000448712	0.00594063	0.0041415	C1QTNF1/LYN/NOS3/PDGFRA/PLEK/PRKCD/PRKCQ	7
GO:0046596	regulation of viral entry into host cell	7/862	30/17913	0.000448712	0.00594063	0.0041415	FCN1/FCN3/GSN/IFITM1/IFITM2/IFITM3/TRIM8	7
GO:0060325	face morphogenesis	7/862	30/17913	0.000448712	0.00594063	0.0041415	CRISPLD2/EP300/MSX1/PDGFRA/PTPN11/SGPL1/TIPARP	7
GO:0045637	regulation of myeloid cell differentiation	25/862	250/17913	0.00045116	0.00595803	0.00415363	C1QC/CEBPB/EP300/FES/FOS/GATA2/HCLS1/HMGB2/LYN/MAFB/MEF2C/MEIS1/MITF/MYC/NFKBIA/NME1/NOTCH2/PRKCQ/PURB/SFRP1/STAT3/THBS1/TRIB1/TYROBP/ZFP36	25
GO:0045071	negative regulation of viral genome replication	10/862	59/17913	0.000464729	0.00610654	0.00425716	BST2/IFI16/IFIT1/IFITM1/IFITM2/IFITM3/ISG20/PROX1/TNIP1/ZC3H12A	10
GO:0090342	regulation of cell aging	10/862	59/17913	0.000464729	0.00610654	0.00425716	BCL6/KRAS/LMNA/MAP3K3/NAMPT/PLK2/TP53/VASH1/YPEL3/ZMPSTE24	10
GO:0043302	positive regulation of leukocyte degranulation	6/862	22/17913	0.000468681	0.00614311	0.00428266	F2RL1/FCER1G/FGR/GATA2/ITGB2/VAMP8	6
GO:0030833	regulation of actin filament polymerization	16/862	129/17913	0.000470006	0.00614515	0.00428408	ARPC1B/ARPC3/CCL11/CORO1A/CYFIP1/FHOD3/GSN/HCK/HCLS1/LMOD2/PRKCD/RHOA/SLIT2/SPTAN1/SPTBN1/WAS	16
GO:1903557	positive regulation of tumor necrosis factor superfamily cytokine production	12/862	81/17913	0.00047309	0.00617013	0.00430149	APP/CD14/CYBA/CYBB/FCER1G/HAVCR2/JAK2/LILRA5/LY96/PTPN11/THBS1/TYROBP	12
GO:0009746	response to hexose	21/862	195/17913	0.000476674	0.00620149	0.00432336	CASP3/COL6A2/CYBA/EGR1/GATA4/GJA1/MAP4K4/NADK/NAMPT/NDUFAF2/NME1/OPA1/OXCT1/RAB11FIP5/RHOA/SLC8A1/SMARCA4/SOX4/THBS1/VSNL1/XBP1	21
GO:0043547	positive regulation of GTPase activity	31/862	339/17913	0.000481826	0.00625303	0.00435928	ADAP2/AGRN/ARHGAP1/ARHGAP24/ARHGDIA/ARHGDIB/ARHGEF12/CCL11/CHN1/DOCK1/DOCK2/DVL3/ERRFI1/F2RL1/GARNL3/GSK3B/ITGB1/MAP4K4/PICALM/RANGAP1/RGN/RGS1/RGS2/RGS6/RIN2/S100A10/SEC23B/SFRP1/SMAP2/SRGAP1/STARD13	31
GO:0002761	regulation of myeloid leukocyte differentiation	15/862	117/17913	0.000490659	0.00633638	0.00441739	C1QC/CEBPB/FES/FOS/GATA2/HCLS1/LYN/MAFB/MITF/MYC/NME1/NOTCH2/SFRP1/TRIB1/TYROBP	15
GO:1900180	regulation of protein localization to nucleus	15/862	117/17913	0.000490659	0.00633638	0.00441739	BAG3/DCLK2/EIF2AK3/FYN/GSK3B/HCLS1/HDAC3/HYAL2/IPO5/LMNA/MDFIC/PKIG/PRKCD/TRIM8/ZC3H12A	15
GO:1903037	regulation of leukocyte cell-cell adhesion	28/862	295/17913	0.000494205	0.00636652	0.00443841	AIF1/BCL6/CASP3/CCL2/CD209/CD44/CEBPB/CORO1A/FYN/GPNMB/HAVCR2/IL6/ITGB2/KLF4/LRRC32/LYN/MAP3K8/NFKBIZ/PRKCQ/PTPN11/RELA/RHOA/SOCS1/TFRC/VSIG4/XBP1/ZC3H12A/ZMIZ1	28
GO:0019395	fatty acid oxidation	13/862	93/17913	0.000496912	0.00638574	0.00445181	ACAA1/ACOT8/ACOX2/CPT1B/CYP4V2/DECR1/EHHADH/ETFDH/GCDH/HSD17B4/MLYCD/PDK4/SCP2	13
GO:0052548	regulation of endopeptidase activity	33/862	370/17913	0.000501608	0.00643037	0.00448292	AIFM1/APP/ATP13A2/BIRC3/BST2/CD44/COL6A3/COL7A1/CYCS/EIF2AK3/FYN/GSN/IFI16/JAK2/KLF4/LYN/MAP2K5/MBP/MYC/PEBP1/PICALM/PPM1F/RHOA/S100A8/S100A9/SERPINB1/SERPINE1/SH3RF1/SNCA/SPOCK1/STAT3/THBS1/TIMP1	33
GO:0045666	positive regulation of neuron differentiation	32/862	355/17913	0.000505153	0.00646006	0.00450362	ARHGDIA/BCL6/CREB3L2/CYB5D2/CYFIP1/DBN1/DVL3/EP300/FBXO38/FES/FN1/FYN/GATA2/HEYL/IMPACT/LYN/MAP1B/MAP2K1/MEF2C/NME1/OPA1/PROX1/PTPRD/RGS2/RHOA/S100A9/SLIT2/SOCS2/SYT17/TIMP2/VWC2/ZEB1	32
GO:0034349	glial cell apoptotic process	5/862	15/17913	0.000511268	0.00649717	0.00452949	CASP3/CCL2/PRKCD/PRKCH/TP53	5
GO:0051249	regulation of lymphocyte activation	35/862	401/17913	0.000511741	0.00649717	0.00452949	AIF1/AXL/BCL6/CASP3/CCL2/CD209/CDKN1A/CEBPB/CORO1A/FYN/GPNMB/GSN/HAVCR2/IL6/LRRC32/LYN/MAP3K8/MEF2C/MLH1/NFKBIZ/PRKCQ/PTPN11/RAC2/RHOA/SFRP1/SH3RF1/SLC39A10/SOCS1/TFRC/TYROBP/VSIG4/XBP1/ZC3H12A/ZEB1/ZMIZ1	35
GO:0030324	lung development	19/862	169/17913	0.000511763	0.00649717	0.00452949	CRISPLD2/EP300/ERRFI1/FGF18/FGF7/GATA6/HEG1/ID1/KLF2/KRAS/MAP2K1/MME/MYOCD/NOS3/PDGFRA/PDGFRB/PROX1/RDH10/TNC	19
GO:0050727	regulation of inflammatory response	40/862	479/17913	0.000514673	0.00651837	0.00454427	AGTR1/APOA1/APP/BIRC3/C1QB/C1QC/C1R/CD59/CEBPB/CTSC/FCER1G/HCK/HYAL2/IL1RL1/IL6/ITGB2/JAK2/KLF4/LDLR/LILRA5/LYN/NFKBIA/NFKBIZ/NUPR1/OSMR/PLA2G2A/PRKCD/RELA/S100A12/S100A8/S100A9/SERPINE1/SIRPA/SNCA/TNFRSF1A/TNIP1/VAMP8/VSIG4/ZC3H12A/ZYX	40
GO:0046777	protein autophosphorylation	22/862	210/17913	0.000517478	0.00653813	0.00455804	ATP13A2/CAMK2A/DDR1/EIF2AK3/ERRFI1/FES/FGR/GPNMB/GSK3B/HCK/IMPACT/IRAK3/JAK2/LYN/MAP3K3/MARK3/MVP/PDGFRA/PDGFRB/PIM1/ULK1/WNK2	22
GO:0070304	positive regulation of stress-activated protein kinase signaling cascade	18/862	156/17913	0.00052088	0.00654963	0.00456606	APP/DVL3/EDN1/F2RL1/FGD2/GADD45A/GADD45B/GADD45G/HIPK2/LTBR/LYN/MAP3K3/MAP3K6/MDFIC/PTPN1/SH3RF1/SH3RF2/ZC3H12A	18
GO:0071347	cellular response to interleukin-1	18/862	156/17913	0.00052088	0.00654963	0.00456606	CCL2/CEBPB/EDN1/EGR1/FBXW11/HYAL2/IL6/IRAK3/KLF2/MAP3K3/MAP3K8/MYLK3/NFKBIA/RELA/SFRP1/SIRPA/USP10/ZC3H12A	18
GO:0045921	positive regulation of exocytosis	12/862	82/17913	0.000530379	0.00665315	0.00463823	ATP13A2/CACNB2/F2RL1/FCER1G/FGR/GATA2/HGS/ITGB2/RAB15/SNCA/VAMP8/VSNL1	12
GO:0046824	positive regulation of nucleocytoplasmic transport	10/862	60/17913	0.000534012	0.00668278	0.00465889	BAG3/GSK3B/HCLS1/HDAC3/HYAL2/IPO5/PRKCD/TP53/XPO4/ZC3H12A	10
GO:0007249	I-kappaB kinase/NF-kappaB signaling	25/862	253/17913	0.000538602	0.00672421	0.00468777	BCL3/BIRC3/BST2/CANT1/CD14/F2RL1/FYN/GJA1/LITAF/LTBR/LY96/MAP3K3/NFKBIA/PLK2/RELA/RHOA/S100A12/SIRPA/SLC44A2/TNFRSF1A/TNIP1/TRIM8/USP10/ZC3H12A/ZMYND11	25
GO:0033574	response to testosterone	8/862	40/17913	0.000542429	0.00675595	0.00470989	DUSP1/EDN1/ELK1/MSN/NME1/PLN/SPP1/THBS1	8
GO:0019674	NAD metabolic process	11/862	71/17913	0.000546337	0.00678266	0.00472852	ALDOC/ENO1/ENO3/GPD1L/GPI/MDH1/NADK/NAMPT/NNMT/PFKM/TP53	11
GO:0003205	cardiac chamber development	19/862	170/17913	0.000550817	0.00678266	0.00472852	CAV3/GATA4/GATA6/HEG1/HEYL/MEF2C/MYH6/MYOCD/NOS3/NOTCH2/PARVA/PROX1/RYR2/SLIT2/SOX4/TGFBR3/TNNI3/TP53/ZMPSTE24	19
GO:0097529	myeloid leukocyte migration	19/862	170/17913	0.000550817	0.00678266	0.00472852	AIF1/CCL11/CCL2/DUSP1/EDN1/EMILIN1/IL6/ITGB2/LYN/MMP28/PECAM1/RAC2/S100A12/S100A8/S100A9/SERPINE1/SIRPA/SLIT2/THBS1	19
GO:0009062	fatty acid catabolic process	13/862	94/17913	0.000551768	0.00678266	0.00472852	ACAA1/ACOT8/ACOX2/AIG1/CPT1B/DECR1/EHHADH/ETFDH/GCDH/HSD17B4/MLYCD/PLA2G15/SCP2	13
GO:0030330	DNA damage response, signal transduction by p53 class mediator	14/862	106/17913	0.000552317	0.00678266	0.00472852	BCL3/BTG2/CD44/CDKN1A/EP300/GADD45A/HIPK2/MSX1/PLK2/SMYD2/SOX4/TP53/USP10/ZMPSTE24	14
GO:0055017	cardiac muscle tissue growth	14/862	106/17913	0.000552317	0.00678266	0.00472852	CAV3/EDN1/GATA4/GATA6/GJA1/HAMP/HEG1/MEF2C/MEIS1/PDLIM5/PIM1/RGS2/SORBS2/TGFBR3	14
GO:0001774	microglial cell activation	9/862	50/17913	0.000561516	0.00684763	0.00477381	AIF1/APP/CTSC/IL6/ITGB2/LDLR/NAMPT/SNCA/TYROBP	9
GO:0002269	leukocyte activation involved in inflammatory response	9/862	50/17913	0.000561516	0.00684763	0.00477381	AIF1/APP/CTSC/IL6/ITGB2/LDLR/NAMPT/SNCA/TYROBP	9
GO:0086009	membrane repolarization	9/862	50/17913	0.000561516	0.00684763	0.00477381	ATP1A1/ATP1A2/ATP1B1/ATP1B3/CAV3/GJA1/KCNA5/KCNJ2/ZMPSTE24	9
GO:1903169	regulation of calcium ion transmembrane transport	17/862	144/17913	0.000565835	0.00688433	0.0047994	ATP1A2/ATP1B1/CACNB2/CASQ1/CAV3/CORO1A/CYBA/DIAPH1/FYN/HRC/LYN/PKD2/PLN/RGN/RYR2/SLC8A1/SNCA	17
GO:0032984	protein-containing complex disassembly	28/862	298/17913	0.000580162	0.00704234	0.00490955	ACTN2/CLN3/DDIT4/DVL3/F2RL1/FYCO1/GSK3B/GSN/HIST3H2A/HSPA8/IRAK3/LMOD2/MAP1B/MRPL1/MRPL3/MRPL35/MRPS14/MRPS36/MRPS9/MTRF1L/MYC/PLEK/SH3GL2/SMARCA4/SPTAN1/SPTBN1/VAMP8/ZMPSTE24	28
GO:0006470	protein dephosphorylation	29/862	313/17913	0.00058586	0.00709512	0.00494635	B3GAT3/CYCS/DUSP1/DUSP16/DUSP23/DUSP26/DUSP28/DUSP5/FBXW11/GSK3B/JAK2/MYH6/PDGFRB/PPM1F/PPP1R14B/PPP1R1C/PPP1R3C/PPP2R3B/PPP2R5A/PRKCD/PTPN1/PTPN11/PTPN21/PTPN3/PTPRD/PTPRE/RGN/SH3RF2/SLC39A10	29
GO:0050900	leukocyte migration	39/862	467/17913	0.000600867	0.00726013	0.00506138	AIF1/APP/ATP1B1/ATP1B3/BSG/CCL11/CCL2/CD44/CORO1A/DUSP1/EDN1/EMILIN1/F2RL1/FCER1G/FN1/FYN/HCK/IL6/ITGA5/ITGB1/ITGB2/LYN/MMP28/MSN/MYH9/PECAM1/PTPN11/RAC2/RHOA/S100A12/S100A8/S100A9/SERPINE1/SIRPA/SLC16A3/SLC7A5/SLC7A7/SLIT2/THBS1	39
GO:0042391	regulation of membrane potential	33/862	374/17913	0.000605393	0.00729804	0.00508781	ACTN2/APP/ATP1A1/ATP1A2/ATP1B1/ATP1B3/BCO2/CACNB2/CAV3/CLIC1/CLN3/CTNNA3/EDN1/GABRB1/GJA1/GLRB/GOT1/GPD1L/GRM1/GSK3B/KCNA5/KCNJ2/MEF2C/NNT/PLN/PTPN3/RYR2/SCN2B/SLC8A1/SLMAP/SNCA/YWHAH/ZMPSTE24	33
GO:0031579	membrane raft organization	6/862	23/17913	0.00060849	0.0073065	0.00509371	ANXA2/CAV3/DOCK2/GSN/NPC1/S100A10	6
GO:0003170	heart valve development	10/862	61/17913	0.000611631	0.0073065	0.00509371	ADAMTS9/EMILIN1/GATA4/HEYL/MEF2C/NOS3/NOTCH2/SLIT2/SOX4/TNFRSF1A	10
GO:0033273	response to vitamin	13/862	95/17913	0.000611655	0.0073065	0.00509371	ALPL/FES/GATA4/GSN/HAMP/MAP1B/MTHFR/NNT/PIM1/RELA/SFRP1/SPP1/TNC	13
GO:0034440	lipid oxidation	13/862	95/17913	0.000611655	0.0073065	0.00509371	ACAA1/ACOT8/ACOX2/CPT1B/CYP4V2/DECR1/EHHADH/ETFDH/GCDH/HSD17B4/MLYCD/PDK4/SCP2	13
GO:0010506	regulation of autophagy	29/862	314/17913	0.0006167	0.00734081	0.00511763	ATP13A2/ATP6V0E2/BAG3/CAPN1/CASP3/DDIT3/EP300/FYCO1/GATA4/GSK3B/IFI16/LRSAM1/MFN2/NAMPT/NPC1/NUPR1/PLEKHF1/PLK2/SNCA/STAT3/SUPT5H/TP53/TRIM8/ULK1/USP10/VDAC1/XBP1/ZC3H12A/ZMPSTE24	29
GO:0043462	regulation of ATPase activity	11/862	72/17913	0.000617321	0.00734081	0.00511763	ATP1B1/ATP1B3/CNN3/DNAJC19/MYH6/PLN/RGN/RYR2/TNNI3/TNNT3/TOR1AIP1	11
GO:0097191	extrinsic apoptotic signaling pathway	22/862	213/17913	0.000627655	0.00744685	0.00519156	ATF3/BAG3/CASP3/FEM1B/FYN/G0S2/GSK3B/HMGB2/HYAL2/JAK2/LMNA/LTBR/MAP2K5/NOS3/RELA/SERPINE1/SFRP1/SH3RF1/THBS1/TMBIM1/TNFRSF1A/ZMYND11	22
GO:0044262	cellular carbohydrate metabolic process	25/862	256/17913	0.000640532	0.00758251	0.00528614	ABHD10/AGL/C1QTNF1/COQ3/DDIT4/EP300/EXT2/GALK1/GOT1/GSK3B/IGFBP4/MIDN/MLYCD/NUPR1/PDK4/PLEK/PPP1R3C/PYGB/RGN/SLC2A1/SNCA/SORBS1/STAT3/TP53/ZMPSTE24	25
GO:0042089	cytokine biosynthetic process	15/862	120/17913	0.000643254	0.00759763	0.00529667	APP/BCL3/CEBPB/CYBB/EGR1/ERRFI1/IL6/KLF4/MAP2K5/PRKCQ/RELA/STAT3/THBS1/TYROBP/ZFP36	15
GO:2000772	regulation of cellular senescence	9/862	51/17913	0.000653169	0.00769533	0.00536478	BCL6/KRAS/MAP3K3/NAMPT/PLK2/TP53/VASH1/YPEL3/ZMPSTE24	9
GO:0007266	Rho protein signal transduction	18/862	159/17913	0.000654454	0.00769533	0.00536478	AGTR1/APOA1/ARHGAP1/ARHGDIA/ARHGDIB/ARHGEF12/ARHGEF17/ARHGEF18/ARHGEF9/BCL6/F2RL1/FGD2/HEG1/ITGB1/PDGFRB/PECAM1/RHOA/WAS	18
GO:0060420	regulation of heart growth	12/862	84/17913	0.000662563	0.00777329	0.00541913	CAV3/EDN1/GATA6/GJA1/HAMP/MEF2C/MEIS1/MYH6/PIM1/PROX1/RGS2/TGFBR3	12
GO:0034284	response to monosaccharide	21/862	200/17913	0.000666285	0.00779954	0.00543744	CASP3/COL6A2/CYBA/EGR1/GATA4/GJA1/MAP4K4/NADK/NAMPT/NDUFAF2/NME1/OPA1/OXCT1/RAB11FIP5/RHOA/SLC8A1/SMARCA4/SOX4/THBS1/VSNL1/XBP1	21
GO:0051091	positive regulation of DNA-binding transcription factor activity	25/862	257/17913	0.000678061	0.00791975	0.00552124	APP/BEX1/CAMK2A/COPS5/DDIT3/EDN1/EP300/HCLS1/HIPK2/IL18R1/IL6/IRAK3/ITGB2/JAK2/KRAS/MYOCD/PRKCH/PRKCQ/RELA/S100A12/S100A8/S100A9/SMARCA4/STAT3/TRIM8	25
GO:0071276	cellular response to cadmium ion	7/862	32/17913	0.000682159	0.00793419	0.00553131	CYBB/FOS/GSN/MT1A/MT1E/MT1G/MT1X	7
GO:0009896	positive regulation of catabolic process	34/862	392/17913	0.000683112	0.00793419	0.00553131	BAG3/BTG2/CAV3/CTSC/FYCO1/GJA1/GSK3B/IL6/LDLR/LRSAM1/MFN2/MSN/NKD2/NNT/NUPR1/PLEKHF1/PLK2/PRICKLE1/PRKCD/PTPN1/RBM24/RGN/RILP/SH3RF2/SNCA/SNX1/SUPT5H/TIPARP/TRIB1/TRIM8/ULK1/ZC3H12A/ZFAND2A/ZFP36	34
GO:0030323	respiratory tube development	19/862	173/17913	0.000683826	0.00793419	0.00553131	CRISPLD2/EP300/ERRFI1/FGF18/FGF7/GATA6/HEG1/ID1/KLF2/KRAS/MAP2K1/MME/MYOCD/NOS3/PDGFRA/PDGFRB/PROX1/RDH10/TNC	19
GO:0031647	regulation of protein stability	26/862	272/17913	0.000695599	0.00802026	0.00559131	APOA1/ATP1B1/ATP1B3/BAG3/BAG5/CASP3/CDKN1A/DVL3/EP300/FAM107A/FBXW11/GSN/HDAC3/HSPA8/ID1/KRAS/LMNA/MSX1/PIM1/PRKCD/RTN4/SNCA/SOX4/TP53/TYROBP/XBP1	26
GO:0061045	negative regulation of wound healing	11/862	73/17913	0.000695822	0.00802026	0.00559131	C1QTNF1/CDKN1A/EDN1/GJA1/NOS3/PDGFRA/PHLDB2/PLAU/PRKCD/SERPINE1/THBS1	11
GO:1903779	regulation of cardiac conduction	11/862	73/17913	0.000695822	0.00802026	0.00559131	ATP1A1/ATP1A2/ATP1B1/ATP1B3/ATP2B4/CASQ1/HRC/ITPR3/RYR2/SLC8A1/TNNI3K	11
GO:0043550	regulation of lipid kinase activity	10/862	62/17913	0.000698339	0.00803166	0.00559926	FGR/KLF4/LYN/PDGFRA/PDGFRB/PIK3IP1/PPP2R5A/SOCS1/SOCS2/TNFAIP8L3	10
GO:0042107	cytokine metabolic process	15/862	121/17913	0.000702356	0.00806022	0.00561917	APP/BCL3/CEBPB/CYBB/EGR1/ERRFI1/IL6/KLF4/MAP2K5/PRKCQ/RELA/STAT3/THBS1/TYROBP/ZFP36	15
GO:0046034	ATP metabolic process	27/862	287/17913	0.00070776	0.0080996	0.00564662	ALDOC/ATP1A2/ATP1B1/COQ9/COX15/DDIT4/ENO1/ENO3/GALK1/GPI/HSPA8/LDHA/MYH6/NADK/NDUFB3/NDUFB6/NDUFC1/NDUFS2/NUPR1/PFKM/RHOA/SHMT2/SNCA/STAT3/TAZ/TP53/UQCRFS1	27
GO:0050707	regulation of cytokine secretion	21/862	201/17913	0.000711191	0.0080996	0.00564662	AIF1/APOA1/CD14/F2RL1/FCN1/FGR/FN1/GSDMD/HAVCR2/HYAL2/IL1RL1/LILRA5/LRRC32/LYN/MBP/SERPINB1/SOCS1/SPTBN1/SRGN/XBP1/ZC3H12A	21
GO:0042113	B cell activation	22/862	215/17913	0.000711951	0.0080996	0.00564662	BCL3/BCL6/BST2/CASP3/CDKN1A/CMTM7/EP300/GON4L/IL6/ITGB1/KLF6/LRRC8A/MEF2C/MLH1/NOTCH2/PRKCD/SFRP1/SLC39A10/TFRC/TP53/TYROBP/XBP1	22
GO:0046578	regulation of Ras protein signal transduction	22/862	215/17913	0.000711951	0.0080996	0.00564662	APOA1/ARHGDIA/ARHGDIB/ARHGEF12/ARHGEF17/ARHGEF18/ARHGEF9/BCL6/F2RL1/FGD2/HEG1/ITGB1/JAK2/KRAS/LYN/LZTR1/MAP4K4/MFN2/NOTCH2/PDGFRB/PLCE1/TIMP2	22
GO:0006090	pyruvate metabolic process	17/862	147/17913	0.000717299	0.00812527	0.00566452	ALDOC/BSG/DDIT4/ENO1/ENO3/GALK1/GPI/LDHA/ME3/NUPR1/PDHB/PDK4/PFKM/SLC16A3/STAT3/TP53/VDAC1	17
GO:0071236	cellular response to antibiotic	17/862	147/17913	0.000717299	0.00812527	0.00566452	ADCY3/AIFM1/AXL/CYBB/CYP1B1/EGR1/ID3/IL6/IMPACT/KLF2/KLF4/MEF2C/PRKCD/RELA/SIRPA/TP53/ZC3H12A	17
GO:0045088	regulation of innate immune response	37/862	440/17913	0.000722974	0.00817194	0.00569705	BIRC3/CD14/CD209/CTSB/CYBA/EP300/F2RL1/FBXW11/FCER1G/FCN1/FGR/FYN/HAVCR2/HCK/IFI16/IRAK3/ITGB2/JAK2/KRAS/LY96/LYN/MARCO/NFKBIA/NRAS/POLR3B/PRKCD/PTPN1/PTPN11/PVR/RELA/RTN4/S100A8/S100A9/SOCS1/TNIP1/TRAFD1/VSIG4	37
GO:0000302	response to reactive oxygen species	23/862	230/17913	0.000749609	0.00845482	0.00589426	AIFM1/AXL/CASP3/CYP1B1/DUSP1/EDN1/FOS/FYN/HYAL2/IL6/IMPACT/KCNA5/KLF2/KLF4/NOS3/PDGFRA/PDGFRB/PKD2/PRKCD/RELA/RGN/SIRPA/SLC8A1	23
GO:0072330	monocarboxylic acid biosynthetic process	29/862	318/17913	0.000754782	0.00848001	0.00591182	ACOT8/ACOX2/ALDH1A3/ALDOC/ALOX5/ALOX5AP/DDIT4/EDN1/ENO1/ENO3/FASN/GALK1/GPI/HSD17B4/LDHA/MLYCD/NUPR1/OSBPL2/PDK4/PFKM/PROX1/RDH10/RGN/SCD/SCP2/STAT3/TBXAS1/TP53/XBP1	29
GO:0002886	regulation of myeloid leukocyte mediated immunity	9/862	52/17913	0.000756683	0.00848001	0.00591182	F2RL1/FCER1G/FES/FGR/GATA2/ITGB2/LYN/RAC2/VAMP8	9
GO:0003179	heart valve morphogenesis	9/862	52/17913	0.000756683	0.00848001	0.00591182	ADAMTS9/EMILIN1/GATA4/HEYL/MEF2C/NOS3/NOTCH2/SLIT2/SOX4	9
GO:0086004	regulation of cardiac muscle cell contraction	8/862	42/17913	0.000764662	0.0085512	0.00596145	ATP1A1/ATP1A2/CAV3/CTNNA3/GATA4/KCNJ2/PLN/RYR2	8
GO:0072012	glomerulus vasculature development	6/862	24/17913	0.000778587	0.00868125	0.00605212	EGR1/GPR4/OSR1/PDGFRA/PDGFRB/PECAM1	6
GO:0050730	regulation of peptidyl-tyrosine phosphorylation	24/862	245/17913	0.000779595	0.00868125	0.00605212	APP/CD44/DOK7/ERRFI1/FGF7/FYN/HBEGF/HCLS1/HYAL2/IL6/ITGA5/ITGB2/JAK2/LILRA5/LYN/MVP/PECAM1/PRKCD/PTPN1/SFRP1/SOCS1/STAT3/TNFRSF1A/TP53	24
GO:0070373	negative regulation of ERK1 and ERK2 cascade	11/862	74/17913	0.000782444	0.00869456	0.0060614	ATF3/DUSP1/DUSP26/EMILIN1/ERRFI1/KLF4/LYN/PTPN1/SIRPA/TNIP1/WNK2	11
GO:0042108	positive regulation of cytokine biosynthetic process	10/862	63/17913	0.00079493	0.00881466	0.00614512	APP/BCL3/CYBB/EGR1/IL6/PRKCQ/RELA/STAT3/THBS1/TYROBP	10
GO:0051224	negative regulation of protein transport	20/862	189/17913	0.000803198	0.00888759	0.00619597	APOA1/BAG3/F2RL1/FN1/LILRA5/LRRC32/MAP4K4/MDFIC/MIDN/NDUFAF2/PKIG/PPM1F/PTPN11/RAB11FIP5/RANGAP1/SERPINB1/SFRP1/SRGN/VSNL1/ZC3H12A	20
GO:0045766	positive regulation of angiogenesis	21/862	203/17913	0.000808908	0.00892869	0.00622462	AGTR1/CCL11/CYBB/CYP1B1/FGF18/GATA2/GATA4/GATA6/HIPK2/ITGA5/ITGB1/ITGB2/KLF4/MAP3K3/NOS3/PLK2/SERPINE1/STAT3/THBS1/XBP1/ZC3H12A	21
GO:0051271	negative regulation of cellular component movement	32/862	365/17913	0.000810309	0.00892869	0.00622462	ACTN1/ADAMTS9/AIF1/ARHGDIB/BST2/CCL2/CYP1B1/DUSP1/EMILIN1/FRMD5/HYAL2/IFITM1/KLF4/MAP2K5/MEF2C/MITF/MMP28/MYOCD/PHLDB2/RGN/RHOA/SERPINE1/SFRP1/SLIT2/STARD13/STAT3/TGFBR3/THBS1/TIMP1/TRIB1/VASH1/WAS	32
GO:0043542	endothelial cell migration	26/862	275/17913	0.000818563	0.00900077	0.00627487	ADAMTS9/APOA1/CYP1B1/EDN1/FGF18/GATA2/GPI/ID1/ITGB1/ITGB2/KLF4/MAP2K5/MAP3K3/MEF2C/MYH9/NOS3/PECAM1/PLK2/PROX1/RHOA/SLIT2/SOX18/STARD13/THBS1/VASH1/ZC3H12A	26
GO:1903725	regulation of phospholipid metabolic process	12/862	86/17913	0.000821286	0.00901186	0.0062826	FGR/KLF4/LDLR/LYN/PDGFRA/PDGFRB/PIK3IP1/PRKCD/SOCS1/SOCS2/TAZ/TNFAIP8L3	12
GO:0010522	regulation of calcium ion transport into cytosol	13/862	98/17913	0.000825203	0.00901718	0.00628631	ATP1A2/CASQ1/CORO1A/CYBA/DIAPH1/FYN/HRC/LYN/PKD2/PLN/RYR2/SLC8A1/SNCA	13
GO:0033559	unsaturated fatty acid metabolic process	13/862	98/17913	0.000825203	0.00901718	0.00628631	ACAA1/ACOT8/ALOX5/ALOX5AP/CYP1B1/CYP2J2/EDN1/HSD17B4/PLA2G4C/SCD/SCP2/TBXAS1/TNFRSF1A	13
GO:0051017	actin filament bundle assembly	16/862	136/17913	0.000843837	0.00912925	0.00636444	ACTN1/AIF1/APOA1/FAM107A/ID1/ITGB5/LCP1/PHLDB2/PLEK/PPM1F/RHOA/S100A10/SFRP1/SORBS1/WAS/ZYX	16
GO:0071901	negative regulation of protein serine/threonine kinase activity	16/862	136/17913	0.000843837	0.00912925	0.00636444	CASP3/CAV3/CDKN1A/DUSP1/DUSP16/HEG1/HYAL2/IPO5/IRAK3/LRP5/LYN/MYOCD/PRKCD/PTPN1/RGS2/SFRP1	16
GO:0043903	regulation of symbiosis, encompassing mutualism through parasitism	23/862	232/17913	0.000844143	0.00912925	0.00636444	ANXA2/BST2/CTSG/EP300/F2RL1/FCN1/FCN3/GSN/HSPA8/IFI16/IFIT1/IFITM1/IFITM2/IFITM3/ISG20/MDFIC/PROX1/SMARCA4/SUPT5H/TNIP1/TRIM8/ZC3H12A/ZFP36	23
GO:0097305	response to alcohol	23/862	232/17913	0.000844143	0.00912925	0.00636444	ADCY3/AIFM1/CD14/CDKN1A/CYBA/CYBB/FOS/FYN/GSN/HAMP/KLF2/KLF4/MAOB/OXCT1/RGS2/RHOA/S100A8/SFRP1/SLIT2/STAT3/TGFBR3/TNC/USP46	23
GO:1904018	positive regulation of vasculature development	23/862	232/17913	0.000844143	0.00912925	0.00636444	AGTR1/CCL11/CYBB/CYP1B1/EGR1/FGF18/GATA2/GATA4/GATA6/HIPK2/ITGA5/ITGB1/ITGB2/KLF4/MAP3K3/MYOCD/NOS3/PLK2/SERPINE1/STAT3/THBS1/XBP1/ZC3H12A	23
GO:0009749	response to glucose	20/862	190/17913	0.000858177	0.00926197	0.00645696	CASP3/COL6A2/CYBA/EGR1/GATA4/GJA1/MAP4K4/NADK/NDUFAF2/NME1/OPA1/OXCT1/RAB11FIP5/RHOA/SLC8A1/SMARCA4/SOX4/THBS1/VSNL1/XBP1	20
GO:0043551	regulation of phosphatidylinositol 3-kinase activity	9/862	53/17913	0.000873174	0.0093935	0.00654866	FGR/KLF4/LYN/PDGFRA/PDGFRB/PIK3IP1/SOCS1/SOCS2/TNFAIP8L3	9
GO:0007611	learning or memory	24/862	247/17913	0.000873939	0.0093935	0.00654866	ADCY3/APP/ATP1A2/BTG2/CASP3/CEBPB/CLN3/EP300/FOS/FYN/GATM/ITGA5/ITGB1/ITPR3/KCNAB1/KRAS/LDLR/MEF2C/MME/NPTX2/PICALM/PLK2/VDAC1/VDAC3	24
GO:0006878	cellular copper ion homeostasis	4/862	10/17913	0.00088569	0.00944257	0.00658287	APP/MT2A/SCO1/SCO2	4
GO:0046950	cellular ketone body metabolic process	4/862	10/17913	0.00088569	0.00944257	0.00658287	ACAT1/BDH1/OXCT1/OXCT2	4
GO:0071670	smooth muscle cell chemotaxis	4/862	10/17913	0.00088569	0.00944257	0.00658287	AIF1/PARVA/PDGFRB/SLIT2	4
GO:0072203	cell proliferation involved in metanephros development	4/862	10/17913	0.00088569	0.00944257	0.00658287	EGR1/MYC/OSR1/PDGFRB	4
GO:0003044	regulation of systemic arterial blood pressure mediated by a chemical signal	8/862	43/17913	0.000900393	0.00957989	0.0066786	AGTR1/CTSG/CYBA/EDN1/F2RL1/MME/NOS3/RHOA	8
GO:0042098	T cell proliferation	19/862	177/17913	0.00090356	0.00959417	0.00668856	AIF1/CASP3/CD209/CEBPB/CORO1A/DOCK2/FYN/GJA1/GPNMB/HAVCR2/IL6/LRRC32/MSN/PRKCQ/RAC2/SH3RF1/TFRC/TP53/VSIG4	19
GO:0003158	endothelium development	15/862	124/17913	0.000908086	0.00960342	0.006695	F2RL1/FASN/GJA1/HEG1/ID1/MSN/PECAM1/PROX1/RHOA/S1PR3/SOX18/STARD13/TJP1/TNFRSF1A/ZEB1	15
GO:0046330	positive regulation of JNK cascade	15/862	124/17913	0.000908086	0.00960342	0.006695	APP/DVL3/EDN1/F2RL1/FGD2/GADD45A/GADD45B/GADD45G/HIPK2/LTBR/MAP3K6/MDFIC/PTPN1/SH3RF1/SH3RF2	15
GO:0061572	actin filament bundle organization	16/862	137/17913	0.000913779	0.00964423	0.00672345	ACTN1/AIF1/APOA1/FAM107A/ID1/ITGB5/LCP1/PHLDB2/PLEK/PPM1F/RHOA/S100A10/SFRP1/SORBS1/WAS/ZYX	16
GO:0050863	regulation of T cell activation	28/862	307/17913	0.00092165	0.0097078	0.00676777	AIF1/BCL6/CASP3/CCL2/CD209/CEBPB/CORO1A/FYN/GPNMB/GSN/HAVCR2/IL6/LRRC32/LYN/MAP3K8/NFKBIZ/PRKCQ/PTPN11/RAC2/RHOA/SH3RF1/SOCS1/TFRC/VSIG4/XBP1/ZC3H12A/ZEB1/ZMIZ1	28
GO:0033157	regulation of intracellular protein transport	22/862	220/17913	0.000966844	0.0100789	0.00702648	ATP13A2/B3GAT3/BAG3/FYN/GRASP/GSK3B/HCLS1/HDAC3/HYAL2/IPO5/ITGB2/LCP1/MDFIC/PKIG/PRKCD/PTPN1/PTPN11/RAC2/RANGAP1/TP53/XPO4/ZC3H12A	22
GO:0007369	gastrulation	19/862	178/17913	0.000967114	0.0100789	0.00702648	APOA1/COL4A2/COL7A1/EXT2/FN1/GATA6/ITGA5/ITGB1/ITGB2/ITGB5/KLF4/MAP2K5/MBP/MMP15/OSR1/PHLDB2/SFRP1/TP53/TXNRD1	19
GO:0070588	calcium ion transmembrane transport	27/862	293/17913	0.000967325	0.0100789	0.00702648	ANXA2/ANXA5/ATP1A2/ATP1B1/ATP2B4/CACNB2/CASQ1/CAV3/CORO1A/CYBA/DDIT3/DIAPH1/FYN/HRC/LYN/OPA1/ORAI3/PKD1L2/PKD2/PLN/PMPCB/RGN/RYR2/SEC61A1/SLC8A1/SNCA/VDAC1	27
GO:0032930	positive regulation of superoxide anion generation	5/862	17/17913	0.000972175	0.0100789	0.00702648	CYBA/F2RL1/ITGB2/PRKCD/TYROBP	5
GO:0050665	hydrogen peroxide biosynthetic process	5/862	17/17913	0.000972175	0.0100789	0.00702648	CYBA/CYBB/FYN/MAOB/STAT3	5
GO:0061298	retina vasculature development in camera-type eye	5/862	17/17913	0.000972175	0.0100789	0.00702648	COL4A1/CYP1B1/LRP5/PDGFRA/PDGFRB	5
GO:1990573	potassium ion import across plasma membrane	5/862	17/17913	0.000972175	0.0100789	0.00702648	ATP1A1/ATP1A2/ATP1B1/ATP1B3/KCNJ2	5
GO:2001236	regulation of extrinsic apoptotic signaling pathway	17/862	151/17913	0.000972222	0.0100789	0.00702648	ATF3/FEM1B/FYN/G0S2/HMGB2/HYAL2/LMNA/LTBR/MAP2K5/NOS3/RELA/SERPINE1/SFRP1/SH3RF1/THBS1/TMBIM1/ZMYND11	17
GO:0030258	lipid modification	20/862	192/17913	0.000977906	0.0101179	0.00705365	ACAA1/ACAT1/ACOT8/ACOX2/AGK/AGTR1/APOA1/CPT1B/CYP4V2/DECR1/EHHADH/ETFDH/GCDH/HSD17B4/INPP1/MLYCD/PDK4/PI4K2A/SCP2/ST3GAL2	20
GO:0010675	regulation of cellular carbohydrate metabolic process	16/862	138/17913	0.000988583	0.0101714	0.00709097	C1QTNF1/DDIT4/EP300/GSK3B/IGFBP4/MIDN/MLYCD/NUPR1/PDK4/PLEK/RGN/SNCA/SORBS1/STAT3/TP53/ZMPSTE24	16
GO:0001666	response to hypoxia	31/862	354/17913	0.000988886	0.0101714	0.00709097	AGTRAP/APOLD1/ATP1B1/CASP3/CYBA/CYBB/DDIT4/EDN1/EDNRA/EGR1/ENO1/EP300/GATA6/HIPK2/KCNA5/LMNA/LONP1/MTHFR/MYC/MYOCD/OPA1/PLAU/RHOA/RYR2/SFRP1/SLC2A1/SLC8A1/TGFBR3/THBS1/TP53/WTIP	31
GO:0042176	regulation of protein catabolic process	31/862	354/17913	0.000988886	0.0101714	0.00709097	ANXA2/ATP13A2/AZIN1/BAG5/CAV3/CTSC/FHIT/FYN/GJA1/GSK3B/HGS/HIPK2/IRAK3/LDLR/MSN/NKD2/NUPR1/PLK2/PRICKLE1/PTPN3/RELA/RGN/RILP/SCO1/SH3RF2/SNCA/SNX1/TIMP1/TIPARP/TRIB1/ZFAND2A	31
GO:2000249	regulation of actin cytoskeleton reorganization	7/862	34/17913	0.00100267	0.0102931	0.00717578	ARHGDIA/ARHGDIB/FES/HCK/HCLS1/NOTCH2/PDGFRA	7
GO:0019058	viral life cycle	29/862	324/17913	0.00101256	0.0103743	0.00723242	AXL/BST2/CCL2/CD209/CTSB/FCN1/FCN3/GSN/HSPA8/HYAL2/IFI16/IFIT1/IFITM1/IFITM2/IFITM3/ISG20/ITGA5/ITGB1/ITGB5/LDLR/LRSAM1/NPC1/PROX1/PVR/TFRC/TNIP1/TRIM8/VAMP8/ZC3H12A	29
GO:0006801	superoxide metabolic process	10/862	65/17913	0.00102115	0.0104217	0.00726545	AATF/CYBA/CYBB/EDN1/F2RL1/ITGB2/NOS3/PRKCD/RGN/TYROBP	10
GO:0098739	import across plasma membrane	10/862	65/17913	0.00102115	0.0104217	0.00726545	ATP1A1/ATP1A2/ATP1B1/ATP1B3/ATP2B4/FYN/KCNJ2/RGS2/SLC30A1/SLC8A1	10
GO:0043406	positive regulation of MAP kinase activity	24/862	250/17913	0.00103398	0.0105321	0.00734246	DUSP5/DVL3/EDN1/FGD2/FGF18/FPR1/GADD45A/GADD45B/GADD45G/GRM1/JAK2/KRAS/MAP2K1/MAP2K5/MAP3K3/MAP3K6/MAP3K8/MDFIC/PDGFRB/PLCE1/PTPN1/PTPN11/S100A12/THBS1	24
GO:1904950	negative regulation of establishment of protein localization	20/862	193/17913	0.00104296	0.0106031	0.00739195	APOA1/BAG3/F2RL1/FN1/LILRA5/LRRC32/MAP4K4/MDFIC/MIDN/NDUFAF2/PKIG/PPM1F/PTPN11/RAB11FIP5/RANGAP1/SERPINB1/SFRP1/SRGN/VSNL1/ZC3H12A	20
GO:0002548	monocyte chemotaxis	8/862	44/17913	0.00105477	0.0107024	0.00746118	AIF1/CCL2/DUSP1/IL6/LYN/S100A12/SERPINE1/SLIT2	8
GO:0097553	calcium ion transmembrane import into cytosol	15/862	126/17913	0.00107184	0.0108547	0.00756735	ATP1A2/ATP2B4/CASQ1/CORO1A/CYBA/DDIT3/DIAPH1/FYN/HRC/LYN/PKD2/PLN/RYR2/SLC8A1/SNCA	15
GO:0031345	negative regulation of cell projection organization	18/862	166/17913	0.00108503	0.0109671	0.0076457	ARHGDIA/BAG5/BCL11A/FKBP4/FYN/ID1/MAP4/MAP4K4/PLK2/PRKCD/RGMA/RHOA/RTN4/SLIT2/SPOCK1/SPP1/TRAK2/YWHAH	18
GO:0007005	mitochondrion organization	38/862	466/17913	0.00109143	0.0110107	0.00767609	AARS2/AGK/APOO/ATP13A2/BAG3/CAMK2A/CYCS/DNAJC19/FOXRED1/GSK3B/HSD17B10/IFIT2/LMNA/LONP1/MFN2/NDUFAF2/NDUFB3/NDUFB6/NDUFC1/NDUFS2/NOS3/OMA1/OPA1/RAC2/RHOT1/SCO1/SCO2/SLC25A4/SNCA/STAT3/TAZ/TMEM126B/TMEM70/TOMM40/TP53/TP53BP2/VDAC1/YWHAH	38
GO:0060411	cardiac septum morphogenesis	11/862	77/17913	0.00109755	0.0110512	0.00770432	GATA4/GATA6/HEYL/NOS3/NOTCH2/PARVA/PROX1/SLIT2/SOX4/TGFBR3/TP53	11
GO:0031331	positive regulation of cellular catabolic process	30/862	341/17913	0.00110072	0.0110619	0.0077118	BAG3/BTG2/CAV3/CTSC/FYCO1/GSK3B/IL6/LDLR/LRSAM1/MFN2/MSN/NKD2/NNT/NUPR1/PLEKHF1/PLK2/PRICKLE1/PRKCD/PTPN1/RBM24/RGN/SH3RF2/SNCA/SUPT5H/TRIB1/TRIM8/ULK1/ZC3H12A/ZFAND2A/ZFP36	30
GO:0010952	positive regulation of peptidase activity	19/862	180/17913	0.00110577	0.0110915	0.00773239	AIFM1/APP/CYCS/EIF2AK3/FN1/FYN/GSN/IFI16/JAK2/LYN/MBP/MYC/PICALM/PPM1F/RHOA/S100A8/S100A9/SNCA/STAT3	19
GO:0072659	protein localization to plasma membrane	23/862	237/17913	0.00112685	0.0112813	0.00786476	ACTB/ACTN2/ATP1B1/ATP1B3/BSG/CACNB2/CAV3/FCER1G/GRASP/ITGB1/NKD2/PICALM/PLEKHF1/PPP2R5A/PRKCH/RAMP1/S100A10/SLMAP/SORBS1/SPTBN1/TMBIM1/TNFRSF1A/VAMP8	23
GO:0019320	hexose catabolic process	9/862	55/17913	0.00114987	0.0114464	0.00797984	ALDOC/ENO1/ENO3/GALK1/GPI/LRP5/PFKM/TKTL1/TP53	9
GO:0035306	positive regulation of dephosphorylation	9/862	55/17913	0.00114987	0.0114464	0.00797984	DUSP26/JAK2/MEF2C/PDGFRB/PLEK/PPP2R5A/PRKCD/RGN/SLC39A10	9
GO:0042306	regulation of protein import into nucleus	9/862	55/17913	0.00114987	0.0114464	0.00797984	BAG3/HCLS1/HDAC3/HYAL2/IPO5/MDFIC/PKIG/PRKCD/ZC3H12A	9
GO:0007259	JAK-STAT cascade	16/862	140/17913	0.00115385	0.0114643	0.00799235	BCL3/CCL2/CYP1B1/FYN/HCLS1/HGS/IL6/JAK2/LYN/PECAM1/PKD2/PTPN1/SOCS1/SOCS2/STAT3/TNFRSF1A	16
GO:0071248	cellular response to metal ion	18/862	167/17913	0.00116285	0.0115189	0.00803038	ALOX5AP/APP/ATP13A2/CYBB/EDN1/EIF2AK3/FOS/GSN/JUNB/MEF2C/MT1A/MT1E/MT1G/MT1M/MT1X/MT2A/PKD2/SNCA	18
GO:0051346	negative regulation of hydrolase activity	35/862	420/17913	0.00116372	0.0115189	0.00803038	APOA1/APP/BST2/CD2BP2/CD44/CNN3/COL6A3/COL7A1/GSK3B/IFI16/IFIT1/IPO5/KLF4/MAP2K5/NOS3/PEBP1/PICALM/PLN/PPP1R14B/PPP1R1C/RGN/RGS2/SERPINA5/SERPINB1/SERPINE1/SH3RF1/SH3RF2/SLIT2/SNCA/SPOCK1/THBS1/TIMP1/TIMP2/TNNI3/TP53	35
GO:1902105	regulation of leukocyte differentiation	25/862	267/17913	0.00117207	0.0115797	0.00807275	AXL/BCL6/C1QC/CEBPB/FES/FOS/GATA2/HCLS1/LYN/MAFB/MITF/MYC/NFKBIZ/NME1/NOTCH2/RHOA/SFRP1/SH3RF1/SOCS1/TRIB1/TYROBP/XBP1/ZC3H12A/ZEB1/ZMIZ1	25
GO:0030224	monocyte differentiation	7/862	35/17913	0.00120199	0.0117867	0.00821704	FASN/FES/IFI16/MEF2C/MT1G/MYC/MYH9	7
GO:0060323	head morphogenesis	7/862	35/17913	0.00120199	0.0117867	0.00821704	CRISPLD2/EP300/MSX1/PDGFRA/PTPN11/SGPL1/TIPARP	7
GO:0090322	regulation of superoxide metabolic process	7/862	35/17913	0.00120199	0.0117867	0.00821704	AATF/CYBA/F2RL1/ITGB2/PRKCD/RGN/TYROBP	7
GO:1903131	mononuclear cell differentiation	7/862	35/17913	0.00120199	0.0117867	0.00821704	FASN/FES/IFI16/MEF2C/MT1G/MYC/MYH9	7
GO:1901568	fatty acid derivative metabolic process	17/862	154/17913	0.00121071	0.0118501	0.00826125	ACAT1/ALOX5/ALOX5AP/BDH1/CYP1B1/CYP2J2/EDN1/FASN/GCDH/HSD17B4/OXCT1/OXCT2/PLA2G4C/SCD/TBXAS1/TNFRSF1A/TYRP1	17
GO:0022617	extracellular matrix disassembly	11/862	78/17913	0.00122333	0.0118953	0.00829281	BSG/CAPN1/CD44/CTSG/DDR1/IL6/LCP1/MMP15/TIMP1/TIMP2/TLL2	11
GO:0046434	organophosphate catabolic process	22/862	224/17913	0.00122404	0.0118953	0.00829281	ACAT1/ALDOC/DDIT4/ENO1/ENO3/GALK1/GPD1L/GPI/LDHA/LDLR/LIPG/MLYCD/NTHL1/NUPR1/PDE7A/PFKM/PLA2G15/PLA2G4C/PRDX6/PRKCD/STAT3/TP53	22
GO:0034114	regulation of heterotypic cell-cell adhesion	6/862	26/17913	0.00122665	0.0118953	0.00829281	APOA1/CD44/GCNT2/KLF4/MAP2K5/MBP	6
GO:0140115	export across plasma membrane	6/862	26/17913	0.00122665	0.0118953	0.00829281	ATP1A1/ATP1A2/ATP1B1/ATP1B3/KCNA5/SLC8A1	6
GO:1903579	negative regulation of ATP metabolic process	6/862	26/17913	0.00122665	0.0118953	0.00829281	DDIT4/NUPR1/RHOA/SNCA/STAT3/TP53	6
GO:0035987	endodermal cell differentiation	8/862	45/17913	0.00122957	0.0119017	0.00829727	COL4A2/COL7A1/FN1/GATA6/ITGA5/ITGB2/ITGB5/MMP15	8
GO:0060562	epithelial tube morphogenesis	28/862	313/17913	0.00123669	0.0119486	0.00832993	CAV3/CCL11/COL4A1/DDR1/EDN1/EDNRA/GATA4/GJA1/IRX2/KLHL3/KRAS/MEF2C/MTHFR/MYC/OSR1/PKD2/PRICKLE1/PROX1/RALA/RDH10/RHOA/RYR2/SFRP1/SLIT2/SOX18/SOX4/STARD13/TNC	28
GO:0002758	innate immune response-activating signal transduction	27/862	298/17913	0.00124329	0.0119904	0.00835906	BIRC3/CD14/CD209/CTSB/CYBA/EP300/F2RL1/FBXW11/FCER1G/FCN1/FYN/HAVCR2/HCK/IRAK3/ITGB2/KRAS/LY96/LYN/MARCO/NFKBIA/NRAS/PRKCD/RELA/RTN4/S100A8/S100A9/TNIP1	27
GO:0072329	monocarboxylic acid catabolic process	14/862	115/17913	0.00124886	0.012022	0.00838112	ACAA1/ACOT8/ACOX2/AIG1/ALDH5A1/CPT1B/DECR1/EHHADH/ETFDH/GCDH/HSD17B4/MLYCD/PLA2G15/SCP2	14
GO:0006882	cellular zinc ion homeostasis	5/862	18/17913	0.00129318	0.0123806	0.0086311	ATP13A2/S100A8/S100A9/SLC30A1/SLC30A2	5
GO:0010107	potassium ion import	5/862	18/17913	0.00129318	0.0123806	0.0086311	ATP1A1/ATP1A2/ATP1B1/ATP1B3/KCNJ2	5
GO:0071800	podosome assembly	5/862	18/17913	0.00129318	0.0123806	0.0086311	GSN/HCK/LCP1/MSN/RHOA	5
GO:0019932	second-messenger-mediated signaling	31/862	360/17913	0.00129607	0.0123857	0.00863465	ADCY3/AGTR1/ATP1A2/ATP1B1/ATP2B4/CASQ1/EDN1/EIF2AK3/FHL2/FPR1/GSK3B/HRC/ITPR3/LMCD1/MT2A/MYOZ2/NUDT4/PKD2/PLCE1/PLEK/PLN/RAMP1/RASD1/RGN/RGS2/RYR2/SGCD/SLC8A1/THBS1/TNNI3/ZMPSTE24	31
GO:0032874	positive regulation of stress-activated MAPK cascade	17/862	155/17913	0.00130049	0.0123932	0.00863992	APP/DVL3/EDN1/F2RL1/FGD2/GADD45A/GADD45B/GADD45G/HIPK2/LTBR/MAP3K3/MAP3K6/MDFIC/PTPN1/SH3RF1/SH3RF2/ZC3H12A	17
GO:0007548	sex differentiation	25/862	269/17913	0.00130157	0.0123932	0.00863992	AXL/CASP3/CEBPB/DNAJC19/FKBP4/GATA4/GATA6/GJA1/HMGB2/HSD17B4/LHFPL2/MGST1/NOS3/NUPR1/OSR1/PDGFRA/PDGFRB/PTPN11/RDH10/RETN/SFRP1/SGPL1/SLIT2/SOX15/TIPARP	25
GO:0014888	striated muscle adaptation	9/862	56/17913	0.00131261	0.0124757	0.00869742	ATP2B4/ERRFI1/GATA6/GSN/LMNA/MEF2C/MYH6/MYOZ2/TNNT1	9
GO:0006914	autophagy	38/862	471/17913	0.00132424	0.0125226	0.0087301	ATP13A2/ATP6V0E2/BAG3/CAPN1/CASP3/CLN3/DDIT3/EP300/FYCO1/GATA4/GSK3B/HGS/HSPA8/IFI16/KLHL3/LRSAM1/MFN2/NAMPT/NPC1/NUPR1/PLEKHF1/PLK2/S100A8/S100A9/SNCA/STAT3/SUPT5H/TMEM74/TOMM40/TP53/TRIM8/ULK1/USP10/VAMP8/VDAC1/XBP1/ZC3H12A/ZMPSTE24	38
GO:0061919	process utilizing autophagic mechanism	38/862	471/17913	0.00132424	0.0125226	0.0087301	ATP13A2/ATP6V0E2/BAG3/CAPN1/CASP3/CLN3/DDIT3/EP300/FYCO1/GATA4/GSK3B/HGS/HSPA8/IFI16/KLHL3/LRSAM1/MFN2/NAMPT/NPC1/NUPR1/PLEKHF1/PLK2/S100A8/S100A9/SNCA/STAT3/SUPT5H/TMEM74/TOMM40/TP53/TRIM8/ULK1/USP10/VAMP8/VDAC1/XBP1/ZC3H12A/ZMPSTE24	38
GO:0050769	positive regulation of neurogenesis	37/862	455/17913	0.00132513	0.0125226	0.0087301	APP/ARHGDIA/BCL6/CREB3L2/CYB5D2/CYFIP1/DBN1/DVL3/EP300/FBXO38/FES/FN1/FYN/GATA2/HEYL/IL6/IMPACT/LYN/MAP1B/MAP2K1/MEF2C/MME/NME1/OPA1/PRKCH/PROX1/PTPRD/RELA/RGS2/RHOA/S100A9/SLIT2/SOCS2/SYT17/TIMP2/VWC2/ZEB1	37
GO:0008217	regulation of blood pressure	18/862	169/17913	0.00133283	0.0125226	0.0087301	AGTR1/AGTRAP/ATP1A1/ATP1A2/CTSG/CYBA/EDN1/EDNRA/F2RL1/GJA1/LRP5/MME/MYH6/NAMPT/NAV2/NOS3/RHOA/TNNI3	18
GO:0034115	negative regulation of heterotypic cell-cell adhesion	4/862	11/17913	0.00133898	0.0125226	0.0087301	APOA1/KLF4/MAP2K5/MBP	4
GO:0070587	regulation of cell-cell adhesion involved in gastrulation	4/862	11/17913	0.00133898	0.0125226	0.0087301	APOA1/KLF4/MAP2K5/MBP	4
GO:1901569	fatty acid derivative catabolic process	4/862	11/17913	0.00133898	0.0125226	0.0087301	ACAT1/BDH1/OXCT1/OXCT2	4
GO:1902065	response to L-glutamate	4/862	11/17913	0.00133898	0.0125226	0.0087301	AIFM1/BCL11A/FYN/OPA1	4
GO:1990440	positive regulation of transcription from RNA polymerase II promoter in response to endoplasmic reticulum stress	4/862	11/17913	0.00133898	0.0125226	0.0087301	ATF3/CEBPB/DDIT3/TP53	4
GO:0060759	regulation of response to cytokine stimulus	19/862	183/17913	0.00134543	0.0125605	0.00875653	APOA1/AXL/BIRC3/EDN1/ELF1/F2RL1/IL6/IRAK3/JAK2/KLF4/MAP2K5/PTPN1/PTPN11/PXDN/SLIT2/SOCS1/SPPL2A/TAX1BP1/TNFRSF1A	19
GO:0043900	regulation of multi-organism process	34/862	408/17913	0.00135904	0.0126196	0.00879775	ANXA2/ARHGDIB/BIRC3/BST2/CTSG/CYBA/EP300/F2RL1/FCN1/FCN3/GSN/HAVCR2/HSPA8/IFI16/IFIT1/IFITM1/IFITM2/IFITM3/ISG20/LHFPL2/LRSAM1/LY96/MDFIC/PROX1/SMARCA4/SUPT5H/TIMP1/TNIP1/TRIB1/TRIM8/TSPAN32/ZC3H12A/ZFP36/ZMPSTE24	34
GO:0032642	regulation of chemokine production	11/862	79/17913	0.00136071	0.0126196	0.00879775	AIF1/APP/EGR1/F2RL1/HAVCR2/IL1RL1/IL6/KLF4/MAP2K5/MBP/SIRPA	11
GO:0060333	interferon-gamma-mediated signaling pathway	12/862	91/17913	0.00136136	0.0126196	0.00879775	CAMK2A/CD44/HCK/HLA-DRB4/IFI30/IRF6/JAK2/MT2A/PRKCD/SOCS1/TP53/TRIM8	12
GO:1901655	cellular response to ketone	12/862	91/17913	0.00136136	0.0126196	0.00879775	ADCY3/AIFM1/DDIT4/ELK1/ERRFI1/FBXO32/KLF2/KLF4/MSN/SFRP1/SPP1/TNC	12
GO:0051048	negative regulation of secretion	22/862	226/17913	0.0013733	0.0127076	0.00885911	APOA1/EDN1/F2RL1/FN1/LILRA5/LRRC32/MAOB/MAP4K4/MIDN/NDUFAF2/PNKD/PTPN11/RAB11FIP5/SERPINB1/SFRP1/SLC30A1/SNCA/SRGN/TNFRSF1A/VAMP8/VSNL1/ZC3H12A	22
GO:0048871	multicellular organismal homeostasis	38/862	472/17913	0.00137569	0.0127076	0.00885911	ACTB/ADCY3/CEBPB/CORO1A/DDIT3/DECR1/EGR1/G0S2/GADD45G/GATA2/GATM/GCNT2/GJA1/HAMP/HDAC3/HYAL2/ID1/IL18R1/IL6/JAK2/KRAS/LYZ/MFN2/NOS3/OMA1/PDK4/PROM1/PTPN11/RAC2/SCD/SERPINA3/SGIP1/SLC22A5/STAT3/TFRC/TLE3/TNFRSF11B/WWTR1	38
GO:0009161	ribonucleoside monophosphate metabolic process	29/862	331/17913	0.00140739	0.0129776	0.00904731	ADSSL1/ALDOC/ATP1A2/ATP1B1/COQ9/COX15/DDIT4/ENO1/ENO3/GALK1/GPI/HSPA8/LDHA/MYH6/NADK/NDUFB3/NDUFB6/NDUFC1/NDUFS2/NUPR1/PFKM/RHOA/SHMT2/SNCA/STAT3/TAZ/TP53/UCK2/UQCRFS1	29
GO:0043254	regulation of protein complex assembly	34/862	409/17913	0.00141603	0.0130344	0.00908694	ARPC1B/ARPC3/CAV3/CCL11/CORO1A/CYFIP1/EP300/FES/FHOD3/FKBP4/GSK3B/GSN/HCK/HCLS1/HSPA8/IMPACT/LCP1/LMOD2/MAP1B/MITF/MSN/PLEK/PRKCD/PTPN11/RHOA/RNF4/SLIT2/SNCA/SPTAN1/SPTBN1/TP53/ULK1/WARS/WAS	34
GO:0006984	ER-nucleus signaling pathway	8/862	46/17913	0.00142669	0.0131096	0.00913931	ATF3/CCL2/DDIT3/EIF2AK3/GSK3B/PTPN1/TP53/XBP1	8
GO:0050890	cognition	26/862	286/17913	0.0014456	0.0132229	0.00921835	ADCY3/APP/ATP1A2/BTG2/CASP3/CEBPB/CLN3/CYFIP1/EP300/FAM107A/FOS/FYN/GATM/ITGA5/ITGB1/ITPR3/KCNAB1/KRAS/LDLR/MEF2C/MME/NPTX2/PICALM/PLK2/VDAC1/VDAC3	26
GO:0051235	maintenance of location	26/862	286/17913	0.0014456	0.0132229	0.00921835	APOA1/ATP1A2/BCL3/CASQ1/CORO1A/CYBA/DBN1/DDIT3/DIAPH1/GSN/HRC/IL6/LYN/NFKBIA/PKD2/PLN/RANGAP1/RYR2/S100A8/S100A9/SLC30A2/SLC8A1/SNCA/SRGN/TLN1/ZC3H12A	26
GO:2000146	negative regulation of cell motility	30/862	347/17913	0.00144657	0.0132229	0.00921835	ADAMTS9/AIF1/ARHGDIB/BST2/CCL2/CYP1B1/DUSP1/EMILIN1/FRMD5/HYAL2/IFITM1/KLF4/MAP2K5/MEF2C/MITF/MMP28/MYOCD/PHLDB2/RGN/RHOA/SERPINE1/SFRP1/SLIT2/STARD13/STAT3/THBS1/TIMP1/TRIB1/VASH1/WAS	30
GO:0042698	ovulation cycle	10/862	68/17913	0.00145691	0.0132943	0.00926812	AXL/CASP3/EGR1/GABRB1/NOS3/PDGFRA/RETN/SGPL1/SLIT2/TIMP4	10
GO:1902807	negative regulation of cell cycle G1/S phase transition	15/862	130/17913	0.00147477	0.0134339	0.00936544	BTG2/CCL2/CDKN1A/DCUN1D3/EP300/FAM107A/GADD45A/GPNMB/KLF4/PKD2/PLK2/SOX4/SUSD2/TP53/WEE1	15
GO:0009167	purine ribonucleoside monophosphate metabolic process	28/862	317/17913	0.00149521	0.0135895	0.00947392	ADSSL1/ALDOC/ATP1A2/ATP1B1/COQ9/COX15/DDIT4/ENO1/ENO3/GALK1/GPI/HSPA8/LDHA/MYH6/NADK/NDUFB3/NDUFB6/NDUFC1/NDUFS2/NUPR1/PFKM/RHOA/SHMT2/SNCA/STAT3/TAZ/TP53/UQCRFS1	28
GO:0060401	cytosolic calcium ion transport	17/862	157/17913	0.00149702	0.0135895	0.00947392	ATP1A2/ATP2B4/CASQ1/CORO1A/CYBA/DDIT3/DIAPH1/FYN/HRC/ITPR3/LYN/OPA1/PKD2/PLN/RYR2/SLC8A1/SNCA	17
GO:0003081	regulation of systemic arterial blood pressure by renin-angiotensin	6/862	27/17913	0.00151368	0.0137171	0.00956284	AGTR1/CTSG/CYBA/F2RL1/MME/RHOA	6
GO:0002703	regulation of leukocyte mediated immunity	19/862	185/17913	0.00152864	0.0138288	0.00964072	BCL6/BST2/F2RL1/FBXO38/FCER1G/FES/FGR/GATA2/HAVCR2/IL18R1/IL6/ITGB2/LYN/MLH1/PVR/RAC2/TFRC/VAMP8/WAS	19
GO:0042542	response to hydrogen peroxide	16/862	144/17913	0.00155512	0.0140442	0.00979088	AIFM1/AXL/CASP3/CYP1B1/DUSP1/FYN/IL6/IMPACT/KCNA5/KLF2/KLF4/PDGFRB/PRKCD/RELA/SIRPA/SLC8A1	16
GO:0009126	purine nucleoside monophosphate metabolic process	28/862	318/17913	0.0015667	0.0141003	0.00983002	ADSSL1/ALDOC/ATP1A2/ATP1B1/COQ9/COX15/DDIT4/ENO1/ENO3/GALK1/GPI/HSPA8/LDHA/MYH6/NADK/NDUFB3/NDUFB6/NDUFC1/NDUFS2/NUPR1/PFKM/RHOA/SHMT2/SNCA/STAT3/TAZ/TP53/UQCRFS1	28
GO:1903829	positive regulation of cellular protein localization	28/862	318/17913	0.0015667	0.0141003	0.00983002	B3GAT3/BAG3/EIF2AK3/FCER1G/FYN/GPD1L/GSK3B/HCLS1/HDAC3/HYAL2/IPO5/ITGB1/ITGB2/MSN/NKD2/PRKCD/PRKCH/RAC2/RTN4/SORBS1/SPTBN1/TP53/TP53BP2/TRIM8/TYROBP/XPO4/YWHAH/ZC3H12A	28
GO:0034329	cell junction assembly	21/862	214/17913	0.0015799	0.0141465	0.00986218	ACTB/ACTN1/ACTN2/FAM107A/FLNC/FN1/GJA1/GNPAT/HEG1/ITGA5/MAP4K4/PHLDB2/PPM1F/PRKCH/RHOA/S100A10/SFRP1/SORBS1/THBS1/TJP1/TLN1	21
GO:0070663	regulation of leukocyte proliferation	21/862	214/17913	0.0015799	0.0141465	0.00986218	AIF1/BCL6/BST2/CASP3/CD209/CDKN1A/CEBPB/CORO1A/GPNMB/HAVCR2/IL6/LRRC32/LYN/MEF2C/PRKCQ/RAC2/SH3RF1/SLC39A10/TFRC/TYROBP/VSIG4	21
GO:1903039	positive regulation of leukocyte cell-cell adhesion	21/862	214/17913	0.0015799	0.0141465	0.00986218	AIF1/BCL6/CCL2/CD209/CD44/CORO1A/FYN/HAVCR2/IL6/ITGB2/LYN/MAP3K8/NFKBIZ/PRKCQ/PTPN11/RELA/RHOA/SOCS1/TFRC/XBP1/ZMIZ1	21
GO:0051251	positive regulation of lymphocyte activation	24/862	258/17913	0.00159004	0.014213	0.00990857	AIF1/AXL/BCL6/CCL2/CD209/CDKN1A/CORO1A/FYN/HAVCR2/IL6/LYN/MAP3K8/MEF2C/MLH1/NFKBIZ/PRKCQ/PTPN11/RHOA/SLC39A10/SOCS1/TFRC/TYROBP/XBP1/ZMIZ1	24
GO:0002218	activation of innate immune response	28/862	319/17913	0.00164112	0.0145829	0.0101665	BIRC3/CD14/CD209/CTSB/CYBA/EP300/F2RL1/FBXW11/FCER1G/FCN1/FYN/HAVCR2/HCK/IFI16/IRAK3/ITGB2/KRAS/LY96/LYN/MARCO/NFKBIA/NRAS/PRKCD/RELA/RTN4/S100A8/S100A9/TNIP1	28
GO:0048010	vascular endothelial growth factor receptor signaling pathway	12/862	93/17913	0.00164695	0.0145829	0.0101665	AXL/CYBA/CYBB/CYFIP1/DOCK1/EMILIN1/FGF18/FYN/HGS/ITGA5/PTPN1/RHOA	12
GO:0006953	acute-phase response	8/862	47/17913	0.00164807	0.0145829	0.0101665	CD163/CEBPB/F8/FN1/HAMP/IL6/SERPINA3/STAT3	8
GO:0008206	bile acid metabolic process	8/862	47/17913	0.00164807	0.0145829	0.0101665	ACAA1/ACOT8/ACOX2/HSD17B4/NPC1/OSBPL2/PROX1/SCP2	8
GO:0045912	negative regulation of carbohydrate metabolic process	8/862	47/17913	0.00164807	0.0145829	0.0101665	DDIT4/EP300/GSK3B/MIDN/NUPR1/PLEK/STAT3/TP53	8
GO:1903115	regulation of actin filament-based movement	8/862	47/17913	0.00164807	0.0145829	0.0101665	ATP1A1/ATP1A2/CAV3/CTNNA3/GATA4/KCNJ2/PLN/RYR2	8
GO:0002262	myeloid cell homeostasis	16/862	145/17913	0.00167198	0.0147091	0.0102544	AXL/BCL6/CASP3/FCER1G/GATA2/HCLS1/HIPK2/HMGB2/IL6/JAK2/KLF2/LYN/MAFB/STAT3/TGFBR3/ZFP36	16
GO:0060402	calcium ion transport into cytosol	16/862	145/17913	0.00167198	0.0147091	0.0102544	ATP1A2/ATP2B4/CASQ1/CORO1A/CYBA/DDIT3/DIAPH1/FYN/HRC/ITPR3/LYN/PKD2/PLN/RYR2/SLC8A1/SNCA	16
GO:0007045	cell-substrate adherens junction assembly	11/862	81/17913	0.00167353	0.0147091	0.0102544	ACTN1/ACTN2/FAM107A/MAP4K4/PHLDB2/PPM1F/RHOA/S100A10/SFRP1/SORBS1/THBS1	11
GO:0048041	focal adhesion assembly	11/862	81/17913	0.00167353	0.0147091	0.0102544	ACTN1/ACTN2/FAM107A/MAP4K4/PHLDB2/PPM1F/RHOA/S100A10/SFRP1/SORBS1/THBS1	11
GO:0032026	response to magnesium ion	5/862	19/17913	0.00168613	0.0147383	0.0102747	CD14/ENTPD6/SNCA/THBS1/TNFRSF11B	5
GO:0032365	intracellular lipid transport	7/862	37/17913	0.00169275	0.0147383	0.0102747	ANXA2/CPT1B/LDLR/NPC1/OSBPL2/SCP2/SLC25A20	7
GO:0042307	positive regulation of protein import into nucleus	7/862	37/17913	0.00169275	0.0147383	0.0102747	BAG3/HCLS1/HDAC3/HYAL2/IPO5/PRKCD/ZC3H12A	7
GO:1905314	semi-lunar valve development	7/862	37/17913	0.00169275	0.0147383	0.0102747	EMILIN1/GATA4/HEYL/NOS3/NOTCH2/SLIT2/TNFRSF1A	7
GO:0030521	androgen receptor signaling pathway	9/862	58/17913	0.00169367	0.0147383	0.0102747	EP300/FHL2/FKBP4/HEYL/PIAS2/RHOA/RNF4/SFRP1/SMARCA4	9
GO:0046626	regulation of insulin receptor signaling pathway	9/862	58/17913	0.00169367	0.0147383	0.0102747	OPA1/PRKCD/PRKCQ/PTPN1/PTPN11/PTPRE/RELA/SOCS1/SORBS1	9
GO:0045665	negative regulation of neuron differentiation	20/862	201/17913	0.00171039	0.0148592	0.0103591	APP/ARHGDIA/BAG5/BCL11A/DIXDC1/EIF4ENIF1/FKBP4/GSK3B/ID1/MAP4K4/MEIS1/PLK2/RGMA/RHOA/RTN4/SLIT2/SPOCK1/SPP1/TRAK2/YWHAH	20
GO:0022904	respiratory electron transport chain	13/862	106/17913	0.00171856	0.0148851	0.0103771	ALDH5A1/COQ9/COX15/ETFDH/NDUFAF2/NDUFB3/NDUFB6/NDUFC1/NDUFS2/SDHA/SNCA/TAZ/UQCRFS1	13
GO:0050663	cytokine secretion	22/862	230/17913	0.00171904	0.0148851	0.0103771	AIF1/APOA1/CD14/F2RL1/FCN1/FGR/FN1/GSDMD/HAVCR2/HYAL2/IL1RL1/LILRA5/LRRC32/LYN/MBP/S100A12/SERPINB1/SOCS1/SPTBN1/SRGN/XBP1/ZC3H12A	22
GO:0050866	negative regulation of cell activation	19/862	187/17913	0.0017326	0.0149779	0.0104418	AXL/BCL6/C1QTNF1/CASP3/CEBPB/EMILIN1/GPNMB/HAVCR2/LDLR/LRRC32/NOS3/PDGFRA/PRKCD/SFRP1/SOCS1/TSPAN32/TYROBP/VSIG4/ZC3H12A	19
GO:0071478	cellular response to radiation	18/862	173/17913	0.00173662	0.014988	0.0104489	CDKN1A/CYBA/EGR1/ELK1/EP300/GADD45A/GUCA1C/HAMP/HIST3H2A/HYAL2/IFI16/IMPACT/MME/MYC/NAMPT/SFRP1/TP53/ZMPSTE24	18
GO:0051961	negative regulation of nervous system development	26/862	290/17913	0.00175923	0.0151582	0.0105675	APP/ARHGDIA/BAG5/BCL11A/CTSC/DIXDC1/EIF2AK3/EIF4ENIF1/FKBP4/GSK3B/ID1/IL6/LDLR/MAP4K4/MEIS1/PLK2/RGMA/RHOA/RTN4/SLIT2/SPOCK1/SPP1/STAT3/TP53/TRAK2/YWHAH	26
GO:0048588	developmental cell growth	21/862	216/17913	0.00177252	0.0152478	0.01063	APP/BCL11A/CAV3/CYFIP1/DDR1/EDN1/FN1/GATA4/GSK3B/HAMP/IMPACT/ITGB1/MAP1B/PDLIM5/RGS2/RTN4/SH3GL2/SLIT2/SORBS2/SPP1/SYT17	21
GO:0048640	negative regulation of developmental growth	12/862	94/17913	0.00180722	0.0154955	0.0108027	BCL11A/CAV3/CDKN1A/GJA1/MEIS1/RGS2/RTN4/SFRP1/SOCS2/SPP1/TLL2/WWC1	12
GO:0110020	regulation of actomyosin structure organization	12/862	94/17913	0.00180722	0.0154955	0.0108027	APOA1/CAV3/EDN1/MEF2C/MYLK3/PHLDB2/PPM1F/PROX1/RHOA/S100A10/SFRP1/WAS	12
GO:0035821	modification of morphology or physiology of other organism	17/862	160/17913	0.00183847	0.0156503	0.0109105	ANXA2/CD209/CTSG/EP300/F2RL1/GSDMD/HAMP/HIPK2/HMGN2/HSPA8/HYAL2/LYZ/S100A12/S100A9/SMARCA4/TNIP1/ZC3H12A	17
GO:0030511	positive regulation of transforming growth factor beta receptor signaling pathway	6/862	28/17913	0.00184909	0.0156503	0.0109105	EP300/GOT1/HIPK2/MYOCD/TGFBR3/THBS1	6
GO:0042533	tumor necrosis factor biosynthetic process	6/862	28/17913	0.00184909	0.0156503	0.0109105	APP/BCL3/CYBB/ERRFI1/THBS1/TYROBP	6
GO:0042534	regulation of tumor necrosis factor biosynthetic process	6/862	28/17913	0.00184909	0.0156503	0.0109105	APP/BCL3/CYBB/ERRFI1/THBS1/TYROBP	6
GO:0061615	glycolytic process through fructose-6-phosphate	6/862	28/17913	0.00184909	0.0156503	0.0109105	ALDOC/ENO1/ENO3/GALK1/GPI/PFKM	6
GO:0061620	glycolytic process through glucose-6-phosphate	6/862	28/17913	0.00184909	0.0156503	0.0109105	ALDOC/ENO1/ENO3/GALK1/GPI/PFKM	6
GO:1900543	negative regulation of purine nucleotide metabolic process	6/862	28/17913	0.00184909	0.0156503	0.0109105	DDIT4/NUPR1/RHOA/SNCA/STAT3/TP53	6
GO:1903846	positive regulation of cellular response to transforming growth factor beta stimulus	6/862	28/17913	0.00184909	0.0156503	0.0109105	EP300/GOT1/HIPK2/MYOCD/TGFBR3/THBS1	6
GO:0034101	erythrocyte homeostasis	14/862	120/17913	0.00188334	0.0159145	0.0110948	AXL/BCL6/CASP3/GATA2/HCLS1/HIPK2/HMGB2/JAK2/KLF2/LYN/MAFB/STAT3/TGFBR3/ZFP36	14
GO:0002762	negative regulation of myeloid leukocyte differentiation	8/862	48/17913	0.00189576	0.0159171	0.0110966	C1QC/GATA2/LYN/MAFB/MYC/NME1/SFRP1/TRIB1	8
GO:0010171	body morphogenesis	8/862	48/17913	0.00189576	0.0159171	0.0110966	CRISPLD2/EP300/MSX1/PDGFRA/PHLDB2/PTPN11/SGPL1/TIPARP	8
GO:0031103	axon regeneration	8/862	48/17913	0.00189576	0.0159171	0.0110966	APOA1/JAK2/KLF4/MAP1B/MAP2K1/RGMA/SPP1/TNC	8
GO:1903307	positive regulation of regulated secretory pathway	8/862	48/17913	0.00189576	0.0159171	0.0110966	CACNB2/F2RL1/FCER1G/FGR/GATA2/ITGB2/RAB15/VAMP8	8
GO:0032272	negative regulation of protein polymerization	9/862	59/17913	0.00191487	0.0160009	0.011155	FHOD3/FKBP4/GSN/LMOD2/PRKCD/SLIT2/SNCA/SPTAN1/SPTBN1	9
GO:0034394	protein localization to cell surface	9/862	59/17913	0.00191487	0.0160009	0.011155	ACTN2/CAV3/FCER1G/FCN1/FGF7/GPD1L/PICALM/RAB11FIP5/TYROBP	9
GO:0061900	glial cell activation	9/862	59/17913	0.00191487	0.0160009	0.011155	AIF1/APP/CTSC/IL6/ITGB2/LDLR/NAMPT/SNCA/TYROBP	9
GO:0006983	ER overload response	4/862	12/17913	0.00193239	0.0160706	0.0112036	DDIT3/EIF2AK3/GSK3B/TP53	4
GO:0051481	negative regulation of cytosolic calcium ion concentration	4/862	12/17913	0.00193239	0.0160706	0.0112036	ATP1A2/GOT1/KCNA5/SLC8A1	4
GO:0070586	cell-cell adhesion involved in gastrulation	4/862	12/17913	0.00193239	0.0160706	0.0112036	APOA1/KLF4/MAP2K5/MBP	4
GO:0023061	signal release	35/862	433/17913	0.00195236	0.0162111	0.0113015	AGTR1/C1QTNF1/CACNB2/CAMK2A/EDN1/GJA1/GSK3B/HSPA8/IL6/ITPR3/JAK2/KCNA5/LYN/MAP4K4/MEF2C/MIDN/NAAA/NADK/NDUFAF2/OXCT1/PNKD/PPFIA4/PTPN11/RAB11FIP5/RETN/RHOT1/SFRP1/SLC25A4/SLC2A1/SLC30A1/SNCA/SOX4/SPP1/VAMP8/VSNL1	35
GO:0010950	positive regulation of endopeptidase activity	17/862	161/17913	0.00196591	0.0162978	0.011362	AIFM1/CYCS/EIF2AK3/FYN/GSN/IFI16/JAK2/LYN/MBP/MYC/PICALM/PPM1F/RHOA/S100A8/S100A9/SNCA/STAT3	17
GO:0009615	response to virus	28/862	323/17913	0.00197009	0.0163067	0.0113682	AGBL5/BCL3/BIRC3/BST2/CCL11/DDIT4/ENO1/F2RL1/FCN3/FGR/HYAL2/IFI16/IFIT1/IFIT2/IFITM1/IFITM2/IFITM3/IL6/IRAK3/ISG20/IVNS1ABP/POLR3B/RELA/RNASE2/TSPAN32/ZC3H12A/ZMPSTE24/ZMYND11	28
GO:0034340	response to type I interferon	12/862	95/17913	0.00198007	0.0163636	0.0114079	BST2/EGR1/IFIT1/IFIT2/IFITM1/IFITM2/IFITM3/IRF6/ISG20/PTPN1/PTPN11/SHMT2	12
GO:0035329	hippo signaling	7/862	38/17913	0.00199018	0.0163699	0.0114123	CASP3/MARK3/TEAD4/TJP1/WTIP/WWC1/WWTR1	7
GO:0042149	cellular response to glucose starvation	7/862	38/17913	0.00199018	0.0163699	0.0114123	EIF2AK3/IFI16/IMPACT/SLC2A1/TP53/XBP1/ZC3H12A	7
GO:0043277	apoptotic cell clearance	7/862	38/17913	0.00199018	0.0163699	0.0114123	AXL/CCL2/FCN1/FCN3/MARCO/THBS1/TYROBP	7
GO:0031670	cellular response to nutrient	10/862	71/17913	0.00203283	0.0166686	0.0116205	BCL11A/CYBA/CYBB/FES/FYN/OPA1/PIM1/SFRP1/TNC/XBP1	10
GO:0043407	negative regulation of MAP kinase activity	10/862	71/17913	0.00203283	0.0166686	0.0116205	CAV3/DUSP1/DUSP16/HYAL2/IRAK3/LYN/PRKCD/PTPN1/RGS2/SFRP1	10
GO:0050792	regulation of viral process	20/862	204/17913	0.00204046	0.0166716	0.0116226	BST2/EP300/FCN1/FCN3/GSN/HSPA8/IFI16/IFIT1/IFITM1/IFITM2/IFITM3/ISG20/MDFIC/PROX1/SMARCA4/SUPT5H/TNIP1/TRIM8/ZC3H12A/ZFP36	20
GO:0003073	regulation of systemic arterial blood pressure	11/862	83/17913	0.00204272	0.0166716	0.0116226	AGTR1/CTSG/CYBA/EDN1/F2RL1/GJA1/MME/NAV2/NOS3/RHOA/TNNI3	11
GO:0006672	ceramide metabolic process	11/862	83/17913	0.00204272	0.0166716	0.0116226	AGK/ALDH5A1/ASAH1/CLN3/GLA/ORMDL3/PLA2G15/PRKCD/SGPL1/ST8SIA2/TNFRSF1A	11
GO:0002822	regulation of adaptive immune response based on somatic recombination of immune receptors built from immunoglobulin superfamily domains	15/862	135/17913	0.00214989	0.0174663	0.0121766	BCL6/FBXO38/FCER1G/HAVCR2/IL18R1/IL1RL1/IL6/MEF2C/MLH1/NFKBIZ/PRKCQ/PVR/TFRC/WAS/ZC3H12A	15
GO:0010977	negative regulation of neuron projection development	15/862	135/17913	0.00214989	0.0174663	0.0121766	ARHGDIA/BAG5/BCL11A/FKBP4/ID1/MAP4K4/PLK2/RGMA/RHOA/RTN4/SLIT2/SPOCK1/SPP1/TRAK2/YWHAH	15
GO:0033194	response to hydroperoxide	5/862	20/17913	0.00216003	0.0174663	0.0121766	AIF1/JAK2/MGST1/PRKCD/STX2	5
GO:0045019	negative regulation of nitric oxide biosynthetic process	5/862	20/17913	0.00216003	0.0174663	0.0121766	ATP2B4/GLA/RGN/SIRPA/ZC3H12A	5
GO:0055069	zinc ion homeostasis	5/862	20/17913	0.00216003	0.0174663	0.0121766	ATP13A2/S100A8/S100A9/SLC30A1/SLC30A2	5
GO:1904406	negative regulation of nitric oxide metabolic process	5/862	20/17913	0.00216003	0.0174663	0.0121766	ATP2B4/GLA/RGN/SIRPA/ZC3H12A	5
GO:0030195	negative regulation of blood coagulation	8/862	49/17913	0.00217187	0.0175351	0.0122246	C1QTNF1/EDN1/NOS3/PDGFRA/PLAU/PRKCD/SERPINE1/THBS1	8
GO:0072594	establishment of protein localization to organelle	36/862	452/17913	0.00217898	0.0175655	0.0122457	ACAA1/ACOT8/ACOX2/AGK/BAG3/CDKN1A/DDIT3/DNAJC19/EHHADH/GNPAT/HCLS1/HDAC3/HGS/HSD17B4/HSPA8/HYAL2/IPO5/LMNA/LRSAM1/MDFIC/MFN2/MLYCD/NFKBIA/PKIG/PRICKLE1/PRKCD/RAC2/RYR2/SCP2/SEC61A1/STAT3/TOMM40/TP53/TP53BP2/YWHAH/ZC3H12A	36
GO:0001503	ossification	32/862	388/17913	0.00218302	0.0175711	0.0122497	ALPL/CDH11/CEBPB/CEBPD/CHRDL2/CHSY1/CLIC1/EIF2AK3/EXT2/FASN/FGF18/FGR/GJA1/GPNMB/HSD17B4/ID1/ID3/IFITM1/IL6/JUNB/LRP5/MEF2C/MGP/OSR1/RHOA/RRBP1/SFRP1/SLC8A1/SRGN/TNC/WWTR1/ZMPSTE24	32
GO:0007006	mitochondrial membrane organization	14/862	122/17913	0.00220273	0.0176756	0.0123225	AGK/APOO/CAMK2A/GSK3B/MFN2/OMA1/OPA1/RHOT1/SNCA/STAT3/TAZ/TP53/TP53BP2/YWHAH	14
GO:0032368	regulation of lipid transport	14/862	122/17913	0.00220273	0.0176756	0.0123225	AGTR1/ANXA2/APOA1/C1QTNF1/EDN1/LIPG/NFKBIA/PLTP/PRKCD/PTPN11/RETN/SCP2/SPP1/THBS1	14
GO:0042737	drug catabolic process	13/862	109/17913	0.00221342	0.0177344	0.0123635	ACAT1/ALDH2/BDH1/CYP4B1/MAOB/NNT/OXCT1/OXCT2/PXDN/PXDNL/QDPR/SDSL/SNCA	13
GO:0002888	positive regulation of myeloid leukocyte mediated immunity	6/862	29/17913	0.00223787	0.0177946	0.0124055	F2RL1/FCER1G/FGR/GATA2/ITGB2/VAMP8	6
GO:0045980	negative regulation of nucleotide metabolic process	6/862	29/17913	0.00223787	0.0177946	0.0124055	DDIT4/NUPR1/RHOA/SNCA/STAT3/TP53	6
GO:0046627	negative regulation of insulin receptor signaling pathway	6/862	29/17913	0.00223787	0.0177946	0.0124055	PRKCD/PRKCQ/PTPN1/PTPRE/RELA/SOCS1	6
GO:0071480	cellular response to gamma radiation	6/862	29/17913	0.00223787	0.0177946	0.0124055	CDKN1A/CYBA/EGR1/ELK1/TP53/ZMPSTE24	6
GO:2000778	positive regulation of interleukin-6 secretion	6/862	29/17913	0.00223787	0.0177946	0.0124055	AIF1/F2RL1/HYAL2/LILRA5/MBP/XBP1	6
GO:0006164	purine nucleotide biosynthetic process	25/862	280/17913	0.00225678	0.0179179	0.0124914	ACAT1/ADCY3/ADSSL1/ALDOC/DDIT4/ENO1/ENO3/FASN/GALK1/GCDH/GPI/GUCA1C/LDHA/MLYCD/NME1/NOS3/NUPR1/PDHB/PDK4/PFKM/SCD/SNCA/STAT3/TAZ/TP53	25
GO:0003298	physiological muscle hypertrophy	7/862	39/17913	0.00232648	0.018278	0.0127425	CAV3/EDN1/GATA4/HAMP/PDLIM5/RGS2/SORBS2	7
GO:0003301	physiological cardiac muscle hypertrophy	7/862	39/17913	0.00232648	0.018278	0.0127425	CAV3/EDN1/GATA4/HAMP/PDLIM5/RGS2/SORBS2	7
GO:0033003	regulation of mast cell activation	7/862	39/17913	0.00232648	0.018278	0.0127425	FCER1G/FES/FGR/GATA2/LYN/RAC2/VAMP8	7
GO:0061049	cell growth involved in cardiac muscle cell development	7/862	39/17913	0.00232648	0.018278	0.0127425	CAV3/EDN1/GATA4/HAMP/PDLIM5/RGS2/SORBS2	7
GO:0090279	regulation of calcium ion import	7/862	39/17913	0.00232648	0.018278	0.0127425	CAV3/CCL2/FYN/PDGFRB/PKD2/PLN/SLC30A1	7
GO:1904591	positive regulation of protein import	7/862	39/17913	0.00232648	0.018278	0.0127425	BAG3/HCLS1/HDAC3/HYAL2/IPO5/PRKCD/ZC3H12A	7
GO:2000008	regulation of protein localization to cell surface	7/862	39/17913	0.00232648	0.018278	0.0127425	ACTN2/CAV3/FCER1G/GPD1L/PICALM/RAB11FIP5/TYROBP	7
GO:0061564	axon development	35/862	438/17913	0.00236073	0.0185194	0.0129108	APBB2/APOA1/APP/ARHGDIA/CASP3/CDH11/CHN1/CYFIP1/DDR1/DOK5/DOK6/ENAH/FN1/FYN/GSK3B/ITGB1/JAK2/KLF4/LAMA2/MAP1B/MAP2K1/MATN2/MYOT/PICALM/PRKCQ/PTPN11/RGMA/RHOA/RTN4/SLIT2/SPP1/SPTAN1/SPTBN1/TNC/TRAK2	35
GO:0097696	STAT cascade	16/862	150/17913	0.00237258	0.0185846	0.0129562	BCL3/CCL2/CYP1B1/FYN/HCLS1/HGS/IL6/JAK2/LYN/PECAM1/PKD2/PTPN1/SOCS1/SOCS2/STAT3/TNFRSF1A	16
GO:0022409	positive regulation of cell-cell adhesion	23/862	251/17913	0.0023884	0.0186807	0.0130232	ADAM19/AIF1/BCL6/CCL2/CD209/CD44/CORO1A/FYN/GCNT2/HAVCR2/IL6/ITGB2/LYN/MAP3K8/NFKBIZ/PRKCQ/PTPN11/RELA/RHOA/SOCS1/TFRC/XBP1/ZMIZ1	23
GO:0001706	endoderm formation	8/862	50/17913	0.00247861	0.0192431	0.0134153	COL4A2/COL7A1/FN1/GATA6/ITGA5/ITGB2/ITGB5/MMP15	8
GO:0032732	positive regulation of interleukin-1 production	8/862	50/17913	0.00247861	0.0192431	0.0134153	APP/EGR1/GSDMD/HAVCR2/IFI16/JAK2/LILRA5/TYROBP	8
GO:0032873	negative regulation of stress-activated MAPK cascade	8/862	50/17913	0.00247861	0.0192431	0.0134153	DUSP1/F2RL1/HDAC3/MYC/SFRP1/SH3RF2/SIRPA/ZMYND11	8
GO:0070303	negative regulation of stress-activated protein kinase signaling cascade	8/862	50/17913	0.00247861	0.0192431	0.0134153	DUSP1/F2RL1/HDAC3/MYC/SFRP1/SH3RF2/SIRPA/ZMYND11	8
GO:1900047	negative regulation of hemostasis	8/862	50/17913	0.00247861	0.0192431	0.0134153	C1QTNF1/EDN1/NOS3/PDGFRA/PLAU/PRKCD/SERPINE1/THBS1	8
GO:0050709	negative regulation of protein secretion	15/862	137/17913	0.00248369	0.0192541	0.0134229	APOA1/F2RL1/FN1/LILRA5/LRRC32/MAP4K4/MIDN/NDUFAF2/PTPN11/RAB11FIP5/SERPINB1/SFRP1/SRGN/VSNL1/ZC3H12A	15
GO:0035637	multicellular organismal signaling	19/862	193/17913	0.00248773	0.019257	0.013425	ATP1A1/ATP1A2/ATP1B1/ATP1B3/ATP2B4/CACNB2/CASQ1/CTNNA3/GJA1/HRC/ITPR3/KCNA5/KCNJ2/PLN/RYR2/SCN2B/SLC8A1/TNNI3K/ZMPSTE24	19
GO:0003208	cardiac ventricle morphogenesis	10/862	73/17913	0.00250961	0.0193978	0.0135231	GATA4/HEG1/HEYL/MEF2C/MYH6/PROX1/RYR2/SOX4/TGFBR3/TNNI3	10
GO:0019362	pyridine nucleotide metabolic process	18/862	179/17913	0.00253286	0.0195201	0.0136084	ALDOC/DDIT4/ENO1/ENO3/GALK1/GPD1L/GPI/LDHA/MDH1/NADK/NAMPT/NNMT/NUPR1/PDHB/PFKM/STAT3/TKT/TP53	18
GO:0046496	nicotinamide nucleotide metabolic process	18/862	179/17913	0.00253286	0.0195201	0.0136084	ALDOC/DDIT4/ENO1/ENO3/GALK1/GPD1L/GPI/LDHA/MDH1/NADK/NAMPT/NNMT/NUPR1/PDHB/PFKM/STAT3/TKT/TP53	18
GO:1905952	regulation of lipid localization	16/862	151/17913	0.00253855	0.0195353	0.013619	AGTR1/ANXA2/APOA1/C1QTNF1/EDN1/IL6/LIPG/NFKBIA/PLTP/PRKCD/PTPN11/RETN/SCP2/SPP1/THBS1/ZC3H12A	16
GO:0042177	negative regulation of protein catabolic process	14/862	124/17913	0.0025656	0.0196858	0.0137239	ANXA2/ATP13A2/AZIN1/BAG5/FHIT/FYN/HIPK2/IRAK3/PTPN3/RELA/RILP/SCO1/SNCA/TIMP1	14
GO:2000134	negative regulation of G1/S transition of mitotic cell cycle	14/862	124/17913	0.0025656	0.0196858	0.0137239	BTG2/CCL2/CDKN1A/DCUN1D3/EP300/FAM107A/GADD45A/GPNMB/KLF4/PKD2/PLK2/SOX4/TP53/WEE1	14
GO:0046620	regulation of organ growth	13/862	111/17913	0.00260421	0.019953	0.0139102	CAV3/EDN1/GATA6/GJA1/HAMP/MEF2C/MEIS1/MYH6/PIM1/PROX1/RGS2/TGFBR3/WWC1	13
GO:0045137	development of primary sexual characteristics	21/862	223/17913	0.00261152	0.0199798	0.0139289	CASP3/CEBPB/GATA4/GATA6/GJA1/HMGB2/HSD17B4/LHFPL2/MGST1/NOS3/NUPR1/OSR1/PDGFRA/PDGFRB/RDH10/RETN/SFRP1/SGPL1/SLIT2/SOX15/TIPARP	21
GO:0071241	cellular response to inorganic substance	19/862	194/17913	0.00263712	0.0201368	0.0140383	AIFM1/ALOX5AP/APP/ATP13A2/CYBB/EDN1/EIF2AK3/FOS/GSN/JUNB/MEF2C/MT1A/MT1E/MT1G/MT1M/MT1X/MT2A/PKD2/SNCA	19
GO:0050673	epithelial cell proliferation	34/862	425/17913	0.00265483	0.0201368	0.0140383	AGTR1/APOA1/CCL11/CCL2/CEBPB/CYBA/ERRFI1/FGF7/GATA2/GJA1/HMGB2/ID1/IGFBP4/IRF6/MAP2K1/MAP2K5/MEF2C/MYC/NME1/NOTCH2/NRAS/NUPR1/OSR1/PROX1/RGN/RTN4/SERPINB1/SFRP1/STAT3/TGFBR3/THBS1/VASH1/XBP1/ZFP36	34
GO:0040013	negative regulation of locomotion	31/862	377/17913	0.00265557	0.0201368	0.0140383	ADAMTS9/AIF1/ARHGDIB/BST2/CCL2/CYP1B1/DUSP1/EMILIN1/FRMD5/HYAL2/IFITM1/KLF4/MAP2K5/MEF2C/MITF/MMP28/MYOCD/PHLDB2/RGN/RHOA/SERPINE1/SFRP1/SLIT2/STARD13/STAT3/THBS1/TIMP1/TRIB1/TRIM8/VASH1/WAS	31
GO:0050804	modulation of chemical synaptic transmission	32/862	393/17913	0.00266373	0.0201368	0.0140383	APP/ATP1A2/CACNB2/CAMK2A/CCL2/CDH11/CYFIP1/DBN1/EDN1/FAM107A/FYN/GSK3B/ITGB1/ITPR3/JAK2/KRAS/LAMA2/MAP1B/MEF2C/MME/NPTX2/PLK2/PNKD/RETN/RHOT1/SLC30A1/SNCA/STAT3/TPRG1L/TYROBP/USP46/YWHAH	32
GO:0003209	cardiac atrium morphogenesis	6/862	30/17913	0.00268516	0.0201368	0.0140383	GATA4/HEG1/MYH6/NOTCH2/PROX1/SOX4	6
GO:1902895	positive regulation of pri-miRNA transcription by RNA polymerase II	6/862	30/17913	0.00268516	0.0201368	0.0140383	FOS/GATA2/RELA/SMARCA4/STAT3/TP53	6
GO:0033008	positive regulation of mast cell activation involved in immune response	4/862	13/17913	0.00268568	0.0201368	0.0140383	FCER1G/FGR/GATA2/VAMP8	4
GO:0036109	alpha-linolenic acid metabolic process	4/862	13/17913	0.00268568	0.0201368	0.0140383	ACAA1/ACOT8/HSD17B4/SCP2	4
GO:0042574	retinal metabolic process	4/862	13/17913	0.00268568	0.0201368	0.0140383	ALDH1A3/BCO2/CYP1B1/RDH10	4
GO:0043252	sodium-independent organic anion transport	4/862	13/17913	0.00268568	0.0201368	0.0140383	MFSD10/SLCO2A1/SLCO2B1/SLCO4A1	4
GO:0043306	positive regulation of mast cell degranulation	4/862	13/17913	0.00268568	0.0201368	0.0140383	FCER1G/FGR/GATA2/VAMP8	4
GO:0055070	copper ion homeostasis	4/862	13/17913	0.00268568	0.0201368	0.0140383	APP/MT2A/SCO1/SCO2	4
GO:0060397	JAK-STAT cascade involved in growth hormone signaling pathway	4/862	13/17913	0.00268568	0.0201368	0.0140383	JAK2/LYN/PTPN1/STAT3	4
GO:0071850	mitotic cell cycle arrest	4/862	13/17913	0.00268568	0.0201368	0.0140383	CDKN1A/DUSP1/GADD45A/TP53	4
GO:0042036	negative regulation of cytokine biosynthetic process	7/862	40/17913	0.00270491	0.0201655	0.0140584	BCL3/ERRFI1/IL6/KLF4/MAP2K5/TYROBP/ZFP36	7
GO:0061028	establishment of endothelial barrier	7/862	40/17913	0.00270491	0.0201655	0.0140584	F2RL1/FASN/MSN/S1PR3/SOX18/TJP1/TNFRSF1A	7
GO:0046365	monosaccharide catabolic process	9/862	62/17913	0.00271972	0.0201655	0.0140584	ALDOC/ENO1/ENO3/GALK1/GPI/LRP5/PFKM/TKTL1/TP53	9
GO:0003177	pulmonary valve development	5/862	21/17913	0.00272403	0.0201655	0.0140584	HEYL/NOS3/NOTCH2/SLIT2/TNFRSF1A	5
GO:0010310	regulation of hydrogen peroxide metabolic process	5/862	21/17913	0.00272403	0.0201655	0.0140584	FYN/NNT/RAC2/SNCA/STAT3	5
GO:0017000	antibiotic biosynthetic process	5/862	21/17913	0.00272403	0.0201655	0.0140584	CYBA/CYBB/FYN/MAOB/STAT3	5
GO:0036499	PERK-mediated unfolded protein response	5/862	21/17913	0.00272403	0.0201655	0.0140584	ATF3/CCL2/DDIT3/EIF2AK3/PTPN1	5
GO:0051589	negative regulation of neurotransmitter transport	5/862	21/17913	0.00272403	0.0201655	0.0140584	MAOB/PNKD/RGS2/SLC30A1/SNCA	5
GO:0060396	growth hormone receptor signaling pathway	5/862	21/17913	0.00272403	0.0201655	0.0140584	JAK2/LYN/PTPN1/SOCS2/STAT3	5
GO:0034612	response to tumor necrosis factor	25/862	284/17913	0.00272812	0.0201674	0.0140597	AFF3/APOA1/ASAH1/BIRC3/CASP3/CCL2/CD14/CYBA/EDN1/F2RL1/HAMP/HYAL2/JAK2/KLF2/LTBR/NFKBIA/RELA/SFRP1/SPPL2A/TAX1BP1/THBS1/TNFRSF11B/TNFRSF1A/ZC3H12A/ZFP36	25
GO:0043122	regulation of I-kappaB kinase/NF-kappaB signaling	21/862	224/17913	0.00275505	0.0203191	0.0141654	BIRC3/BST2/CANT1/F2RL1/FYN/GJA1/LITAF/LTBR/MAP3K3/PLK2/RELA/RHOA/S100A12/SIRPA/SLC44A2/TNFRSF1A/TNIP1/TRIM8/USP10/ZC3H12A/ZMYND11	21
GO:0046394	carboxylic acid biosynthetic process	34/862	426/17913	0.00275638	0.0203191	0.0141654	ACOT8/ACOX2/ALDH1A3/ALDOC/ALOX5/ALOX5AP/ATP2B4/DDIT4/EDN1/ENO1/ENO3/FASN/GALK1/GATM/GOT1/GPI/HSD17B4/LDHA/MLYCD/NUPR1/OSBPL2/PDK4/PFKM/PHGDH/PROX1/RDH10/RGN/SCD/SCP2/SHMT2/STAT3/TBXAS1/TP53/XBP1	34
GO:0099177	regulation of trans-synaptic signaling	32/862	394/17913	0.00277005	0.0203913	0.0142158	APP/ATP1A2/CACNB2/CAMK2A/CCL2/CDH11/CYFIP1/DBN1/EDN1/FAM107A/FYN/GSK3B/ITGB1/ITPR3/JAK2/KRAS/LAMA2/MAP1B/MEF2C/MME/NPTX2/PLK2/PNKD/RETN/RHOT1/SLC30A1/SNCA/STAT3/TPRG1L/TYROBP/USP46/YWHAH	32
GO:0034976	response to endoplasmic reticulum stress	23/862	254/17913	0.00277667	0.0204035	0.0142243	AIFM1/ATF3/CCL2/CEBPB/COPS5/CREB3L2/DDIT3/EIF2AK3/EP300/EXTL1/GOSR2/GSK3B/LMNA/NUPR1/OPA1/PTPN1/SDF2L1/SRPRB/THBS1/TLN1/TP53/TSPYL2/XBP1	23
GO:1900182	positive regulation of protein localization to nucleus	10/862	74/17913	0.00277947	0.0204035	0.0142243	BAG3/EIF2AK3/FYN/HCLS1/HDAC3/HYAL2/IPO5/PRKCD/TRIM8/ZC3H12A	10
GO:1902806	regulation of cell cycle G1/S phase transition	19/862	195/17913	0.00279397	0.0204813	0.0142785	AIF1/ATP2B4/BTG2/CCL2/CCND2/CDKN1A/DCUN1D3/EP300/FAM107A/GADD45A/GPNMB/KCNA5/KLF4/PKD2/PLK2/SOX4/SUSD2/TP53/WEE1	19
GO:0046579	positive regulation of Ras protein signal transduction	8/862	51/17913	0.00281823	0.0205559	0.0143305	APOA1/F2RL1/JAK2/KRAS/LYN/MAP4K4/NOTCH2/PDGFRB	8
GO:0030218	erythrocyte differentiation	13/862	112/17913	0.00281979	0.0205559	0.0143305	BCL6/CASP3/GATA2/HCLS1/HIPK2/HMGB2/JAK2/KLF2/LYN/MAFB/STAT3/TGFBR3/ZFP36	13
GO:0051209	release of sequestered calcium ion into cytosol	13/862	112/17913	0.00281979	0.0205559	0.0143305	ATP1A2/CASQ1/CORO1A/CYBA/DDIT3/DIAPH1/HRC/LYN/PKD2/PLN/RYR2/SLC8A1/SNCA	13
GO:0051283	negative regulation of sequestering of calcium ion	13/862	112/17913	0.00281979	0.0205559	0.0143305	ATP1A2/CASQ1/CORO1A/CYBA/DDIT3/DIAPH1/HRC/LYN/PKD2/PLN/RYR2/SLC8A1/SNCA	13
GO:0016053	organic acid biosynthetic process	34/862	427/17913	0.00286125	0.0208292	0.0145211	ACOT8/ACOX2/ALDH1A3/ALDOC/ALOX5/ALOX5AP/ATP2B4/DDIT4/EDN1/ENO1/ENO3/FASN/GALK1/GATM/GOT1/GPI/HSD17B4/LDHA/MLYCD/NUPR1/OSBPL2/PDK4/PFKM/PHGDH/PROX1/RDH10/RGN/SCD/SCP2/SHMT2/STAT3/TBXAS1/TP53/XBP1	34
GO:0033108	mitochondrial respiratory chain complex assembly	11/862	87/17913	0.00297954	0.0216604	0.0151005	AARS2/FOXRED1/NDUFAF2/NDUFB3/NDUFB6/NDUFC1/NDUFS2/SCO1/SCO2/TAZ/TMEM126B	11
GO:0010721	negative regulation of cell development	27/862	317/17913	0.00300173	0.0217915	0.0151919	APP/ARHGDIA/BAG5/BCL11A/CAV3/DIXDC1/EIF4ENIF1/FKBP4/GSK3B/ID1/IL6/LDLR/MAP4K4/MEIS1/PLK2/RGMA/RGS2/RHOA/RTN4/S1PR3/SLIT2/SPOCK1/SPP1/STAT3/TP53/TRAK2/YWHAH	27
GO:0043534	blood vessel endothelial cell migration	18/862	182/17913	0.0030335	0.0219516	0.0153035	APOA1/FGF18/GATA2/ID1/ITGB1/KLF4/MAP2K5/MAP3K3/MEF2C/MYH9/NOS3/PLK2/RHOA/SLIT2/SOX18/STARD13/THBS1/VASH1	18
GO:0051216	cartilage development	18/862	182/17913	0.0030335	0.0219516	0.0153035	CD44/CHRDL2/CHSY1/CREB3L2/EDN1/EIF2AK3/FGF18/HYAL2/MEF2C/MGP/MSX1/MUSTN1/OSR1/RELA/SERPINH1/TIMP1/ZEB1/ZMPSTE24	18
GO:0050768	negative regulation of neurogenesis	24/862	271/17913	0.00303631	0.0219516	0.0153035	APP/ARHGDIA/BAG5/BCL11A/DIXDC1/EIF4ENIF1/FKBP4/GSK3B/ID1/IL6/LDLR/MAP4K4/MEIS1/PLK2/RGMA/RHOA/RTN4/SLIT2/SPOCK1/SPP1/STAT3/TP53/TRAK2/YWHAH	24
GO:0036498	IRE1-mediated unfolded protein response	9/862	63/17913	0.00304052	0.0219519	0.0153037	COPS5/EXTL1/GOSR2/LMNA/PTPN1/SRPRB/TLN1/TSPYL2/XBP1	9
GO:0050714	positive regulation of protein secretion	23/862	256/17913	0.0030641	0.0220918	0.0154012	AIF1/ATP13A2/CD14/F2RL1/FCN1/FGR/GJA1/GPI/GSDMD/HAVCR2/HYAL2/IL1RL1/IL6/JAK2/LILRA5/MBP/MYOM1/NADK/OXCT1/SOX4/SPTBN1/VSNL1/XBP1	23
GO:0031100	animal organ regeneration	10/862	75/17913	0.00307204	0.0221187	0.01542	APOA1/AXL/CDKN1A/CEBPB/HAMP/LCP1/NNMT/PTPN3/RGN/TGFBR3	10
GO:0009123	nucleoside monophosphate metabolic process	29/862	349/17913	0.00308294	0.0221668	0.0154536	ADSSL1/ALDOC/ATP1A2/ATP1B1/COQ9/COX15/DDIT4/ENO1/ENO3/GALK1/GPI/HSPA8/LDHA/MYH6/NADK/NDUFB3/NDUFB6/NDUFC1/NDUFS2/NUPR1/PFKM/RHOA/SHMT2/SNCA/STAT3/TAZ/TP53/UCK2/UQCRFS1	29
GO:0010677	negative regulation of cellular carbohydrate metabolic process	7/862	41/17913	0.00312883	0.0224354	0.0156408	DDIT4/EP300/GSK3B/MIDN/NUPR1/PLEK/STAT3	7
GO:0070296	sarcoplasmic reticulum calcium ion transport	7/862	41/17913	0.00312883	0.0224354	0.0156408	ATP1A2/CASQ1/HRC/PLN/RYR2/SLC8A1/ZMPSTE24	7
GO:0048016	inositol phosphate-mediated signaling	8/862	52/17913	0.00319305	0.0227632	0.0158694	ATP2B4/EDN1/FHL2/GSK3B/ITPR3/LMCD1/MYOZ2/PLCE1	8
GO:0010880	regulation of release of sequestered calcium ion into cytosol by sarcoplasmic reticulum	6/862	31/17913	0.00319621	0.0227632	0.0158694	ATP1A2/CASQ1/HRC/PLN/RYR2/SLC8A1	6
GO:0044319	wound healing, spreading of cells	6/862	31/17913	0.00319621	0.0227632	0.0158694	CD44/DDR1/HBEGF/ITGA5/PHLDB2/RHOA	6
GO:0090505	epiboly involved in wound healing	6/862	31/17913	0.00319621	0.0227632	0.0158694	CD44/DDR1/HBEGF/ITGA5/PHLDB2/RHOA	6
GO:1900077	negative regulation of cellular response to insulin stimulus	6/862	31/17913	0.00319621	0.0227632	0.0158694	PRKCD/PRKCQ/PTPN1/PTPRE/RELA/SOCS1	6
GO:0002286	T cell activation involved in immune response	11/862	88/17913	0.00326082	0.023192	0.0161683	BCL3/BCL6/F2RL1/HAVCR2/IL18R1/IL6/LCP1/NFKBIZ/STAT3/TP53/ZC3H12A	11
GO:0022408	negative regulation of cell-cell adhesion	17/862	169/17913	0.00327747	0.0232686	0.0162217	APOA1/BCL6/C1QTNF1/CASP3/CEBPB/GPNMB/HAVCR2/JAK2/KLF4/LRRC32/MAP2K5/MBP/PPM1F/PRKCD/SOCS1/VSIG4/ZC3H12A	17
GO:0009895	negative regulation of catabolic process	25/862	288/17913	0.00328045	0.0232686	0.0162217	ANXA2/ATP13A2/ATP2B4/AZIN1/BAG5/DDIT4/FHIT/FYN/GATA4/HIPK2/IRAK3/NAMPT/NPC1/NUPR1/PTPN3/RBM24/RELA/RGN/RILP/SCO1/SNCA/STAT3/TIMP1/TP53/ZFP36	25
GO:0051282	regulation of sequestering of calcium ion	13/862	114/17913	0.00329471	0.0233069	0.0162483	ATP1A2/CASQ1/CORO1A/CYBA/DDIT3/DIAPH1/HRC/LYN/PKD2/PLN/RYR2/SLC8A1/SNCA	13
GO:1901222	regulation of NIK/NF-kappaB signaling	13/862	114/17913	0.00329471	0.0233069	0.0162483	APP/BCL3/CD14/EDN1/EP300/FBXW11/HAVCR2/IL18R1/LITAF/NFKBIA/RELA/RHOA/ZC3H12A	13
GO:0035335	peptidyl-tyrosine dephosphorylation	12/862	101/17913	0.00332379	0.023481	0.0163697	DUSP1/DUSP16/DUSP23/DUSP26/DUSP28/DUSP5/PTPN1/PTPN11/PTPN21/PTPN3/PTPRD/PTPRE	12
GO:0060485	mesenchyme development	23/862	258/17913	0.00337619	0.0236842	0.0165114	EDN1/EDNRA/FN1/GATA4/GCNT2/GSK3B/HEYL/IL6/KLHL12/MEF2C/MSX1/MYC/NOS3/OSR1/PDGFRB/PHLDB2/PKD2/RBM24/RDH10/RTN4/SFRP1/TGFBR3/WWTR1	23
GO:0032366	intracellular sterol transport	5/862	22/17913	0.00338737	0.0236842	0.0165114	ANXA2/LDLR/NPC1/OSBPL2/SCP2	5
GO:0032367	intracellular cholesterol transport	5/862	22/17913	0.00338737	0.0236842	0.0165114	ANXA2/LDLR/NPC1/OSBPL2/SCP2	5
GO:0032682	negative regulation of chemokine production	5/862	22/17913	0.00338737	0.0236842	0.0165114	F2RL1/IL6/KLF4/MAP2K5/SIRPA	5
GO:0044342	type B pancreatic cell proliferation	5/862	22/17913	0.00338737	0.0236842	0.0165114	ERRFI1/IGFBP4/NUPR1/SERPINB1/SFRP1	5
GO:0051195	negative regulation of cofactor metabolic process	5/862	22/17913	0.00338737	0.0236842	0.0165114	DDIT4/FYN/NUPR1/STAT3/TP53	5
GO:0071378	cellular response to growth hormone stimulus	5/862	22/17913	0.00338737	0.0236842	0.0165114	JAK2/LYN/PTPN1/SOCS2/STAT3	5
GO:0150076	neuroinflammatory response	10/862	76/17913	0.00338861	0.0236842	0.0165114	AIF1/APP/CTSC/IL6/ITGB2/LDLR/NAMPT/NUPR1/SNCA/TYROBP	10
GO:0015850	organic hydroxy compound transport	21/862	228/17913	0.00339732	0.0236862	0.0165128	ACTB/AGTR1/ANXA2/APOA1/AQP7/AQP9/C1QTNF1/FCER1G/LDLR/LIPG/MAOB/MFSD10/NFKBIA/NPC1/OSBPL2/PLTP/PTPN11/SCP2/SLC16A3/SNCA/SPP1	21
GO:0033002	muscle cell proliferation	22/862	243/17913	0.0033979	0.0236862	0.0165128	AIF1/CDKN1A/CNN1/CYBA/EDN1/GATA6/GJA1/HBEGF/IL6/JAK2/KLF4/MEF2C/MEIS1/MFN2/MYOCD/NAMPT/PDGFRB/PIM1/STAT3/TGFBR3/THBS1/TRIB1	22
GO:0007179	transforming growth factor beta receptor signaling pathway	18/862	184/17913	0.003411	0.0237146	0.0165326	ARHGEF18/CAV3/EMILIN1/EP300/FOS/GCNT2/GOT1/HIPK2/ID1/ITGB5/LRRC32/MYOCD/RHOA/TGFBR3/THBS1/TP53/ZEB1/ZYX	18
GO:0072524	pyridine-containing compound metabolic process	18/862	184/17913	0.003411	0.0237146	0.0165326	ALDOC/DDIT4/ENO1/ENO3/GALK1/GPD1L/GPI/LDHA/MDH1/NADK/NAMPT/NNMT/NUPR1/PDHB/PFKM/STAT3/TKT/TP53	18
GO:0098542	defense response to other organism	37/862	481/17913	0.00342655	0.0237912	0.016586	AGBL5/BCL3/BIRC3/BST2/CEBPB/CTSG/CYBA/DDIT4/F2RL1/FCN3/FGR/GSDMD/HAMP/HAVCR2/HMGB2/HYAL2/IFI16/IFIT1/IFITM3/IL6/ISG20/LRSAM1/LYZ/PLA2G2A/POLR3B/PRKCD/RELA/RNASE2/S100A12/S100A8/S100A9/SERPINE1/TNFRSF1A/TSPAN32/ZC3H12A/ZMPSTE24/ZMYND11	37
GO:0051494	negative regulation of cytoskeleton organization	14/862	128/17913	0.00343939	0.0238489	0.0166262	CAV3/CORO1A/FHOD3/FKBP4/GSN/LMOD2/MAP1B/PHLDB2/PRKCD/SLIT2/SNCA/SPTAN1/SPTBN1/WAS	14
GO:0001959	regulation of cytokine-mediated signaling pathway	17/862	170/17913	0.00348325	0.0240894	0.0167939	APOA1/AXL/BIRC3/EDN1/ELF1/F2RL1/IL6/IRAK3/JAK2/PTPN1/PTPN11/PXDN/SLIT2/SOCS1/SPPL2A/TAX1BP1/TNFRSF1A	17
GO:0048771	tissue remodeling	17/862	170/17913	0.00348325	0.0240894	0.0167939	AXL/CAPN1/GJA1/GPNMB/IL6/MEF2C/MITF/NOS3/NOTCH2/PDK4/RAC2/SFRP1/TFRC/TIMP1/TMBIM1/TNFRSF11B/TP53	17
GO:0050670	regulation of lymphocyte proliferation	19/862	199/17913	0.00350156	0.0241843	0.01686	AIF1/BCL6/CASP3/CD209/CDKN1A/CEBPB/CORO1A/GPNMB/HAVCR2/IL6/LRRC32/MEF2C/PRKCQ/RAC2/SH3RF1/SLC39A10/TFRC/TYROBP/VSIG4	19
GO:0002792	negative regulation of peptide secretion	15/862	142/17913	0.00350943	0.0242068	0.0168757	APOA1/F2RL1/FN1/LILRA5/LRRC32/MAP4K4/MIDN/NDUFAF2/PTPN11/RAB11FIP5/SERPINB1/SFRP1/SRGN/VSNL1/ZC3H12A	15
GO:0008202	steroid metabolic process	27/862	321/17913	0.00356474	0.0244111	0.0170182	ACAA1/ACAT1/ACOT8/ACOX2/AGTR1/APOA1/APP/ASAH1/ATP1A1/CYP1B1/CYP4V2/EGR1/FASN/HSD17B4/LDLR/NPC1/OSBPL2/PDGFRA/PROX1/RDH5/SCD/SCP2/SGPL1/SPP1/TIPARP/TM7SF2/YWHAH	27
GO:0032731	positive regulation of interleukin-1 beta production	7/862	42/17913	0.00360167	0.0244111	0.0170182	APP/EGR1/GSDMD/IFI16/JAK2/LILRA5/TYROBP	7
GO:0045429	positive regulation of nitric oxide biosynthetic process	7/862	42/17913	0.00360167	0.0244111	0.0170182	AIF1/EDN1/ITGB2/JAK2/KLF2/KLF4/PKD2	7
GO:0099622	cardiac muscle cell membrane repolarization	7/862	42/17913	0.00360167	0.0244111	0.0170182	ATP1A1/ATP1B1/CAV3/GJA1/KCNA5/KCNJ2/ZMPSTE24	7
GO:0035384	thioester biosynthetic process	8/862	53/17913	0.00360547	0.0244111	0.0170182	ACAT1/FASN/GCDH/MLYCD/PDHB/PDK4/SCD/SNCA	8
GO:0038066	p38MAPK cascade	8/862	53/17913	0.00360547	0.0244111	0.0170182	CAV3/DUSP1/GADD45A/GADD45B/GADD45G/MAP3K3/ZC3H12A/ZFP36	8
GO:0050819	negative regulation of coagulation	8/862	53/17913	0.00360547	0.0244111	0.0170182	C1QTNF1/EDN1/NOS3/PDGFRA/PLAU/PRKCD/SERPINE1/THBS1	8
GO:0071616	acyl-CoA biosynthetic process	8/862	53/17913	0.00360547	0.0244111	0.0170182	ACAT1/FASN/GCDH/MLYCD/PDHB/PDK4/SCD/SNCA	8
GO:0031623	receptor internalization	12/862	102/17913	0.00360639	0.0244111	0.0170182	ANKRD13A/CAV3/FCER1G/ITGB1/ITGB2/PICALM/RAMP1/SH3GL2/SNCA/SNX1/TFRC/USP46	12
GO:1902115	regulation of organelle assembly	18/862	185/17913	0.00361389	0.0244111	0.0170182	CAV3/EDN1/GSN/HCK/LCP1/LRSAM1/MAP4/MEF2C/MSN/MYLK3/NUPR1/PLK2/PROX1/PTPRD/RHOA/RNF4/ULK1/VDAC3	18
GO:0006825	copper ion transport	4/862	14/17913	0.00361801	0.0244111	0.0170182	FKBP4/HEPH/SCO1/SCO2	4
GO:0010248	establishment or maintenance of transmembrane electrochemical gradient	4/862	14/17913	0.00361801	0.0244111	0.0170182	ATP1A1/ATP1A2/ATP1B1/ATP1B3	4
GO:0032780	negative regulation of ATPase activity	4/862	14/17913	0.00361801	0.0244111	0.0170182	CNN3/PLN/RGN/TNNI3	4
GO:0038166	angiotensin-activated signaling pathway	4/862	14/17913	0.00361801	0.0244111	0.0170182	ACTN2/AGTR1/AGTRAP/CAMK2A	4
GO:0072567	chemokine (C-X-C motif) ligand 2 production	4/862	14/17913	0.00361801	0.0244111	0.0170182	F2RL1/KLF4/MAP2K5/MBP	4
GO:0090399	replicative senescence	4/862	14/17913	0.00361801	0.0244111	0.0170182	CDKN1A/MME/SERPINE1/TP53	4
GO:1903729	regulation of plasma membrane organization	4/862	14/17913	0.00361801	0.0244111	0.0170182	GSN/MYH9/PRKCD/SH3GL2	4
GO:0002793	positive regulation of peptide secretion	24/862	275/17913	0.0036601	0.0246635	0.0171941	AIF1/ATP13A2/CD14/F2RL1/FCN1/FGR/GJA1/GPI/GSDMD/HAVCR2/HYAL2/IL1RL1/IL6/JAK2/LILRA5/MBP/MYOM1/NADK/OXCT1/S100A8/SOX4/SPTBN1/VSNL1/XBP1	24
GO:0043433	negative regulation of DNA-binding transcription factor activity	17/862	171/17913	0.00369959	0.0248687	0.0173372	CYP1B1/DDIT3/HAVCR2/HEYL/ID1/ID3/IRAK3/KLF4/MAP2K5/NFKBIA/NUPR1/PIM1/PKD2/PROX1/TAX1BP1/TRIB1/ZC3H12A	17
GO:0032944	regulation of mononuclear cell proliferation	19/862	200/17913	0.00370002	0.0248687	0.0173372	AIF1/BCL6/CASP3/CD209/CDKN1A/CEBPB/CORO1A/GPNMB/HAVCR2/IL6/LRRC32/MEF2C/PRKCQ/RAC2/SH3RF1/SLC39A10/TFRC/TYROBP/VSIG4	19
GO:0106106	cold-induced thermogenesis	15/862	143/17913	0.00375133	0.0250298	0.0174495	CEBPB/DDIT3/DECR1/G0S2/GADD45G/GATM/GJA1/HDAC3/ID1/IL18R1/JAK2/MFN2/OMA1/SCD/TLE3	15
GO:0120161	regulation of cold-induced thermogenesis	15/862	143/17913	0.00375133	0.0250298	0.0174495	CEBPB/DDIT3/DECR1/G0S2/GADD45G/GATM/GJA1/HDAC3/ID1/IL18R1/JAK2/MFN2/OMA1/SCD/TLE3	15
GO:0072522	purine-containing compound biosynthetic process	25/862	291/17913	0.00375417	0.0250298	0.0174495	ACAT1/ADCY3/ADSSL1/ALDOC/DDIT4/ENO1/ENO3/FASN/GALK1/GCDH/GPI/GUCA1C/LDHA/MLYCD/NME1/NOS3/NUPR1/PDHB/PDK4/PFKM/SCD/SNCA/STAT3/TAZ/TP53	25
GO:0006644	phospholipid metabolic process	32/862	402/17913	0.0037591	0.0250298	0.0174495	AGK/ALDH5A1/APOA1/ARF3/CLN3/FGR/GATA6/GNPAT/GPD1L/INPP1/KLF4/LDLR/LIPG/LPCAT3/LYN/PDGFRA/PDGFRB/PI4K2A/PIK3IP1/PLA2G15/PLA2G2A/PLA2G4C/PLEK/PRDX6/PRKCD/SLC44A2/SNCA/SOCS1/SOCS2/STARD7/TAZ/TNFAIP8L3	32
GO:0003176	aortic valve development	6/862	32/17913	0.00377637	0.0250298	0.0174495	EMILIN1/GATA4/HEYL/NOS3/SLIT2/TNFRSF1A	6
GO:0003299	muscle hypertrophy in response to stress	6/862	32/17913	0.00377637	0.0250298	0.0174495	ATP2B4/ERRFI1/GATA6/LMNA/MEF2C/MYH6	6
GO:0014887	cardiac muscle adaptation	6/862	32/17913	0.00377637	0.0250298	0.0174495	ATP2B4/ERRFI1/GATA6/LMNA/MEF2C/MYH6	6
GO:0014898	cardiac muscle hypertrophy in response to stress	6/862	32/17913	0.00377637	0.0250298	0.0174495	ATP2B4/ERRFI1/GATA6/LMNA/MEF2C/MYH6	6
GO:0046685	response to arsenic-containing substance	6/862	32/17913	0.00377637	0.0250298	0.0174495	ATF3/CDKN1A/RNF4/TNFRSF11B/ZC3H12A/ZFAND2A	6
GO:0071709	membrane assembly	6/862	32/17913	0.00377637	0.0250298	0.0174495	ANXA2/CAV3/PTPRD/S100A10/SPTBN1/STX2	6
GO:0090504	epiboly	6/862	32/17913	0.00377637	0.0250298	0.0174495	CD44/DDR1/HBEGF/ITGA5/PHLDB2/RHOA	6
GO:0032273	positive regulation of protein polymerization	13/862	116/17913	0.00383269	0.0253711	0.0176874	ARPC1B/ARPC3/CAV3/CCL11/CORO1A/CYFIP1/FES/GSN/HCK/LMOD2/MAP1B/RHOA/WAS	13
GO:1903706	regulation of hemopoiesis	36/862	468/17913	0.0038586	0.0255105	0.0177846	AXL/BCL6/C1QC/CEBPB/EP300/FES/FOS/GATA2/HCLS1/HMGB2/LYN/MAFB/MEF2C/MEIS1/MITF/MYC/NFKBIA/NFKBIZ/NME1/NOTCH2/PIM1/PRKCQ/PURB/RHOA/SFRP1/SH3RF1/SOCS1/STAT3/THBS1/TRIB1/TYROBP/XBP1/ZC3H12A/ZEB1/ZFP36/ZMIZ1	36
GO:0007178	transmembrane receptor protein serine/threonine kinase signaling pathway	27/862	323/17913	0.00387817	0.025603	0.0178491	ARHGEF18/CAV3/EGR1/EMILIN1/EP300/FOS/GATA4/GCNT2/GOT1/HIPK2/ID1/ITGB5/LRRC32/MSX1/MYH6/MYOCD/RHOA/RYR2/SFRP1/SPTBN1/TGFBR3/THBS1/TP53/VWC2/WWTR1/ZEB1/ZYX	27
GO:0034333	adherens junction assembly	11/862	90/17913	0.00388721	0.025603	0.0178491	ACTN1/ACTN2/FAM107A/MAP4K4/PHLDB2/PPM1F/RHOA/S100A10/SFRP1/SORBS1/THBS1	11
GO:1901888	regulation of cell junction assembly	11/862	90/17913	0.00388721	0.025603	0.0178491	FAM107A/GJA1/MAP4K4/PHLDB2/PPM1F/PRKCH/RHOA/S100A10/SFRP1/THBS1/TJP1	11
GO:0001659	temperature homeostasis	17/862	172/17913	0.0039269	0.025832	0.0180087	CEBPB/DDIT3/DECR1/EGR1/G0S2/GADD45G/GATM/GJA1/HDAC3/ID1/IL18R1/JAK2/MFN2/OMA1/SCD/STAT3/TLE3	17
GO:0016358	dendrite development	20/862	216/17913	0.0039493	0.0259469	0.0180888	APP/BCL11A/CAMK2A/CYFIP1/DBN1/FYN/GSK3B/ID1/ITGB1/MATN2/MEF2C/OPA1/PDLIM5/PICALM/PLK2/PTPRD/RHOA/RTN4IP1/TRAK2/YWHAH	20
GO:0007050	cell cycle arrest	21/862	231/17913	0.00395738	0.0259502	0.0180912	APBB2/BTG2/CDKN1A/DDIT3/DUSP1/EP300/GADD45A/GAS7/GATA6/IRF6/MAP2K1/MYC/NOTCH2/PKD2/PLK2/PPP2R3B/SOX4/THBS1/TP53/VASH1/ZFHX3	21
GO:0001889	liver development	14/862	130/17913	0.00395968	0.0259502	0.0180912	ACAT1/CEBPB/GATA6/HAMP/KRAS/PKD2/PROX1/PTPN3/QDPR/RELA/RGN/TGFBR3/XBP1/ZMPSTE24	14
GO:0002285	lymphocyte activation involved in immune response	16/862	158/17913	0.00399092	0.0261224	0.0182112	BCL3/BCL6/CORO1A/F2RL1/HAVCR2/IL18R1/IL6/LCP1/MLH1/NFKBIZ/NOTCH2/STAT3/TFRC/TP53/XBP1/ZC3H12A	16
GO:0045834	positive regulation of lipid metabolic process	15/862	144/17913	0.0040067	0.0261842	0.0182542	AGTR1/APOA1/FGR/LDLR/LYN/MLYCD/PDGFRA/PDGFRB/PRKCD/RDH10/RGN/SORBS1/TAZ/TNFAIP8L3/TNFRSF1A	15
GO:0034330	cell junction organization	24/862	277/17913	0.00401032	0.0261842	0.0182542	ACTB/ACTN1/ACTN2/CDH11/F2RL1/FAM107A/FLNC/FN1/GJA1/GNPAT/HEG1/ITGA5/MAP4K4/PHLDB2/PPM1F/PRKCH/PVR/RHOA/S100A10/SFRP1/SORBS1/THBS1/TJP1/TLN1	24
GO:0045861	negative regulation of proteolysis	27/862	324/17913	0.00404339	0.0263673	0.0183819	APP/BAG5/BST2/CD44/CD59/CLN3/COL6A3/COL7A1/FHIT/HIPK2/IFI16/KLF4/MAP2K5/PEBP1/PICALM/PTPN3/SCO1/SERPINB1/SERPINE1/SH3RF1/SNCA/SPOCK1/THBS1/TIMP1/TIMP2/TP53/VSIG4	27
GO:0017157	regulation of exocytosis	18/862	187/17913	0.00404971	0.0263758	0.0183878	ATP13A2/CACNB2/CAMK2A/F2RL1/FCER1G/FES/FGR/GATA2/GSK3B/HGS/ITGB2/LYN/RAB15/RAC2/RALA/SNCA/VAMP8/VSNL1	18
GO:0001570	vasculogenesis	10/862	78/17913	0.00409927	0.0266491	0.0185784	HEG1/JUNB/MYOCD/PDGFRB/SGPL1/SOX18/TGFBR3/TIPARP/TNNI3/ZMIZ1	10
GO:0043303	mast cell degranulation	7/862	43/17913	0.00412691	0.0266491	0.0185784	FCER1G/FES/FGR/GATA2/LYN/RAC2/VAMP8	7
GO:0045010	actin nucleation	7/862	43/17913	0.00412691	0.0266491	0.0185784	ARPC1B/ARPC3/CORO1A/CYFIP1/GSN/LMOD2/WAS	7
GO:0051602	response to electrical stimulus	7/862	43/17913	0.00412691	0.0266491	0.0185784	ADSSL1/AIF1/BTG2/CD14/CYFIP1/GRM1/OPA1	7
GO:1904407	positive regulation of nitric oxide metabolic process	7/862	43/17913	0.00412691	0.0266491	0.0185784	AIF1/EDN1/ITGB2/JAK2/KLF2/KLF4/PKD2	7
GO:1990090	cellular response to nerve growth factor stimulus	7/862	43/17913	0.00412691	0.0266491	0.0185784	APP/ARPC3/CORO1A/ID1/MICALL1/RAB35/SH3GL2	7
GO:0051208	sequestering of calcium ion	13/862	117/17913	0.00412717	0.0266491	0.0185784	ATP1A2/CASQ1/CORO1A/CYBA/DDIT3/DIAPH1/HRC/LYN/PKD2/PLN/RYR2/SLC8A1/SNCA	13
GO:0071404	cellular response to low-density lipoprotein particle stimulus	5/862	23/17913	0.00415928	0.026761	0.0186564	FCER1G/ITGB1/ITGB2/LDLR/NPC1	5
GO:2000637	positive regulation of gene silencing by miRNA	5/862	23/17913	0.00415928	0.026761	0.0186564	MAP2K1/STAT3/TP53/WTIP/ZFP36	5
GO:0008406	gonad development	20/862	217/17913	0.00415977	0.026761	0.0186564	CASP3/CEBPB/GATA4/GATA6/GJA1/HMGB2/HSD17B4/MGST1/NOS3/NUPR1/OSR1/PDGFRA/PDGFRB/RDH10/RETN/SFRP1/SGPL1/SLIT2/SOX15/TIPARP	20
GO:1900076	regulation of cellular response to insulin stimulus	9/862	66/17913	0.00418466	0.0268554	0.0187222	OPA1/PRKCD/PRKCQ/PTPN1/PTPN11/PTPRE/RELA/SOCS1/SORBS1	9
GO:1905207	regulation of cardiocyte differentiation	9/862	66/17913	0.00418466	0.0268554	0.0187222	CAV3/EDN1/GATA4/GATA6/HAMP/MEF2C/MYOCD/PRICKLE1/RGS2	9
GO:0030098	lymphocyte differentiation	27/862	325/17913	0.00421451	0.0269966	0.0188207	AXL/BCL3/BCL6/CMTM7/DOCK2/EGR1/EP300/GON4L/IL18R1/IL6/ITGB1/KLF6/LRRC8A/MAFB/NFKBIZ/NOTCH2/RHOA/SFRP1/SH3RF1/SOCS1/SOX4/STAT3/TP53/XBP1/ZC3H12A/ZEB1/ZMIZ1	27
GO:0001656	metanephros development	11/862	91/17913	0.00423452	0.0269966	0.0188207	ACAT1/EGR1/ID3/IRX2/MYC/OSR1/PDGFRA/PDGFRB/PKD2/RDH10/WWTR1	11
GO:0006900	vesicle budding from membrane	11/862	91/17913	0.00423452	0.0269966	0.0188207	ANXA2/CD59/COL7A1/CTSC/F8/GOSR2/KLHL12/PICALM/RILP/S100A10/TMED9	11
GO:0060337	type I interferon signaling pathway	11/862	91/17913	0.00423452	0.0269966	0.0188207	BST2/EGR1/IFIT1/IFIT2/IFITM1/IFITM2/IFITM3/IRF6/ISG20/PTPN1/PTPN11	11
GO:0071357	cellular response to type I interferon	11/862	91/17913	0.00423452	0.0269966	0.0188207	BST2/EGR1/IFIT1/IFIT2/IFITM1/IFITM2/IFITM3/IRF6/ISG20/PTPN1/PTPN11	11
GO:0003231	cardiac ventricle development	14/862	131/17913	0.00424284	0.0269966	0.0188207	GATA4/HEG1/HEYL/MEF2C/MYH6/MYOCD/NOS3/PROX1/RYR2/SLIT2/SOX4/TGFBR3/TNNI3/ZMPSTE24	14
GO:0042770	signal transduction in response to DNA damage	14/862	131/17913	0.00424284	0.0269966	0.0188207	BCL3/BTG2/CD44/CDKN1A/EP300/GADD45A/HIPK2/MSX1/PLK2/SMYD2/SOX4/TP53/USP10/ZMPSTE24	14
GO:0045089	positive regulation of innate immune response	30/862	373/17913	0.00424776	0.0269966	0.0188207	BIRC3/CD14/CD209/CTSB/CYBA/EP300/F2RL1/FBXW11/FCER1G/FCN1/FYN/HAVCR2/HCK/IFI16/IRAK3/ITGB2/KRAS/LY96/LYN/MARCO/NFKBIA/NRAS/POLR3B/PRKCD/PVR/RELA/RTN4/S100A8/S100A9/TNIP1	30
GO:0030595	leukocyte chemotaxis	18/862	188/17913	0.00428337	0.0271901	0.0189555	AIF1/CCL11/CCL2/CORO1A/DUSP1/EDN1/F2RL1/IL6/ITGB2/LYN/MMP28/RAC2/S100A12/S100A8/S100A9/SERPINE1/SLIT2/THBS1	18
GO:0009260	ribonucleotide biosynthetic process	24/862	279/17913	0.0043882	0.0278219	0.019396	ACAT1/ADCY3/ADSSL1/ALDOC/DDIT4/ENO1/ENO3/FASN/GALK1/GCDH/GPI/LDHA/MLYCD/NME1/NUPR1/PDHB/PDK4/PFKM/SCD/SNCA/STAT3/TAZ/TP53/UCK2	24
GO:0006308	DNA catabolic process	6/862	33/17913	0.00443106	0.0278918	0.0194447	AIFM1/CASP3/HMGB2/IL6/ISG20/RGN	6
GO:0010922	positive regulation of phosphatase activity	6/862	33/17913	0.00443106	0.0278918	0.0194447	JAK2/MEF2C/PDGFRB/PLEK/RGN/SLC39A10	6
GO:0043032	positive regulation of macrophage activation	6/862	33/17913	0.00443106	0.0278918	0.0194447	APP/CTSC/HAVCR2/IL1RL1/ITGB2/THBS1	6
GO:0055094	response to lipoprotein particle	6/862	33/17913	0.00443106	0.0278918	0.0194447	CD68/FCER1G/ITGB1/ITGB2/LDLR/NPC1	6
GO:0097242	amyloid-beta clearance	6/862	33/17913	0.00443106	0.0278918	0.0194447	ITGB2/LDLR/MARCO/MME/MYOCD/PICALM	6
GO:0098751	bone cell development	6/862	33/17913	0.00443106	0.0278918	0.0194447	ANXA2/EP300/MEIS1/NOTCH2/PTPN11/TYROBP	6
GO:0055021	regulation of cardiac muscle tissue growth	10/862	79/17913	0.00449617	0.0282678	0.0197068	CAV3/EDN1/GATA6/GJA1/HAMP/MEF2C/MEIS1/PIM1/RGS2/TGFBR3	10
GO:0060348	bone development	18/862	189/17913	0.00452802	0.028434	0.0198227	ALPL/ANXA2/CHSY1/EP300/FGF18/GJA1/LRP5/MEF2C/MEIS1/MSX1/NOTCH2/PTPN11/RGN/RHOA/SERPINH1/TP53/TYROBP/ZMPSTE24	18
GO:0009914	hormone transport	26/862	311/17913	0.00453562	0.0284478	0.0198323	AGTR1/C1QTNF1/CRYM/EDN1/GJA1/IL6/ITPR3/JAK2/KCNA5/LYN/MAP4K4/MIDN/NADK/NDUFAF2/OXCT1/PTPN11/RAB11FIP5/RETN/SFRP1/SLC25A4/SLC2A1/SLCO4A1/SOX4/SPP1/VAMP8/VSNL1	26
GO:0003229	ventricular cardiac muscle tissue development	8/862	55/17913	0.00455293	0.0284883	0.0198606	ADAMTS9/HEG1/MYH6/PROX1/RYR2/TGFBR3/TNNI3/ZMPSTE24	8
GO:0010332	response to gamma radiation	8/862	55/17913	0.00455293	0.0284883	0.0198606	CDKN1A/CYBA/DCUN1D3/EGR1/ELK1/MYC/TP53/ZMPSTE24	8
GO:0002688	regulation of leukocyte chemotaxis	12/862	105/17913	0.00457209	0.0285403	0.0198968	AIF1/CCL2/DUSP1/EDN1/F2RL1/IL6/LYN/MMP28/RAC2/SERPINE1/SLIT2/THBS1	12
GO:0045446	endothelial cell differentiation	12/862	105/17913	0.00457209	0.0285403	0.0198968	F2RL1/FASN/HEG1/ID1/MSN/PECAM1/PROX1/S1PR3/SOX18/TJP1/TNFRSF1A/ZEB1	12
GO:0048705	skeletal system morphogenesis	19/862	204/17913	0.00458962	0.0286157	0.0199494	ALPL/CHSY1/FGF18/FGR/HYAL2/LRP5/MEF2C/MGP/MSX1/OSR1/PDGFRA/RDH10/SERPINH1/SFRP1/SGPL1/SLC39A1/TIPARP/ZEB1/ZMPSTE24	19
GO:0008630	intrinsic apoptotic signaling pathway in response to DNA damage	11/862	92/17913	0.00460607	0.0286503	0.0199735	BCL3/CD44/CDKN1A/DDIT4/EP300/HIPK2/IFI16/MLH1/NUPR1/TNFRSF1A/TP53	11
GO:0045638	negative regulation of myeloid cell differentiation	11/862	92/17913	0.00460607	0.0286503	0.0199735	C1QC/GATA2/LYN/MAFB/MEIS1/MYC/NFKBIA/NME1/SFRP1/TRIB1/ZFP36	11
GO:0010812	negative regulation of cell-substrate adhesion	9/862	67/17913	0.00463267	0.0287817	0.0200651	BCL6/FAM107A/GCNT2/MAP4K4/PHLDB2/RHOA/SERPINE1/SPOCK1/THBS1	9
GO:0002697	regulation of immune effector process	34/862	441/17913	0.00472876	0.0291861	0.020347	APOA1/BCL6/BIRC3/BST2/C1QB/C1QC/C1R/CD59/F2RL1/FBXO38/FCER1G/FES/FGR/GATA2/GPI/HAVCR2/IFIT1/IL18R1/IL6/IRAK3/ITGB2/LYN/MLH1/NFKBIZ/PVR/RAC2/TFRC/TSPAN32/VAMP8/VSIG4/WAS/XBP1/ZC3H12A/ZMPSTE24	34
GO:0030812	negative regulation of nucleotide catabolic process	4/862	15/17913	0.00474773	0.0291861	0.020347	DDIT4/NUPR1/STAT3/TP53	4
GO:0042535	positive regulation of tumor necrosis factor biosynthetic process	4/862	15/17913	0.00474773	0.0291861	0.020347	APP/CYBB/THBS1/TYROBP	4
GO:0051198	negative regulation of coenzyme metabolic process	4/862	15/17913	0.00474773	0.0291861	0.020347	DDIT4/NUPR1/STAT3/TP53	4
GO:0060766	negative regulation of androgen receptor signaling pathway	4/862	15/17913	0.00474773	0.0291861	0.020347	HEYL/PIAS2/SFRP1/SMARCA4	4
GO:0072075	metanephric mesenchyme development	4/862	15/17913	0.00474773	0.0291861	0.020347	MYC/OSR1/PDGFRB/PKD2	4
GO:0072160	nephron tubule epithelial cell differentiation	4/862	15/17913	0.00474773	0.0291861	0.020347	MEF2C/OSR1/PROM1/WWTR1	4
GO:1900119	positive regulation of execution phase of apoptosis	4/862	15/17913	0.00474773	0.0291861	0.020347	IL6/TP53/TP53BP2/ZC3H12A	4
GO:2000484	positive regulation of interleukin-8 secretion	4/862	15/17913	0.00474773	0.0291861	0.020347	CD14/F2RL1/FCN1/HYAL2	4
GO:0009165	nucleotide biosynthetic process	29/862	360/17913	0.00477807	0.0293382	0.0204531	ACAT1/ADCY3/ADSSL1/ALDOC/DDIT4/ENO1/ENO3/FASN/GALK1/GCDH/GPI/GUCA1C/LDHA/MLYCD/NADK/NAMPT/NME1/NNMT/NOS3/NUPR1/PDHB/PDK4/PFKM/SCD/SNCA/STAT3/TAZ/TP53/UCK2	29
GO:0016311	dephosphorylation	35/862	458/17913	0.00481319	0.0295194	0.0205794	ALPL/ATP1A1/B3GAT3/CD2BP2/CYCS/DUSP1/DUSP16/DUSP23/DUSP26/DUSP28/DUSP5/FBXW11/GSK3B/JAK2/MEF2C/MYH6/NT5DC1/PDGFRB/PLEK/PPM1F/PPP1R14B/PPP1R1C/PPP1R3C/PPP2R3B/PPP2R5A/PRKCD/PTPN1/PTPN11/PTPN21/PTPN3/PTPRD/PTPRE/RGN/SH3RF2/SLC39A10	35
GO:0061008	hepaticobiliary system development	14/862	133/17913	0.00485844	0.0296975	0.0207035	ACAT1/CEBPB/GATA6/HAMP/KRAS/PKD2/PROX1/PTPN3/QDPR/RELA/RGN/TGFBR3/XBP1/ZMPSTE24	14
GO:0002224	toll-like receptor signaling pathway	15/862	147/17913	0.00485917	0.0296975	0.0207035	BIRC3/CD14/CTSB/CYBA/F2RL1/HAVCR2/IRAK3/ITGB2/LY96/LYN/NFKBIA/RTN4/S100A8/S100A9/TNIP1	15
GO:1903900	regulation of viral life cycle	15/862	147/17913	0.00485917	0.0296975	0.0207035	BST2/FCN1/FCN3/GSN/HSPA8/IFI16/IFIT1/IFITM1/IFITM2/IFITM3/ISG20/PROX1/TNIP1/TRIM8/ZC3H12A	15
GO:0009152	purine ribonucleotide biosynthetic process	23/862	266/17913	0.00490463	0.0299404	0.0208729	ACAT1/ADCY3/ADSSL1/ALDOC/DDIT4/ENO1/ENO3/FASN/GALK1/GCDH/GPI/LDHA/MLYCD/NME1/NUPR1/PDHB/PDK4/PFKM/SCD/SNCA/STAT3/TAZ/TP53	23
GO:1903076	regulation of protein localization to plasma membrane	11/862	93/17913	0.00500302	0.0305057	0.021267	ACTB/GRASP/ITGB1/NKD2/PICALM/PPP2R5A/PRKCH/SORBS1/SPTBN1/TMBIM1/VAMP8	11
GO:0008210	estrogen metabolic process	5/862	24/17913	0.00504894	0.0305729	0.0213138	CYP1B1/HSD17B4/PDGFRA/SGPL1/TIPARP	5
GO:0010881	regulation of cardiac muscle contraction by regulation of the release of sequestered calcium ion	5/862	24/17913	0.00504894	0.0305729	0.0213138	ATP1A2/HRC/PLN/RYR2/SLC8A1	5
GO:0036003	positive regulation of transcription from RNA polymerase II promoter in response to stress	5/862	24/17913	0.00504894	0.0305729	0.0213138	ATF3/CEBPB/DDIT3/KLF2/TP53	5
GO:0046697	decidualization	5/862	24/17913	0.00504894	0.0305729	0.0213138	BSG/CTSB/GJA1/JUNB/SPP1	5
GO:0060148	positive regulation of posttranscriptional gene silencing	5/862	24/17913	0.00504894	0.0305729	0.0213138	MAP2K1/STAT3/TP53/WTIP/ZFP36	5
GO:0150078	positive regulation of neuroinflammatory response	5/862	24/17913	0.00504894	0.0305729	0.0213138	APP/CTSC/IL6/ITGB2/NUPR1	5
GO:0071398	cellular response to fatty acid	8/862	56/17913	0.00509298	0.030804	0.021475	EDN1/ID3/LDLR/NME1/PDK4/SFRP1/TNC/ZC3H12A	8
GO:0061515	myeloid cell development	9/862	68/17913	0.0051171	0.0308359	0.0214972	ANXA2/APP/BCL6/EP300/KLF2/MEIS1/NOTCH2/PTPN11/TYROBP	9
GO:0019079	viral genome replication	13/862	120/17913	0.00512172	0.0308359	0.0214972	BST2/CCL2/CD209/HSPA8/IFI16/IFIT1/IFITM1/IFITM2/IFITM3/ISG20/PROX1/TNIP1/ZC3H12A	13
GO:0046425	regulation of JAK-STAT cascade	13/862	120/17913	0.00512172	0.0308359	0.0214972	BCL3/CYP1B1/FYN/HCLS1/HGS/IL6/JAK2/LYN/PECAM1/SOCS1/SOCS2/STAT3/TNFRSF1A	13
GO:0051101	regulation of DNA binding	13/862	120/17913	0.00512172	0.0308359	0.0214972	BCL3/DDIT3/EP300/HIPK2/HMGB2/IFI16/JAK2/KLF4/MSX1/MYOCD/NFKBIA/NME1/ZMPSTE24	13
GO:0034142	toll-like receptor 4 signaling pathway	6/862	34/17913	0.00516572	0.0310297	0.0216323	CD14/F2RL1/ITGB2/LY96/LYN/NFKBIA	6
GO:0050849	negative regulation of calcium-mediated signaling	6/862	34/17913	0.00516572	0.0310297	0.0216323	ATP2B4/FHL2/GSK3B/MYOZ2/PKD2/PLEK	6
GO:0043112	receptor metabolic process	17/862	177/17913	0.00524261	0.0314198	0.0219042	ANKRD13A/ANXA2/CAPN1/CAV3/EDN1/FCER1G/ITGB1/ITGB2/PICALM/PTPN1/RAMP1/SH3GL2/SNCA/SNX1/TBC1D16/TFRC/USP46	17
GO:2000045	regulation of G1/S transition of mitotic cell cycle	17/862	177/17913	0.00524261	0.0314198	0.0219042	AIF1/BTG2/CCL2/CCND2/CDKN1A/DCUN1D3/EP300/FAM107A/GADD45A/GPNMB/KCNA5/KLF4/PKD2/PLK2/SOX4/TP53/WEE1	17
GO:0001763	morphogenesis of a branching structure	18/862	192/17913	0.00533183	0.0318031	0.0221714	BCL11A/CAV3/CCL11/COL4A1/DDR1/EDN1/EDNRA/FEM1B/FGF7/KRAS/MYC/PKD2/PROX1/RDH10/RTN4/SFRP1/SLIT2/TNC	18
GO:0002279	mast cell activation involved in immune response	7/862	45/17913	0.00534892	0.0318031	0.0221714	FCER1G/FES/FGR/GATA2/LYN/RAC2/VAMP8	7
GO:0002448	mast cell mediated immunity	7/862	45/17913	0.00534892	0.0318031	0.0221714	FCER1G/FES/FGR/GATA2/LYN/RAC2/VAMP8	7
GO:0002833	positive regulation of response to biotic stimulus	7/862	45/17913	0.00534892	0.0318031	0.0221714	CYBA/F2RL1/FBXO38/HAVCR2/LRSAM1/LY96/PVR	7
GO:0010463	mesenchymal cell proliferation	7/862	45/17913	0.00534892	0.0318031	0.0221714	FGF7/LMNA/LRP5/MSX1/MYC/OSR1/ZEB1	7
GO:0030834	regulation of actin filament depolymerization	7/862	45/17913	0.00534892	0.0318031	0.0221714	ACTN2/F2RL1/GSN/LMOD2/PLEK/SPTAN1/SPTBN1	7
GO:0072604	interleukin-6 secretion	7/862	45/17913	0.00534892	0.0318031	0.0221714	AIF1/F2RL1/HYAL2/LILRA5/MBP/XBP1/ZC3H12A	7
GO:0015696	ammonium transport	10/862	81/17913	0.00538032	0.0319536	0.0222764	EDN1/FCER1G/LYN/MAOB/SLC22A5/SLC25A20/SLC38A2/SLC44A2/SNCA/VAMP8	10
GO:0048017	inositol lipid-mediated signaling	16/862	163/17913	0.00539853	0.0320256	0.0223266	EDN1/F2RL1/FGR/FYN/GSN/HCLS1/HCST/IER3/JAK2/KLF4/LYN/PDGFRA/PDGFRB/PIK3IP1/RHOA/TNFAIP8L3	16
GO:0030316	osteoclast differentiation	11/862	94/17913	0.00542656	0.0321556	0.0224172	ANXA2/CEBPB/FCER1G/FOS/JUNB/MAFB/MITF/NOTCH2/SFRP1/TFRC/TYROBP	11
GO:0046390	ribose phosphate biosynthetic process	24/862	284/17913	0.00546483	0.0323459	0.0225499	ACAT1/ADCY3/ADSSL1/ALDOC/DDIT4/ENO1/ENO3/FASN/GALK1/GCDH/GPI/LDHA/MLYCD/NME1/NUPR1/PDHB/PDK4/PFKM/SCD/SNCA/STAT3/TAZ/TP53/UCK2	24
GO:0030336	negative regulation of cell migration	27/862	332/17913	0.00559109	0.033056	0.0230449	ADAMTS9/AIF1/ARHGDIB/BST2/CCL2/CYP1B1/DUSP1/EMILIN1/HYAL2/IFITM1/KLF4/MAP2K5/MEF2C/MITF/MMP28/MYOCD/PHLDB2/RHOA/SERPINE1/SFRP1/SLIT2/STARD13/STAT3/THBS1/TIMP1/TRIB1/VASH1	27
GO:0045454	cell redox homeostasis	9/862	69/17913	0.00563989	0.0332696	0.0231939	CYBA/CYBB/DDIT3/NNT/NOS3/PRDX6/RAC2/SCO2/SH3BGRL3	9
GO:0051155	positive regulation of striated muscle cell differentiation	9/862	69/17913	0.00563989	0.0332696	0.0231939	CAV3/EDN1/HAMP/MEF2C/MYLK3/MYOCD/PROX1/RBM24/SMYD1	9
GO:0045576	mast cell activation	8/862	57/17913	0.00568066	0.0333977	0.0232832	FCER1G/FES/FGR/GATA2/LYN/RAC2/S100A12/VAMP8	8
GO:1902041	regulation of extrinsic apoptotic signaling pathway via death domain receptors	8/862	57/17913	0.00568066	0.0333977	0.0232832	ATF3/FEM1B/HMGB2/NOS3/SERPINE1/SFRP1/THBS1/TMBIM1	8
GO:1903428	positive regulation of reactive oxygen species biosynthetic process	8/862	57/17913	0.00568066	0.0333977	0.0232832	AIF1/CYBA/EDN1/ITGB2/JAK2/KLF2/KLF4/PKD2	8
GO:0046883	regulation of hormone secretion	22/862	254/17913	0.00573514	0.0336804	0.0234802	AGTR1/C1QTNF1/EDN1/GJA1/ITPR3/JAK2/KCNA5/MAP4K4/MIDN/NADK/NDUFAF2/OXCT1/PTPN11/RAB11FIP5/RETN/SFRP1/SLC25A4/SLC2A1/SOX4/SPP1/VAMP8/VSNL1	22
GO:1901293	nucleoside phosphate biosynthetic process	29/862	365/17913	0.00577539	0.0338789	0.0236186	ACAT1/ADCY3/ADSSL1/ALDOC/DDIT4/ENO1/ENO3/FASN/GALK1/GCDH/GPI/GUCA1C/LDHA/MLYCD/NADK/NAMPT/NME1/NNMT/NOS3/NUPR1/PDHB/PDK4/PFKM/SCD/SNCA/STAT3/TAZ/TP53/UCK2	29
GO:0002819	regulation of adaptive immune response	15/862	150/17913	0.00585322	0.0342971	0.0239102	BCL6/FBXO38/FCER1G/HAVCR2/IL18R1/IL1RL1/IL6/MEF2C/MLH1/NFKBIZ/PRKCQ/PVR/TFRC/WAS/ZC3H12A	15
GO:0045069	regulation of viral genome replication	11/862	95/17913	0.00587789	0.0343651	0.0239575	BST2/HSPA8/IFI16/IFIT1/IFITM1/IFITM2/IFITM3/ISG20/PROX1/TNIP1/ZC3H12A	11
GO:0061326	renal tubule development	11/862	95/17913	0.00587789	0.0343651	0.0239575	ACAT1/COL4A1/HEYL/IRX2/KLHL3/MEF2C/MYC/OSR1/PKD2/PROM1/WWTR1	11
GO:0016051	carbohydrate biosynthetic process	18/862	194/17913	0.00592988	0.0346305	0.0241426	AGL/ALDOC/ATF3/ENO1/ENO3/EP300/EXT2/GOT1/GPI/GSK3B/MDH1/PLEK/PPP1R3C/SLC2A1/SNCA/SORBS1/ST3GAL2/TKT	18
GO:0003230	cardiac atrium development	6/862	35/17913	0.0059858	0.0348024	0.0242624	GATA4/HEG1/MYH6/NOTCH2/PROX1/SOX4	6
GO:0009395	phospholipid catabolic process	6/862	35/17913	0.0059858	0.0348024	0.0242624	LDLR/LIPG/PLA2G15/PLA2G4C/PRDX6/PRKCD	6
GO:0014808	release of sequestered calcium ion into cytosol by sarcoplasmic reticulum	6/862	35/17913	0.0059858	0.0348024	0.0242624	ATP1A2/CASQ1/HRC/PLN/RYR2/SLC8A1	6
GO:0071402	cellular response to lipoprotein particle stimulus	6/862	35/17913	0.0059858	0.0348024	0.0242624	CD68/FCER1G/ITGB1/ITGB2/LDLR/NPC1	6
GO:0030837	negative regulation of actin filament polymerization	7/862	46/17913	0.00605291	0.0349188	0.0243436	FHOD3/GSN/LMOD2/PRKCD/SLIT2/SPTAN1/SPTBN1	7
GO:0055078	sodium ion homeostasis	7/862	46/17913	0.00605291	0.0349188	0.0243436	AGTR1/ATP1A1/ATP1A2/ATP1B1/ATP1B3/EDN1/SLC8A1	7
GO:0061614	pri-miRNA transcription by RNA polymerase II	7/862	46/17913	0.00605291	0.0349188	0.0243436	FOS/GATA2/KLF4/RELA/SMARCA4/STAT3/TP53	7
GO:1990089	response to nerve growth factor	7/862	46/17913	0.00605291	0.0349188	0.0243436	APP/ARPC3/CORO1A/ID1/MICALL1/RAB35/SH3GL2	7
GO:0003071	renal system process involved in regulation of systemic arterial blood pressure	5/862	25/17913	0.00606539	0.0349188	0.0243436	AGTR1/CYBA/F2RL1/GJA1/RHOA	5
GO:0090025	regulation of monocyte chemotaxis	5/862	25/17913	0.00606539	0.0349188	0.0243436	AIF1/DUSP1/LYN/SERPINE1/SLIT2	5
GO:0002070	epithelial cell maturation	4/862	16/17913	0.00609219	0.0349188	0.0243436	CDKN1A/FEM1B/GJA1/XBP1	4
GO:0010225	response to UV-C	4/862	16/17913	0.00609219	0.0349188	0.0243436	BCL3/DCUN1D3/IMPACT/TP53	4
GO:0051482	positive regulation of cytosolic calcium ion concentration involved in phospholipase C-activating G protein-coupled signaling pathway	4/862	16/17913	0.00609219	0.0349188	0.0243436	AGTR1/EDN1/GNA15/GRM1	4
GO:0055012	ventricular cardiac muscle cell differentiation	4/862	16/17913	0.00609219	0.0349188	0.0243436	LMNA/MEF2C/MYOCD/PROX1	4
GO:0061684	chaperone-mediated autophagy	4/862	16/17913	0.00609219	0.0349188	0.0243436	ATP13A2/BAG3/HSPA8/SNCA	4
GO:0072224	metanephric glomerulus development	4/862	16/17913	0.00609219	0.0349188	0.0243436	EGR1/OSR1/PDGFRA/PDGFRB	4
GO:1902993	positive regulation of amyloid precursor protein catabolic process	4/862	16/17913	0.00609219	0.0349188	0.0243436	APP/CASP3/LYN/PICALM	4
GO:0043523	regulation of neuron apoptotic process	19/862	210/17913	0.00624875	0.0357771	0.024942	AIFM1/AXL/BTG2/CASP3/CCL2/CEBPB/CLN3/CORO1A/DDIT3/FYN/HIPK2/JAK2/KRAS/MEF2C/NUPR1/RHOA/SNCA/TP53/TYROBP	19
GO:0035304	regulation of protein dephosphorylation	14/862	137/17913	0.00630573	0.0360641	0.025142	B3GAT3/DUSP26/GSK3B/JAK2/PDGFRB/PPP1R14B/PPP1R1C/PPP1R3C/PPP2R3B/PPP2R5A/PRKCD/RGN/SH3RF2/SLC39A10	14
GO:0051057	positive regulation of small GTPase mediated signal transduction	8/862	58/17913	0.00631858	0.0360983	0.0251659	APOA1/F2RL1/JAK2/KRAS/LYN/MAP4K4/NOTCH2/PDGFRB	8
GO:0000079	regulation of cyclin-dependent protein serine/threonine kinase activity	10/862	83/17913	0.00639491	0.0364552	0.0254147	ACTB/CASP3/CCND2/CDKN1A/GADD45A/IPO5/MYOCD/PKD2/PROX1/SERTAD1	10
GO:0008625	extrinsic apoptotic signaling pathway via death domain receptors	10/862	83/17913	0.00639491	0.0364552	0.0254147	ATF3/BAG3/FEM1B/HMGB2/NOS3/SERPINE1/SFRP1/THBS1/TMBIM1/TNFRSF1A	10
GO:0048872	homeostasis of number of cells	21/862	241/17913	0.00640702	0.0364846	0.0254352	AXL/BCL6/CASP3/CORO1A/FCER1G/GATA2/HCLS1/HIPK2/HMGB2/IL6/JAK2/KLF2/KRAS/LYN/MAFB/MEF2C/NOS3/PTPN11/STAT3/TGFBR3/ZFP36	21
GO:1905475	regulation of protein localization to membrane	17/862	181/17913	0.00653672	0.0371829	0.025922	ACTB/FYN/GRASP/GSN/ITGB1/ITGB2/NKD2/PICALM/PPP2R5A/PRKCH/SORBS1/SPTBN1/TMBIM1/TP53/TP53BP2/VAMP8/YWHAH	17
GO:1990845	adaptive thermogenesis	15/862	152/17913	0.00660254	0.0375167	0.0261547	CEBPB/DDIT3/DECR1/G0S2/GADD45G/GATM/GJA1/HDAC3/ID1/IL18R1/JAK2/MFN2/OMA1/SCD/TLE3	15
GO:0010811	positive regulation of cell-substrate adhesion	12/862	110/17913	0.00663113	0.0376385	0.0262396	APOA1/DOCK1/FN1/GSK3B/ITGA5/JAK2/MAP4K4/NID1/PPM1F/S100A10/SFRP1/VWC2	12
GO:0030879	mammary gland development	14/862	138/17913	0.00671667	0.0380828	0.0265494	CAPN1/CAV3/CCL11/CEBPB/DDR1/FASN/GJA1/IRF6/JAK2/MSX1/NME1/RTN4/SOCS2/XBP1	14
GO:0035023	regulation of Rho protein signal transduction	13/862	124/17913	0.00673712	0.0381577	0.0266015	APOA1/ARHGDIA/ARHGDIB/ARHGEF12/ARHGEF17/ARHGEF18/ARHGEF9/BCL6/F2RL1/FGD2/HEG1/ITGB1/PDGFRB	13
GO:0009066	aspartate family amino acid metabolic process	7/862	47/17913	0.00682375	0.0385652	0.0268857	ADSSL1/CRYM/GCDH/GOT1/MTHFR/PHGDH/SDSL	7
GO:1900744	regulation of p38MAPK cascade	7/862	47/17913	0.00682375	0.0385652	0.0268857	CAV3/DUSP1/GADD45A/GADD45B/GADD45G/MAP3K3/ZC3H12A	7
GO:0120162	positive regulation of cold-induced thermogenesis	11/862	97/17913	0.0068688	0.0387693	0.027028	CEBPB/DECR1/G0S2/GADD45G/GATM/GJA1/HDAC3/JAK2/MFN2/OMA1/SCD	11
GO:0006699	bile acid biosynthetic process	6/862	36/17913	0.00689675	0.0387693	0.027028	ACOT8/ACOX2/HSD17B4/OSBPL2/PROX1/SCP2	6
GO:0006734	NADH metabolic process	6/862	36/17913	0.00689675	0.0387693	0.027028	ALDOC/ENO1/ENO3/GPI/PFKM/TP53	6
GO:0046825	regulation of protein export from nucleus	6/862	36/17913	0.00689675	0.0387693	0.027028	BAG3/GSK3B/PTPN11/RANGAP1/TP53/XPO4	6
GO:1903514	release of sequestered calcium ion into cytosol by endoplasmic reticulum	6/862	36/17913	0.00689675	0.0387693	0.027028	ATP1A2/CASQ1/HRC/PLN/RYR2/SLC8A1	6
GO:0002221	pattern recognition receptor signaling pathway	18/862	197/17913	0.00692847	0.0389061	0.0271233	BIRC3/CD14/CTSB/CYBA/F2RL1/FCN1/HAVCR2/IRAK3/ITGB2/LY96/LYN/MARCO/NFKBIA/RELA/RTN4/S100A8/S100A9/TNIP1	18
GO:0030838	positive regulation of actin filament polymerization	10/862	84/17913	0.00695494	0.0389714	0.0271688	ARPC1B/ARPC3/CCL11/CORO1A/CYFIP1/GSN/HCK/LMOD2/RHOA/WAS	10
GO:1901019	regulation of calcium ion transmembrane transporter activity	10/862	84/17913	0.00695494	0.0389714	0.0271688	ATP1A2/ATP1B1/CACNB2/CASQ1/CAV3/HRC/PKD2/PLN/RGN/RYR2	10
GO:0070059	intrinsic apoptotic signaling pathway in response to endoplasmic reticulum stress	8/862	59/17913	0.00700936	0.0392345	0.0273523	AIFM1/CEBPB/DDIT3/EIF2AK3/OPA1/PTPN1/TP53/XBP1	8
GO:0071383	cellular response to steroid hormone stimulus	21/862	243/17913	0.00702186	0.0392626	0.0273719	AIFM1/ATP1A1/ATP1A2/DDIT4/EDN1/EP300/ERRFI1/FAM107A/FBXO32/FHL2/FKBP4/HEYL/JAK2/NPC1/PIAS2/RHOA/RNF4/SFRP1/SMARCA4/YWHAH/ZFP36	21
GO:0007263	nitric oxide mediated signal transduction	5/862	26/17913	0.00721747	0.0402707	0.0280746	ATP2B4/FPR1/MT2A/RASD1/THBS1	5
GO:1905048	regulation of metallopeptidase activity	5/862	26/17913	0.00721747	0.0402707	0.0280746	MBP/PICALM/STAT3/TIMP1/TIMP2	5
GO:0002699	positive regulation of immune effector process	18/862	198/17913	0.00729012	0.0405899	0.0282972	F2RL1/FBXO38/FCER1G/FES/FGR/GATA2/GPI/IL18R1/IL6/ITGB2/LYN/MLH1/NFKBIZ/PVR/RAC2/TFRC/VAMP8/XBP1	18
GO:0050870	positive regulation of T cell activation	18/862	198/17913	0.00729012	0.0405899	0.0282972	AIF1/BCL6/CCL2/CD209/CORO1A/FYN/HAVCR2/IL6/LYN/MAP3K8/NFKBIZ/PRKCQ/PTPN11/RHOA/SOCS1/TFRC/XBP1/ZMIZ1	18
GO:0043244	regulation of protein complex disassembly	11/862	98/17913	0.00741086	0.0412185	0.0287354	ACTN2/F2RL1/FYCO1/GSN/IRAK3/LMOD2/MAP1B/PLEK/SPTAN1/SPTBN1/ZMPSTE24	11
GO:0032677	regulation of interleukin-8 production	9/862	72/17913	0.0074579	0.0414363	0.0288872	BCL3/CD14/DDIT3/F2RL1/FCN1/HYAL2/KLF4/MAP2K5/SERPINE1	9
GO:0046427	positive regulation of JAK-STAT cascade	10/862	85/17913	0.0075522	0.0418717	0.0291908	CYP1B1/FYN/HCLS1/IL6/JAK2/LYN/PECAM1/SOCS1/STAT3/TNFRSF1A	10
GO:0070542	response to fatty acid	10/862	85/17913	0.0075522	0.0418717	0.0291908	EDN1/GNPAT/ID3/LDLR/NME1/PDK4/SFRP1/TGFBR3/TNC/ZC3H12A	10
GO:1990778	protein localization to cell periphery	23/862	276/17913	0.00758347	0.0419363	0.0292358	ACTB/ACTN2/ATP1B1/ATP1B3/BSG/CACNB2/CAV3/FCER1G/GRASP/ITGB1/NKD2/PICALM/PLEKHF1/PPP2R5A/PRKCH/RAMP1/S100A10/SLMAP/SORBS1/SPTBN1/TMBIM1/TNFRSF1A/VAMP8	23
GO:1903828	negative regulation of cellular protein localization	12/862	112/17913	0.00763518	0.0419363	0.0292358	ACTN2/ANKRD13A/BAG3/CAV3/DCLK2/GSK3B/MDFIC/PICALM/PKIG/PPP2R5A/RANGAP1/TMBIM1	12
GO:0030042	actin filament depolymerization	7/862	48/17913	0.00766512	0.0419363	0.0292358	ACTN2/F2RL1/GSN/LMOD2/PLEK/SPTAN1/SPTBN1	7
GO:1903727	positive regulation of phospholipid metabolic process	7/862	48/17913	0.00766512	0.0419363	0.0292358	FGR/LYN/PDGFRA/PDGFRB/PRKCD/TAZ/TNFAIP8L3	7
GO:0002064	epithelial cell development	18/862	199/17913	0.00766688	0.0419363	0.0292358	CDKN1A/F2RL1/FASN/FEM1B/GJA1/GPR4/GSK3B/HEG1/HSD17B4/ID1/MSN/PECAM1/PROX1/S1PR3/SOX18/TJP1/TNFRSF1A/XBP1	18
GO:0050679	positive regulation of epithelial cell proliferation	18/862	199/17913	0.00766688	0.0419363	0.0292358	AGTR1/CCL11/CYBA/FGF7/GATA2/HMGB2/ID1/MAP2K5/MYC/NME1/NOTCH2/NRAS/OSR1/PROX1/RTN4/SFRP1/STAT3/XBP1	18
GO:0003184	pulmonary valve morphogenesis	4/862	17/17913	0.00766758	0.0419363	0.0292358	HEYL/NOS3/NOTCH2/SLIT2	4
GO:0010224	response to UV-B	4/862	17/17913	0.00766758	0.0419363	0.0292358	CDKN1A/HYAL2/MME/RELA	4
GO:0032966	negative regulation of collagen biosynthetic process	4/862	17/17913	0.00766758	0.0419363	0.0292358	EMILIN1/ERRFI1/GOT1/IL6	4
GO:0060004	reflex	4/862	17/17913	0.00766758	0.0419363	0.0292358	ALDH1A3/GJA1/GLRB/USP46	4
GO:0070885	negative regulation of calcineurin-NFAT signaling cascade	4/862	17/17913	0.00766758	0.0419363	0.0292358	ATP2B4/FHL2/GSK3B/MYOZ2	4
GO:0106057	negative regulation of calcineurin-mediated signaling	4/862	17/17913	0.00766758	0.0419363	0.0292358	ATP2B4/FHL2/GSK3B/MYOZ2	4
GO:2000831	regulation of steroid hormone secretion	4/862	17/17913	0.00766758	0.0419363	0.0292358	AGTR1/C1QTNF1/PTPN11/RETN	4
GO:0006940	regulation of smooth muscle contraction	8/862	60/17913	0.00775564	0.0423738	0.0295408	ATP1A2/CNN1/EDN1/MYOCD/PLCE1/RGS2/RHOA/TNNI3	8
GO:0010614	negative regulation of cardiac muscle hypertrophy	6/862	37/17913	0.00790398	0.0429166	0.0299192	ATP2B4/CAV3/ERRFI1/LMNA/RGS2/TNFRSF1A	6
GO:0014912	negative regulation of smooth muscle cell migration	6/862	37/17913	0.00790398	0.0429166	0.0299192	AIF1/MEF2C/MYOCD/SERPINE1/SLIT2/TRIB1	6
GO:0042181	ketone biosynthetic process	6/862	37/17913	0.00790398	0.0429166	0.0299192	COQ3/COQ6/COQ7/COQ9/EGR1/PDSS1	6
GO:0044091	membrane biogenesis	6/862	37/17913	0.00790398	0.0429166	0.0299192	ANXA2/CAV3/PTPRD/S100A10/SPTBN1/STX2	6
GO:0046676	negative regulation of insulin secretion	6/862	37/17913	0.00790398	0.0429166	0.0299192	MAP4K4/MIDN/NDUFAF2/PTPN11/SFRP1/VSNL1	6
GO:1901021	positive regulation of calcium ion transmembrane transporter activity	6/862	37/17913	0.00790398	0.0429166	0.0299192	ATP1B1/CACNB2/CASQ1/PKD2/RGN/RYR2	6
GO:1902106	negative regulation of leukocyte differentiation	11/862	99/17913	0.0079857	0.0433156	0.0301974	BCL6/C1QC/GATA2/LYN/MAFB/MYC/NME1/SFRP1/SOCS1/TRIB1/ZC3H12A	11
GO:1901605	alpha-amino acid metabolic process	18/862	200/17913	0.00805921	0.0436693	0.030444	ACAT1/ADHFE1/ADSSL1/ALDH5A1/ATP2B4/CKMT2/CRYM/GATM/GCDH/GFPT2/GOT1/HIBADH/MTHFR/NOS3/PHGDH/QDPR/SDSL/SHMT2	18
GO:0007492	endoderm development	9/862	73/17913	0.00815376	0.0438631	0.0305791	COL4A2/COL7A1/FN1/GATA4/GATA6/ITGA5/ITGB2/ITGB5/MMP15	9
GO:0030100	regulation of endocytosis	22/862	262/17913	0.00816194	0.0438631	0.0305791	ANKRD13A/ANXA2/APOA1/AXL/CAV3/CCL2/CD14/CYBA/DOCK2/F2RL1/FGR/GATA2/HCK/LRSAM1/PICALM/PTPN1/SERPINE1/SGIP1/SH3GL2/SIRPA/SNCA/USP46	22
GO:0003279	cardiac septum development	12/862	113/17913	0.00817999	0.0438631	0.0305791	GATA4/GATA6/HEG1/HEYL/NOS3/NOTCH2/PARVA/PROX1/SLIT2/SOX4/TGFBR3/TP53	12
GO:0030183	B cell differentiation	12/862	113/17913	0.00817999	0.0438631	0.0305791	BCL3/BCL6/CMTM7/EP300/GON4L/ITGB1/KLF6/LRRC8A/NOTCH2/SFRP1/TP53/XBP1	12
GO:0043666	regulation of phosphoprotein phosphatase activity	12/862	113/17913	0.00817999	0.0438631	0.0305791	B3GAT3/GSK3B/JAK2/PDGFRB/PPP1R14B/PPP1R1C/PPP1R3C/PPP2R3B/PPP2R5A/RGN/SH3RF2/SLC39A10	12
GO:0098754	detoxification	12/862	113/17913	0.00817999	0.0438631	0.0305791	ABCG2/ALOX5AP/MGST1/NNT/NOS3/PRDX6/PXDN/PXDNL/RGN/S100A9/SLC30A1/TXNRD1	12
GO:1903825	organic acid transmembrane transport	12/862	113/17913	0.00817999	0.0438631	0.0305791	AQP9/ATP1A2/CPT1B/LRRC8A/OSR1/RGS2/SLC16A3/SLC25A20/SLC7A1/SLC7A5/SLC7A7/THBS1	12
GO:1905039	carboxylic acid transmembrane transport	12/862	113/17913	0.00817999	0.0438631	0.0305791	AQP9/ATP1A2/CPT1B/LRRC8A/OSR1/RGS2/SLC16A3/SLC25A20/SLC7A1/SLC7A5/SLC7A7/THBS1	12
GO:0048145	regulation of fibroblast proliferation	10/862	86/17913	0.00818827	0.0438631	0.0305791	CDKN1A/FN1/MYC/NUPR1/PDGFRA/PDGFRB/SFRP1/TP53/ZMIZ1/ZMPSTE24	10
GO:0001701	in utero embryonic development	27/862	342/17913	0.00819125	0.0438631	0.0305791	CEBPB/EDN1/EDNRA/GATA2/GATA6/GJA1/HEG1/HOPX/ITGB1/JUNB/KLF2/MAP2K1/MFN2/MSX1/MYH6/MYH9/NOS3/PDGFRA/PKD2/RDH10/RTN4/SLC30A1/SLC39A1/SOX18/TP53/VASH1/ZMIZ1	27
GO:0031333	negative regulation of protein complex assembly	13/862	127/17913	0.00819512	0.0438631	0.0305791	EP300/FHOD3/FKBP4/GSK3B/GSN/IMPACT/LMOD2/PRKCD/SLIT2/SNCA/SPTAN1/SPTBN1/ULK1	13
GO:0045471	response to ethanol	13/862	127/17913	0.00819512	0.0438631	0.0305791	CD14/CYBB/FYN/GSN/HAMP/MAOB/OXCT1/RGS2/RHOA/S100A8/STAT3/TNC/USP46	13
GO:0010632	regulation of epithelial cell migration	24/862	294/17913	0.00827938	0.044269	0.030862	ADAMTS9/DOCK1/EDN1/FGF18/FGF7/GATA2/GPI/HBEGF/KLF4/MAP2K5/MAP3K3/MAP4K4/MEF2C/NOS3/PLK2/PPM1F/PROX1/RHOA/RTN4/SLIT2/STARD13/THBS1/VASH1/ZC3H12A	24
GO:0006099	tricarboxylic acid cycle	5/862	27/17913	0.00851378	0.0452461	0.0315433	ME3/NNT/PDHB/SDHA/SUCLG1	5
GO:0006735	NADH regeneration	5/862	27/17913	0.00851378	0.0452461	0.0315433	ALDOC/ENO1/ENO3/GPI/PFKM	5
GO:0035456	response to interferon-beta	5/862	27/17913	0.00851378	0.0452461	0.0315433	BST2/IFI16/IFITM1/IFITM2/IFITM3	5
GO:0061621	canonical glycolysis	5/862	27/17913	0.00851378	0.0452461	0.0315433	ALDOC/ENO1/ENO3/GPI/PFKM	5
GO:0061718	glucose catabolic process to pyruvate	5/862	27/17913	0.00851378	0.0452461	0.0315433	ALDOC/ENO1/ENO3/GPI/PFKM	5
GO:1901661	quinone metabolic process	5/862	27/17913	0.00851378	0.0452461	0.0315433	COQ3/COQ6/COQ7/COQ9/PDSS1	5
GO:0046888	negative regulation of hormone secretion	8/862	61/17913	0.00856007	0.045309	0.0315871	EDN1/MAP4K4/MIDN/NDUFAF2/PTPN11/RAB11FIP5/SFRP1/VSNL1	8
GO:0051893	regulation of focal adhesion assembly	8/862	61/17913	0.00856007	0.045309	0.0315871	FAM107A/MAP4K4/PHLDB2/PPM1F/RHOA/S100A10/SFRP1/THBS1	8
GO:0090109	regulation of cell-substrate junction assembly	8/862	61/17913	0.00856007	0.045309	0.0315871	FAM107A/MAP4K4/PHLDB2/PPM1F/RHOA/S100A10/SFRP1/THBS1	8
GO:0019359	nicotinamide nucleotide biosynthetic process	14/862	142/17913	0.00857881	0.045309	0.0315871	ALDOC/DDIT4/ENO1/ENO3/GALK1/GPI/LDHA/NADK/NAMPT/NNMT/NUPR1/PFKM/STAT3/TP53	14
GO:0019363	pyridine nucleotide biosynthetic process	14/862	142/17913	0.00857881	0.045309	0.0315871	ALDOC/DDIT4/ENO1/ENO3/GALK1/GPI/LDHA/NADK/NAMPT/NNMT/NUPR1/PFKM/STAT3/TP53	14
GO:0003254	regulation of membrane depolarization	7/862	49/17913	0.00858066	0.045309	0.0315871	CAV3/GJA1/GOT1/GPD1L/PTPN3/SCN2B/SLMAP	7
GO:0046545	development of primary female sexual characteristics	11/862	100/17913	0.00859457	0.045309	0.0315871	CASP3/CEBPB/LHFPL2/NOS3/NUPR1/PDGFRA/RETN/SFRP1/SGPL1/SLIT2/TIPARP	11
GO:2001237	negative regulation of extrinsic apoptotic signaling pathway	11/862	100/17913	0.00859457	0.045309	0.0315871	FYN/HMGB2/LMNA/MAP2K5/NOS3/RELA/SERPINE1/SH3RF1/THBS1/TMBIM1/ZMYND11	11
GO:0071333	cellular response to glucose stimulus	13/862	128/17913	0.00873272	0.0459912	0.0320627	CYBA/GATA4/MAP4K4/NADK/NDUFAF2/NME1/OPA1/OXCT1/RAB11FIP5/SMARCA4/SOX4/VSNL1/XBP1	13
GO:0046660	female sex differentiation	12/862	114/17913	0.00875473	0.0460609	0.0321113	AXL/CASP3/CEBPB/LHFPL2/NOS3/NUPR1/PDGFRA/RETN/SFRP1/SGPL1/SLIT2/TIPARP	12
GO:0048144	fibroblast proliferation	10/862	87/17913	0.00886473	0.0465329	0.0324403	CDKN1A/FN1/MYC/NUPR1/PDGFRA/PDGFRB/SFRP1/TP53/ZMIZ1/ZMPSTE24	10
GO:1904029	regulation of cyclin-dependent protein kinase activity	10/862	87/17913	0.00886473	0.0465329	0.0324403	ACTB/CASP3/CCND2/CDKN1A/GADD45A/IPO5/MYOCD/PKD2/PROX1/SERTAD1	10
GO:0015672	monovalent inorganic cation transport	35/862	477/17913	0.008871	0.0465329	0.0324403	ACTN2/ATP1A1/ATP1A2/ATP1B1/ATP1B3/ATP2B4/ATP6V0E2/CAV3/COMMD3/COX15/CYB5A/GPD1L/KCNA5/KCNAB1/KCNJ2/KCNT1/KLHL24/KLHL3/NDUFA4L2/NNT/NOS3/OSR1/PKD2/PTPN3/SCN2B/SLC15A3/SLC22A5/SLC25A3/SLC2A12/SLC38A2/SLC8A1/SLMAP/TMCO3/WNK2/YWHAH	35
GO:0072331	signal transduction by p53 class mediator	22/862	264/17913	0.008884	0.0465346	0.0324415	BCL3/BTG2/CD44/CDKN1A/DDIT4/EP300/FHIT/GADD45A/HIPK2/IFI16/MSX1/MTA2/NUPR1/PAK1IP1/PLK2/SMYD2/SOX4/TAF15/TP53/TP53BP2/USP10/ZMPSTE24	22
GO:0042246	tissue regeneration	9/862	74/17913	0.00889789	0.0465346	0.0324415	CDKN1A/ENO3/GATA4/GJA1/GSN/MUSTN1/NINJ2/SGCA/SOX15	9
GO:0043367	CD4-positive, alpha-beta T cell differentiation	9/862	74/17913	0.00889789	0.0465346	0.0324415	BCL3/BCL6/IL18R1/IL6/NFKBIZ/SH3RF1/SOCS1/STAT3/ZC3H12A	9
GO:0043123	positive regulation of I-kappaB kinase/NF-kappaB signaling	16/862	172/17913	0.0089322	0.0466213	0.0325019	BIRC3/BST2/CANT1/F2RL1/FYN/GJA1/LITAF/LTBR/MAP3K3/PLK2/RELA/RHOA/S100A12/SLC44A2/TNFRSF1A/TRIM8	16
GO:0048660	regulation of smooth muscle cell proliferation	16/862	172/17913	0.0089322	0.0466213	0.0325019	AIF1/CDKN1A/CNN1/CYBA/EDN1/HBEGF/IL6/JAK2/KLF4/MEF2C/MFN2/MYOCD/NAMPT/PDGFRB/THBS1/TRIB1	16
GO:0002209	behavioral defense response	6/862	38/17913	0.00901281	0.0468559	0.0326655	EP300/GJA1/MEF2C/USP46/VDAC1/VDAC3	6
GO:0033280	response to vitamin D	6/862	38/17913	0.00901281	0.0468559	0.0326655	ALPL/FES/PIM1/SFRP1/SPP1/TNC	6
GO:0046329	negative regulation of JNK cascade	6/862	38/17913	0.00901281	0.0468559	0.0326655	F2RL1/HDAC3/SFRP1/SH3RF2/SIRPA/ZMYND11	6
GO:1904037	positive regulation of epithelial cell apoptotic process	6/862	38/17913	0.00901281	0.0468559	0.0326655	CCL2/CD248/GSN/IL6/JAK2/THBS1	6
GO:0055024	regulation of cardiac muscle tissue development	11/862	101/17913	0.00923878	0.0479832	0.0334514	CAV3/EDN1/GATA6/GJA1/HAMP/MEF2C/MEIS1/MYOCD/PIM1/RGS2/TGFBR3	11
GO:0006165	nucleoside diphosphate phosphorylation	13/862	129/17913	0.00929762	0.0481461	0.033565	ALDOC/DDIT4/ENO1/ENO3/GALK1/GPI/LDHA/NME1/NUPR1/PFKM/STAT3/SUCLG1/TP53	13
GO:1903364	positive regulation of cellular protein catabolic process	13/862	129/17913	0.00929762	0.0481461	0.033565	CAV3/CTSC/GSK3B/LDLR/MSN/NKD2/NUPR1/PLK2/PRICKLE1/RGN/SH3RF2/TRIB1/ZFAND2A	13
GO:1904892	regulation of STAT cascade	13/862	129/17913	0.00929762	0.0481461	0.033565	BCL3/CYP1B1/FYN/HCLS1/HGS/IL6/JAK2/LYN/PECAM1/SOCS1/SOCS2/STAT3/TNFRSF1A	13
GO:0009063	cellular amino acid catabolic process	12/862	115/17913	0.00936047	0.0483762	0.0337254	ACAT1/ADHFE1/ALDH5A1/ATP2B4/CRYM/GCDH/GOT1/HIBADH/HSD17B10/NOS3/QDPR/SDSL	12
GO:0051153	regulation of striated muscle cell differentiation	12/862	115/17913	0.00936047	0.0483762	0.0337254	CAV3/EDN1/HAMP/MEF2C/MSX1/MYLK3/MYOCD/PROX1/RBM24/RGS2/SMYD1/XBP1	12
GO:0010634	positive regulation of epithelial cell migration	16/862	173/17913	0.00941797	0.0486256	0.0338992	DOCK1/EDN1/FGF18/FGF7/GATA2/GPI/HBEGF/MAP3K3/MAP4K4/NOS3/PLK2/PPM1F/PROX1/RTN4/THBS1/ZC3H12A	16
GO:0010713	negative regulation of collagen metabolic process	4/862	18/17913	0.00948883	0.0487997	0.0340206	EMILIN1/ERRFI1/GOT1/IL6	4
GO:0033005	positive regulation of mast cell activation	4/862	18/17913	0.00948883	0.0487997	0.0340206	FCER1G/FGR/GATA2/VAMP8	4
GO:0090196	regulation of chemokine secretion	4/862	18/17913	0.00948883	0.0487997	0.0340206	AIF1/F2RL1/IL1RL1/MBP	4
GO:0090330	regulation of platelet aggregation	4/862	18/17913	0.00948883	0.0487997	0.0340206	C1QTNF1/LYN/PRKCD/PRKCQ	4
GO:0045661	regulation of myoblast differentiation	7/862	50/17913	0.00957402	0.0491407	0.0342583	DDIT3/ID3/MEF2C/MYOCD/PRICKLE1/RBM24/SMYD1	7
GO:1904035	regulation of epithelial cell apoptotic process	10/862	88/17913	0.00958318	0.0491407	0.0342583	CCL2/CD248/GATA2/GSN/IL6/JAK2/NUPR1/SERPINE1/THBS1/ZFP36	10
GO:1904894	positive regulation of STAT cascade	10/862	88/17913	0.00958318	0.0491407	0.0342583	CYP1B1/FYN/HCLS1/IL6/JAK2/LYN/PECAM1/SOCS1/STAT3/TNFRSF1A	10
GO:0010212	response to ionizing radiation	14/862	144/17913	0.00965152	0.0494231	0.0344552	CASP3/CDKN1A/CYBA/DCUN1D3/EGR1/ELK1/GADD45A/HAMP/IFI16/MYC/NAMPT/SFRP1/TP53/ZMPSTE24	14
GO:0071356	cellular response to tumor necrosis factor	22/862	266/17913	0.00965706	0.0494231	0.0344552	APOA1/ASAH1/BIRC3/CCL2/CYBA/EDN1/F2RL1/HAMP/HYAL2/JAK2/KLF2/LTBR/NFKBIA/RELA/SFRP1/SPPL2A/TAX1BP1/THBS1/TNFRSF11B/TNFRSF1A/ZC3H12A/ZFP36	22

## Sheet: Blue_GOBP
ID	Description	GeneRatio	BgRatio	pvalue	p.adjust	qvalue	geneID	Count
GO:0030198	extracellular matrix organization	18/129	334/17913	3.17962e-11	5.40254e-08	4.59569e-08	AEBP1/COL14A1/COL16A1/COL5A2/COL8A1/COMP/CTSK/FAP/FMOD/FSCN1/HAPLN1/HTRA1/ITGA10/LUM/MFAP4/SH3PXD2A/SMOC2/SULF1	18
GO:0043062	extracellular structure organization	19/129	387/17913	4.30138e-11	5.40254e-08	4.59569e-08	AEBP1/APOE/COL14A1/COL16A1/COL5A2/COL8A1/COMP/CTSK/FAP/FMOD/FSCN1/HAPLN1/HTRA1/ITGA10/LUM/MFAP4/SH3PXD2A/SMOC2/SULF1	19
GO:0045823	positive regulation of heart contraction	6/129	39/17913	3.33197e-07	0.000278997	0.00023733	ACE2/ATP2A2/HEY2/NPPA/PDE4D/RGS4	6
GO:0030199	collagen fibril organization	6/129	45/17913	8.02943e-07	0.000426056	0.000362426	AEBP1/COL14A1/COL5A2/COMP/FMOD/LUM	6
GO:0010460	positive regulation of heart rate	5/129	25/17913	8.48041e-07	0.000426056	0.000362426	ATP2A2/HEY2/NPPA/PDE4D/RGS4	5
GO:0003012	muscle system process	14/129	448/17913	4.34243e-06	0.00181803	0.00154651	ACE2/ATP2A2/COMP/FGF12/HEY2/IGFBP5/KCNIP2/NPPA/PDE4D/PDE5A/RGS4/SSPN/SULF1/TPM3	14
GO:0003015	heart process	11/129	284/17913	6.66365e-06	0.0023913	0.00203417	ACE2/ATP2A2/CORIN/FGF12/HEY2/KCNIP2/NOX4/NPPA/PDE4D/PDE5A/RGS4	11
GO:0071559	response to transforming growth factor beta	10/129	239/17913	9.09398e-06	0.00263055	0.00223768	FMOD/GDF10/HTRA1/LEFTY2/MXRA5/NOX4/PENK/POSTN/RASL11B/TGFB3	10
GO:1903524	positive regulation of blood circulation	6/129	68/17913	9.42473e-06	0.00263055	0.00223768	ACE2/ATP2A2/HEY2/NPPA/PDE4D/RGS4	6
GO:0055001	muscle cell development	8/129	159/17913	1.98435e-05	0.0049847	0.00424025	ATP2A2/BCL2/COMP/HEY2/NPPA/RGS4/SYNPO2L/UCHL1	8
GO:1900047	negative regulation of hemostasis	5/129	50/17913	2.92802e-05	0.00638721	0.0054333	APOE/COMP/FAP/PROS1/SERPINE2	5
GO:0060047	heart contraction	10/129	275/17913	3.05121e-05	0.00638721	0.0054333	ACE2/ATP2A2/CORIN/FGF12/HEY2/KCNIP2/NPPA/PDE4D/PDE5A/RGS4	10
GO:0006936	muscle contraction	11/129	343/17913	3.84469e-05	0.00742913	0.00631962	ACE2/ATP2A2/COMP/FGF12/KCNIP2/NPPA/PDE4D/PDE5A/SSPN/SULF1/TPM3	11
GO:0071560	cellular response to transforming growth factor beta stimulus	9/129	233/17913	4.83805e-05	0.00868085	0.00738439	FMOD/GDF10/HTRA1/LEFTY2/NOX4/PENK/POSTN/RASL11B/TGFB3	9
GO:0042340	keratan sulfate catabolic process	3/129	12/17913	7.65493e-05	0.0125995	0.0107178	FMOD/LUM/OMD	3
GO:0008016	regulation of heart contraction	9/129	249/17913	8.06903e-05	0.0125995	0.0107178	ACE2/ATP2A2/CORIN/HEY2/KCNIP2/NPPA/PDE4D/PDE5A/RGS4	9
GO:0055002	striated muscle cell development	7/129	145/17913	8.6441e-05	0.0125995	0.0107178	BCL2/COMP/HEY2/NPPA/RGS4/SYNPO2L/UCHL1	7
GO:1902903	regulation of supramolecular fiber organization	10/129	313/17913	9.02828e-05	0.0125995	0.0107178	AEBP1/APOE/CLIP3/DCTN1/MAP2/NOX4/PLEKHH2/RGS4/SYNPO2L/TGFB3	10
GO:0051146	striated muscle cell differentiation	9/129	263/17913	0.000122304	0.0144414	0.0122846	BCL2/COMP/HEY2/IGFBP5/NOX4/NPPA/RGS4/SYNPO2L/UCHL1	9
GO:0050905	neuromuscular process	6/129	107/17913	0.000123795	0.0144414	0.0122846	COMP/DCTN1/FGF12/FOXS1/PENK/UCHL1	6
GO:0046068	cGMP metabolic process	3/129	14/17913	0.000125325	0.0144414	0.0122846	NPPA/NPPB/PDE5A	3
GO:0009187	cyclic nucleotide metabolic process	4/129	36/17913	0.000126477	0.0144414	0.0122846	NPPA/NPPB/PDE4D/PDE5A	4
GO:0030336	negative regulation of cell migration	10/129	332/17913	0.000146323	0.015858	0.0134896	APOE/BCL2/DPYSL3/IGFBP5/PTPRR/RECK/RRAS/SERPINF1/SULF1/THY1	10
GO:0014897	striated muscle hypertrophy	6/129	111/17913	0.000151509	0.015858	0.0134896	ATP2A2/HEY2/IGFBP5/NPPA/PDE5A/RGS4	6
GO:0014896	muscle hypertrophy	6/129	113/17913	0.000167094	0.0167897	0.0142822	ATP2A2/HEY2/IGFBP5/NPPA/PDE5A/RGS4	6
GO:1903779	regulation of cardiac conduction	5/129	73/17913	0.000181874	0.0175128	0.0148973	ACE2/ATP2A2/CORIN/NPPA/PDE4D	5
GO:0055119	relaxation of cardiac muscle	3/129	16/17913	0.000190786	0.0175128	0.0148973	ATP2A2/PDE4D/PDE5A	3
GO:1900046	regulation of hemostasis	5/129	75/17913	0.000206602	0.0175128	0.0148973	APOE/COMP/FAP/PROS1/SERPINE2	5
GO:0030308	negative regulation of cell growth	7/129	167/17913	0.000207979	0.0175128	0.0148973	BCL2/FRZB/MAP2/NPPA/NPPB/RGS4/SERPINE2	7
GO:2000146	negative regulation of cell motility	10/129	347/17913	0.000209149	0.0175128	0.0148973	APOE/BCL2/DPYSL3/IGFBP5/PTPRR/RECK/RRAS/SERPINF1/SULF1/THY1	10
GO:0008217	regulation of blood pressure	7/129	169/17913	0.000223732	0.0177915	0.0151344	ACE2/CORIN/NPPA/NPPB/NPR3/PDE4D/POSTN	7
GO:0044706	multi-multicellular organism process	8/129	225/17913	0.000226643	0.0177915	0.0151344	BCL2/COL16A1/CORIN/IGFBP5/NPPA/RECK/SERPINE2/TGFB3	8
GO:0043500	muscle adaptation	6/129	121/17913	0.000242557	0.018408	0.0156589	ATP2A2/HEY2/IGFBP5/NPPA/PDE5A/RGS4	6
GO:0007163	establishment or maintenance of cell polarity	7/129	172/17913	0.000249153	0.018408	0.0156589	BRSK1/CDC42BPB/CENPA/DCTN1/FSCN1/MAP2/NDC80	7
GO:1903522	regulation of blood circulation	9/129	292/17913	0.000267013	0.019154	0.0162934	ACE2/ATP2A2/CORIN/HEY2/KCNIP2/NPPA/PDE4D/PDE5A/RGS4	9
GO:0042692	muscle cell differentiation	10/129	359/17913	0.0002745	0.019154	0.0162934	ATP2A2/BCL2/COMP/HEY2/IGFBP5/NOX4/NPPA/RGS4/SYNPO2L/UCHL1	10
GO:0055117	regulation of cardiac muscle contraction	5/129	81/17913	0.000296329	0.0199557	0.0169754	ACE2/ATP2A2/NPPA/PDE4D/PDE5A	5
GO:0030010	establishment of cell polarity	6/129	126/17913	0.000301878	0.0199557	0.0169754	BRSK1/CENPA/DCTN1/FSCN1/MAP2/NDC80	6
GO:0051271	negative regulation of cellular component movement	10/129	365/17913	0.000313113	0.0201677	0.0171557	APOE/BCL2/DPYSL3/IGFBP5/PTPRR/RECK/RRAS/SERPINF1/SULF1/THY1	10
GO:0014911	positive regulation of smooth muscle cell migration	4/129	47/17913	0.000360256	0.0226241	0.0192453	BCL2/IGFBP5/NOX4/POSTN	4
GO:0045926	negative regulation of growth	8/129	244/17913	0.000390835	0.0239458	0.0203696	BCL2/FRZB/IGFBP5/MAP2/NPPA/NPPB/RGS4/SERPINE2	8
GO:0040013	negative regulation of locomotion	10/129	377/17913	0.000404065	0.0241617	0.0205533	APOE/BCL2/DPYSL3/IGFBP5/PTPRR/RECK/RRAS/SERPINF1/SULF1/THY1	10
GO:0030195	negative regulation of blood coagulation	4/129	49/17913	0.000423215	0.0241617	0.0205533	APOE/FAP/PROS1/SERPINE2	4
GO:0090102	cochlea development	4/129	49/17913	0.000423215	0.0241617	0.0205533	CTHRC1/FRZB/FZD2/HEY2	4
GO:0090596	sensory organ morphogenesis	8/129	250/17913	0.000459256	0.0256367	0.021808	BCL2/COL5A2/COL8A1/CTHRC1/FRZB/FZD2/PRRX1/THY1	8
GO:0007565	female pregnancy	7/129	193/17913	0.000499561	0.0264723	0.0225187	BCL2/COL16A1/CORIN/IGFBP5/NPPA/RECK/TGFB3	7
GO:0035637	multicellular organismal signaling	7/129	193/17913	0.000499561	0.0264723	0.0225187	ACE2/ATP2A2/CORIN/FGF12/KCNIP2/NPPA/PDE4D	7
GO:0001503	ossification	10/129	388/17913	0.000505839	0.0264723	0.0225187	BCL2/COL5A2/COMP/CTHRC1/CTSK/GDF10/IGFBP5/OMD/PENK/TGFB3	10
GO:0031589	cell-substrate adhesion	9/129	322/17913	0.000543949	0.0278857	0.0237211	BCL2/COL16A1/COL8A1/ECM2/EPHA3/ITGA10/POSTN/SMOC2/THY1	9
GO:0007178	transmembrane receptor protein serine/threonine kinase signaling pathway	9/129	323/17913	0.000556189	0.0279429	0.0237698	COMP/FMOD/GDF10/HTRA1/LEFTY2/RASL11B/SFRP4/SULF1/TGFB3	9
GO:0050819	negative regulation of coagulation	4/129	53/17913	0.000572069	0.0281772	0.0239691	APOE/FAP/PROS1/SERPINE2	4
GO:0030278	regulation of ossification	7/129	199/17913	0.000599383	0.0286024	0.0243307	BCL2/COMP/CTHRC1/GDF10/IGFBP5/OMD/TGFB3	7
GO:0043271	negative regulation of ion transport	6/129	144/17913	0.00061486	0.0286024	0.0243307	BCL2/FGF12/RGS4/SERPINE2/SFRP4/YWHAQ	6
GO:0061337	cardiac conduction	6/129	144/17913	0.00061486	0.0286024	0.0243307	ACE2/ATP2A2/CORIN/KCNIP2/NPPA/PDE4D	6
GO:0010810	regulation of cell-substrate adhesion	7/129	201/17913	0.000635969	0.0286336	0.0243572	BCL2/COL16A1/COL8A1/EPHA3/POSTN/SMOC2/THY1	7
GO:0006942	regulation of striated muscle contraction	5/129	96/17913	0.000648758	0.0286336	0.0243572	ACE2/ATP2A2/NPPA/PDE4D/PDE5A	5
GO:0000132	establishment of mitotic spindle orientation	3/129	24/17913	0.000661125	0.0286336	0.0243572	CENPA/DCTN1/NDC80	3
GO:0090103	cochlea morphogenesis	3/129	24/17913	0.000661125	0.0286336	0.0243572	CTHRC1/FRZB/FZD2	3
GO:0014888	striated muscle adaptation	4/129	56/17913	0.000705709	0.029834	0.0253784	ATP2A2/HEY2/IGFBP5/NPPA	4
GO:0002027	regulation of heart rate	5/129	98/17913	0.000712594	0.029834	0.0253784	ATP2A2/HEY2/NPPA/PDE4D/RGS4	5
GO:0032970	regulation of actin filament-based process	9/129	341/17913	0.000818169	0.0336925	0.0286606	ATP2A2/EPHA3/FSCN1/NOX4/PDE4D/PLEKHH2/RGS4/SYNPO2L/TGFB3	9
GO:0043583	ear development	7/129	212/17913	0.000870135	0.0352545	0.0299894	BCL2/CTHRC1/FRZB/FZD2/HEY2/PRRX1/TGFB3	7
GO:0014812	muscle cell migration	5/129	103/17913	0.000892698	0.0355945	0.0302786	BCL2/IGFBP5/NOX4/POSTN/THBS4	5
GO:0007160	cell-matrix adhesion	7/129	214/17913	0.000919204	0.0360787	0.0306905	BCL2/COL16A1/ECM2/EPHA3/ITGA10/POSTN/THY1	7
GO:0050673	epithelial cell proliferation	10/129	425/17913	0.00101648	0.0381472	0.03245	APOE/CCND1/COL8A1/FAP/HTRA1/IGFBP5/SERPINF1/SGPP2/SULF1/THBS4	10
GO:0018146	keratan sulfate biosynthetic process	3/129	28/17913	0.00104783	0.0381472	0.03245	FMOD/LUM/OMD	3
GO:0033688	regulation of osteoblast proliferation	3/129	28/17913	0.00104783	0.0381472	0.03245	BCL2/CTHRC1/NPR3	3
GO:0040001	establishment of mitotic spindle localization	3/129	28/17913	0.00104783	0.0381472	0.03245	CENPA/DCTN1/NDC80	3
GO:0051294	establishment of spindle orientation	3/129	28/17913	0.00104783	0.0381472	0.03245	CENPA/DCTN1/NDC80	3
GO:0003300	cardiac muscle hypertrophy	5/129	108/17913	0.0011047	0.0396429	0.0337224	ATP2A2/HEY2/NPPA/PDE5A/RGS4	5
GO:0045822	negative regulation of heart contraction	3/129	29/17913	0.00116262	0.0411338	0.0349906	ATP2A2/PDE4D/PDE5A	3
GO:0051491	positive regulation of filopodium assembly	3/129	30/17913	0.00128504	0.0442194	0.0376154	DPYSL3/FSCN1/TGFB3	3
GO:0090075	relaxation of muscle	3/129	30/17913	0.00128504	0.0442194	0.0376154	ATP2A2/PDE4D/PDE5A	3
GO:0010959	regulation of metal ion transport	9/129	365/17913	0.00131586	0.0446682	0.0379972	BCL2/FGF12/HSPA2/KCNIP2/NPPA/PDE4D/RGS4/SERPINE2/THY1	9
GO:0033687	osteoblast proliferation	3/129	31/17913	0.00141528	0.0474024	0.040323	BCL2/CTHRC1/NPR3	3
GO:0006941	striated muscle contraction	6/129	170/17913	0.00145407	0.0474367	0.0403522	ACE2/ATP2A2/FGF12/NPPA/PDE4D/PDE5A	6
GO:0048771	tissue remodeling	6/129	170/17913	0.00145407	0.0474367	0.0403522	CTHRC1/CTSK/IGFBP5/NOX4/TGFB3/THBS4	6
GO:0003299	muscle hypertrophy in response to stress	3/129	32/17913	0.00155352	0.0487805	0.0414953	ATP2A2/HEY2/NPPA	3
GO:0014887	cardiac muscle adaptation	3/129	32/17913	0.00155352	0.0487805	0.0414953	ATP2A2/HEY2/NPPA	3
GO:0014898	cardiac muscle hypertrophy in response to stress	3/129	32/17913	0.00155352	0.0487805	0.0414953	ATP2A2/HEY2/NPPA	3
GO:0001952	regulation of cell-matrix adhesion	5/129	117/17913	0.00157736	0.0489176	0.041612	BCL2/COL16A1/EPHA3/POSTN/THY1	5
