# Supplementary material for: Multi-factor regulatory network and different clusters in hypertrophic obstructive cardiomyopathy
Source: BMC Med Genomics. 2021 Aug 6;14:199. doi: 10.1186/s12920-021-01036-4 (PMC8348869; doi:10.1186/s12920-021-01036-4)
Supplement: Supplementary file 7 — Additional file 7: Table S6. The turquoise and blue modules network analysis. [file 12920_2021_1036_MOESM7_ESM.xlsx]

## Sheet: Module_network
fromNode	toNode
COMP	FMOD
COMP	SFRP4
FMOD	AEBP1
SFRP4	SULF1
LOC147804	TPM3
COMP	AEBP1
NPR3	C5ORF23
CTSK	SFRP4
SFRP4	TMEM30B
FMOD	SFRP4
FLJ35258	FMOD
FLJ35258	SFRP4
OMD	FRZB
SERPINE2	COL8A1
OMD	CTSK
IL17D	SFRP4
ECM2	FRZB
SFRP4	AEBP1
CORIN	FGF12
NPPB	NPPA
OMD	SULF1
CTSK	FRZB
AEBP1	MYO1D
LUM	FRZB
LEFTY2	FRZB
C7ORF41	C14ORF132
CTSK	SULF1
C7ORF41	CCND1
C7ORF41	ZBTB47
SULF1	TMEM30B
PROS1	C7ORF41
FMOD	IL17D
FRZB	SULF1
OMD	ECM2
C7ORF41	ACE2
C7ORF41	HTRA1
FRZB	SFRP4
PLEKHH2	FRZB
FRZB	SCUBE2
C7ORF41	FZD2
C7ORF41	RASL11B
FRZB	RGS4
FRZB	TMEM30B
C7ORF41	IRX6
OMD	SFRP4
C7ORF41	SMOC2
LUM	CTSK
C7ORF41	COL16A1
C7ORF41	FRZB
FLJ35258	COMP
OMD	IL17D
SFRP4	MYO1D
PROS1	C14ORF132
SLITRK4	ACE2
OMD	LEFTY2
LUM	ECM2
C7ORF41	VPS41
FMOD	MYO1D
FMOD	SULF1
LUM	OMD
OMD	C7ORF41
C7ORF41	HSPA2
FRZB	EPHA3
FRZB	IL17D
LEFTY2	ECM2
C7ORF41	THBS4
C7ORF41	APCDD1L
CTSK	ECM2
FRZB	THBS4
OMD	FLJ35258
HTRA1	FRZB
FLJ35258	IL17D
C7ORF41	RGS4
OMD	HTRA1
MS4A6A	FCER1G
MS4A6A	CD163
AIF1	FCER1G
CD163	MS4A7
HAVCR2	AIF1
AIF1	CD163
AIF1	LCP1
MS4A6A	LCP1
CD163	DOCK2
CYBB	CD163
MS4A6A	HAVCR2
WAS	AIF1
CD163	F13A1
FCER1G	F13A1
C1QB	CD163
FGD2	CD163
FCER1G	MS4A7
CYBB	FCER1G
C1QC	FCER1G
CD163	VSIG4
C1QC	CD163
C1QB	FCER1G
CD163	TYROBP
HAVCR2	DOCK2
EBI2	CD163
HAVCR2	CYBB
HAVCR2	MS4A7
WAS	MS4A6A
HAVCR2	TYROBP
MS4A6A	MAFB
AIF1	ITGB2
MS4A6A	ITGB2
CD163	XLKD1
FCER1G	TYROBP
PLEK	CD163
FCER1G	CD163
FCER1G	DOCK2
MS4A6A	ALOX5
AIF1	ALOX5
AIF1	LAPTM5
AIF1	TYROBP
LCP1	TYROBP
FCER1G	CD209
CYBB	LCP1
CD163	SLC7A7
LCP1	CD163
MS4A6A	TYROBP
HAVCR2	PLEK
MS4A6A	DOCK2
HAVCR2	HCST
MAFB	CD163
CD163	LYVE1
ALOX5	MS4A7
ALOX5	CD163
LCP1	DOCK2
AIF1	MAFB
CD163	VAMP8
ALOX5AP	CD163
ITGB2	CD163
LCP1	MS4A7
ALOX5	DOCK2
HAVCR2	CD163
PLEK	FCER1G
WAS	DOCK2

## Sheet: Module_network_node
name	Degree	color	key
LOC147804	1	blue	0
TPM3	1	blue	0
NPR3	1	blue	0
C5ORF23	1	blue	0
SERPINE2	1	blue	0
COL8A1	1	blue	0
CORIN	1	blue	0
FGF12	1	blue	0
NPPB	1	blue	0
NPPA	1	blue	0
CCND1	1	blue	0
ZBTB47	1	blue	0
PLEKHH2	1	blue	0
SCUBE2	1	blue	0
FZD2	1	blue	0
RASL11B	1	blue	0
IRX6	1	blue	0
SMOC2	1	blue	0
COL16A1	1	blue	0
SLITRK4	1	blue	0
VPS41	1	blue	0
HSPA2	1	blue	0
EPHA3	1	blue	0
APCDD1L	1	blue	0
FGD2	1	turquoise	0
VSIG4	1	turquoise	0
EBI2	1	turquoise	0
XLKD1	1	turquoise	0
LAPTM5	1	turquoise	0
CD209	1	turquoise	0
SLC7A7	1	turquoise	0
HCST	1	turquoise	0
LYVE1	1	turquoise	0
VAMP8	1	turquoise	0
ALOX5AP	1	turquoise	0
C14ORF132	2	blue	0
PROS1	2	blue	0
ACE2	2	blue	0
RGS4	2	blue	0
THBS4	2	blue	0
F13A1	2	turquoise	0
C1QB	2	turquoise	0
C1QC	2	turquoise	0
TMEM30B	3	blue	1
MYO1D	3	blue	1
LEFTY2	3	blue	1
HTRA1	3	blue	1
WAS	3	turquoise	1
MAFB	3	turquoise	1
ITGB2	3	turquoise	1
PLEK	3	turquoise	1
COMP	4	blue	1
AEBP1	4	blue	1
LUM	4	blue	1
CYBB	4	turquoise	1
FLJ35258	5	blue	1
IL17D	5	blue	1
ECM2	5	blue	1
MS4A7	5	turquoise	1
ALOX5	5	turquoise	1
SULF1	6	blue	1
CTSK	6	blue	1
TYROBP	6	turquoise	1
FMOD	7	blue	1
LCP1	7	turquoise	1
DOCK2	7	turquoise	1
HAVCR2	9	turquoise	1
MS4A6A	10	turquoise	1
AIF1	10	turquoise	1
SFRP4	11	blue	1
OMD	11	blue	1
FCER1G	12	turquoise	1
FRZB	16	blue	1
C7ORF41	18	blue	1
CD163	24	turquoise	1
