# Supplementary material for: Multi-factor regulatory network and different clusters in hypertrophic obstructive cardiomyopathy
Source: BMC Med Genomics. 2021 Aug 6;14:199. doi: 10.1186/s12920-021-01036-4 (PMC8348869; doi:10.1186/s12920-021-01036-4)
Supplement: Supplementary file 9 — Additional file 9: Table S8. Multi-factor regulatroy network with 175 interaction pairs and BP terms of target genes of core regulators. [file 12920_2021_1036_MOESM9_ESM.xlsx]

## Sheet: regulatory network
Supplementary Table 8 multi-factor regulatroy network with 175 interaction pairs
name1	name2	ab1	ab2
hsa-miR-200b-3p	LCP1	miRNA	mRNA
hsa-miR-429	LCP1	miRNA	mRNA
hsa-miR-34a-5p	LCP1	miRNA	mRNA
hsa-miR-30e-5p	FRZB	miRNA	mRNA
hsa-miR-30e-5p	LCP1	miRNA	mRNA
hsa-miR-30c-5p	FRZB	miRNA	mRNA
hsa-miR-30c-5p	LCP1	miRNA	mRNA
hsa-miR-186-5p	PLEK	miRNA	mRNA
hsa-miR-29c-3p	MYO1D	miRNA	mRNA
hsa-miR-29c-3p	MAFB	miRNA	mRNA
hsa-miR-29b-3p	MYO1D	miRNA	mRNA
hsa-miR-29b-3p	MAFB	miRNA	mRNA
hsa-miR-200c-3p	LCP1	miRNA	mRNA
hsa-miR-135a-5p	LCP1	miRNA	mRNA
hsa-miR-16-5p	LCP1	miRNA	mRNA
hsa-miR-19a-3p	FRZB	miRNA	mRNA
hsa-miR-20a-5p	MYO1D	miRNA	mRNA
hsa-miR-19b-3p	FRZB	miRNA	mRNA
hsa-miR-92a-3p	LCP1	miRNA	mRNA
hsa-miR-369-5p	LCP1	miRNA	mRNA
hsa-miR-203a	MAFB	miRNA	mRNA
hsa-miR-138-5p	LCP1	miRNA	mRNA
hsa-miR-195-5p	LCP1	miRNA	mRNA
hsa-miR-23a-3p	FRZB	miRNA	mRNA
hsa-miR-512-3p	HTRA1	miRNA	mRNA
hsa-miR-512-3p	LCP1	miRNA	mRNA
hsa-miR-520d-3p	LCP1	miRNA	mRNA
hsa-miR-373-3p	LCP1	miRNA	mRNA
hsa-miR-217	HTRA1	miRNA	mRNA
hsa-miR-153-3p	PLEK	miRNA	mRNA
hsa-miR-103a-3p	LCP1	miRNA	mRNA
hsa-let-7c-5p	LCP1	miRNA	mRNA
hsa-let-7b-5p	LCP1	miRNA	mRNA
hsa-miR-15b-5p	LCP1	miRNA	mRNA
hsa-miR-1271-5p	LCP1	miRNA	mRNA
hsa-miR-340-5p	PLEK	miRNA	mRNA
hsa-miR-30a-5p	FRZB	miRNA	mRNA
hsa-miR-30a-5p	LCP1	miRNA	mRNA
hsa-miR-590-3p	LCP1	miRNA	mRNA
hsa-miR-182-5p	MYO1D	miRNA	mRNA
hsa-miR-96-5p	LCP1	miRNA	mRNA
hsa-miR-29a-3p	MYO1D	miRNA	mRNA
hsa-miR-29a-3p	MAFB	miRNA	mRNA
hsa-miR-30b-5p	FRZB	miRNA	mRNA
hsa-miR-30b-5p	LCP1	miRNA	mRNA
hsa-miR-30d-5p	FRZB	miRNA	mRNA
hsa-miR-30d-5p	LCP1	miRNA	mRNA
hsa-let-7d-5p	LCP1	miRNA	mRNA
hsa-miR-23b-3p	FRZB	miRNA	mRNA
hsa-miR-455-5p	FRZB	miRNA	mRNA
hsa-miR-361-5p	LCP1	miRNA	mRNA
hsa-miR-448	PLEK	miRNA	mRNA
hsa-miR-20b-5p	MYO1D	miRNA	mRNA
hsa-miR-424-5p	LCP1	miRNA	mRNA
hsa-miR-200b-3p	MALAT1	miRNA	lncRNA
hsa-miR-429	XIST	miRNA	lncRNA
hsa-miR-429	MALAT1	miRNA	lncRNA
hsa-miR-34a-5p	HCG18	miRNA	lncRNA
hsa-miR-34a-5p	SNHG7	miRNA	lncRNA
hsa-miR-34a-5p	XIST	miRNA	lncRNA
hsa-miR-30e-5p	DLEU2	miRNA	lncRNA
hsa-miR-30e-5p	XIST	miRNA	lncRNA
hsa-miR-30e-5p	MALAT1	miRNA	lncRNA
hsa-miR-30c-5p	DLEU2	miRNA	lncRNA
hsa-miR-30c-5p	XIST	miRNA	lncRNA
hsa-miR-30c-5p	MALAT1	miRNA	lncRNA
hsa-miR-186-5p	XIST	miRNA	lncRNA
hsa-miR-186-5p	SNHG7	miRNA	lncRNA
hsa-miR-29c-3p	H19	miRNA	lncRNA
hsa-miR-29c-3p	GAS5	miRNA	lncRNA
hsa-miR-29c-3p	TUG1	miRNA	lncRNA
hsa-miR-29b-3p	XIST	miRNA	lncRNA
hsa-miR-29b-3p	H19	miRNA	lncRNA
hsa-miR-29b-3p	GAS5	miRNA	lncRNA
hsa-miR-29b-3p	TUG1	miRNA	lncRNA
hsa-miR-200c-3p	XIST	miRNA	lncRNA
hsa-miR-200c-3p	MALAT1	miRNA	lncRNA
hsa-miR-135a-5p	MALAT1	miRNA	lncRNA
hsa-miR-16-5p	XIST	miRNA	lncRNA
hsa-miR-19a-3p	XIST	miRNA	lncRNA
hsa-miR-20a-5p	XIST	miRNA	lncRNA
hsa-miR-20a-5p	H19	miRNA	lncRNA
hsa-miR-20a-5p	HOTAIR	miRNA	lncRNA
hsa-miR-20a-5p	MALAT1	miRNA	lncRNA
hsa-miR-19b-3p	XIST	miRNA	lncRNA
hsa-miR-19b-3p	H19	miRNA	lncRNA
hsa-miR-92a-3p	XIST	miRNA	lncRNA
hsa-miR-92a-3p	MALAT1	miRNA	lncRNA
hsa-miR-203a	MALAT1	miRNA	lncRNA
hsa-miR-195-5p	SNHG12	miRNA	lncRNA
hsa-miR-195-5p	SNHG1	miRNA	lncRNA
hsa-miR-23a-3p	XIST	miRNA	lncRNA
hsa-miR-23a-3p	MALAT1	miRNA	lncRNA
hsa-miR-373-3p	MIR17HG	miRNA	lncRNA
hsa-miR-217	MALAT1	miRNA	lncRNA
hsa-miR-153-3p	MIR17HG	miRNA	lncRNA
hsa-miR-103a-3p	XIST	miRNA	lncRNA
hsa-miR-103a-3p	H19	miRNA	lncRNA
hsa-miR-103a-3p	NEAT1	miRNA	lncRNA
hsa-let-7c-5p	KCNQ1OT1	miRNA	lncRNA
hsa-let-7b-5p	XIST	miRNA	lncRNA
hsa-let-7b-5p	KCNQ1OT1	miRNA	lncRNA
hsa-miR-15b-5p	XIST	miRNA	lncRNA
hsa-miR-1271-5p	MALAT1	miRNA	lncRNA
hsa-miR-340-5p	XIST	miRNA	lncRNA
hsa-miR-30a-5p	DLEU2	miRNA	lncRNA
hsa-miR-30a-5p	MALAT1	miRNA	lncRNA
hsa-miR-590-3p	XIST	miRNA	lncRNA
hsa-miR-590-3p	NEAT1	miRNA	lncRNA
hsa-miR-590-3p	MALAT1	miRNA	lncRNA
hsa-miR-182-5p	XIST	miRNA	lncRNA
hsa-miR-182-5p	SNHG1	miRNA	lncRNA
hsa-miR-96-5p	XIST	miRNA	lncRNA
hsa-miR-96-5p	MALAT1	miRNA	lncRNA
hsa-miR-29a-3p	XIST	miRNA	lncRNA
hsa-miR-29a-3p	H19	miRNA	lncRNA
hsa-miR-29a-3p	GAS5	miRNA	lncRNA
hsa-miR-29a-3p	TUG1	miRNA	lncRNA
hsa-miR-30b-5p	DLEU2	miRNA	lncRNA
hsa-miR-30d-5p	XIST	miRNA	lncRNA
hsa-miR-30d-5p	DLEU2	miRNA	lncRNA
hsa-let-7d-5p	XIST	miRNA	lncRNA
hsa-let-7d-5p	KCNQ1OT1	miRNA	lncRNA
hsa-miR-23b-3p	MALAT1	miRNA	lncRNA
hsa-miR-455-5p	GAS5	miRNA	lncRNA
hsa-miR-455-5p	MALAT1	miRNA	lncRNA
hsa-miR-361-5p	GAS5	miRNA	lncRNA
hsa-miR-361-5p	HCG18	miRNA	lncRNA
hsa-miR-448	XIST	miRNA	lncRNA
hsa-miR-448	HCG18	miRNA	lncRNA
hsa-miR-20b-5p	XIST	miRNA	lncRNA
hsa-miR-20b-5p	H19	miRNA	lncRNA
hsa-miR-20b-5p	MALAT1	miRNA	lncRNA
hsa-miR-424-5p	SNHG1	miRNA	lncRNA
CEBPA	CD163	TF	mRNA
CUX1	CYBB	TF	mRNA
EGR1	ALOX5	TF	mRNA
EGR1	ALOX5	TF	mRNA
EGR1	ALOX5	TF	mRNA
ELF1	CYBB	TF	mRNA
EP300	CYBB	TF	mRNA
ETS1	WAS	TF	mRNA
ETS2	CD163	TF	mRNA
GATA1	CYBB	TF	mRNA
GATA2	CYBB	TF	mRNA
HDAC2	ALOX5	TF	mRNA
HDAC3	ALOX5	TF	mRNA
HIF1A	ITGB2	TF	mRNA
IRF1	CYBB	TF	mRNA
IRF8	CYBB	TF	mRNA
KLF5	ITGB2	TF	mRNA
LRF	COMP	TF	mRNA
MBD1	ALOX5	TF	mRNA
MBD2	ALOX5	TF	mRNA
MECP2	ALOX5	TF	mRNA
MITF	CTSK	TF	mRNA
MYB	WAS	TF	mRNA
NFKB1	ALOX5	TF	mRNA
RELA	ALOX5	TF	mRNA
RUNX1	ITGB2	TF	mRNA
SATB1	CYBB	TF	mRNA
SP1	ALOX5	TF	mRNA
SP1	ALOX5	TF	mRNA
SP1	CD163	TF	mRNA
SP1	COMP	TF	mRNA
SP1	ITGB2	TF	mRNA
SP1	WAS	TF	mRNA
SPI1	CD163	TF	mRNA
SPI1	CTSK	TF	mRNA
SPI1	CYBB	TF	mRNA
SPI1	CYBB	TF	mRNA
SPI1	ITGB2	TF	mRNA
SPI1	ITGB2	TF	mRNA
SPI1	WAS	TF	mRNA
TP53	ALOX5	TF	mRNA

## Sheet: Nodes
Supplementary Table 8 Nodes in the multi-factor regulatroy network
name	ab	Degree
LCP1	mRNA	28
XIST	lncRNA	25
MALAT1	lncRNA	18
ALOX5	mRNA	13
FRZB	mRNA	10
CYBB	mRNA	10
H19	lncRNA	7
SPI1	TF	7
hsa-miR-29b-3p	miRNA	6
hsa-miR-29a-3p	miRNA	6
MYO1D	mRNA	6
ITGB2	mRNA	6
SP1	TF	6
DLEU2	lncRNA	5
GAS5	lncRNA	5
hsa-miR-30e-5p	miRNA	5
hsa-miR-30c-5p	miRNA	5
hsa-miR-29c-3p	miRNA	5
hsa-miR-20a-5p	miRNA	5
hsa-miR-34a-5p	miRNA	4
hsa-miR-103a-3p	miRNA	4
hsa-miR-30a-5p	miRNA	4
hsa-miR-590-3p	miRNA	4
hsa-miR-30d-5p	miRNA	4
hsa-miR-20b-5p	miRNA	4
PLEK	mRNA	4
MAFB	mRNA	4
CD163	mRNA	4
WAS	mRNA	4
HCG18	lncRNA	3
TUG1	lncRNA	3
SNHG1	lncRNA	3
KCNQ1OT1	lncRNA	3
hsa-miR-429	miRNA	3
hsa-miR-186-5p	miRNA	3
hsa-miR-200c-3p	miRNA	3
hsa-miR-19b-3p	miRNA	3
hsa-miR-92a-3p	miRNA	3
hsa-miR-195-5p	miRNA	3
hsa-miR-23a-3p	miRNA	3
hsa-let-7b-5p	miRNA	3
hsa-miR-182-5p	miRNA	3
hsa-miR-96-5p	miRNA	3
hsa-miR-30b-5p	miRNA	3
hsa-let-7d-5p	miRNA	3
hsa-miR-455-5p	miRNA	3
hsa-miR-361-5p	miRNA	3
hsa-miR-448	miRNA	3
EGR1	TF	3
SNHG7	lncRNA	2
MIR17HG	lncRNA	2
NEAT1	lncRNA	2
hsa-miR-200b-3p	miRNA	2
hsa-miR-135a-5p	miRNA	2
hsa-miR-16-5p	miRNA	2
hsa-miR-19a-3p	miRNA	2
hsa-miR-203a	miRNA	2
hsa-miR-512-3p	miRNA	2
hsa-miR-373-3p	miRNA	2
hsa-miR-217	miRNA	2
hsa-miR-153-3p	miRNA	2
hsa-let-7c-5p	miRNA	2
hsa-miR-15b-5p	miRNA	2
hsa-miR-1271-5p	miRNA	2
hsa-miR-340-5p	miRNA	2
hsa-miR-23b-3p	miRNA	2
hsa-miR-424-5p	miRNA	2
HTRA1	mRNA	2
COMP	mRNA	2
CTSK	mRNA	2
HOTAIR	lncRNA	1
SNHG12	lncRNA	1
hsa-miR-369-5p	miRNA	1
hsa-miR-138-5p	miRNA	1
hsa-miR-520d-3p	miRNA	1
CEBPA	TF	1
CUX1	TF	1
ELF1	TF	1
EP300	TF	1
ETS1	TF	1
ETS2	TF	1
GATA1	TF	1
GATA2	TF	1
HDAC2	TF	1
HDAC3	TF	1
HIF1A	TF	1
IRF1	TF	1
IRF8	TF	1
KLF5	TF	1
LRF	TF	1
MBD1	TF	1
MBD2	TF	1
MECP2	TF	1
MITF	TF	1
MYB	TF	1
NFKB1	TF	1
RELA	TF	1
RUNX1	TF	1
SATB1	TF	1
TP53	TF	1

## Sheet: target genes_BP
Supplementary Table 8 BP terms of target genes of core regulators
ID	Description	GeneRatio	BgRatio	pvalue	p.adjust	qvalue	geneID	Count
GO:0010498	proteasomal protein catabolic process	270/6960	382/17913	3.99754e-37	2.28498e-33	1.22445e-33	AGAP3/AKT1/ALAD/ANAPC10/ANAPC11/ANAPC16/APOE/ARAF/ARNTL/ARRB2/ATE1/ATXN3/AUP1/AURKA/AURKB/BAG2/BAG5/BFAR/BIRC2/BTRC/BUB1B/BUB3/CAMLG/CAV1/CCDC47/CCNB1/CCNF/CD2AP/CDC16/CDC23/CDC27/CDC34/CDK1/CDK2/CEBPA/CHFR/CLEC16A/CLOCK/CLU/CSNK1A1/CSNK1D/CSNK1E/CTNNB1/CUL1/CUL3/CUL4A/CUL4B/DAB2/DAB2IP/DDB1/DDI2/DDIT3/DERL1/DERL2/DET1/DNAJB12/DNAJB2/DNAJB9/DNAJC10/DVL1/EDEM1/EDEM3/ENC1/ERLEC1/ERLIN1/ERLIN2/FAF1/…	270
GO:0006914	autophagy	317/6960	471/17913	1.10084e-36	2.28498e-33	1.22445e-33	ABL1/ABL2/ACBD5/ACER2/ADRA1A/ADRB2/AKT1/AMBRA1/ANXA7/ARSB/ATG10/ATG12/ATG16L1/ATG2A/ATG3/ATG4D/ATG5/ATG9A/ATM/ATP6V0A2/ATP6V0B/ATP6V0C/ATP6V0D1/ATP6V0E1/ATP6V0E2/ATP6V1A/ATP6V1B2/ATP6V1C1/ATP6V1D/ATP6V1E1/ATP6V1G1/ATP6V1H/BAG3/BCL2/BCL2L11/BECN1/BMF/BNIP3/BNIP3L/C19orf12/C9orf72/CALCOCO2/CAMKK2/CAPN1/CAPNS1/CASP3/CD84/CDC37/CDK5R1/CHMP2A/CHMP2B/CHMP4A/CHMP4B/CHMP4C/CHMP6/CISD2/CLEC16A/CLN3/CLTC/C…	317
GO:0061919	process utilizing autophagic mechanism	317/6960	471/17913	1.10084e-36	2.28498e-33	1.22445e-33	ABL1/ABL2/ACBD5/ACER2/ADRA1A/ADRB2/AKT1/AMBRA1/ANXA7/ARSB/ATG10/ATG12/ATG16L1/ATG2A/ATG3/ATG4D/ATG5/ATG9A/ATM/ATP6V0A2/ATP6V0B/ATP6V0C/ATP6V0D1/ATP6V0E1/ATP6V0E2/ATP6V1A/ATP6V1B2/ATP6V1C1/ATP6V1D/ATP6V1E1/ATP6V1G1/ATP6V1H/BAG3/BCL2/BCL2L11/BECN1/BMF/BNIP3/BNIP3L/C19orf12/C9orf72/CALCOCO2/CAMKK2/CAPN1/CAPNS1/CASP3/CD84/CDC37/CDK5R1/CHMP2A/CHMP2B/CHMP4A/CHMP4B/CHMP4C/CHMP6/CISD2/CLEC16A/CLN3/CLTC/C…	317
GO:0043161	proteasome-mediated ubiquitin-dependent protein catabolic process	233/6960	328/17913	1.02171e-32	1.59055e-29	8.52325e-30	AGAP3/AKT1/ANAPC10/ANAPC11/ANAPC16/ARAF/ARNTL/ARRB2/ATXN3/AURKA/AURKB/BAG5/BFAR/BIRC2/BTRC/BUB1B/BUB3/CAMLG/CAV1/CCDC47/CCNB1/CCNF/CD2AP/CDC16/CDC23/CDC27/CDC34/CDK1/CDK2/CEBPA/CHFR/CLEC16A/CLOCK/CLU/CSNK1A1/CSNK1D/CSNK1E/CTNNB1/CUL1/CUL3/CUL4A/DAB2/DDB1/DDIT3/DERL1/DERL2/DET1/DNAJB2/DNAJB9/DNAJC10/DVL1/EDEM1/EDEM3/ERLIN1/ERLIN2/FAF1/FAF2/FAM122A/FBXL17/FBXL18/FBXL19/FBXL2/FBXL3/FBXL5/FBXO22/FBXO…	233
GO:0016569	covalent chromatin modification	287/6960	433/17913	1.61421e-31	2.01034e-28	1.07727e-28	ACTL6A/AICDA/AKAP8/ARID4A/ARID4B/ASH1L/ASXL1/ATF2/ATF7IP/ATG5/ATM/ATRX/ATXN3/ATXN7/ATXN7L3/AURKA/AURKB/AUTS2/BAP1/BAZ1A/BAZ1B/BAZ2A/BCL6/BCOR/BEND3/BMI1/BRCA1/BRCA2/BRD1/BRD4/BRD7/BRD8/BRPF1/BRPF3/C6orf89/CAMK2D/CARM1/CBX8/CCNA2/CCNB1/CDC73/CDK1/CDK2/CHD1/CHD5/CHEK1/CLOCK/CPA4/CREBBP/CRTC2/CTBP1/CTCF/CTNNB1/CTR9/CUL4B/DDB1/DDB2/DNMT1/DNMT3A/DNMT3B/DOT1L/DPF2/DPY30/DR1/EED/EHMT1/EID1/ELK4/ENY2/EP3…	287
GO:0016570	histone modification	279/6960	420/17913	6.49694e-31	6.74274e-28	3.61321e-28	ACTL6A/AKAP8/ARID4A/ARID4B/ASH1L/ASXL1/ATF2/ATG5/ATM/ATRX/ATXN3/ATXN7/ATXN7L3/AURKA/AURKB/AUTS2/BAP1/BAZ1A/BAZ1B/BAZ2A/BCL6/BCOR/BEND3/BMI1/BRCA1/BRCA2/BRD1/BRD4/BRD7/BRD8/BRPF1/BRPF3/C6orf89/CAMK2D/CARM1/CBX8/CCNA2/CCNB1/CDC73/CDK1/CDK2/CHD5/CHEK1/CLOCK/CPA4/CREBBP/CRTC2/CTBP1/CTCF/CTNNB1/CTR9/CUL4B/DDB1/DDB2/DNMT1/DNMT3B/DOT1L/DPF2/DPY30/DR1/EED/EHMT1/EID1/ELK4/ENY2/EP300/EP400/EPC2/EYA1/EYA3/E…	279
GO:0009896	positive regulation of catabolic process	259/6960	392/17913	3.21447e-28	2.8595e-25	1.53231e-25	ABHD5/ADAM9/ADRB2/AKT1/AKT2/AMBRA1/APC/APOE/ARNT/ATM/ATXN3/AURKA/AXIN1/BAG2/BAG3/BARD1/BAX/BCL2L11/BECN1/BNIP3/BNIP3L/BTG2/C9orf72/CALCOCO2/CAMKK2/CAV1/CD81/CDC37/CDKN1B/CEBPA/CHFR/CLEC16A/CLU/CNOT1/CNOT6L/CNOT7/CNOT8/CPEB3/CPT1A/CSNK1A1/CSNK1D/CSNK1E/CSNK2A1/CUL4B/DAB2/DAB2IP/DACT1/DAPK1/DDB1/DET1/DHX36/DNAJB2/DTL/DVL1/EDEM1/EGF/EGLN2/EIF2AK4/EPM2A/EZR/FAF1/FAM122A/FBXL5/FBXO22/FBXO7/FBXW7/FLCN/…	259
GO:0048193	Golgi vesicle transport	211/6960	304/17913	1.5635e-27	1.21699e-24	6.52143e-25	ACSL3/ACTR10/ACTR1A/ANKFY1/ANKRD28/AP1AR/AP1G1/AP2A1/ARCN1/AREG/ARF1/ARF3/ARF4/ARF5/ARFGAP1/ARFGAP2/ARFGEF2/ARFRP1/ARL1/ARL3/BET1/BET1L/BICD2/BLZF1/BNIP1/CAPZA1/CAPZA2/CAPZB/CCDC91/CCDC93/CD55/CD59/CNIH4/COG1/COG2/COG3/COG5/COG7/COG8/COL7A1/COPA/COPB1/COPB2/COPG2/COPZ1/CREB3L2/CSK/CSNK1D/CUL3/CUX1/CYTH3/DCTN3/DCTN4/DCTN5/DCTN6/DNM2/DYNC1LI1/DYNC1LI2/DYNLL1/DYNLL2/EHD3/EPS15/ERGIC1/ERGIC2/EXOC5/F1…	211
GO:0070646	protein modification by small protein removal	193/6960	273/17913	7.05006e-27	4.87786e-24	2.61388e-24	ACTB/ACTL6A/ADRB2/APC/AR/ARRB2/ASXL1/ASXL2/ATXN3/ATXN7/ATXN7L3/BAP1/BARD1/BECN1/BIRC2/BIRC3/BRCA1/CCNA2/CDC25A/CDK1/CFTR/CLSPN/COPS2/COPS3/COPS4/COPS5/COPS7A/COPS7B/COPS8/CYLD/DDB2/ENY2/EP300/ESR1/FOXK1/FOXK2/FOXO4/GATA3/HCFC1/HGS/HIF1A/INO80/INO80D/INO80E/ITCH/JOSD1/KAT2A/KAT2B/KDM1B/KEAP1/MAP3K7/MBD5/MBD6/MDM2/MDM4/MYC/MYSM1/NEDD8/NFKBIA/OGT/OTUB1/OTUD1/OTUD3/OTUD4/OTUD5/OTUD6B/OTUD7B/PARK7/PSM…	193
GO:0010506	regulation of autophagy	215/6960	314/17913	9.08204e-27	5.65539e-24	3.03053e-24	ABL1/ABL2/ACER2/ADRA1A/ADRB2/AKT1/AMBRA1/ATM/ATP6V0A2/ATP6V0B/ATP6V0C/ATP6V0D1/ATP6V0E1/ATP6V0E2/ATP6V1A/ATP6V1B2/ATP6V1C1/ATP6V1D/ATP6V1E1/ATP6V1G1/ATP6V1H/BAG3/BCL2/BCL2L11/BECN1/BMF/BNIP3/BNIP3L/C9orf72/CALCOCO2/CAMKK2/CAPN1/CAPNS1/CASP3/CDC37/CDK5R1/CHMP4A/CHMP4B/CISD2/CLEC16A/CTSA/CTTN/DAP/DAPK1/DAPK2/DDIT3/DNM1L/DRAM1/DRAM2/EEF1A1/EEF1A2/EIF2AK4/EIF4G1/EIF4G2/EP300/EPM2A/ERCC4/EXOC1/EXOC4/E…	215
GO:0031647	regulation of protein stability	191/6960	272/17913	4.98619e-26	2.82263e-23	1.51256e-23	AAK1/APOA1/APTX/ASPH/ATF7IP/ATP1B1/ATP1B3/AURKA/B4GALT5/BAG2/BAG3/BAG5/BCL2/BMP2/BTRC/CALR/CAMLG/CASP3/CCDC88C/CCNH/CCT2/CCT3/CCT4/CCT5/CCT6A/CCT8/CD81/CDC73/CDKN1A/CDKN2AIP/CHFR/CLU/CMTM6/COG3/COG7/CREB1/CREBBP/CREBL2/CRTAP/CTSA/CUL3/DACT1/DDI2/DERL1/DPM2/DPM3/DVL1/DVL3/EFNA1/EP300/EPHA4/FBXL3/FBXO7/FBXW11/FBXW7/FLNA/FLOT1/FLOT2/GAPDH/GGA3/GIPC1/GNAQ/GNL3L/GOLGA7/GTPBP4/GTSE1/HCFC1/HDAC3/HIP1/HP…	191
GO:0042176	regulation of protein catabolic process	234/6960	354/17913	1.19529e-25	6.20258e-23	3.32376e-23	ADAM9/AKT1/ALAD/ANXA2/APC/APOE/ARAF/ARNTL/ATXN3/AURKA/AXIN1/AZIN1/BAG2/BAG5/BARD1/BTRC/CAMLG/CAV1/CD81/CDH1/CDKN1B/CEBPA/CHFR/CHMP6/CLEC16A/CLU/CSNK1A1/CSNK1D/CSNK1E/CSNK2A1/CTSA/CUL4B/CYP51A1/DAB2/DAB2IP/DACT1/DDB1/DERL2/DET1/DNAJB2/DTL/DVL1/EDEM1/EEF1A1/EEF1A2/EFNA1/EGF/EGFR/EGLN1/EGLN2/EPHA4/ERLEC1/EZR/FAF1/FAM122A/FAM83D/FBXL20/FBXL5/FBXO22/FBXW7/FLNA/FMN2/FMR1/FOXF2/FOXO1/FURIN/FYN/FZR1/GABA…	234
GO:0006402	mRNA catabolic process	225/6960	338/17913	2.45044e-25	1.17376e-22	6.28978e-23	AKT1/ALKBH5/ANGEL2/ANP32A/APEX1/ATM/AXIN2/BTG2/CASC3/CIRBP/CNOT1/CNOT10/CNOT2/CNOT3/CNOT4/CNOT6/CNOT6L/CNOT7/CNOT8/CPEB3/CSDE1/DCP1A/DCP2/DDX5/DDX6/DHX36/DHX9/DIS3/DIS3L2/E2F1/EDC3/EIF4A3/EIF4G1/ELAVL1/ETF1/EXOSC1/EXOSC10/EXOSC2/EXOSC3/EXOSC5/EXOSC7/EXOSC8/EXOSC9/FASTKD3/FMR1/GIGYF2/GSPT1/GSPT2/GTPBP1/HBS1L/HNRNPA0/HNRNPC/HNRNPD/HNRNPR/HNRNPU/HSPA1A/HSPA1B/HSPA8/IGF2BP1/IGF2BP2/IGF2BP3/KHSRP/LARP…	225
GO:0000209	protein polyubiquitination	198/6960	288/17913	4.28893e-25	1.90766e-22	1.02225e-22	ANAPC10/ANAPC11/ANAPC13/ARIH2/BARD1/BCL2/BFAR/BIRC2/BLMH/BRCA1/BTRC/CBFB/CBL/CCNF/CDC16/CDC23/CDC27/CDC34/CHFR/CTNNB1/CUL1/CUL3/DDB2/DTL/FBXL12/FBXL16/FBXL17/FBXL18/FBXL19/FBXL20/FBXL3/FBXL5/FBXO10/FBXO11/FBXO21/FBXO22/FBXO27/FBXO30/FBXO31/FBXO32/FBXO44/FBXO7/FBXO9/FBXW11/FBXW2/FBXW7/FOXF2/FZR1/HACE1/HECTD2/HUWE1/IRF2BP1/ITCH/KLHL20/KLHL3/LMO7/LNPEP/LONRF1/MARCH1/MARCH5/MARCH6/MARCH7/MARCH8/MGRN1…	198
GO:0031331	positive regulation of cellular catabolic process	226/6960	341/17913	4.76739e-25	1.97622e-22	1.05899e-22	ABHD5/ADAM9/ADRB2/AKT1/AKT2/AMBRA1/APOE/ARNT/ATM/ATXN3/AURKA/AXIN1/BAG2/BAG3/BAX/BCL2L11/BECN1/BNIP3/BNIP3L/BTG2/C9orf72/CALCOCO2/CAMKK2/CAV1/CD81/CDC37/CEBPA/CHFR/CLEC16A/CLU/CNOT1/CNOT6L/CNOT7/CNOT8/CPEB3/CPT1A/CSNK1A1/CSNK1D/CSNK1E/DAB2/DAB2IP/DACT1/DAPK1/DET1/DHX36/DNAJB2/DVL1/EDEM1/EGF/EIF2AK4/EPM2A/EZR/FAF1/FAM122A/FBXL5/FBXO22/FBXO7/FBXW7/FLCN/FMR1/FOXO1/FOXO3/FURIN/FYCO1/GCLC/GIGYF2/GNAI3…	226
GO:0006401	RNA catabolic process	240/6960	368/17913	5.07781e-25	1.97622e-22	1.05899e-22	AKT1/ALKBH5/ANGEL2/ANP32A/APEX1/ATM/AXIN2/BTG2/CASC3/CIRBP/CNOT1/CNOT10/CNOT2/CNOT3/CNOT4/CNOT6/CNOT6L/CNOT7/CNOT8/CPEB3/CSDE1/DCP1A/DCP2/DDX5/DDX6/DHX36/DHX9/DIS3/DIS3L/DIS3L2/DKC1/DNA2/E2F1/EDC3/EIF4A3/EIF4G1/ELAVL1/ETF1/EXOSC1/EXOSC10/EXOSC2/EXOSC3/EXOSC5/EXOSC7/EXOSC8/EXOSC9/FASTKD3/FEN1/FMR1/GIGYF2/GSPT1/GSPT2/GTPBP1/HBS1L/HNRNPA0/HNRNPC/HNRNPD/HNRNPR/HNRNPU/HSPA1A/HSPA1B/HSPA8/IGF2BP1/IGF2B…	240
GO:0016236	macroautophagy	189/6960	272/17913	6.94258e-25	2.54302e-22	1.36272e-22	ADRB2/AKT1/AMBRA1/ATG10/ATG12/ATG16L1/ATG2A/ATG3/ATG5/ATG9A/ATP6V0A2/ATP6V0B/ATP6V0C/ATP6V0D1/ATP6V0E1/ATP6V0E2/ATP6V1A/ATP6V1B2/ATP6V1C1/ATP6V1D/ATP6V1E1/ATP6V1G1/ATP6V1H/BAG3/BECN1/BNIP3/BNIP3L/C9orf72/CALCOCO2/CAPN1/CAPNS1/CASP3/CDC37/CDK5R1/CHMP2A/CHMP2B/CHMP4A/CHMP4B/CHMP4C/CHMP6/CLEC16A/CLN3/CSNK2A1/CSNK2B/DYNLL1/DYNLL2/EPM2A/EXOC1/EXOC4/EXOC7/EXOC8/FEZ2/FUNDC1/FYCO1/GABARAP/GABARAPL1/GABAR…	189
GO:0016579	protein deubiquitination	182/6960	260/17913	1.31936e-24	4.56425e-22	2.44583e-22	ACTB/ACTL6A/ADRB2/APC/AR/ARRB2/ASXL1/ASXL2/ATXN3/ATXN7/ATXN7L3/BAP1/BARD1/BECN1/BIRC2/BIRC3/BRCA1/CCNA2/CDC25A/CDK1/CFTR/CLSPN/COPS5/CYLD/DDB2/ENY2/EP300/ESR1/FOXK1/FOXK2/FOXO4/GATA3/HCFC1/HGS/HIF1A/INO80/INO80D/INO80E/ITCH/JOSD1/KAT2A/KAT2B/KDM1B/KEAP1/MAP3K7/MBD5/MBD6/MDM2/MDM4/MYC/MYSM1/NEDD8/NFKBIA/OGT/OTUB1/OTUD1/OTUD3/OTUD4/OTUD5/OTUD6B/OTUD7B/PARK7/PSMA1/PSMA2/PSMA3/PSMA4/PSMA5/PSMA7/PSMB2…	182
GO:0051098	regulation of binding	237/6960	368/17913	1.34151e-23	4.39662e-21	2.356e-21	ABL1/ACTB/ADD1/ADIPOQ/ADNP/ADRB2/AIDA/AKT1/AKTIP/ANXA2/APOE/APP/ARF6/ARHGEF7/ARRB2/AURKA/AURKB/B2M/BAG2/BAK1/BAMBI/BAX/BCL2/BCL3/BDNF/BMP2/BTAF1/BTBD1/C9orf72/CALM2/CALM3/CAPRIN2/CARM1/CAV1/CDCA5/CDON/CDT1/CEBPG/CPNE1/CRK/CRMP1/CSNK1A1/CSNK1E/CSNK2B/CTBP2/CTNNB1/CYLD/DAB2/DAB2IP/DACT1/DDIT3/DERL1/DHX9/DNAJB2/DOT1L/DPH3/DVL1/DZIP1/E2F1/EGF/EIF2S1/EIF3D/EIF4A3/EIF4G1/EP300/EPB41/EPB41L5/EPHA4/ERCC4…	237
GO:0051169	nuclear transport	204/6960	305/17913	1.76798e-23	5.5046e-21	2.94973e-21	AGFG1/AGT/AHCYL1/AKAP13/AKT1/ALKBH5/ANP32A/ANP32B/APPL1/APPL2/ARNTL/ATXN1/BACH2/BAG3/BANF1/BARD1/CALR/CASC3/CBLB/CDC40/CDH1/CDKN1A/CPSF2/CPSF3/CPSF4/CPSF6/CTDSPL2/DDX19B/DHX38/DHX9/DNAJC27/DUSP16/ECT2/EGR2/EIF4A3/EIF4E/EIF4ENIF1/EIF5A/EMD/ENY2/FBXO22/FGF9/FLNA/FYTTD1/GEMIN4/GEMIN5/GEMIN6/GEMIN8/GLE1/GLI3/GSK3B/GTSE1/HDAC3/HHEX/HMGA1/HNRNPA1/HNRNPA2B1/HSPA9/HTATIP2/IL1B/IPO11/IPO5/IPO9/IWS1/KHDRBS…	204
GO:0072331	signal transduction by p53 class mediator	182/6960	264/17913	2.18918e-23	6.49145e-21	3.47855e-21	ACER2/AEN/AKT1/ARID3A/ATAD5/ATM/ATRX/AURKA/AURKB/BARD1/BAX/BCL2/BCL2L12/BCL3/BRCA1/BRCA2/BRD7/BRPF1/BTG2/CARM1/CASP2/CCNB1/CD44/CD74/CDK1/CDK2/CDK5R1/CDKN1A/CDKN1B/CHD4/CHD5/CHEK1/CNOT1/CNOT10/CNOT2/CNOT3/CNOT4/CNOT6/CNOT6L/CNOT7/CNOT8/CSNK2A1/CSNK2B/DDIT4/DDX5/DNA2/DYRK1A/DYRK2/DYRK3/E2F1/E2F2/E2F4/E2F7/E2F8/EDA2R/EEF1E1/EHMT1/EP300/EXO1/FOXM1/FOXO3/GADD45A/GTSE1/HDAC1/HDAC2/HEXIM1/HIC1/HINT1/HI…	182
GO:0072594	establishment of protein localization to organelle	278/6960	452/17913	5.86492e-23	1.66004e-20	8.8956e-21	ACAA1/ACOT8/ACOX1/ACOX3/AGK/AGPS/AGT/AKT1/AMACR/AP3B1/AP3M1/APPL1/APPL2/ARIH2/ARNTL/BAG3/BAG4/BAP1/BAX/BCL2/BCL2L11/BID/BMF/BNIP3L/BRCA2/CALM3/CASP8/CAT/CBLB/CCT2/CCT3/CCT4/CCT5/CCT6A/CCT8/CDH1/CDKN1A/CHMP4A/CHMP4B/CLU/CROT/DDIT3/DECR2/DKC1/DNAJA1/DNAJC19/E2F1/ECH1/ECT2/FBXO7/FBXW7/FGF9/FLNA/FZD5/GCC2/GDAP1/GLI3/GNPAT/GNPTAB/GSK3A/H2AFY/H2AFY2/HAX1/HDAC3/HGS/HK1/HK2/HPS4/HSD17B4/HSP90AA1/HSPA4/HS…	278
GO:0006913	nucleocytoplasmic transport	201/6960	302/17913	9.37673e-23	2.53865e-20	1.36038e-20	AGFG1/AGT/AHCYL1/AKAP13/AKT1/ALKBH5/ANP32A/ANP32B/APPL1/APPL2/ARNTL/ATXN1/BACH2/BAG3/BARD1/CALR/CASC3/CBLB/CDC40/CDH1/CDKN1A/CPSF2/CPSF3/CPSF4/CPSF6/CTDSPL2/DDX19B/DHX38/DHX9/DNAJC27/DUSP16/ECT2/EGR2/EIF4A3/EIF4E/EIF4ENIF1/EIF5A/EMD/ENY2/FBXO22/FGF9/FLNA/FYTTD1/GEMIN4/GEMIN5/GEMIN6/GEMIN8/GLE1/GLI3/GSK3B/GTSE1/HDAC3/HHEX/HNRNPA1/HNRNPA2B1/HSPA9/HTATIP2/IL1B/IPO11/IPO5/IPO9/IWS1/KHDRBS1/KPNA2/KPNA…	201
GO:0198738	cell-cell signaling by wnt	301/6960	500/17913	1.17166e-22	3.03996e-20	1.62901e-20	ABL1/AMOTL1/AMOTL2/ANKRD6/AP2A1/AP2A2/AP2B1/AP2M1/APC/APCDD1/APOE/APP/ARL6/ARNTL/ARRB2/ATP6AP2/ATP6V0C/AXIN1/AXIN2/BAMBI/BCL7B/BCL9/BCL9L/BMP2/BRD7/BTRC/CALM1/CAPRIN2/CAV1/CBFB/CBY1/CCDC88C/CCND1/CCNE1/CCNY/CD24/CDC42/CDC73/CDH2/CDH3/CDK14/CELSR1/CELSR2/CELSR3/CHD8/CLTC/COL1A1/CPE/CSNK1A1/CSNK1D/CSNK1E/CSNK1G1/CSNK1G2/CSNK1G3/CSNK2A1/CSNK2B/CTNNB1/CTNND1/CTR9/CUL1/CUL3/CXXC4/CYLD/DAAM1/DAAM2/DAB2…	301
GO:0045787	positive regulation of cell cycle	237/6960	373/17913	1.98764e-22	4.95082e-20	2.65298e-20	ABL1/ADAM17/ADAMTS1/AKT1/ANKRD17/APEX1/APP/ARID3A/ASNS/ATAD5/ATM/ATRX/AURKA/AURKB/BAX/BCL2L11/BECN1/BRCA1/BRCA2/BRD4/BTG2/C6orf89/CALR/CARM1/CASP2/CCNB1/CCND1/CCND2/CCND3/CCNE1/CCNK/CCNT1/CCNT2/CCNY/CD28/CDC25B/CDC42/CDC6/CDC7/CDC73/CDCA5/CDK1/CDK10/CDK2/CDK4/CDK5R1/CDKN1A/CDKN1B/CDT1/CENPV/CEP120/CHEK1/CIT/CITED2/CKS1B/CKS2/CNOT1/CNOT10/CNOT2/CNOT3/CNOT4/CNOT6/CNOT6L/CNOT7/CNOT8/CRLF3/CSPP1/CUL3…	237
GO:0016055	Wnt signaling pathway	299/6960	498/17913	2.91254e-22	6.97553e-20	3.73795e-20	ABL1/AMOTL1/AMOTL2/ANKRD6/AP2A1/AP2A2/AP2B1/AP2M1/APC/APCDD1/APOE/APP/ARL6/ARNTL/ARRB2/ATP6AP2/ATP6V0C/AXIN1/AXIN2/BAMBI/BCL7B/BCL9/BCL9L/BMP2/BRD7/BTRC/CALM1/CAPRIN2/CAV1/CBFB/CBY1/CCDC88C/CCND1/CCNE1/CCNY/CD24/CDC42/CDC73/CDH2/CDH3/CDK14/CELSR1/CELSR2/CELSR3/CHD8/CLTC/COL1A1/CPE/CSNK1A1/CSNK1D/CSNK1E/CSNK1G1/CSNK1G2/CSNK1G3/CSNK2A1/CSNK2B/CTNNB1/CTNND1/CTR9/CUL1/CUL3/CXXC4/CYLD/DAAM1/DAAM2/DAB2…	299
GO:0071900	regulation of protein serine/threonine kinase activity	289/6960	479/17913	5.27691e-22	1.21701e-19	6.52157e-20	ABL1/ACSL1/ACTB/ADAM17/ADAM9/ADIPOQ/ADORA2B/ADRA2B/ADRB2/AIDA/AKAP13/AKT1/ALS2/APC/APOE/ATP2B4/BCCIP/BMP2/CAB39/CALM1/CALM2/CALM3/CASP3/CAV1/CCNB1/CCNC/CCND1/CCND2/CCND3/CCNK/CCNL1/CCNL2/CCNT1/CCNT2/CCNY/CD24/CD40/CD74/CD81/CDC25A/CDC37/CDC6/CDK1/CDK12/CDK4/CDK5R1/CDK5RAP1/CDKN1A/CDKN1B/CDKN2A/CDKN2B/CDKN2C/CDKN3/CEBPA/CHORDC1/CKS1B/CKS2/CRK/CRKL/CSK/CXCR4/DAB2IP/DAXX/DAZAP2/DBF4/DBF4B/DBNL/DDX3X…	289
GO:0006352	DNA-templated transcription, initiation	161/6960	231/17913	1.30799e-21	2.90888e-19	1.55877e-19	AR/ATF7IP/BAX/BAZ2A/BCLAF1/BRF1/CAND1/CBFB/CCNB1/CCNC/CCND1/CCNH/CDK1/CDK4/CDK8/CDKN1A/CREB1/CREBBP/CTNNB1/DHX36/E2F2/E2F3/ESR1/ESRRA/FOSL1/GTF2A1/GTF2A2/GTF2B/GTF2E1/GTF2E2/GTF2F1/GTF2F2/GTF2H1/GTF2H2/GTF2H3/GTF2I/GTF3C3/GTF3C4/GTF3C5/HEY2/HIST1H4A/HIST1H4D/HIST1H4H/HIST1H4J/HIST2H4A/HIST4H4/HMGB1/HNF4A/JUN/KAT2B/MAML1/MAML3/MAPK3/MAZ/MECP2/MED1/MED10/MED13/MED14/MED15/MED17/MED26/MED27/MED30/ME…	161
GO:0033044	regulation of chromosome organization	203/6960	311/17913	2.01101e-21	4.31812e-19	2.31394e-19	AICDA/AKAP8/APC/ASF1A/ATF7IP/ATG5/ATM/ATRX/AURKB/AUTS2/AXIN2/BCL6/BCOR/BECN1/BRCA1/BRD4/BRD7/BUB1/BUB1B/C6orf89/CAMK2D/CCNB1/CCT2/CCT3/CCT4/CCT5/CCT6A/CCT8/CDC23/CDC27/CDC6/CDCA5/CDT1/CENPF/CENPV/CHEK1/CTBP1/CTCF/CTNNB1/CTR9/CUL3/DCP2/DHX36/DKC1/DLGAP5/DNMT1/DNMT3B/DUSP1/DYNC1LI1/EED/EID1/ERCC4/ESPL1/EXOSC10/FBXO5/FEN1/FLCN/FMR1/GATA2/GATA3/GNL3/GNL3L/GTF2H2/H2AFY/H3F3B/HMBOX1/HMGA1/HNRNPA1/HNRNP…	203
GO:1903311	regulation of mRNA metabolic process	184/6960	275/17913	2.48278e-21	5.15343e-19	2.76155e-19	AHCYL1/AKT1/ALKBH5/ANGEL2/ANP32A/APEX1/AXIN2/BARD1/BTG2/C1QBP/CCNB1/CCNT1/CDC73/CIRBP/CNOT1/CNOT6L/CNOT7/CNOT8/CPEB3/CPSF4/CPSF6/CPSF7/CTR9/CWC22/DCP1A/DCP2/DDX17/DDX5/DHX36/DHX9/DIS3/DYRK1A/E2F1/EIF4G1/ELAVL1/EXOSC1/EXOSC2/EXOSC3/EXOSC5/EXOSC7/EXOSC8/EXOSC9/FAM172A/FASTKD3/FMR1/GIGYF2/GTPBP1/HNRNPA0/HNRNPA1/HNRNPA2B1/HNRNPC/HNRNPD/HNRNPK/HNRNPL/HNRNPR/HNRNPU/HSPA1A/HSPA8/IGF2BP1/IGF2BP2/IGF2BP3/…	184
GO:0018205	peptidyl-lysine modification	235/6960	376/17913	7.03007e-21	1.39196e-18	7.45906e-19	ACTL6A/ARID4A/ARID4B/ARNT/ASH1L/ATF2/ATG5/ATP7A/ATRX/AUTS2/BAZ1A/BCL11A/BCOR/BEND3/BRCA1/BRCA2/BRD1/BRD4/BRD7/BRD8/BRPF1/BRPF3/CBX4/CHD5/CHEK1/CLOCK/CPA4/CREBBP/CRTC2/CTBP1/CTCF/CTH/CTNNB1/CTR9/DNMT1/DNMT3B/DOT1L/DPF2/DPY30/DR1/EED/EGR1/EGR2/EHMT1/EID1/EP300/EP400/EPC2/ESCO1/EYA1/EZH1/EZH2/FLCN/GATA2/GATA3/GLRX5/GNL3/GNL3L/GTF2B/GTF3C4/H2AFY/HAT1/HCFC1/HDAC2/HDAC4/HINT2/HMG20A/HMG20B/IL1B/ING3/IN…	235
GO:0034976	response to endoplasmic reticulum stress	172/6960	254/17913	7.15317e-21	1.39196e-18	7.45906e-19	ACADVL/ADD1/AIFM1/ALOX15/APAF1/ARFGAP1/ASNA1/ASNS/ATF3/ATF4/ATF6/ATF6B/ATG10/ATP2A2/ATP6V0D1/ATXN3/AUP1/BAK1/BAX/BCL2/BCL2L1/BCL2L11/BFAR/CALR/CAV1/CCDC47/CCL2/CCND1/CEBPB/CFTR/CHAC1/CLU/COL4A3BP/COPS5/CREB3L2/CTDSP2/CTH/DAB2IP/DDIT3/DERL1/DERL2/DNAJB11/DNAJB12/DNAJB9/DNAJC10/DNAJC3/EDEM1/EDEM3/EEF2/EIF2AK2/EIF2AK3/EIF2AK4/EIF2S1/EP300/ERLEC1/ERLIN1/ERLIN2/ERP29/ERP44/EXTL2/EXTL3/FAF2/FKBP14/FLOT…	172
GO:0043434	response to peptide hormone	248/6960	404/17913	1.88847e-20	3.56349e-18	1.90955e-18	ACVR1C/ADCY1/ADCY3/ADCY6/ADCY7/ADCY9/ADIPOQ/ADIPOR1/ADM/AGT/AGTR1/AGTRAP/AHCYL1/AKT1/AKT2/AP3S1/APC/APEX1/APPL1/APPL2/AREG/ARID1B/ATP2B1/ATP6AP1/ATP6V0A2/ATP6V0B/ATP6V0C/ATP6V0D1/ATP6V0E1/ATP6V0E2/ATP6V1A/ATP6V1B2/ATP6V1C1/ATP6V1D/ATP6V1E1/ATP6V1F/ATP6V1G1/ATP6V1H/BAIAP2L1/BSG/BTG2/CA2/CACYBP/CAD/CAT/CAV1/CAV2/CCNA2/CCND3/CDC5L/CDC6/CDK4/CDKN1B/CFLAR/CHUK/COL1A1/CPEB2/CPS1/CREB1/CRK/CRY1/CSK/CYBB…	248
GO:0007264	small GTPase mediated signal transduction	278/6960	465/17913	2.08645e-20	3.82128e-18	2.0477e-18	ABCA1/ABI2/ABL1/ABL2/ABR/ADRA1A/AGTR1/AKAP13/ALS2/AMOT/APOA1/APOC3/APOE/ARAP2/ARF6/ARFGEF1/ARFGEF2/ARFIP2/ARHGAP1/ARHGAP11A/ARHGAP11B/ARHGAP12/ARHGAP17/ARHGAP18/ARHGAP19/ARHGAP21/ARHGAP26/ARHGAP28/ARHGAP29/ARHGAP32/ARHGAP42/ARHGAP5/ARHGDIA/ARHGDIB/ARHGEF10/ARHGEF11/ARHGEF12/ARHGEF18/ARHGEF2/ARHGEF3/ARHGEF7/ARL3/AUTS2/BCAR3/BCL6/BRAP/CADM4/CBL/CCNA2/CD2AP/CDC42/CDC42SE1/CDC42SE2/CDK2/CDKN1A/CDKN2A…	278
GO:0051052	regulation of DNA metabolic process	247/6960	403/17913	3.03167e-20	5.30691e-18	2.8438e-18	ACTR2/ACVRL1/ADIPOQ/AICDA/AIFM1/AKT1/ANKRD17/APAF1/ARRB2/ATAD5/ATF1/ATF7IP/ATM/ATRX/AURKB/AXIN2/BAX/BCL6/BMPR2/BRCA1/BRCA2/CACYBP/CBX8/CCDC88A/CCNA2/CCT2/CCT3/CCT4/CCT5/CCT6A/CCT8/CD28/CD40/CDC6/CDC7/CDK1/CDK2/CDKN1A/CDT1/CEBPG/CHEK1/CLCF1/CTNNB1/CUL4A/DACH1/DBF4B/DCP2/DEK/DFFA/DHX36/DHX9/DKC1/DNA2/DNAJC2/DNMT1/DONSON/DSCC1/DUSP1/E2F7/E2F8/EGFR/ERCC4/ERCC6/EREG/ESCO1/ESCO2/EXOSC10/EXOSC3/EYA1/EYA…	247
GO:2001233	regulation of apoptotic signaling pathway	244/6960	397/17913	3.06807e-20	5.30691e-18	2.8438e-18	ACAA2/ACVR1/AGT/AKT1/APAF1/AR/ARHGEF2/ARRB2/ATAD5/ATF3/BAG5/BAK1/BAX/BBC3/BCL10/BCL2/BCL2L1/BCL2L11/BCL2L12/BCLAF1/BDNF/BECN1/BID/BIRC6/BMF/BMPR1B/BNIP3/BRCA1/CASP2/CASP8/CAV1/CD44/CD74/CFLAR/CHCHD10/CIDEB/CLU/COL2A1/CSNK2A1/CTH/CTNNA1/CTNNB1/CTTN/CYLD/DAB2IP/DAPK2/DDIT3/DDX3X/DNAJA1/DNM1L/E2F1/EEF1E1/EIF2AK3/ENO1/EPO/ERP29/FADD/FAF1/FAM162A/FAS/FASLG/FBXW7/FEM1B/FGFR1/FIGNL1/FLCN/FXN/FYN/G0S2/GA…	244
GO:1901990	regulation of mitotic cell cycle phase transition	258/6960	428/17913	1.06778e-19	1.79704e-17	9.62973e-18	ACTR1A/ADAM17/ADAMTS1/AKAP9/AKT1/ANAPC10/ANAPC11/ANAPC16/ANKRD17/ANLN/APC/APEX1/APP/ARID3A/ATAD5/ATM/AURKA/AURKB/BAX/BCL2/BID/BRCA1/BRD4/BRD7/BTG2/BTRC/BUB1B/BUB3/CARM1/CASP2/CCL2/CCNB1/CCND1/CCND2/CCNE1/CDC16/CDC23/CDC27/CDC6/CDC7/CDC73/CDCA5/CDK1/CDK10/CDK2/CDK2AP2/CDK4/CDK6/CDKN1A/CDKN1B/CDKN2A/CDKN2B/CDKN2C/CDT1/CENPF/CEP135/CEP164/CEP192/CEP57/CEP70/CEP76/CHMP4C/CKAP5/CLASP1/CLSPN/CNOT1/CNOT…	258
GO:0001701	in utero embryonic development	215/6960	342/17913	1.19496e-19	1.95816e-17	1.04931e-17	ACTL6A/ACVR1/ACVR1B/ACVRL1/ADA/ADAM10/ADD1/ADM/AKT1/ALS2/AMOT/ANKRD11/APBA2/AR/ARNT/ASF1B/ATP7A/BCL2L1/BCL2L11/BCOR/BIRC6/BMP2/BMPR1A/BPTF/BRCA2/BYSL/CAPN2/CASP8/CCM2/CCNB1/CEBPA/CEBPB/CHD7/CHD8/CMTM3/CNOT2/CNOT3/COL4A3BP/COPS2/COPS3/CTNNB1/CTR9/CUL3/CUL4A/DAD1/DNAJB6/DSC3/E2F7/E2F8/EDN1/EDNRA/EGFR/EGLN1/EIF2S2/EIF4E2/ELL/EMG1/EPAS1/EPB41L5/EPN1/FGFR1/FGFR2/FLCN/FLVCR1/FOSL1/FOXC1/FOXF1/FUT8/FZD5…	215
GO:0007265	Ras protein signal transduction	205/6960	324/17913	2.90566e-19	4.63937e-17	2.48609e-17	ABCA1/ABI2/ABL1/ABL2/ABR/ADRA1A/AGTR1/AKAP13/ALS2/APOA1/APOC3/APOE/ARF6/ARFGEF1/ARFGEF2/ARHGAP1/ARHGAP29/ARHGAP42/ARHGAP5/ARHGDIA/ARHGDIB/ARHGEF10/ARHGEF11/ARHGEF12/ARHGEF18/ARHGEF2/ARHGEF3/ARHGEF7/AUTS2/BCL6/BRAP/CADM4/CBL/CCNA2/CDC42SE1/CDC42SE2/CDK2/CDKN1A/CDKN2A/CELSR1/CFL1/CHUK/CRK/CRKL/CSF1/CTNNAL1/CUL3/CYFIP1/CYTH1/CYTH2/CYTH3/DAB2IP/DBNL/DENND1A/DENND4B/DHCR24/DLC1/DNM2/DNMBP/DNMT1/DOK3/D…	205
GO:1903362	regulation of cellular protein catabolic process	156/6960	230/17913	3.66964e-19	5.71272e-17	3.06126e-17	AKT1/ALAD/ANXA2/APOE/ARAF/ATXN3/AURKA/AXIN1/BAG2/BAG5/BTRC/CAMLG/CAV1/CD81/CEBPA/CHFR/CLEC16A/CLU/CSNK1A1/CSNK1D/CSNK1E/CSNK2A1/DAB2/DAB2IP/DACT1/DERL2/DET1/DNAJB2/DVL1/EDEM1/EFNA1/EGF/EPHA4/ERLEC1/EZR/FAF1/FAM122A/FBXL5/FBXO22/FBXW7/FMR1/FOXF2/FURIN/GABARAPL2/GCLC/GIPC1/GNA12/GPX1/GSK3A/GSK3B/HERPUD1/HFE/HIPK2/HSP90AA1/HSP90AB1/HSPA1A/KEAP1/LAMP3/LAPTM4B/LATS1/LDLR/MAGEF1/MAPK9/MARCH7/MDM2/MGAT3…	156
GO:0001933	negative regulation of protein phosphorylation	250/6960	416/17913	6.97383e-19	1.05917e-16	5.67575e-17	ABL1/ADAR/ADARB1/ADIPOQ/AIDA/AKT1/AKT1S1/APC/APOE/ARRB2/ASH1L/ATF3/BAK1/BAX/BDKRB1/C9orf72/CADM4/CALM1/CALM2/CALM3/CAMK2N1/CAMK2N2/CASC2/CASP3/CAV1/CCNB1/CDK5RAP1/CDKN1A/CDKN1B/CDKN2A/CDKN2B/CDKN2C/CEBPA/CHMP6/CHORDC1/CNKSR3/CORO1C/CRKL/CSK/CTDSP1/CTDSP2/CTDSPL/CYLD/DAB2IP/DACT1/DAG1/DBNDD2/DDIT4/DLG1/DMD/DNAJA1/DNAJC10/DNAJC3/DUSP1/DUSP10/DUSP14/DUSP16/DUSP18/DUSP22/DUSP3/DUSP4/DUSP7/DUSP8/DVL1/…	250
GO:0010948	negative regulation of cell cycle process	214/6960	344/17913	8.74427e-19	1.29644e-16	6.9472e-17	APAF1/APC/ARID3A/ATF5/ATM/ATRX/AURKA/AURKAIP1/AURKB/BAX/BCL2/BCL6/BMI1/BRCA1/BRD7/BTG2/CALR/CARM1/CASP2/CBX3/CBX5/CCL2/CCNB1/CCND1/CCNF/CCNK/CDC7/CDC73/CDK1/CDK2/CDK2AP2/CDK4/CDK6/CDKN1A/CDKN1B/CDKN2A/CDKN2B/CDKN2C/CDT1/CENPF/CHEK1/CHMP2A/CHMP4C/CLSPN/CNOT1/CNOT10/CNOT2/CNOT3/CNOT4/CNOT6/CNOT6L/CNOT7/CNOT8/CTDSP1/CTDSP2/CTDSPL/CUL1/DAB2IP/DACT1/DCUN1D3/DMRT1/DONSON/DTL/DUSP1/DYNC1LI1/E2F1/E2F4/E2…	214
GO:1901652	response to peptide	286/6960	491/17913	1.04882e-18	1.51884e-16	8.13896e-17	ACVR1C/ADCY1/ADCY3/ADCY6/ADCY7/ADCY9/ADIPOQ/ADIPOR1/ADM/ADRB2/AGT/AGTR1/AGTRAP/AHCYL1/AKR1B1/AKT1/AKT2/AP3S1/APC/APEX1/APP/APPL1/APPL2/AREG/ARHGEF2/ARID1B/ATP2B1/ATP6AP1/ATP6V0A2/ATP6V0B/ATP6V0C/ATP6V0D1/ATP6V0E1/ATP6V0E2/ATP6V1A/ATP6V1B2/ATP6V1C1/ATP6V1D/ATP6V1E1/ATP6V1F/ATP6V1G1/ATP6V1H/BACE1/BAIAP2L1/BCL2L11/BCL2L2/BSG/BTG2/CA2/CACYBP/CAD/CAT/CAV1/CAV2/CCNA2/CCND3/CD40/CDC5L/CDC6/CDK4/CDKN1B/C…	286
GO:0061013	regulation of mRNA catabolic process	127/6960	178/17913	1.10304e-18	1.56106e-16	8.3652e-17	AKT1/ALKBH5/ANGEL2/ANP32A/APEX1/AXIN2/BTG2/CIRBP/CNOT1/CNOT6L/CNOT7/CNOT8/CPEB3/DCP1A/DCP2/DHX36/DHX9/DIS3/E2F1/EIF4G1/ELAVL1/EXOSC1/EXOSC2/EXOSC3/EXOSC5/EXOSC7/EXOSC8/EXOSC9/FASTKD3/FMR1/GIGYF2/GTPBP1/HNRNPA0/HNRNPC/HNRNPD/HNRNPR/HNRNPU/HSPA1A/HSPA8/IGF2BP1/IGF2BP2/IGF2BP3/KHSRP/LARP1/MAPK14/MAPKAPK2/METTL14/METTL3/MEX3D/MOV10/MTOR/MYD88/NANOS1/NPM1/PABPC1/PABPC4/PAIP1/PCID2/PDE12/PRKCA/PRKCD/PR…	127
GO:0010256	endomembrane system organization	224/6960	365/17913	1.41812e-18	1.96237e-16	1.05157e-16	ABCA1/AGFG1/AKAP9/AKT1/AKT2/AKTIP/ALS2/ANKLE2/ANO3/ANO6/AQP11/AR/ARFGEF1/ARFGEF2/ARHGAP21/ARHGEF7/ARL1/ARL6IP1/ASNA1/ATL2/ATL3/ATP2A2/BAG5/BAIAP2L1/BANF1/BLOC1S2/BLZF1/BNIP1/CAV1/CAV2/CCDC47/CCNB1/CDC42/CDK1/CHMP1B/CHMP2A/CHMP2B/CHMP4A/CHMP4B/CHMP4C/CHMP5/CHMP6/CHMP7/CIT/CLASP1/CLASP2/CLCN3/CLU/COG1/COG2/COG3/COL4A3BP/COL5A1/CORO1C/CREB1/CSNK1A1/CSNK1D/CXCR4/DNAJC13/DNM2/DYM/EHD3/EIF2AK3/EMD/EPB4…	224
GO:0042326	negative regulation of phosphorylation	268/6960	455/17913	1.71619e-18	2.32319e-16	1.24492e-16	ABL1/ADAR/ADARB1/ADIPOQ/AIDA/AKT1/AKT1S1/ANKLE2/APC/APOE/ARRB2/ASH1L/ATF3/BAK1/BAX/BDKRB1/C9orf72/CADM4/CALM1/CALM2/CALM3/CAMK2N1/CAMK2N2/CASC2/CASP3/CAV1/CCNB1/CDK5RAP1/CDKN1A/CDKN1B/CDKN2A/CDKN2B/CDKN2C/CEBPA/CHMP6/CHORDC1/CNKSR3/CORO1C/COX11/CRKL/CSK/CTDSP1/CTDSP2/CTDSPL/CYLD/DAB2IP/DACT1/DAG1/DBNDD2/DDIT4/DLG1/DMD/DNAJA1/DNAJC10/DNAJC3/DUSP1/DUSP10/DUSP14/DUSP16/DUSP18/DUSP22/DUSP3/DUSP4/DUSP…	268
GO:0030522	intracellular receptor signaling pathway	176/6960	272/17913	3.60182e-18	4.77203e-16	2.55717e-16	ACTN4/AHR/ALDH1A2/ALOX15/ALOX15B/ANKRD17/AR/ARID1A/ARNT/ARNTL/ARRB2/ASXL1/ASXL2/AXIN1/BIRC2/BIRC3/BRCA1/BRD8/C1QBP/CALR/CARM1/CASP8/CBFB/CCNE1/CITED2/CLOCK/CNOT1/CNOT2/CREM/CRKL/CRY1/CRY2/CTBP2/CTNNB1/CYLD/CYP26B1/CYP7B1/DAB2/DAXX/DCBLD2/DDX17/DDX5/DDX54/DHRS3/DHX58/EGLN2/EP300/ESR1/ESRRA/EZH2/FHL2/FKBP4/FOXA1/FOXP1/GPAM/GRIP1/HDAC1/HSPA1A/HSPA1B/IRAK1/IRAK2/ISL1/ITCH/JAK2/KANK2/KAT5/KDM3A/LATS1/…	176
GO:1903050	regulation of proteolysis involved in cellular protein catabolic process	137/6960	198/17913	3.70803e-18	4.81039e-16	2.57773e-16	AKT1/ALAD/APOE/ARAF/ATXN3/AURKA/AXIN1/BAG2/BAG5/BTRC/CAMLG/CAV1/CEBPA/CHFR/CLEC16A/CLU/CSNK1A1/CSNK1D/CSNK1E/CSNK2A1/DAB2/DAB2IP/DERL2/DET1/DNAJB2/DVL1/EDEM1/EFNA1/EGF/EPHA4/ERLEC1/FAM122A/FBXO22/FBXW7/FMR1/FOXF2/GABARAPL2/GCLC/GIPC1/GNA12/GPX1/GSK3A/GSK3B/HERPUD1/HFE/HIPK2/HSP90AB1/HSPA1A/KEAP1/LAMP3/LATS1/MAGEF1/MAPK9/MARCH7/MDM2/MTM1/N4BP1/NFE2L1/NFE2L2/NUB1/OGT/OSBPL7/PARK7/PBK/PDCL3/PIAS1/PK…	137
GO:0043488	regulation of mRNA stability	115/6960	158/17913	3.87452e-18	4.9238e-16	2.6385e-16	AKT1/ALKBH5/ANGEL2/ANP32A/APEX1/AXIN2/CIRBP/CNOT6L/CPEB3/DCP1A/DCP2/DHX36/DHX9/DIS3/E2F1/EIF4G1/ELAVL1/EXOSC1/EXOSC2/EXOSC3/EXOSC5/EXOSC7/EXOSC8/EXOSC9/FASTKD3/FMR1/GIGYF2/HNRNPA0/HNRNPC/HNRNPD/HNRNPR/HNRNPU/HSPA1A/HSPA8/IGF2BP1/IGF2BP2/IGF2BP3/KHSRP/LARP1/MAPK14/MAPKAPK2/METTL14/METTL3/MEX3D/MOV10/MTOR/MYD88/NPM1/PABPC1/PABPC4/PAIP1/PCID2/PDE12/PRKCA/PRKCD/PSMA1/PSMA2/PSMA3/PSMA4/PSMA5/PSMA7/PSM…	115
GO:0006367	transcription initiation from RNA polymerase II promoter	126/6960	178/17913	4.33703e-18	5.40134e-16	2.8944e-16	AR/ATF7IP/BAX/CAND1/CBFB/CCNB1/CCNC/CCND1/CCNH/CDK1/CDK4/CDK8/CDKN1A/CREB1/CREBBP/DHX36/E2F2/E2F3/ESR1/ESRRA/GTF2A1/GTF2A2/GTF2B/GTF2E1/GTF2E2/GTF2F1/GTF2F2/GTF2H1/GTF2H2/GTF2H3/GTF2I/HEY2/HMGB1/HNF4A/KAT2B/MAML1/MAML3/MAZ/MECP2/MED1/MED10/MED13/MED14/MED15/MED17/MED26/MED27/MED30/MED31/MED4/MED6/MED7/MED8/NOTCH1/NOTCH2/NR1D1/NR1D2/NR1H2/NR2C1/NR2C2/NR2C2AP/NR2F6/NR3C1/NR3C2/NR4A1/NR4A2/NR4A3/NR5…	126
GO:0050821	protein stabilization	122/6960	171/17913	5.31917e-18	6.4946e-16	3.48024e-16	AAK1/APOA1/ATF7IP/ATP1B1/ATP1B3/BAG2/BAG3/BAG5/CALR/CAMLG/CCNH/CCT2/CCT3/CCT4/CCT5/CCT6A/CCT8/CDKN1A/CLU/COG3/COG7/CREB1/CREBL2/CRTAP/DVL1/DVL3/EFNA1/EP300/EPHA4/FBXW7/FLNA/FLOT1/FLOT2/GAPDH/GNAQ/GOLGA7/GTPBP4/GTSE1/HCFC1/HIP1/HPS4/HSP90AA1/HSP90AB1/HSPA1A/HSPA1B/HSPD1/IGF1/LAMP1/LAMP2/MARCH7/MDM4/MORC3/MTMR9/MUL1/NAA15/NAA16/NAPG/NCLN/NLK/OTUD3/PARK7/PDCD10/PER3/PEX19/PFN1/PFN2/PHB/PHB2/PIK3R1/P…	122
GO:0030099	myeloid cell differentiation	245/6960	411/17913	6.57038e-18	7.81675e-16	4.18873e-16	ABI1/ACIN1/ACTN1/ACVR1B/ACVR2A/ADAR/ADD1/ADIPOQ/ANXA2/APP/ARID4A/ARNT/ATP6AP1/B2M/BATF3/BCL6/CA2/CAMK4/CASP3/CASP8/CASP9/CBFB/CCR1/CCR7/CD74/CD81/CDC42/CDC73/CDK6/CDKN2B/CEBPA/CEBPB/CEBPG/CNOT4/CREB1/CREBBP/CSF1/CSF3R/CTNNB1/CTR9/CUL4A/DHRS2/DHRS7B/DLL1/DNASE2/DPY30/DYRK3/EIF2AK1/EIF6/EP300/EPAS1/EPHA2/EPO/ESRRA/ETS1/F2RL1/FADD/FAM20C/FASN/FBN1/FBXW7/FES/FLI1/FLVCR1/FOS/FOXO3/FOXP1/G6PD/GABPA/GAT…	245
GO:0097193	intrinsic apoptotic signaling pathway	178/6960	277/17913	6.65308e-18	7.81675e-16	4.18873e-16	ABL1/AEN/AIFM1/AKT1/APAF1/ARHGEF2/ARL6IP5/ATAD5/ATF4/BAG5/BAK1/BAX/BBC3/BCL2/BCL2L1/BCL2L11/BCL2L12/BCL3/BCLAF1/BECN1/BID/BMF/BNIP3/BRCA1/BRCA2/CASP2/CASP3/CASP9/CAV1/CD24/CD44/CD74/CDKN1A/CEBPB/CHAC1/CIDEB/CLU/CUL1/CUL2/CUL3/CUL4A/CUL5/CYLD/CYP1B1/DAB2IP/DAPK2/DDIT3/DDIT4/DDX3X/DDX5/DIABLO/DNAJA1/DNAJC10/DNM1L/DYRK2/E2F1/E2F2/EDA2R/EIF2AK3/ENO1/EP300/EPHA2/EPO/ERCC6/ERP29/FBXW7/FIGNL1/FLCN/FNIP2…	178
GO:0006397	mRNA processing	287/6960	499/17913	1.01781e-17	1.17369e-15	6.28942e-16	ACIN1/ADAR/ADARB1/AHCYL1/AICDA/ALKBH5/APP/AQR/ARL6IP4/BARD1/BCAS2/BUD13/C1QBP/CASC3/CCAR1/CCNB1/CCNH/CCNT1/CD2BP2/CDC40/CDC5L/CDC73/CDK12/CDK13/CELF1/CELF2/CHERP/CLNS1A/CLP1/CNOT6L/CPEB3/CPSF2/CPSF3/CPSF4/CPSF6/CPSF7/CSTF1/CSTF2/CSTF2T/CSTF3/CTR9/CWC15/CWC22/CWC25/CWC27/DDX1/DDX17/DDX23/DDX42/DDX46/DDX47/DDX5/DHX15/DHX36/DHX38/DHX9/DNAJC8/DYRK1A/EFTUD2/EIF4A3/ELAVL1/ELAVL2/ESRP1/FAM172A/FASTKD5/F…	287
GO:0043487	regulation of RNA stability	117/6960	163/17913	1.18747e-17	1.33242e-15	7.14001e-16	AKT1/ALKBH5/ANGEL2/ANP32A/APEX1/AXIN2/CIRBP/CNOT6L/CPEB3/DCP1A/DCP2/DHX36/DHX9/DIS3/DKC1/E2F1/EIF4G1/ELAVL1/EXOSC1/EXOSC2/EXOSC3/EXOSC5/EXOSC7/EXOSC8/EXOSC9/FASTKD3/FMR1/GIGYF2/HNRNPA0/HNRNPC/HNRNPD/HNRNPR/HNRNPU/HSPA1A/HSPA8/IGF2BP1/IGF2BP2/IGF2BP3/KHSRP/LARP1/MAPK14/MAPKAPK2/METTL14/METTL3/MEX3D/MOV10/MTOR/MYD88/NPM1/PABPC1/PABPC4/PAIP1/PCID2/PDE12/PRKCA/PRKCD/PSMA1/PSMA2/PSMA3/PSMA4/PSMA5/PSMA…	117
GO:1901987	regulation of cell cycle phase transition	270/6960	464/17913	1.19826e-17	1.33242e-15	7.14001e-16	ACTR1A/ADAM17/ADAMTS1/AKAP9/AKT1/ANAPC10/ANAPC11/ANAPC16/ANKRD17/ANLN/APC/APEX1/APP/ARID3A/ATAD5/ATF5/ATM/ATP2B4/AURKA/AURKB/BAX/BCL2/BID/BRCA1/BRD4/BRD7/BTG2/BTRC/BUB1B/BUB3/CARM1/CASP2/CCL2/CCNB1/CCND1/CCND2/CCNE1/CDC16/CDC23/CDC27/CDC6/CDC7/CDC73/CDCA5/CDK1/CDK10/CDK2/CDK2AP2/CDK4/CDK6/CDKN1A/CDKN1B/CDKN2A/CDKN2B/CDKN2C/CDT1/CENPF/CEP135/CEP164/CEP192/CEP57/CEP70/CEP76/CHEK1/CHMP4C/CKAP5/CLASP…	270
GO:0097191	extrinsic apoptotic signaling pathway	144/6960	213/17913	1.33684e-17	1.46044e-15	7.82601e-16	ACVR1/ACVR1B/AGT/AKT1/APPL1/AR/ARHGEF2/ATF3/BAG3/BAX/BCL10/BCL2/BCL2L1/BCL2L11/BID/BIRC6/BLOC1S2/BMPR1B/BRCA1/CASP3/CASP8/CASP8AP2/CASP9/CAV1/CFLAR/COL2A1/CTNNA1/CTTN/CYLD/DAB2IP/DAPK1/DAXX/DDX3X/DDX47/DIABLO/ERBB3/FADD/FAF1/FAS/FASLG/FEM1B/FGFR1/FGFR3/FOXO3/FYN/G0S2/GABARAP/GATA1/GCLC/GCLM/GPX1/GSK3A/GSK3B/GSTP1/HGF/HIPK1/HMGB2/HSPA1A/HSPA1B/HTRA2/HTT/ICAM1/IFI6/IGF1/IL12A/IL1A/IL1B/IL2/IL6R/IL7…	144
GO:0006457	protein folding	124/6960	176/17913	1.46778e-17	1.57584e-15	8.44439e-16	ATF6/B2M/BAG2/BAG3/BAG4/BAG5/CALR/CANX/CCT2/CCT3/CCT4/CCT5/CCT6A/CCT8/CD74/CHORDC1/CLGN/CLPX/CLU/CRTAP/CSNK2A1/CSNK2B/CWC27/DERL1/DFFA/DNAJA1/DNAJA2/DNAJA3/DNAJB1/DNAJB11/DNAJB12/DNAJB14/DNAJB2/DNAJB6/DNAJC1/DNAJC10/DNAJC19/DNAJC2/DNAJC21/DNAJC24/DNAJC5/ENGASE/ERP29/ERP44/FKBP1A/FKBP1B/FKBP4/FKBP5/FKBP9/FUT10/GANAB/GNAI1/GNAI2/GNAI3/GNB1/GNB2/GNB4/GNB5/GRPEL1/GRPEL2/HSP90AA1/HSP90B1/HSPA14/HSPA1A…	124
GO:0032868	response to insulin	164/6960	252/17913	2.21764e-17	2.34055e-15	1.25422e-15	ACVR1C/ADIPOQ/ADIPOR1/ADM/AGT/AKT1/AKT2/AP3S1/APC/APPL1/APPL2/ATP2B1/ATP6AP1/ATP6V0A2/ATP6V0B/ATP6V0C/ATP6V0D1/ATP6V0E1/ATP6V0E2/ATP6V1A/ATP6V1B2/ATP6V1C1/ATP6V1D/ATP6V1E1/ATP6V1F/ATP6V1G1/ATP6V1H/BAIAP2L1/CAD/CAT/CAV2/CCND3/CDK4/CFLAR/CPEB2/CRY1/CYFIP1/DENND4C/EEF2K/EGR1/EGR2/EIF4EBP1/EIF4EBP2/EIF6/EPRS/ERRFI1/ESRRA/FER/FOXO1/FOXO4/GAB1/GCLC/GCNT1/GGH/GKAP1/GNAI2/GOT1/GOT2/GRB10/GRB2/GSK3A/GSTP1…	164
GO:0140014	mitotic nuclear division	156/6960	237/17913	2.78995e-17	2.8955e-15	1.5516e-15	AKAP8/ANLN/APC/ARHGEF10/ATM/ATRX/AURKA/AURKAIP1/AURKB/BCCIP/BECN1/BOD1/BUB1B/BUB3/CAV2/CCNB1/CD28/CDC23/CDC27/CDC6/CDCA5/CDCA8/CDK13/CDKN1B/CDT1/CENPF/CEP192/CEP97/CHEK1/CHMP1B/CHMP2A/CHMP2B/CHMP4A/CHMP4B/CHMP4C/CHMP5/CHMP6/CHMP7/CLASP1/CLASP2/CUL3/DIS3L2/DLGAP5/DMRT1/DRG1/DSCC1/DUSP1/DYNC1LI1/EDN1/EGF/EPS8/EREG/ESPL1/FBXO5/FLNA/H2AFY/HNRNPU/HSPA1A/HSPA1B/IGF1/IGF2/IK/IL1A/IL1B/INCENP/INO80/INSR/…	156
GO:0008380	RNA splicing	257/6960	440/17913	3.83758e-17	3.91747e-15	2.09924e-15	ACIN1/AHNAK/AQR/ARL6IP4/BCAS2/BUD13/C1QBP/C2orf49/CASC3/CCAR1/CD2BP2/CDC40/CDC5L/CDK12/CDK13/CELF1/CELF2/CHERP/CLK2/CLK3/CLK4/CLNS1A/CLP1/CPSF2/CPSF3/CPSF4/CPSF7/CSTF1/CSTF2/CSTF2T/CSTF3/CWC15/CWC22/CWC25/CWC27/DBR1/DDX1/DDX17/DDX23/DDX42/DDX46/DDX47/DDX5/DHX15/DHX38/DHX9/DNAJC8/DYRK1A/EFTUD2/EIF4A3/ELAVL1/ELAVL2/ESRP1/FAM172A/FAM98B/FASTK/FMR1/FUS/GEMIN4/GEMIN5/GEMIN6/GEMIN8/GTF2F1/GTF2F2/HABP4/…	257
GO:0045930	negative regulation of mitotic cell cycle	192/6960	308/17913	3.97602e-17	3.99334e-15	2.1399e-15	ABL1/ANGEL2/APC/ARID3A/ATF2/ATM/ATRX/AURKA/AURKAIP1/AURKB/BAX/BCL2/BCL2L1/BCL6/BRCA1/BRD7/BTG2/BTG3/BUB1/BUB1B/CARM1/CASP2/CCL2/CCNB1/CCND1/CDC73/CDK1/CDK2/CDK2AP2/CDK4/CDK6/CDKN1A/CDKN1B/CDKN2A/CDKN2B/CDKN2C/CDT1/CENPF/CHEK1/CHFR/CHMP4C/CLSPN/CNOT1/CNOT10/CNOT2/CNOT3/CNOT4/CNOT6/CNOT6L/CNOT7/CNOT8/CTDSP1/CTDSP2/CTDSPL/CTNNB1/CUL1/DACT1/DCLRE1B/DCUN1D3/DLG1/DONSON/DUSP1/DYNC1LI1/E2F1/E2F4/E2F7/E2…	192
GO:0061136	regulation of proteasomal protein catabolic process	118/6960	167/17913	6.22043e-17	6.14835e-15	3.2947e-15	AKT1/ALAD/APOE/ARAF/ATXN3/AURKA/BAG2/BAG5/BTRC/CAMLG/CAV1/CEBPA/CHFR/CLEC16A/CLU/CSNK1A1/CSNK1D/CSNK1E/DAB2/DAB2IP/DERL2/DET1/DNAJB2/DVL1/EDEM1/ERLEC1/FAM122A/FBXO22/FBXW7/FMR1/FOXF2/GABARAPL2/GCLC/GIPC1/GNA12/GPX1/GSK3A/GSK3B/HERPUD1/HFE/HSP90AB1/HSPA1A/KEAP1/LAMP3/MAPK9/MARCH7/MDM2/MTM1/N4BP1/NFE2L1/NFE2L2/NUB1/OGT/OSBPL7/PARK7/PBK/PIAS1/PKD1/PLK1/PLK2/PRICKLE1/PRKACA/PSEN1/PSMC2/PSMC4/PSMC6/PS…	118
GO:0051656	establishment of organelle localization	260/6960	448/17913	7.6897e-17	7.48184e-15	4.00927e-15	ACTN4/ACTR2/ACTR3/ADCY1/ADORA2B/ADRA1A/ANKRD28/AP1AR/AP3B1/AP3D1/AP3M1/AP3M2/AP3S1/AP3S2/APBA2/AREG/ARF1/ARHGAP21/ARHGEF2/ARL6/ATM/ATP2A2/ATP6AP1/BACE1/BECN1/BET1/BICD1/BICD2/BLOC1S2/BOD1/BTK/C12orf4/CALM3/CASK/CBL/CCNB1/CD59/CD84/CDC23/CDC42/CDCA5/CDCA8/CDH3/CDT1/CENPA/CENPF/CENPQ/CEP120/CHGA/CHMP1B/CHMP2A/CHMP2B/CHMP4A/CHMP4B/CHMP4C/CHMP5/CHMP6/CHMP7/CHRNA5/CLASP1/CLASP2/CLN3/COL7A1/CSNK1D/CSPG…	260
GO:0016050	vesicle organization	177/6960	280/17913	9.26185e-17	8.87285e-15	4.75466e-15	ABCA1/AGFG1/AKT2/AKTIP/ALS2/ANKFY1/ANKRD27/ANKRD28/ANXA1/ANXA2/AP1G1/AP1M1/AP2M1/AP3B1/AP3D1/AQP11/AREG/ARF1/ARFGEF2/BCL2/BET1/BLOC1S2/CALR/CAV1/CAV2/CD2AP/CD59/CHMP1B/CHMP2A/CHMP2B/CHMP4A/CHMP4B/CHMP4C/CHMP5/CHMP6/CHMP7/CLCN3/COL7A1/CORO1A/CORO1C/CREB1/CSNK1D/CUL3/DNAJC13/EEA1/EPS15/EXOC8/F2R/FAM160A2/FASLG/FBXO5/FNBP1L/FOLR1/GBF1/GNAI3/GOLPH3/GOSR2/HGS/HOOK1/HOOK3/HPS4/INSIG1/KIF13A/KIF5B/KLHL1…	177
GO:0019058	viral life cycle	199/6960	324/17913	1.05343e-16	9.93894e-15	5.32595e-15	ADAR/ADARB1/APOBEC3C/APOE/ATG5/AXL/BANF1/BCL2/CAV1/CAV2/CCL2/CCL5/CCNK/CD28/CD46/CD55/CD74/CD80/CD81/CDC42/CDK1/CHMP1B/CHMP2A/CHMP2B/CHMP4A/CHMP4B/CHMP4C/CHMP5/CHMP6/CHMP7/CLDN1/CLEC4G/CNOT7/CR2/CTBP1/CTBP2/CTSB/CXADR/CXCR4/DAG1/DDB1/DDX3X/DDX5/DDX6/DEK/DYNLT1/EEA1/EFNB2/EGFR/EIF2AK2/EIF2AK4/EPHA2/EPS15/F11R/FAM111A/FBXL2/FMR1/FURIN/GRK2/HMGA2/HS3ST5/HSP90AB1/HSPA1A/HSPA1B/HSPA8/HYAL1/ICAM1/IDE/I…	199
GO:0048732	gland development	247/6960	422/17913	1.12045e-16	1.04135e-14	5.58024e-15	ABL1/ACAT1/ADA/AKT1/AKT2/ALDH1A2/ALOX15B/APOA1/AR/AREG/ARF6/ARHGAP5/ARID5B/ASH1L/ASNS/ASXL1/ATM/ATP7A/ATP7B/AURKA/BAX/BCL11B/BCL2/BCL2L11/BMP2/BMPR1A/BRCA2/BTBD7/BTRC/CAD/CAPN1/CAV1/CCND1/CDH1/CDKN1B/CEBPA/CEBPB/CEBPG/CFLAR/CIT/CITED2/CLDN1/CPS1/CREB1/CRKL/CSF1/CSNK2B/CTNNB1/CUL3/CYP19A1/CYP7B1/DAG1/DKK3/E2F7/E2F8/EGF/EGFR/EPHA2/ESR1/ETS1/ETV5/EZH2/FA2H/FADD/FASN/FBXW7/FEM1B/FGFR1/FGFR2/FKBP4/FOX…	247
GO:0016241	regulation of macroautophagy	117/6960	166/17913	1.14323e-16	1.0469e-14	5.60996e-15	ADRB2/AKT1/ATP6V0A2/ATP6V0B/ATP6V0C/ATP6V0D1/ATP6V0E1/ATP6V0E2/ATP6V1A/ATP6V1B2/ATP6V1C1/ATP6V1D/ATP6V1E1/ATP6V1G1/ATP6V1H/BAG3/BECN1/BNIP3/BNIP3L/C9orf72/CALCOCO2/CAPN1/CAPNS1/CASP3/CDC37/CDK5R1/CHMP4A/CHMP4B/CLEC16A/EPM2A/EXOC1/EXOC4/EXOC7/EXOC8/FEZ2/FYCO1/GAPDH/GNAI3/GPSM1/HIF1A/HTRA2/HTT/IFT20/KDR/LARP1/MAP3K7/MAPK3/MFN2/MTM1/MTMR3/MTOR/NEDD4/NPC1/PAFAH1B2/PHF23/PIK3CA/PIKFYVE/PIM2/PIP4K2A/PI…	117
GO:0090068	positive regulation of cell cycle process	177/6960	283/17913	4.24931e-16	3.83485e-14	2.05497e-14	ADAM17/ADAMTS1/AKT1/ANKRD17/APEX1/APP/ARID3A/ATAD5/ATM/ATRX/AURKA/AURKB/BAX/BECN1/BRCA1/BRD4/BTG2/CARM1/CASP2/CCNB1/CCND1/CCND2/CCNE1/CD28/CDC25B/CDC42/CDC6/CDC7/CDC73/CDCA5/CDK1/CDK10/CDK2/CDK4/CDK5R1/CDKN1A/CDKN1B/CDT1/CENPV/CEP120/CIT/CNOT1/CNOT10/CNOT2/CNOT3/CNOT4/CNOT6/CNOT6L/CNOT7/CNOT8/CRLF3/CSPP1/CUL3/CUL4A/CUL4B/DAB2IP/DBF4B/DDX3X/DLGAP5/DMRT1/DTL/DYNC1LI1/DYRK3/E2F1/E2F4/E2F7/E2F8/ECT2/…	177
GO:0071375	cellular response to peptide hormone stimulus	184/6960	297/17913	4.41693e-16	3.89458e-14	2.08698e-14	ADCY1/ADCY3/ADCY6/ADCY7/ADCY9/ADIPOQ/ADIPOR1/AGT/AGTR1/AGTRAP/AHCYL1/AKT1/AKT2/AP3S1/APC/APEX1/APPL1/APPL2/ARID1B/ATP2B1/ATP6AP1/ATP6V0A2/ATP6V0B/ATP6V0C/ATP6V0D1/ATP6V0E1/ATP6V0E2/ATP6V1A/ATP6V1B2/ATP6V1C1/ATP6V1D/ATP6V1E1/ATP6V1F/ATP6V1G1/ATP6V1H/BAIAP2L1/CA2/CAV1/CAV2/CCNA2/CCND3/CDC5L/CDC6/CDK4/CFLAR/CPEB2/CPS1/CREB1/CRK/CSK/CYFIP1/DENND4C/EDN1/EEF2K/EIF4EBP1/EIF4EBP2/EPRS/ERRFI1/ESRRA/FBN1/F…	184
GO:1901796	regulation of signal transduction by p53 class mediator	123/6960	179/17913	4.44058e-16	3.89458e-14	2.08698e-14	AKT1/ATAD5/ATM/AURKA/AURKB/BARD1/BCL2/BCL2L12/BRCA1/BRD7/BRPF1/CD44/CD74/CDK2/CDK5R1/CHD4/CHD5/CHEK1/CSNK2A1/CSNK2B/DDX5/DNA2/DYRK1A/DYRK2/DYRK3/EEF1E1/EHMT1/EP300/EXO1/HDAC1/HDAC2/HEXIM1/HIC1/HIPK1/HIPK2/HNRNPK/ING5/JMY/KAT5/KDM1A/MAPK14/MAPKAPK5/MARCH7/MDM2/MDM4/MEAF6/MIF/MTA2/NBN/NOP2/NUAK1/PAK1IP1/PHF20/PMAIP1/PML/POU4F1/PRKAA1/PRKAA2/PRKAB1/PRKAB2/PRKAG1/PRKAG2/PRMT6/PSMD10/PTTG1IP/RAD1/RAD1…	123
GO:0006413	translational initiation	125/6960	183/17913	5.31743e-16	4.59884e-14	2.46437e-14	ATF4/CCL5/CDC123/COPS5/DDX1/DDX3X/DENR/DHX29/DHX33/DNAJC3/EIF1/EIF1AD/EIF1AX/EIF1B/EIF2A/EIF2AK1/EIF2AK2/EIF2AK3/EIF2AK4/EIF2B1/EIF2S1/EIF2S2/EIF2S3/EIF3A/EIF3B/EIF3D/EIF3G/EIF3H/EIF3J/EIF3K/EIF3L/EIF3M/EIF4A1/EIF4A2/EIF4B/EIF4E/EIF4E2/EIF4E3/EIF4EBP1/EIF4EBP2/EIF4G1/EIF4G2/EIF4G3/EIF4H/EIF5/EIF5B/EIF6/FMR1/HABP4/IMPACT/KHDRBS1/LARP1/MCTS1/METTL3/MTFMT/MTOR/NCBP2/NCK1/NCK2/NPM1/PABPC1/PAIP1/PAIP2…	125
GO:1903320	regulation of protein modification by small protein conjugation or removal	146/6960	223/17913	5.83663e-16	4.97873e-14	2.66793e-14	ABL1/ADRB2/AIMP2/AKT1/ARNT/ARRB2/ARRDC3/ARRDC4/ATG5/AXIN1/BAG2/BAG5/BCL10/BIRC2/BIRC3/BMI1/BRCA1/CAMLG/CAV1/CHFR/CRY1/CTNNB1/CTR9/CUL3/DAXX/DCUN1D1/DERL1/DNAJA1/DNAJB2/DNM1L/EGR1/FANCI/FANCM/FBXO5/FBXW7/FEM1A/FEM1B/FKBP1A/FOXF2/FYN/FZR1/GCLC/GNL3/GNL3L/GSK3A/GTPBP4/HDAC3/HDAC4/HERPUD1/HMG20A/HMG20B/HSP90AA1/HSP90AB1/HSPA1A/HSPA1B/HSPA5/HUWE1/ITCH/IVNS1ABP/KDM1A/LIMK1/MAD2L1/MALT1/MAPK9/MARCH7/MAS…	146
GO:0009895	negative regulation of catabolic process	179/6960	288/17913	7.05475e-16	5.86775e-14	3.14433e-14	ADRA1A/AKT1/ALAD/ANGEL2/ANXA2/APOC3/ATP2B4/AXIN2/AZIN1/BAG5/BCL2/BECN1/BMF/BSCL2/CAMLG/CHMP4A/CHMP4B/CIRBP/CLEC16A/CRTC3/CSNK2A1/CTSA/CYP51A1/DAB2IP/DAP/DDIT4/DERL2/DFFA/DHX36/DHX9/DKC1/E2F1/EFNA1/EGFR/EIF4G1/EIF4G2/ELAVL1/EPHA4/ERLEC1/FBP1/FEZ2/FLNA/FMN2/FMR1/FOXK1/FOXK2/FURIN/FYN/GABARAPL2/GIPC1/GSK3A/HDAC4/HFE/HGF/HIPK2/HMGCR/HNRNPA0/HNRNPC/HNRNPD/HNRNPU/HSP90AB1/HTRA2/IGF2BP1/IL10/IL1B/KDM4A/…	179
GO:0006403	RNA localization	138/6960	208/17913	7.06731e-16	5.86775e-14	3.14433e-14	AGFG1/AHCTF1/ALKBH5/ARC/ATM/ATXN2/BICD1/BICD2/CASC3/CCT2/CCT3/CCT4/CCT5/CCT6A/CCT8/CDC40/CKAP5/CPSF2/CPSF3/CPSF4/CPSF6/DCP2/DDX19A/DDX19B/DHX36/DHX38/DHX9/DKC1/EIF4A3/EIF4E/EIF5A/EIF5A2/EIF5AL1/ENY2/EXOSC10/FBL/FLOT1/FMR1/FYTTD1/G3BP2/GLE1/HHEX/HNRNPA1/HNRNPA1L2/HNRNPA2B1/HNRNPA3/HNRNPU/IGF2BP1/IGF2BP2/IGF2BP3/IWS1/KHDRBS1/KHSRP/KIF5C/LRPPRC/MAGOH/MCM3AP/MEX3D/MRPL18/MYO1C/NCBP2/NHP2/NMD3/NOP10/N…	138
GO:0070997	neuron death	208/6960	347/17913	9.18943e-16	7.52929e-14	4.0347e-14	AARS/ABL1/ADARB1/ADNP/AIFM1/AIMP2/AKT1/AKT1S1/AKT2/AMBRA1/AP2B1/APAF1/APOE/APP/ARRB2/ATF2/ATF4/ATM/ATN1/AXL/BACE1/BAG5/BAX/BCL2/BCL2L1/BCL2L11/BHLHB9/BID/BNIP3/BTBD10/BTG2/CAPN2/CASP2/CASP3/CASP8/CASP9/CBL/CCL2/CCL5/CD200R1/CDC34/CDK5R1/CEBPB/CHGA/CHMP4A/CHMP4B/CIT/CLCF1/CLN3/CLU/CNTFR/CORO1A/CPEB4/CREB1/CSF1/CTNNB1/DAXX/DDIT3/DDIT4/DHCR24/DLX1/DNAJC5/EFNB2/EGLN1/EGLN2/EGLN3/EGR1/EIF2S1/EIF4G1/EL…	208
GO:0000082	G1/S transition of mitotic cell cycle	169/6960	269/17913	1.06991e-15	8.65234e-14	4.6365e-14	ACVR1/ACVR1B/ADAM17/ADAMTS1/AKT1/ANKRD17/APEX1/ARID3A/ATM/AURKA/BACH1/BAX/BCAT1/BCL2/BID/BRD4/BRD7/BTG2/CARM1/CASP2/CCL2/CCNB1/CCND1/CCND2/CCNE1/CCNE2/CCNH/CDC25A/CDC34/CDC6/CDC7/CDC73/CDK1/CDK10/CDK2/CDK2AP2/CDK4/CDK6/CDKN1A/CDKN1B/CDKN2A/CDKN2B/CDKN2C/CDKN3/CDT1/CNOT1/CNOT10/CNOT2/CNOT3/CNOT4/CNOT6/CNOT6L/CNOT7/CNOT8/CRLF3/CTDSP1/CTDSP2/CTDSPL/CUL1/CUL2/CUL3/CUL4A/CUL4B/CUL5/DACT1/DBF4/DCUN1D3/…	169
GO:1901653	cellular response to peptide	216/6960	364/17913	1.2125e-15	9.67978e-14	5.18707e-14	ADCY1/ADCY3/ADCY6/ADCY7/ADCY9/ADIPOQ/ADIPOR1/ADRB2/AGT/AGTR1/AGTRAP/AHCYL1/AKR1B1/AKT1/AKT2/AP3S1/APC/APEX1/APP/APPL1/APPL2/ARHGEF2/ARID1B/ATP2B1/ATP6AP1/ATP6V0A2/ATP6V0B/ATP6V0C/ATP6V0D1/ATP6V0E1/ATP6V0E2/ATP6V1A/ATP6V1B2/ATP6V1C1/ATP6V1D/ATP6V1E1/ATP6V1F/ATP6V1G1/ATP6V1H/BACE1/BAIAP2L1/BCL2L11/BCL2L2/CA2/CAV1/CAV2/CCNA2/CCND3/CDC5L/CDC6/CDK4/CFLAR/CHMP5/CPEB2/CPS1/CREB1/CRK/CSK/CYFIP1/DENND4C/E…	216
GO:0035966	response to topologically incorrect protein	120/6960	175/17913	1.29473e-15	1.02054e-13	5.46873e-14	ACADVL/ADD1/ARFGAP1/ASNA1/ASNS/ATF3/ATF4/ATF6/ATF6B/ATP6V0D1/ATXN3/BAG3/BAK1/BAX/BCL2L11/BFAR/CALR/CCL2/CCND1/CHAC1/CLU/COMP/COPS5/CREB3L2/CTDSP2/CTH/CUL3/DAB2IP/DAXX/DDIT3/DERL1/DERL2/DNAJA1/DNAJB1/DNAJB11/DNAJB12/DNAJB2/DNAJB4/DNAJB5/DNAJB9/DNAJC3/EDEM1/EDEM3/EIF2AK2/EIF2AK3/EIF2S1/EP300/ERP44/EXTL2/EXTL3/FAF2/FKBP14/GFPT1/GOSR2/GSK3A/HDGF/HERPUD1/HERPUD2/HSP90AA1/HSP90AB1/HSP90B1/HSPA1A/HSPA4/…	120
GO:0031330	negative regulation of cellular catabolic process	156/6960	244/17913	1.42795e-15	1.11148e-13	5.95607e-14	ADRA1A/AKT1/ALAD/ANGEL2/ANXA2/APOC3/ATP2B4/AXIN2/BAG5/BCL2/BECN1/BMF/CAMLG/CHMP4A/CHMP4B/CIRBP/CLEC16A/CSNK2A1/CTSA/DAB2IP/DAP/DDIT4/DERL2/DFFA/DHX36/DHX9/DKC1/E2F1/EFNA1/EIF4G1/EIF4G2/ELAVL1/EPHA4/ERLEC1/FBP1/FEZ2/FMR1/FOXK1/FOXK2/FURIN/GABARAPL2/GIPC1/GSK3A/HDAC4/HFE/HGF/HIPK2/HNRNPA0/HNRNPC/HNRNPD/HNRNPU/HSP90AB1/HTRA2/IGF2BP1/IL10/KDM4A/LAMP3/LAPTM4B/LARP1/LARS/LEP/LEPR/LRIG2/LRPPRC/MAPK14/MA…	156
GO:0048545	response to steroid hormone	221/6960	375/17913	1.63803e-15	1.25926e-13	6.74797e-14	ABCA2/ABCA3/ABHD2/ACTA1/ADAM9/ADIPOQ/ADM/AGL/AIFM1/AKAP13/ALAD/ANXA1/AR/AREG/ARID1A/ARNTL/ARRB2/ATP1A1/ATP2B1/AXIN1/BCL2/BCL2L11/BMP6/BRCA1/CA2/CAD/CALM3/CALR/CARM1/CASP3/CASP9/CAV1/CBFB/CBX3/CCND1/CCNE1/CDKN1A/CFLAR/CLDN1/CLOCK/CNOT1/CNOT2/COL1A1/CPS1/CRY1/CRY2/CTNNB1/CYBB/CYP7B1/DAB2/DAXX/DDIT4/DDX17/DDX5/DDX54/DNMT3B/DSG2/DUSP1/EDN1/EGFR/EGLN2/EIF4E/EIF4EBP1/ENG/EP300/EPO/ERRFI1/ESR1/ESRRA/FBX…	221
GO:0006979	response to oxidative stress	253/6960	442/17913	1.99028e-15	1.5114e-13	8.09909e-14	ABL1/ADA/ADAM9/ADIPOQ/ADNP2/ADPRHL2/AGAP3/AIFM1/AKT1/ALAD/ALS2/APEX1/APOE/APP/APTX/AREG/ARL6IP5/ARNT/ARNTL/ATF4/ATP2A2/ATP7A/ATRN/AXL/BAG5/BAK1/BCL2/BECN1/BNIP3/BRF2/BTK/C19orf12/CAMKK2/CAPN2/CASP3/CAT/CBX8/CCNA2/CCR7/CCS/CDK1/CDK2/CFLAR/CHD6/CHUK/COL1A1/CPEB2/CRK/CTNNB1/CYBB/CYCS/CYP1B1/DAPK1/DHCR24/DHRS2/DNM2/DUSP1/ECT2/EDN1/EEF2/EGFR/EGLN1/EIF2S1/EPAS1/ERCC6/ETS1/ETV5/EZH2/FANCD2/FBXO7/FBXW7/F…	253
GO:0018105	peptidyl-serine phosphorylation	149/6960	231/17913	2.02294e-15	1.51769e-13	8.13282e-14	AKAP9/AKT1/APP/ARAF/ARRB2/ATM/ATP2B4/AURKA/AURKB/AXIN1/BAG4/BAK1/BAX/BCL2/CAB39/CAMK2D/CAPRIN2/CAV1/CCNB1/CD44/CDK1/CDK2/CDK5R1/CLSPN/CNKSR3/CREBL2/CSNK1A1/CSNK1D/CSNK1E/CSNK1G1/CSNK1G2/CSNK1G3/CSNK2A1/DDIT4/DMD/DOCK7/DYRK1A/EGFR/EIF2AK3/EIF4G1/EPO/ERCC6/FNIP1/FNIP2/GGNBP2/GPD1L/GRK2/GSK3B/HAX1/HGF/HIPK2/HIPK3/HMGA2/HSP90AA1/HSP90AB1/IKBKB/IL6/INPP5F/INPP5K/LATS1/LIF/LMTK2/MAP3K10/MAP3K12/MAP3K13…	149
GO:0030111	regulation of Wnt signaling pathway	204/6960	341/17913	2.32467e-15	1.7233e-13	9.23459e-14	ABL1/ANKRD6/APC/APCDD1/APOE/APP/ARNTL/ATP6AP2/ATP6V0C/AXIN1/AXIN2/BAMBI/BMP2/BTRC/CAPRIN2/CAV1/CBFB/CBY1/CCNY/CDC73/CDH2/CDH3/CDK14/CHD8/COL1A1/CSNK1A1/CSNK1D/CSNK1E/CSNK2A1/CTNNB1/CTNND1/CUL3/CXXC4/CYLD/DAAM2/DAB2/DAB2IP/DACT1/DCDC2/DDIT3/DDX3X/DEPDC1B/DIXDC1/DKK3/DVL1/DVL2/DVL3/EGF/EGFR/EGR1/EMD/ESR1/FAM53B/FGF9/FGFR2/FOLR1/FOXO1/FOXO3/FRZB/FZD1/FZD6/FZD7/G3BP1/GLI3/GNAQ/GRB10/GSK3A/GSK3B/HDAC1…	204
GO:0071383	cellular response to steroid hormone stimulus	155/6960	243/17913	2.37877e-15	1.74266e-13	9.33832e-14	ABHD2/AIFM1/AKAP13/ANXA1/AR/ARID1A/ARNTL/ARRB2/ATP1A1/ATP2B1/AXIN1/BCL2L11/BRCA1/CALR/CARM1/CASP9/CBFB/CBX3/CCNE1/CFLAR/CLOCK/CNOT1/CNOT2/CRY1/CRY2/CTNNB1/CYP7B1/DAB2/DAXX/DDIT4/DDX17/DDX5/DDX54/DNMT3B/EDN1/EGFR/EGLN2/EIF4E/EIF4EBP1/EP300/ERRFI1/ESR1/ESRRA/FBXO32/FHL2/FKBP4/FOXA1/FOXO1/FOXO3/FOXP1/GPAM/GRIP1/GSTP1/HDAC1/HNF4A/HNRNPU/ICAM1/ISL1/JAK2/KANK2/KAT5/KDM3A/KLF9/LATS1/LBH/LEF1/MED1/NCOA1/…	155
GO:0051168	nuclear export	120/6960	176/17913	2.518e-15	1.82321e-13	9.76997e-14	AGFG1/AHCYL1/AKAP13/ALKBH5/ANP32B/ATXN1/BAG3/BARD1/CALR/CASC3/CDC40/CPSF2/CPSF3/CPSF4/CPSF6/CTDSPL2/DDX19B/DHX38/DHX9/DNAJC27/DUSP16/EGR2/EIF4A3/EIF4E/EIF4ENIF1/EIF5A/EMD/ENY2/FYTTD1/GLE1/GSK3B/GTSE1/HHEX/HNRNPA1/HNRNPA2B1/HSPA9/IL1B/IWS1/KHDRBS1/LSG1/LZTS2/MAGOH/MALT1/MCM3AP/MDM2/NCBP2/NMD3/NUP107/NUP133/NUP153/NUP155/NUP160/NUP205/NUP210/NUP35/NUP37/NUP43/NUP50/NUP54/NUP62/NUP98/NXF1/PABPN1/PAR…	120
GO:1902275	regulation of chromatin organization	114/6960	165/17913	2.84029e-15	2.03293e-13	1.08938e-13	AICDA/AKAP8/ASF1A/ATF7IP/ATG5/ATM/ATRX/AUTS2/BCL6/BCOR/BRCA1/BRD4/BRD7/C6orf89/CAMK2D/CCNB1/CHEK1/CTBP1/CTCF/CTNNB1/CTR9/DNMT1/DNMT3B/EED/EID1/FLCN/FMR1/GATA2/GATA3/H2AFY/HMGA1/HNRNPU/IGF2/IL1B/ISL1/IWS1/JARID2/JDP2/KAT2A/KDM1A/KDM3A/KDM4C/KDM5A/LIF/LMNA/MAP1S/MAPK3/MECP2/MIER1/MKI67/MLLT6/MTF2/MTHFR/MYB/NAP1L2/NIPBL/NOS1/NSD1/OGT/OTUB1/PAF1/PAXIP1/PHF1/PHF19/PHF2/PHF8/PPARGC1A/PPHLN1/PRMT6/PYGO2…	114
GO:0032869	cellular response to insulin stimulus	131/6960	197/17913	2.91515e-15	2.0628e-13	1.10539e-13	ADIPOQ/ADIPOR1/AGT/AKT1/AKT2/AP3S1/APC/APPL1/APPL2/ATP2B1/ATP6AP1/ATP6V0A2/ATP6V0B/ATP6V0C/ATP6V0D1/ATP6V0E1/ATP6V0E2/ATP6V1A/ATP6V1B2/ATP6V1C1/ATP6V1D/ATP6V1E1/ATP6V1F/ATP6V1G1/ATP6V1H/BAIAP2L1/CAV2/CCND3/CDK4/CFLAR/CPEB2/CYFIP1/DENND4C/EEF2K/EIF4EBP1/EIF4EBP2/EPRS/ERRFI1/ESRRA/FER/FOXO1/FOXO4/GAB1/GCLC/GKAP1/GNAI2/GOT1/GRB10/GRB2/GSK3A/GSTP1/IDE/IGF1R/IGF2/IGFBP1/IL1B/INHBB/INPP5K/INSR/IRS1/IRS…	131
GO:0001501	skeletal system development	270/6960	479/17913	3.05308e-15	2.13613e-13	1.14468e-13	ABI1/ACAN/ACP2/ACP5/ACVR2A/ACVR2B/ACVRL1/AKAP13/ALX1/ANKH/ANKRD11/ANO6/ANXA2/ARID5B/ASH1L/ASXL1/ATP6AP1/ATP7A/AXIN2/BBX/BMP2/BMP6/BMP8B/BMPR1A/BMPR1B/BMPR2/CARM1/CD44/CHD7/CHI3L1/CHSY1/CMKLR1/COL11A2/COL19A1/COL1A1/COL27A1/COL2A1/COMP/CREB3L2/CSGALNACT1/CSRNP1/CTNNB1/CTSK/CYP26B1/DHRS3/DLG1/DLX1/DLX2/DYM/EBP/EDN1/EFEMP1/EIF2AK3/EIF4A3/ENG/EP300/EPHA2/ESRRA/ETS2/EXT1/EYA1/FAM20C/FAT4/FBN1/FBN2/FBX…	270
GO:0030330	DNA damage response, signal transduction by p53 class mediator	81/6960	106/17913	3.3182e-15	2.29583e-13	1.23026e-13	ACER2/ARID3A/ATM/ATRX/AURKA/BAX/BCL3/BRCA1/BRCA2/BTG2/CARM1/CASP2/CCNB1/CD44/CD74/CDK1/CDK2/CDKN1A/CDKN1B/CNOT1/CNOT10/CNOT2/CNOT3/CNOT4/CNOT6/CNOT6L/CNOT7/CNOT8/DDX5/DYRK1A/DYRK3/E2F1/E2F4/E2F7/E2F8/EEF1E1/EP300/FOXM1/FOXO3/GADD45A/GTSE1/HIC1/HIPK2/KAT5/KDM1A/MARCH7/MDM2/MDM4/MIF/NBN/NDRG1/PAXIP1/PCNA/PLAGL1/PLK2/PMAIP1/PML/PPM1D/PRMT1/PSMD10/PTTG1IP/RBL2/RPS27L/RPS6KA6/SESN2/SIRT1/SMYD2/SOX4/SP…	81
GO:0061458	reproductive system development	246/6960	429/17913	3.68097e-15	2.51883e-13	1.34976e-13	ACVR2A/ADA/ADAM19/ADAMTS1/ADM/AKT1/ALOX15B/AR/ARID1A/ARID4A/ARID4B/ARID5B/ARNT/ARRB2/ASB1/ASH1L/ATM/ATRX/AXL/BAK1/BASP1/BAX/BCL2/BCL2L1/BCL2L11/BCL2L2/BIRC2/BIRC6/BMP6/BMPR1B/BMPR2/BPTF/BRCA2/BSG/CASP2/CASP3/CASP8/CBL/CCND1/CCNF/CDKN1B/CEBPA/CEBPB/CHD7/CITED2/CRKL/CSDE1/CTNNA1/CTNNB1/CTSB/CYP19A1/CYP7B1/DAZAP1/DHCR24/DLG1/DMRT1/DNAJB6/DNAJC19/E2F7/E2F8/EGFR/EGLN1/EIF2S2/EPAS1/EPOR/EREG/ESR1/FANCA…	246
GO:0034599	cellular response to oxidative stress	181/6960	296/17913	4.72079e-15	3.17773e-13	1.70284e-13	ABL1/ADNP2/ADPRHL2/AGAP3/AIFM1/AKT1/APEX1/ARL6IP5/ARNT/ARNTL/ATF4/ATP2A2/ATP7A/AXL/BAG5/BCL2/BECN1/BNIP3/BRF2/BTK/CAMKK2/CAT/CBX8/CCNA2/CCS/CDK1/CDK2/CFLAR/CHD6/CHUK/CPEB2/CRK/CTNNB1/CYBB/CYCS/CYP1B1/DAPK1/DHRS2/DNM2/ECT2/EGFR/EIF2S1/EPAS1/ETS1/ETV5/EZH2/FANCD2/FBXO7/FBXW7/FER/FOS/FOXO1/FOXO3/FUT8/FXN/FYN/FZD1/G6PD/GCH1/GPR37/GPX1/GPX7/GPX8/GSR/GSTP1/HDAC2/HGF/HIF1A/HNRNPD/HSPA1A/HSPA1B/HTRA2/IL1…	181
GO:0044843	cell cycle G1/S phase transition	177/6960	288/17913	4.79154e-15	3.17773e-13	1.70284e-13	ACVR1/ACVR1B/ADAM17/ADAMTS1/AKT1/ANKRD17/APEX1/ARID3A/ATM/ATP2B4/AURKA/BACH1/BAX/BCAT1/BCL2/BID/BRD4/BRD7/BTG2/CARM1/CASP2/CCL2/CCNA2/CCNB1/CCND1/CCND2/CCNE1/CCNE2/CCNH/CDC25A/CDC34/CDC6/CDC7/CDC73/CDK1/CDK10/CDK2/CDK2AP2/CDK4/CDK6/CDKN1A/CDKN1B/CDKN2A/CDKN2B/CDKN2C/CDKN3/CDT1/CNOT1/CNOT10/CNOT2/CNOT3/CNOT4/CNOT6/CNOT6L/CNOT7/CNOT8/CRLF3/CTDSP1/CTDSP2/CTDSPL/CUL1/CUL2/CUL3/CUL4A/CUL4B/CUL5/DACT1/…	177
GO:0031098	stress-activated protein kinase signaling cascade	172/6960	278/17913	4.79696e-15	3.17773e-13	1.70284e-13	ADORA2B/AGT/AIDA/AKR1B1/AKT1/APP/ARL6IP5/AXIN1/BMP2/BTRC/CCDC88C/CCM2/CCR7/CHUK/COPS5/CRKL/CUL1/CYLD/DAB2IP/DACT1/DAXX/DBNL/DLG1/DNAJA1/DUSP1/DUSP10/DUSP3/DVL2/DVL3/EDA2R/EDN1/EGFR/EIF2AK2/EPHA4/ERCC6/EZR/F2RL1/FAS/FBXW11/FKTN/FLT4/FOXM1/FOXO1/FZD4/FZD5/FZD7/FZD8/GADD45A/GADD45B/GDF6/GSTP1/HAND2/HDAC3/HGF/HIPK2/HIPK3/HMGB1/HMGCR/HRAS/IGBP1/IGF1R/IKBKB/IL1B/IRAK1/IRAK2/ITCH/KARS/LEP/LYN/MAGI3/MAP2…	172
GO:0034504	protein localization to nucleus	144/6960	223/17913	5.20652e-15	3.41273e-13	1.82877e-13	AGT/AKT1/APPL1/APPL2/ARL2/ARL2BP/ARNTL/BAG3/BARD1/BCL3/BYSL/CALR/CARD10/CBLB/CCT2/CCT3/CCT4/CCT5/CCT6A/CCT8/CD2AP/CDH1/CDK1/CDKN1A/CHCHD10/COL1A1/DKC1/DNAJB6/DVL1/ECT2/EIF2AK3/FGF9/FLCN/FLNA/FYN/GBP2/GLI3/GLUL/GSK3B/GTSE1/HDAC3/HHEX/HNRNPU/IPO11/IPO5/IPO9/KPNA2/KPNA3/KPNA4/KPNB1/LEP/LIF/LMNA/LZTS2/MAPK1/MAPK14/MAVS/MBTPS1/MDFIC/MDM2/MED1/MFHAS1/MORC3/NF1/NF2/NFKBIA/NMD3/NOLC1/NR5A1/NUP54/NUP62/OS…	144
GO:0043543	protein acylation	149/6960	233/17913	6.00342e-15	3.89409e-13	2.08672e-13	ACTL6A/ARNTL/ATF2/ATG5/AUTS2/BAZ1A/BEND3/BRCA1/BRCA2/BRD1/BRD7/BRD8/BRPF1/BRPF3/CDYL/CHD5/CHEK1/CLOCK/CPA4/CREBBP/CRTC2/CTBP1/CTCF/DLD/DLST/DPF2/DR1/DSCC1/EID1/EP300/EP400/EPC2/ESCO1/ESCO2/FAM161A/FLCN/FOXO1/GATA2/GATA3/GLUL/GOLGA7/GSK3B/GTF2B/GTF3C4/HAT1/HCFC1/HDAC2/HINT2/IL1B/ING3/ING5/IRF4/ISL1/IWS1/KAT2A/KAT2B/KAT5/KLF15/LDB1/LEF1/LIF/MAP3K7/MAPK3/MBIP/MCM3AP/MDH2/MEAF6/MECP2/MORF4L1/MSL1/MSL…	149
GO:0022411	cellular component disassembly	275/6960	492/17913	6.93858e-15	4.45428e-13	2.3869e-13	ACIN1/ACVR1C/ADAM10/ADAMTS5/ADD1/ADRB2/AIFM1/AMBRA1/APAF1/APC/ARHGEF2/ARID1A/ARID2/ASPH/AURKAIP1/AXIN1/BAX/BECN1/BLCAP/BNIP3/BNIP3L/BSG/CALCOCO2/CAMKK2/CAPN1/CAPN2/CAPNS1/CASP3/CAV1/CCNB1/CD44/CDC37/CDK1/CECR2/CFL1/CFL2/CHCHD1/CHCHD10/CHMP1B/CHMP2A/CHMP2B/CHMP5/CHMP7/CISD2/CKAP2/CKAP5/CLASP1/CLASP2/CLEC16A/CLN3/CSNK1A1/CTNNB1/CTSG/CTSK/CTSL/CTSS/CTTN/DAP3/DDIT4/DENR/DFFA/DNM1L/DSTN/DUSP3/DVL1/DVL…	275
GO:0044839	cell cycle G2/M phase transition	161/6960	257/17913	7.35786e-15	4.67524e-13	2.50531e-13	ABCB1/ACTR1A/AKAP8/AKAP9/APP/ARPP19/ATAD5/ATF5/ATM/AURKA/AURKB/BACH1/BRCA1/BRD4/BTRC/CALM2/CALM3/CCNA2/CCNB1/CCND1/CCNH/CCNY/CDC25A/CDC25B/CDC7/CDK1/CDK14/CDK2/CDK4/CDKN1A/CDKN2B/CENPF/CEP135/CEP164/CEP192/CEP57/CEP70/CEP76/CHEK1/CHMP4C/CIT/CKAP5/CLASP1/CLSPN/CSNK1D/CSNK1E/CUL1/DBF4B/DCTN3/DNM2/DONSON/DTL/DYNLL1/DYRK3/ENSA/FBXO5/FBXW11/FGFR1OP/FHL1/FOXM1/FOXN3/FOXO4/FZR1/GTSE1/H2AFY/HAUS1/HAUS2/H…	161
GO:0048511	rhythmic process	176/6960	287/17913	7.67866e-15	4.8298e-13	2.58813e-13	ADA/ADAMTS1/ADCY1/ADIPOQ/ADNP/AHR/ARNTL/ARRB2/ATF4/ATF5/AXL/BHLHE40/BHLHE41/BMPR1B/BTBD9/BTRC/CASP2/CASP3/CBX3/CDK1/CDK4/CDK5R1/CLOCK/CPT1A/CREB1/CREBBP/CREM/CRTC1/CRY1/CRY2/CSNK1D/CSNK1E/CSNK2A1/CUL4A/DDB1/DDX5/DHX9/DNM1L/DTL/DYRK1A/EGFR/EGR1/EGR2/ENOX2/EP300/EREG/ESR1/ETS1/EZH2/F7/FBXL3/FBXW11/FBXW7/FOXO3/FZD4/GFPT1/GNA11/GNAQ/GPR176/GSK3B/HAS2/HDAC1/HDAC2/HDAC3/HEBP1/HNF4A/HNRNPD/HNRNPR/HNRNPU…	176
GO:0019080	viral gene expression	127/6960	191/17913	7.7883e-15	4.84977e-13	2.59883e-13	CCL5/CCNT1/CCNT2/CHD1/DENR/DHX9/EIF2AK4/EIF3A/EIF3B/EIF3D/EIF3G/EIF3L/EP300/FURIN/GTF2B/GTF2F1/GTF2F2/HDAC1/HMGA2/INPP5K/JUN/LEF1/MCTS1/MDFIC/MON1B/NUCKS1/NUP107/NUP133/NUP153/NUP155/NUP160/NUP205/NUP210/NUP35/NUP37/NUP43/NUP50/NUP54/NUP62/NUP98/PCBP2/POLR2A/POLR2B/POLR2C/POLR2D/POLR2F/POLR2G/POLR2H/POLR2K/POM121/POM121C/PTBP1/RAE1/RANBP2/REST/RPL10/RPL11/RPL12/RPL13/RPL13A/RPL14/RPL15/RPL17/RPL1…	127
GO:0006986	response to unfolded protein	111/6960	161/17913	8.31406e-15	5.12591e-13	2.7468e-13	ACADVL/ADD1/ARFGAP1/ASNA1/ASNS/ATF3/ATF4/ATF6/ATF6B/ATP6V0D1/BAG3/BAK1/BAX/BCL2L11/BFAR/CALR/CCL2/CCND1/CHAC1/COMP/COPS5/CREB3L2/CTDSP2/CTH/DAB2IP/DAXX/DDIT3/DERL1/DERL2/DNAJA1/DNAJB1/DNAJB11/DNAJB2/DNAJB4/DNAJB5/DNAJB9/DNAJC3/EDEM1/EDEM3/EIF2AK2/EIF2AK3/EIF2S1/EP300/ERP44/EXTL2/EXTL3/FAF2/FKBP14/GFPT1/GOSR2/GSK3A/HDGF/HERPUD1/HERPUD2/HSP90AA1/HSP90AB1/HSP90B1/HSPA1A/HSPA4/HSPA4L/HSPA5/HSPA8/HSPD…	111
GO:0071902	positive regulation of protein serine/threonine kinase activity	193/6960	322/17913	1.0141e-14	6.19098e-13	3.31754e-13	ACSL1/ADAM17/ADAM9/ADIPOQ/ADORA2B/ADRA2B/ADRB2/AKAP13/AKT1/ALS2/ATP2B4/BMP2/CAB39/CALM1/CALM2/CALM3/CCNB1/CCND1/CCND2/CCND3/CCNK/CCNT1/CCNT2/CCNY/CD24/CD40/CD74/CD81/CDC6/CDK1/CDK5R1/CDKN1B/CKS1B/CKS2/CRK/CRKL/CSK/CXCR4/DAB2IP/DAXX/DAZAP2/DBF4/DBF4B/DBNL/DDX3X/DUSP5/DUSP7/DVL2/DVL3/EDN1/EGF/EGFR/EIF2AK2/ELANE/EPHA4/ERBB2/ERCC6/ERP29/ETAA1/EZH2/F2R/FGF2/FGFR1/FLT1/FRS2/FZD4/FZD5/FZD8/GADD45A/GADD4…	193
GO:0045931	positive regulation of mitotic cell cycle	107/6960	154/17913	1.10323e-14	6.66972e-13	3.57408e-13	ABL1/ADAM17/ADAMTS1/AKT1/ANKRD17/APEX1/APP/ASNS/AURKA/BECN1/BRCA2/BRD4/CCNB1/CCND1/CCND2/CCNE1/CD28/CDC25B/CDC6/CDC7/CDCA5/CDK1/CDK10/CDK4/CDT1/CUL3/CUL4A/CUL4B/DBF4B/DDX3X/DLGAP5/DMRT1/DTL/DUSP3/DYNC1LI1/DYNLT3/EDN1/EGF/EGFR/EIF4E/EIF4EBP1/EIF4G1/EREG/ESPL1/FBXO5/FGFR1/FOXA1/H2AFY/HES1/HNRNPU/HSPA2/HYAL1/IGF1/IGF2/IL1A/IL1B/INSR/KIF20B/LGMN/LRP5/LSM11/MAD2L1/MDM2/MECP2/MEIS2/MEPCE/MTBP/NSFL1C/NU…	107
GO:0048608	reproductive structure development	243/6960	426/17913	1.23164e-14	7.37445e-13	3.95173e-13	ACVR2A/ADA/ADAM19/ADAMTS1/ADM/AKT1/ALOX15B/AR/ARID1A/ARID4A/ARID4B/ARID5B/ARNT/ARRB2/ASB1/ASH1L/ATM/ATRX/AXL/BAK1/BASP1/BAX/BCL2/BCL2L1/BCL2L11/BCL2L2/BIRC2/BIRC6/BMP6/BMPR1B/BMPR2/BPTF/BRCA2/BSG/CASP2/CASP3/CASP8/CBL/CCND1/CCNF/CDKN1B/CEBPA/CEBPB/CHD7/CITED2/CRKL/CSDE1/CTNNA1/CTNNB1/CTSB/CYP19A1/CYP7B1/DAZAP1/DHCR24/DLG1/DMRT1/DNAJB6/DNAJC19/E2F7/E2F8/EGFR/EGLN1/EIF2S2/EPAS1/EPOR/EREG/ESR1/FANCA…	243
GO:0006997	nucleus organization	87/6960	118/17913	1.29633e-14	7.68787e-13	4.11967e-13	AGFG1/AHCTF1/ANKLE2/ATXN7/BANF1/CCNB1/CDK1/CHD5/CHMP1B/CHMP2A/CHMP2B/CHMP4A/CHMP4B/CHMP4C/CHMP5/CHMP6/CHMP7/DYRK3/EMD/EMG1/ETS1/FAM118B/GOLM1/H3F3B/HABP4/HIPK2/HMGB2/KDM3A/LEMD2/LMNA/LPIN1/NDEL1/NEK6/NEK9/NFE2L1/NOLC1/NUMA1/NUP107/NUP133/NUP153/NUP155/NUP205/NUP98/PAFAH1B1/PARP11/PITPNB/PLK1/PML/POLR1B/PPP2CA/PPP2R1A/PPP2R2A/PRKCA/PRKCB/PSME4/REEP3/REEP4/RNF8/RPS19/RRN3/RTN4/SEH1L/SERBP1/SF1/SPAS…	87
GO:0007093	mitotic cell cycle checkpoint	103/6960	147/17913	1.43172e-14	8.41066e-13	4.50699e-13	APC/ARID3A/ATF2/ATM/AURKA/AURKB/BAX/BCL2L1/BRCA1/BTG2/BUB1/BUB1B/CARM1/CASP2/CCNB1/CCND1/CDK1/CDK2/CDKN1A/CDKN1B/CDKN2B/CDT1/CENPF/CHFR/CHMP4C/CLSPN/CNOT1/CNOT10/CNOT2/CNOT3/CNOT4/CNOT6/CNOT6L/CNOT7/CNOT8/DCLRE1B/DLG1/DONSON/DUSP1/DYNC1LI1/E2F1/E2F4/E2F7/E2F8/EP300/FBXO31/FOXN3/FOXO4/GADD45A/GIGYF2/GTSE1/HMGA2/HRAS/IK/KNTC1/MAD2L1/MAD2L1BP/MDC1/MDM2/MDM4/NAE1/NBN/PCID2/PCNA/PLAGL1/PLK1/PLK2/PML/P…	103
GO:0006605	protein targeting	213/6960	364/17913	1.50504e-14	8.70688e-13	4.66573e-13	ACAA1/ACOT8/ACOX1/ACOX3/AGK/AGPS/AKAP12/AKAP5/AKT2/AMACR/AP1S3/AP3B1/AP3M1/AP4E1/AP4S1/ARIH2/ARL6/ATG3/BAG3/BAG4/BAP1/BID/BNIP3L/CAT/CDC37/CDK5R1/CHM/CHMP4A/CHMP4B/CLU/CROT/DECR2/DNAJC19/ECH1/ERBB2/FBXO7/FBXW7/FUT10/FYN/FZD5/GABARAP/GCC2/GDAP1/GDI1/GIPC1/GNPAT/GNPTAB/GSK3A/HAX1/HGS/HPS4/HRAS/HSD17B4/HSP90AA1/HSPA4/HSPA5/HSPA8/HTRA2/HUWE1/ICMT/IDE/IDH1/INPP5K/ITGAM/ITGB2/KIF13B/LAMP2/LARS/LEPROT/L…	213
GO:2001234	negative regulation of apoptotic signaling pathway	143/6960	223/17913	1.51011e-14	8.70688e-13	4.66573e-13	ACAA2/ACVR1/AKT1/AR/ARHGEF2/ARRB2/ATAD5/BAG5/BAX/BCL2/BCL2L1/BCL2L12/BDNF/BID/BIRC6/BRCA1/CASP8/CD44/CD74/CFLAR/CLU/COL2A1/CSNK2A1/CTH/CTNNA1/CTNNB1/CTTN/DDX3X/DNAJA1/ENO1/EPO/FADD/FAS/FASLG/FIGNL1/FXN/FYN/GATA1/GCLC/GCLM/GNAI2/GNAI3/GPX1/GSTP1/HDAC1/HERPUD1/HGF/HIF1A/HIGD1A/HMGB2/HSPA1A/HSPA1B/HTRA2/HTT/HYOU1/ICAM1/IFI6/IGF1/IL1A/IL1B/IL7/ITGA6/ITGAV/ITPRIP/IVNS1ABP/KDM1A/LMNA/MAPK8IP2/MARCH7/MA…	143
GO:0010639	negative regulation of organelle organization	207/6960	352/17913	1.75648e-14	1.00345e-12	5.37714e-13	ACAA2/ADD1/AICDA/AKT1/ANKRD27/APC/ARFGEF1/ARHGEF2/ARRB2/ASF1A/ATG5/ATM/ATRX/AURKAIP1/AURKB/BAG3/BAG4/BCL2L1/BCOR/BECN1/BNIP3/BRCA1/CCNB1/CCNF/CDK10/CDT1/CENPF/CEP97/CHEK1/CHMP2A/CHMP4A/CHMP4B/CKAP2/CLASP1/CLASP2/CLEC16A/CLU/CORO1A/CORO1B/CORO2B/CTBP1/CTNNA2/DCP2/DLC1/DMRT1/DNM1L/DNM2/DNMT1/DNMT3B/DUSP1/DYNC1LI1/DYRK1A/EPS8/ERCC4/ESPL1/EVI5L/EXOSC10/FBXO5/FEZ2/FGF13/FKBP4/FLCN/FXN/GNL3L/GPX1/H2AFY…	207
GO:0051099	positive regulation of binding	121/6960	181/17913	1.84136e-14	1.04238e-12	5.58574e-13	ABL1/ADD1/AKTIP/ANXA2/APOE/APP/ARF6/B2M/BAMBI/BDNF/BMP2/CALM2/CALM3/CAPRIN2/CAV1/CDCA5/CDT1/CEBPG/CTBP2/CTNNB1/DACT1/DERL1/DHX9/DPH3/EGF/EIF2S1/EIF3D/EIF4G1/EP300/EPB41/EPB41L5/EPHA4/FKBP1A/FLOT1/FMR1/FOXC1/GATA3/GMNN/GNL3L/GPSM1/GSK3B/GTF2B/H1F0/HAND2/HERPUD1/HES1/HFE/HIPK2/HMBOX1/HMGA2/HMGB1/HMGB2/HOXA3/HSP90AB1/IGF1/IRF4/ISL1/ITGA2/JAK2/KDM1A/KLF4/LARP6/MAPRE1/MAPRE3/MARK3/MBD2/MEF2C/MET/MMP9/…	121
GO:0042770	signal transduction in response to DNA damage	94/6960	131/17913	1.91739e-14	1.07564e-12	5.76398e-13	ABL1/ACER2/ARID3A/ATAD5/ATM/ATRX/AURKA/BAX/BCL3/BID/BRCA1/BRCA2/BTG2/CARM1/CASP2/CASP9/CCNB1/CD44/CD74/CDC5L/CDK1/CDK2/CDKN1A/CDKN1B/CHEK1/CNOT1/CNOT10/CNOT2/CNOT3/CNOT4/CNOT6/CNOT6L/CNOT7/CNOT8/DDX5/DTL/DYRK1A/DYRK3/E2F1/E2F4/E2F7/E2F8/EEF1E1/EP300/FOXM1/FOXO3/FZR1/GADD45A/GRB2/GTSE1/HIC1/HIPK2/KAT5/KDM1A/MAPK14/MARCH7/MDM2/MDM4/MIF/NBN/NDRG1/PAXIP1/PCNA/PLAGL1/PLK1/PLK2/PMAIP1/PML/PPM1D/PRKDC/P…	94
GO:0051403	stress-activated MAPK cascade	167/6960	271/17913	2.00493e-14	1.11471e-12	5.97335e-13	ADORA2B/AGT/AIDA/AKT1/APP/ARL6IP5/AXIN1/BMP2/BTRC/CCM2/CCR7/CHUK/COPS5/CRKL/CUL1/CYLD/DAB2IP/DACT1/DAXX/DBNL/DLG1/DNAJA1/DUSP1/DUSP10/DUSP3/DVL2/DVL3/EDA2R/EDN1/EGFR/EIF2AK2/EPHA4/ERCC6/EZR/F2RL1/FAS/FBXW11/FKTN/FLT4/FOXM1/FOXO1/FZD4/FZD5/FZD7/FZD8/GADD45A/GADD45B/GDF6/GSTP1/HAND2/HDAC3/HGF/HIPK2/HIPK3/HMGB1/HMGCR/HRAS/IGBP1/IGF1R/IKBKB/IL1B/IRAK1/IRAK2/ITCH/KARS/LEP/MAGI3/MAP2K1/MAP2K3/MAP2K4/MA…	167
GO:0000086	G2/M transition of mitotic cell cycle	150/6960	238/17913	2.9442e-14	1.62244e-12	8.6941e-13	ABCB1/ACTR1A/AKAP9/APP/ARPP19/ATM/AURKA/AURKB/BACH1/BRCA1/BRD4/BTRC/CALM2/CALM3/CCNA2/CCNB1/CCND1/CCNH/CCNY/CDC25A/CDC25B/CDC7/CDK1/CDK14/CDK2/CDK4/CDKN1A/CDKN2B/CENPF/CEP135/CEP164/CEP192/CEP57/CEP70/CEP76/CHMP4C/CIT/CKAP5/CLASP1/CLSPN/CSNK1D/CSNK1E/CUL1/DBF4B/DCTN3/DNM2/DONSON/DTL/DYNLL1/ENSA/FBXO5/FBXW11/FGFR1OP/FHL1/FOXM1/FOXN3/FOXO4/HAUS1/HAUS2/HAUS3/HAUS4/HAUS5/HAUS6/HAUS8/HMGA2/HMMR/HSP90A…	150
GO:0051348	negative regulation of transferase activity	167/6960	272/17913	3.21315e-14	1.74163e-12	9.33281e-13	ABL1/ADAR/ADARB1/ADIPOQ/AIDA/AKT1/AKT1S1/APC/APOE/BAG2/BAG5/CAMK2N1/CAMK2N2/CASP3/CAV1/CDK5RAP1/CDKN1A/CDKN1B/CDKN2A/CDKN2B/CDKN2C/CEBPA/CHMP6/CHORDC1/CORO1C/COX11/CSK/DAB2IP/DBNDD2/DNAJA1/DNAJC3/DUSP1/DUSP10/DUSP14/DUSP16/DUSP18/DUSP22/DUSP3/DUSP4/DUSP7/DUSP8/DVL1/EIF4A2/ERRFI1/FBXO5/FBXO7/FGFR1OP/GADD45A/GADD45B/GGNBP2/GMFB/GNAQ/GPRC5A/GSK3A/GSK3B/GSTP1/H2AFY/HEG1/HEXIM1/HHEX/HIPK3/HMGCR/HNRNPU…	167
GO:0006260	DNA replication	161/6960	260/17913	3.21643e-14	1.74163e-12	9.33281e-13	ACVRL1/AICDA/ANKRD17/ATAD5/ATF1/ATM/ATRX/BARD1/BAZ1A/BCL6/BRCA1/BRCA2/CACYBP/CCDC88A/CCNA2/CCNE1/CCNE2/CDC34/CDC6/CDC7/CDK1/CDK2/CDK2AP1/CDT1/CHAF1A/CHEK1/CLSPN/DACH1/DBF4/DBF4B/DHX9/DNA2/DNAJA3/DNAJC2/DONSON/DSCC1/DTL/DUT/E2F7/E2F8/EGFR/EREG/ESCO1/ESCO2/ETAA1/EXO1/FAF1/FAM111A/FANCM/FBXO5/FBXW7/FEN1/FGFR1/GINS1/GINS3/GLI2/GMNN/GTPBP4/HELB/HMGA1/HRAS/ID3/ING5/INO80/JUN/KAT5/LIG4/MAP2K4/MCM2/MCM3/…	161
GO:0043401	steroid hormone mediated signaling pathway	120/6960	181/17913	5.8815e-14	3.15725e-12	1.69187e-12	ABHD2/AKAP13/AR/ARID1A/ARNTL/ARRB2/AXIN1/BRCA1/CALR/CARM1/CBFB/CCNE1/CLOCK/CNOT1/CNOT2/CRY1/CRY2/CTNNB1/CYP7B1/DAB2/DAXX/DDX17/DDX5/DDX54/EGLN2/EP300/ESR1/ESRRA/FHL2/FKBP4/FOXA1/FOXP1/GPAM/GRIP1/HDAC1/HNF4A/ISL1/JAK2/KANK2/KAT5/KDM3A/LATS1/LBH/LEF1/MED1/NCOA1/NCOA3/NCOA4/NCOA6/NCOR1/NCOR2/NEDD4/NR1D1/NR1D2/NR1H2/NR2C1/NR2C2/NR2F2/NR2F6/NR3C1/NR3C2/NR4A1/NR4A2/NR4A3/NR5A1/NR6A1/NRIP1/PAK1/PAQR7/PA…	120
GO:0062012	regulation of small molecule metabolic process	247/6960	439/17913	6.2104e-14	3.30531e-12	1.77121e-12	ACACA/ACADVL/ADIPOQ/ADIPOR1/ADIPOR2/ADM/ADORA2B/AKT1/AKT2/AP2A1/APOC3/APOE/APPL2/ARNT/ARPP19/ARV1/ATP2B4/ATP7A/AZIN1/BEND3/BMP2/BMP6/BRCA1/CAV1/CCNB1/CDK1/CLK2/CLTC/COMT/COX11/CPT1A/CRY1/CYP51A1/CYP7A1/DDB1/DDIT4/DKK3/DNAJC30/DNM1L/DYRK2/EGF/EGR1/EIF6/ELOVL5/ELOVL6/ENO1/EP300/ERLIN1/ERLIN2/FAM3C/FASN/FBP1/FDFT1/FLCN/FOXK1/FOXK2/FOXO1/GGPS1/GPAM/GSK3A/GSK3B/HAS2/HDAC4/HIF1A/HMGCR/HMGCS1/IDI1/IGF1/…	247
GO:2000027	regulation of animal organ morphogenesis	155/6960	250/17913	8.30918e-14	4.38485e-12	2.3497e-12	ABL1/ACVR1/AGT/AHI1/ANKRD6/AP2A1/AP2A2/AP2B1/AP2M1/AR/ARRB2/ASPN/BASP1/BAX/BCL2/BCOR/BMP2/BMPR1A/BMPR2/BTBD7/CARM1/CDC42/CELSR1/CELSR2/CELSR3/CFLAR/CITED2/CLTC/CSF1/CTNNB1/DAAM1/DAB2/DACT1/DVL1/DVL2/DVL3/EDN1/ENG/ESR1/ETV5/EYA1/FBXW7/FGFR1/FGFR2/FOXC1/FOXP2/FRS2/FZD1/FZD3/FZD4/FZD5/FZD6/FZD7/GATA3/HAND2/HES1/HGF/HOXA11/HOXB7/HOXC11/HOXD13/ISL1/JAG1/LGR4/LIF/MDK/MED1/MLLT3/MYC/NFIB/NOG/NOTCH1/NPHP…	155
GO:0000075	cell cycle checkpoint	128/6960	197/17913	8.51192e-14	4.41698e-12	2.36691e-12	APC/ARID3A/ATF2/ATM/AURKA/AURKB/BAX/BCL2L1/BRCA1/BTG2/BUB1/BUB1B/CARM1/CASP2/CCNB1/CCND1/CDC5L/CDC6/CDK1/CDK2/CDKN1A/CDKN1B/CDKN2B/CDT1/CENPF/CHEK1/CHFR/CHMP4C/CLOCK/CLSPN/CNOT1/CNOT10/CNOT2/CNOT3/CNOT4/CNOT6/CNOT6L/CNOT7/CNOT8/CRY1/CUL4A/DCLRE1B/DLG1/DNA2/DONSON/DTL/DUSP1/DYNC1LI1/E2F1/E2F4/E2F7/E2F8/EIF2AK4/EP300/ETAA1/FBXO31/FEM1B/FOXN3/FOXO4/FZR1/GADD45A/GIGYF2/GTSE1/H2AFX/HMGA2/HRAS/IK/KNTC1…	128
GO:0000956	nuclear-transcribed mRNA catabolic process	128/6960	197/17913	8.51192e-14	4.41698e-12	2.36691e-12	ATM/BTG2/CASC3/CNOT1/CNOT10/CNOT2/CNOT3/CNOT4/CNOT6/CNOT6L/CNOT7/CNOT8/CPEB3/CSDE1/DCP1A/DCP2/DDX5/DDX6/DHX36/DIS3/DIS3L2/EDC3/EIF4A3/EIF4G1/ETF1/EXOSC1/EXOSC10/EXOSC2/EXOSC3/EXOSC5/EXOSC7/EXOSC8/EXOSC9/GSPT1/GSPT2/HBS1L/LSM1/LSM2/LSM3/LSM4/LSM5/LSM6/MAGOH/MLH1/MTPAP/NANOS1/NCBP2/PABPC1/PAN2/PAN3/PATL1/PDE12/PELO/PNRC2/PPP2CA/PPP2R1A/PPP2R2A/RC3H1/RNPS1/RPL10/RPL11/RPL12/RPL13/RPL13A/RPL14/RPL15/…	128
GO:0000375	RNA splicing, via transesterification reactions	203/6960	348/17913	9.62777e-14	4.93277e-12	2.64331e-12	AQR/BCAS2/BUD13/C1QBP/CASC3/CCAR1/CD2BP2/CDC40/CDC5L/CDK13/CELF1/CELF2/CHERP/CLNS1A/CLP1/CPSF2/CPSF3/CPSF4/CPSF7/CSTF1/CSTF2/CSTF2T/CSTF3/CWC15/CWC22/CWC25/CWC27/DBR1/DDX1/DDX17/DDX23/DDX42/DDX46/DDX5/DHX15/DHX38/DHX9/DNAJC8/DYRK1A/EFTUD2/EIF4A3/ELAVL1/ELAVL2/FAM172A/FMR1/FUS/GEMIN4/GEMIN5/GEMIN6/GEMIN8/GTF2F1/GTF2F2/HNRNPA0/HNRNPA1/HNRNPA2B1/HNRNPA3/HNRNPC/HNRNPD/HNRNPF/HNRNPH1/HNRNPH2/HNRNPH3/H…	203
GO:0060562	epithelial tube morphogenesis	186/6960	313/17913	9.66434e-14	4.93277e-12	2.64331e-12	ABL1/ACVR1/ACVRL1/ADM/AGT/AHI1/ALOX12/ALX1/APAF1/AR/AREG/ARID1A/ARL13B/BCL10/BCL2/BMP2/BTRC/CCM2/CELSR1/CFL1/CLIC4/COL4A1/CSF1/CSNK2B/CTNNB1/CXCL10/CXCR4/DAG1/DLC1/DLG1/DLG5/DLL1/DVL2/EDN1/EDNRA/EFNB2/EGF/ENG/EPHA2/EPHA4/EPHA7/ESR1/ETV5/EYA1/FAT4/FGF2/FGFR2/FOLR1/FOXA1/FOXD1/FOXF1/FOXP1/FZD1/FZD3/FZD6/GATA3/GJA1/GLI2/GLI3/GNA13/HAND1/HAND2/HES1/HHIP/HIF1A/HOXA11/HOXA5/HOXB7/HOXD11/IFT52/IFT57/IRX…	186
GO:2000058	regulation of ubiquitin-dependent protein catabolic process	96/6960	137/17913	1.11413e-13	5.64042e-12	3.02251e-12	AKT1/ARAF/AURKA/AXIN1/BAG5/CAMLG/CAV1/CEBPA/CHFR/CLEC16A/CLU/CSNK1A1/CSNK1D/CSNK1E/CSNK2A1/DAB2/DET1/DNAJB2/DVL1/EGF/FAM122A/FBXO22/FBXW7/FOXF2/GCLC/GIPC1/GNA12/GSK3A/GSK3B/HERPUD1/HFE/HIPK2/HSP90AB1/HSPA1A/KEAP1/LATS1/MAGEF1/MAPK9/MDM2/MTM1/N4BP1/NFE2L2/NUB1/OGT/PARK7/PBK/PDCL3/PIAS1/PLK1/PLK2/PML/PRICKLE1/PSEN1/PSMD10/PTEN/PTK2/RAD23A/RAD23B/RBX1/RCHY1/RNF139/RPL11/RPL23/RPL5/RPS7/RYBP/SDCBP/SE…	96
GO:0048524	positive regulation of viral process	77/6960	103/17913	1.23869e-13	6.22041e-12	3.33331e-12	ADAR/ADARB1/APOE/CAV2/CCL5/CCNT1/CD28/CD74/CFL1/CHD1/CHMP2A/CHMP2B/CHMP4B/CHMP4C/CNOT7/DDB1/DDX3X/DHX9/EP300/FMR1/GTF2B/GTF2F1/GTF2F2/HSPA8/JUN/KPNA2/KPNA6/LARP1/LEF1/LGALS1/MDFIC/NUCKS1/P4HB/PABPC1/PC/PDE12/PKN2/POLR2A/POLR2B/POLR2C/POLR2D/POLR2F/POLR2G/POLR2H/POLR2K/PPIA/PPIB/PPIE/PPIH/RAB7A/RAD23A/RRP1B/RSF1/SMARCA4/SMC3/SP1/SRPK1/SRPK2/STAU1/STOM/SUPT4H1/SUPT5H/TAF11/TARBP2/TBC1D20/TFAP4/TOP2…	77
GO:2001252	positive regulation of chromosome organization	113/6960	169/17913	1.31326e-13	6.54212e-12	3.5057e-12	AKAP8/ATF7IP/ATM/ATRX/AURKB/AUTS2/BCL6/BECN1/BRCA1/BRD4/BRD7/C6orf89/CCNB1/CCT2/CCT3/CCT4/CCT5/CCT6A/CCT8/CDT1/CTBP1/CTNNB1/CTR9/CUL3/DHX36/DKC1/DLGAP5/DNMT1/DNMT3B/EED/ESPL1/FEN1/FMR1/GATA3/GNL3/GTF2H2/H2AFY/HMBOX1/HNRNPA1/HNRNPA2B1/HNRNPD/HNRNPU/IL1B/ISL1/JARID2/JDP2/KAT2A/KDM1A/LIF/LIG4/LMNA/MAP2K7/MAP3K4/MAPK1/MAPK3/MAPKAPK5/MECP2/MIER1/MTF2/MYB/NAP1L2/NBN/NEK2/NEK7/NIPBL/NOS1/NUMA1/OGT/PAF1/…	113
GO:0045732	positive regulation of protein catabolic process	125/6960	192/17913	1.33621e-13	6.5928e-12	3.53286e-12	ADAM9/AKT1/APC/APOE/ATXN3/AURKA/AXIN1/BAG2/BARD1/CAV1/CD81/CDKN1B/CEBPA/CHFR/CLU/CSNK1A1/CSNK1D/CSNK1E/CSNK2A1/CUL4B/DAB2/DAB2IP/DACT1/DDB1/DET1/DNAJB2/DTL/DVL1/EDEM1/EGF/EGLN2/EZR/FAF1/FAM122A/FBXL5/FBXO22/FBXW7/FMR1/FOXO1/FURIN/FZR1/GCLC/GGA1/GGA3/GJA1/GSK3A/GSK3B/HERPUD1/HSP90AA1/HSPA1A/IDE/IL1B/KEAP1/LDLR/LPCAT1/MAGEF1/MAPK9/MDM2/MSN/MYLIP/NEDD4/NFE2L2/NSF/NUB1/OAZ1/OAZ2/OSBPL7/PIAS1/PLK1/PLK…	125
GO:0007249	I-kappaB kinase/NF-kappaB signaling	156/6960	253/17913	1.34461e-13	6.5928e-12	3.53286e-12	ABL1/ADIPOQ/AKAP13/AKT1/ANKRD17/ASH1L/ATP2C1/BCL10/BCL3/BIRC2/BIRC3/BRD4/BTK/BTRC/C18orf32/CANT1/CARD8/CASP10/CASP8/CC2D1A/CCR7/CD14/CD40/CD74/CFLAR/CHUK/CPNE1/CTH/CTNNB1/DAB2IP/DDX1/DDX21/DHX36/ECT2/ERC1/ESR1/F2R/F2RL1/FADD/FASLG/FKBP1A/FLNA/FYN/GJA1/GOLT1B/GSTP1/HDAC1/IFIT5/IKBKB/IL1B/IRAK1/IRAK1BP1/IRAK2/JMJD8/LGALS1/LITAF/LTF/MALT1/MAP3K14/MAP3K3/MAP3K7/MAPKBP1/MAVS/MIER1/MTDH/MUL1/MYD88/NDFI…	156
GO:0031396	regulation of protein ubiquitination	127/6960	196/17913	1.43959e-13	7.00338e-12	3.75288e-12	ABL1/ADRB2/AIMP2/AKT1/ARRB2/ARRDC3/ARRDC4/ATG5/AXIN1/BAG2/BAG5/BCL10/BIRC2/BIRC3/BMI1/BRCA1/CAMLG/CAV1/CHFR/CRY1/CTR9/CUL3/DAXX/DERL1/DNAJA1/DNAJB2/DNM1L/FANCI/FANCM/FBXO5/FBXW7/FEM1A/FEM1B/FKBP1A/FOXF2/FYN/FZR1/GCLC/GNL3L/GSK3A/GTPBP4/HDAC3/HERPUD1/HSP90AA1/HSP90AB1/HSPA1A/HSPA1B/HSPA5/HUWE1/IVNS1ABP/KDM1A/LIMK1/MAD2L1/MALT1/MAPK9/MARCH7/MASTL/MTA1/MTBP/MTOR/MYCBP2/N4BP1/NDFIP1/NDFIP2/NMI/OGT/OT…	127
GO:0043087	regulation of GTPase activity	232/6960	410/17913	1.59678e-13	7.70787e-12	4.13039e-12	ABR/ACAP2/ADRB1/AGAP1/AGAP3/AGAP4/AGAP6/AGFG1/AGFG2/AGRN/AKT2/ALS2/AMOT/ANKRD27/ARAP2/ARFGAP1/ARFGAP2/ARFGEF1/ARHGAP1/ARHGAP11A/ARHGAP11B/ARHGAP12/ARHGAP17/ARHGAP18/ARHGAP19/ARHGAP21/ARHGAP26/ARHGAP28/ARHGAP29/ARHGAP32/ARHGAP42/ARHGAP5/ARHGDIA/ARHGDIB/ARHGEF10/ARHGEF11/ARHGEF12/ARHGEF7/ARL2/ARRB2/ASAP1/ASAP2/BCL6/BNIP2/BVES/CAV2/CCR7/CD40/CDC42EP2/CDC42SE1/CHM/CHN1/CORO1C/CPEB2/CRK/CRKL/DAB2IP/DE…	232
GO:0018394	peptidyl-lysine acetylation	110/6960	164/17913	2.01e-13	9.62789e-12	5.15926e-12	ACTL6A/ATF2/ATG5/AUTS2/BAZ1A/BEND3/BRCA1/BRCA2/BRD1/BRD7/BRD8/BRPF1/BRPF3/CHD5/CHEK1/CLOCK/CPA4/CREBBP/CRTC2/CTBP1/CTCF/DPF2/DR1/EID1/EP300/EP400/EPC2/ESCO1/FLCN/GATA2/GATA3/GTF2B/GTF3C4/HAT1/HCFC1/HDAC2/HINT2/IL1B/ING3/ING5/IRF4/ISL1/IWS1/KAT2A/KAT2B/KAT5/KLF15/LDB1/LEF1/LIF/MAP3K7/MAPK3/MBIP/MCM3AP/MEAF6/MECP2/MORF4L1/MSL1/MSL2/NAA40/NAA50/NAP1L2/NCOA1/NCOA3/NOS1/OGT/PAXIP1/PCGF2/PER1/PHF10/PHF…	110
GO:0018209	peptidyl-serine modification	155/6960	252/17913	2.16035e-13	1.02691e-11	5.50287e-12	AKAP9/AKT1/APP/ARAF/ARRB2/ATM/ATP2B4/AURKA/AURKB/AXIN1/BAG4/BAK1/BAX/BCL2/CAB39/CAMK2D/CAPRIN2/CAV1/CCNB1/CD44/CDK1/CDK2/CDK5R1/CLSPN/CNKSR3/CREBL2/CSNK1A1/CSNK1D/CSNK1E/CSNK1G1/CSNK1G2/CSNK1G3/CSNK2A1/DDIT4/DMD/DOCK7/DYRK1A/EGFR/EIF2AK3/EIF4G1/EPO/ERCC6/FNIP1/FNIP2/GALNT1/GALNT2/GALNT3/GALNT4/GGNBP2/GPD1L/GRK2/GSK3B/HAX1/HGF/HIPK2/HIPK3/HMGA2/HSP90AA1/HSP90AB1/IKBKB/IL6/INPP5F/INPP5K/LATS1/LIF/L…	155
GO:1901214	regulation of neuron death	185/6960	313/17913	2.26603e-13	1.06531e-11	5.70863e-12	AARS/ABL1/ADNP/AIFM1/AIMP2/AKT1/AKT1S1/AMBRA1/AP2B1/APOE/ARRB2/ATF2/ATF4/ATM/AXL/BACE1/BAX/BCL2/BCL2L1/BCL2L11/BHLHB9/BTBD10/BTG2/CAPN2/CASP2/CASP3/CASP8/CASP9/CBL/CCL2/CCL5/CD200R1/CDC34/CDK5R1/CEBPB/CHGA/CHMP4A/CHMP4B/CLCF1/CLN3/CLU/CNTFR/CORO1A/CPEB4/CREB1/CSF1/CTNNB1/DAXX/DDIT3/DDIT4/DHCR24/DLX1/DNAJC5/EFNB2/EGLN1/EGLN2/EGLN3/EGR1/EIF2S1/EIF4G1/ELK1/EN2/EPHA7/EPO/ERBB3/F2R/FASLG/FBXO7/FBXW7/F…	185
GO:0000377	RNA splicing, via transesterification reactions with bulged adenosine as nucleophile	200/6960	344/17913	2.29245e-13	1.06531e-11	5.70863e-12	AQR/BCAS2/BUD13/C1QBP/CASC3/CCAR1/CD2BP2/CDC40/CDC5L/CDK13/CELF1/CELF2/CHERP/CLNS1A/CLP1/CPSF2/CPSF3/CPSF4/CPSF7/CSTF1/CSTF2/CSTF2T/CSTF3/CWC15/CWC22/CWC25/CWC27/DDX1/DDX17/DDX23/DDX42/DDX46/DDX5/DHX15/DHX38/DHX9/DNAJC8/DYRK1A/EFTUD2/EIF4A3/ELAVL1/ELAVL2/FAM172A/FMR1/FUS/GEMIN4/GEMIN5/GEMIN6/GEMIN8/GTF2F1/GTF2F2/HNRNPA0/HNRNPA1/HNRNPA2B1/HNRNPA3/HNRNPC/HNRNPD/HNRNPF/HNRNPH1/HNRNPH2/HNRNPH3/HNRNPK…	200
GO:0000398	mRNA splicing, via spliceosome	200/6960	344/17913	2.29245e-13	1.06531e-11	5.70863e-12	AQR/BCAS2/BUD13/C1QBP/CASC3/CCAR1/CD2BP2/CDC40/CDC5L/CDK13/CELF1/CELF2/CHERP/CLNS1A/CLP1/CPSF2/CPSF3/CPSF4/CPSF7/CSTF1/CSTF2/CSTF2T/CSTF3/CWC15/CWC22/CWC25/CWC27/DDX1/DDX17/DDX23/DDX42/DDX46/DDX5/DHX15/DHX38/DHX9/DNAJC8/DYRK1A/EFTUD2/EIF4A3/ELAVL1/ELAVL2/FAM172A/FMR1/FUS/GEMIN4/GEMIN5/GEMIN6/GEMIN8/GTF2F1/GTF2F2/HNRNPA0/HNRNPA1/HNRNPA2B1/HNRNPA3/HNRNPC/HNRNPD/HNRNPF/HNRNPH1/HNRNPH2/HNRNPH3/HNRNPK…	200
GO:0043254	regulation of protein complex assembly	231/6960	409/17913	2.35962e-13	1.0884e-11	5.83235e-12	ABCA1/ABI2/ABL1/ACTR2/ACTR3/ADD1/AKAP9/ALOX15/ANKRA2/ANKRD27/AP1AR/APOE/ARF1/ARF6/ARFGEF1/ARHGAP18/ARHGEF2/ARL2/ARPC2/ARPC3/ARPC4/ARPC5/ATF7IP/ATM/ATXN2L/BAG4/BAIAP2L1/BAX/BBS10/BCL2L11/BCLAF1/BID/BIRC2/BMF/CAMSAP1/CAND1/CCK/CCR7/CDC42/CDC42EP2/CDK5R1/CDKN1B/CDT1/CLASP1/CLIP1/CLU/CNOT1/CNOT2/CNOT6/CNOT6L/CORO1A/CORO1B/CREB1/CTNNA2/CTNNB1/CTTN/CUL4A/CUL4B/CYFIP1/DAB2IP/DACT1/DDB1/DDB2/DDX3X/DHX33/…	231
GO:0006473	protein acetylation	126/6960	195/17913	2.42799e-13	1.1117e-11	5.95723e-12	ACTL6A/ARNTL/ATF2/ATG5/AUTS2/BAZ1A/BEND3/BRCA1/BRCA2/BRD1/BRD7/BRD8/BRPF1/BRPF3/CHD5/CHEK1/CLOCK/CPA4/CREBBP/CRTC2/CTBP1/CTCF/DPF2/DR1/DSCC1/EID1/EP300/EP400/EPC2/ESCO1/ESCO2/FAM161A/FLCN/FOXO1/GATA2/GATA3/GSK3B/GTF2B/GTF3C4/HAT1/HCFC1/HDAC2/HINT2/IL1B/ING3/ING5/IRF4/ISL1/IWS1/KAT2A/KAT2B/KAT5/KLF15/LDB1/LEF1/LIF/MAP3K7/MAPK3/MBIP/MCM3AP/MDH2/MEAF6/MECP2/MORF4L1/MSL1/MSL2/NAA15/NAA16/NAA30/NAA35/…	126
GO:0007050	cell cycle arrest	144/6960	231/17913	3.40353e-13	1.54699e-11	8.28981e-12	ABL1/AKT2/APBB2/APC/ARID3A/ATM/AURKA/BARD1/BAX/BRCA1/BTG2/CAB39/CALR/CARM1/CASP2/CCNB1/CCND1/CCNK/CDC123/CDK1/CDK2/CDK4/CDK5R1/CDK6/CDKN1A/CDKN1B/CDKN2A/CDKN2B/CDKN2C/CDKN3/CGRRF1/CNOT1/CNOT10/CNOT2/CNOT3/CNOT4/CNOT6/CNOT6L/CNOT7/CNOT8/CRLF3/DAB2IP/DDIT3/DHCR24/DUSP1/E2F1/E2F4/E2F7/E2F8/EIF2AK4/EIF4G2/EP300/FOXM1/FOXO4/GADD45A/GAS1/GAS7/GATA6/GTSE1/HBP1/HMGA2/HMGN5/HRAS/HSP90AB1/ID2/IL12A/IL12B/I…	144
GO:0006611	protein export from nucleus	109/6960	163/17913	3.50667e-13	1.58232e-11	8.47913e-12	AGFG1/AHCYL1/ALKBH5/ANP32B/BAG3/BARD1/CALR/CASC3/CDC40/CPSF2/CPSF3/CPSF4/CTDSPL2/DDX19B/DHX38/DNAJC27/DUSP16/EGR2/EIF4A3/EIF4E/EIF5A/EMD/ENY2/FYTTD1/GLE1/GSK3B/GTSE1/HHEX/HNRNPA2B1/HSPA9/IL1B/IWS1/MAGOH/MCM3AP/MDM2/NCBP2/NMD3/NUP107/NUP133/NUP153/NUP155/NUP160/NUP205/NUP210/NUP35/NUP37/NUP43/NUP50/NUP54/NUP62/NUP98/NXF1/PABPN1/PARK7/PKD1/POLDIP3/POM121/POM121C/PPM1A/PRKACA/PTPN11/PTPN14/RAE1/RAN/…	109
GO:0032984	protein-containing complex disassembly	177/6960	298/17913	4.06365e-13	1.82046e-11	9.75522e-12	ADD1/ADRB2/APC/ARHGEF2/ARID1A/ARID2/ASPH/AURKAIP1/AXIN1/BNIP3/CALCOCO2/CAV1/CFL1/CFL2/CHCHD1/CHCHD10/CHMP1B/CHMP2A/CHMP2B/CHMP5/CHMP7/CKAP2/CKAP5/CLASP1/CLASP2/CLEC16A/CLN3/CSNK1A1/CTNNB1/DAP3/DDIT4/DENR/DSTN/DVL1/DVL2/DVL3/DYRK3/EIF5A/EIF5A2/EIF5AL1/EPS8/ERAL1/ETF1/F2RL1/FGF13/FRAT2/FYCO1/FZD1/FZD5/GABARAP/GABARAPL1/GABARAPL2/GSK3B/HMGA1/HSPA8/IGF1R/INSR/JMJD4/KIAA1211/KIF18A/KIF18B/KIF2A/KIF2C/…	177
GO:0022604	regulation of cell morphogenesis	240/6960	430/17913	4.55912e-13	2.02783e-11	1.08665e-11	ABI2/ABL1/ACTN4/ACTR2/ADAM10/ADNP/ALDOA/ANKRD27/ANXA1/ANXA7/AP1AR/APOA1/APOE/ARC/ARHGAP18/ARHGDIA/ARHGEF18/ARHGEF7/ARPC2/BAMBI/BCL11A/BCL9L/BDNF/BHLHB9/BMPR2/BRWD1/BRWD3/BVES/C1QBP/CALR/CAMK2B/CAMSAP1/CAPRIN1/CAPRIN2/CAPZB/CCL2/CD44/CDC42/CDC42EP2/CDC42EP4/CDC42SE1/CDC42SE2/CDK5R1/CFDP1/CFL1/CHN1/CORO1A/CORO1B/CORO1C/CRK/CRKL/CSPG5/CTTN/CUX1/CXCR4/CYFIP1/DAG1/DBN1/DHX36/DIAPH1/DLC1/DLG1/DNM1L/DNM…	240
GO:0006338	chromatin remodeling	105/6960	156/17913	5.00914e-13	2.21219e-11	1.18544e-11	ACTB/ACTL6A/ACTR6/ANP32E/ARID1A/ARID1B/ATRX/BAHD1/BAZ1A/BAZ1B/BAZ2A/BAZ2B/BPTF/CBX3/CDKN2A/CECR2/CENPA/CENPH/CENPK/CENPL/CENPM/CENPN/CENPO/CENPQ/CENPV/CENPW/CHD1/CHD4/CHD5/CHD7/CHD8/CHEK1/CHRAC1/CTNNB1/DAXX/ESR1/EZH1/FOXA1/GATA3/GATAD2B/H3F3B/HDAC1/HDAC2/HDAC4/HELLS/HIST1H4A/HIST1H4D/HIST1H4H/HIST1H4J/HIST2H4A/HIST4H4/HMGA1/HMGA2/HNRNPC/INO80/INO80E/ITGB3BP/KAT2A/KAT2B/KDM6A/KDM6B/MBD2/MTA2/MYB/M…	105
GO:0051236	establishment of RNA localization	117/6960	179/17913	5.34958e-13	2.34591e-11	1.25709e-11	AGFG1/AHCTF1/ALKBH5/ARC/ATM/ATXN2/BICD2/CASC3/CDC40/CKAP5/CPSF2/CPSF3/CPSF4/CPSF6/DDX19A/DDX19B/DHX38/DHX9/EIF4A3/EIF4E/EIF5A/EIF5A2/EIF5AL1/ENY2/FLOT1/FMR1/FYTTD1/G3BP2/GLE1/HHEX/HNRNPA1/HNRNPA1L2/HNRNPA2B1/HNRNPA3/HNRNPU/IGF2BP1/IGF2BP2/IGF2BP3/IWS1/KHDRBS1/KHSRP/KIF5C/LRPPRC/MAGOH/MCM3AP/MRPL18/MYO1C/NCBP2/NMD3/NUP107/NUP133/NUP153/NUP155/NUP160/NUP205/NUP210/NUP35/NUP37/NUP43/NUP50/NUP54/NUP6…	117
GO:0000910	cytokinesis	100/6960	147/17913	6.51169e-13	2.83554e-11	1.51947e-11	ACTR2/ACTR3/AHCTF1/ANLN/ANXA11/APC/ARF1/ARL3/AURKB/BCL2L1/BECN1/BIN3/BIRC6/BRCA2/CALM1/CALM2/CALM3/CDC25B/CDC42/CDC6/CECR2/CENPA/CENPV/CEP55/CFL1/CHMP1B/CHMP2A/CHMP2B/CHMP4A/CHMP4B/CHMP4C/CHMP5/CHMP6/CHMP7/CIT/CKAP2/CSPP1/CUL3/DCTN3/E2F7/E2F8/ECT2/ESPL1/FLCN/FMN2/FSD1/GIPC1/GIT1/INCENP/KIF13A/KIF14/KIF20A/KIF20B/KIF23/KIF3B/KIF4A/KLHDC8B/KLHL13/KLHL21/KLHL9/LZTS2/MYH10/MYH9/MYO19/NUP62/NUSAP1/PDC…	100
GO:0048667	cell morphogenesis involved in neuron differentiation	272/6960	500/17913	7.09642e-13	3.06871e-11	1.64442e-11	ABI1/ABI2/ABL1/ACTR2/ADAM10/ADARB1/ADCY1/ADNP/AFG3L2/ALCAM/ALS2/ANKRD27/APBB2/APOE/APP/ARC/ARHGDIA/AUTS2/B3GNT2/B4GALT5/B4GALT6/BCL11B/BCL2/BDNF/BHLHB9/BMPR1B/BMPR2/BTBD3/C12orf57/C9orf72/CAMK2B/CAPRIN1/CAPRIN2/CCK/CDC42/CDK5R1/CELSR2/CELSR3/CFL1/CHN1/CNP/COL25A1/CREB1/CRMP1/CTNNA2/CTTN/CUX1/CXCR4/CYFIP1/DAG1/DBN1/DHX36/DNM1L/DNM2/DNM3/DOCK10/DOCK7/DPYSL2/DPYSL5/DVL1/EEF2K/EFNA1/EFNA5/EGR2/ENAH/E…	272
GO:0016573	histone acetylation	102/6960	151/17913	7.61132e-13	3.26867e-11	1.75157e-11	ACTL6A/ATF2/ATG5/AUTS2/BAZ1A/BEND3/BRCA1/BRCA2/BRD1/BRD7/BRD8/BRPF1/BRPF3/CHD5/CHEK1/CLOCK/CPA4/CREBBP/CRTC2/CTBP1/CTCF/DPF2/DR1/EID1/EP300/EP400/EPC2/FLCN/GATA2/GATA3/GTF2B/GTF3C4/HAT1/HCFC1/IL1B/ING3/ING5/IRF4/ISL1/IWS1/KAT2A/KAT2B/KAT5/LDB1/LEF1/LIF/MAP3K7/MAPK3/MBIP/MCM3AP/MEAF6/MECP2/MORF4L1/MSL1/MSL2/NAA40/NAA50/NAP1L2/NCOA1/NCOA3/NOS1/OGT/PAXIP1/PCGF2/PER1/PHF10/PHF20/POLE3/POLE4/PPARGC1A/…	102
GO:1903706	regulation of hemopoiesis	257/6960	468/17913	7.81559e-13	3.3334e-11	1.78626e-11	ABL1/ACIN1/ACVR1B/ACVR2A/ADA/ADIPOQ/ANXA1/AP3B1/AP3D1/ARNT/ATP11C/ATP6AP1/ATXN1L/AXL/B2M/BCL6/BTK/CA2/CAMK4/CASP8/CBFB/CCR1/CD28/CD46/CD74/CD80/CD83/CDC73/CDK6/CEBPB/CNOT4/CREB1/CREBBP/CSF1/CSF3R/CTNNB1/CTR9/CUL4A/CYLD/CYP26B1/DHX36/DLL1/DPF2/DPY30/DUSP10/EIF2AK2/EIF6/EP300/ERBB2/ESRRA/ETS1/FADD/FANCA/FANCD2/FBN1/FBXO7/FBXW7/FES/FLCN/FNIP1/FOS/FOXC1/FOXO3/FOXP1/GABPA/GATA1/GATA2/GATA3/GLI2/GLI3/G…	257
GO:0006888	ER to Golgi vesicle-mediated transport	113/6960	172/17913	7.98336e-13	3.38179e-11	1.81219e-11	ACTR10/ACTR1A/ANKRD28/ARCN1/AREG/ARF1/ARF4/ARFGAP1/ARFGAP2/BET1/BET1L/CAPZA1/CAPZA2/CAPZB/CD55/CD59/CNIH4/COG1/COG2/COG3/COG5/COG7/COG8/COL7A1/COPA/COPB1/COPB2/COPG2/COPZ1/CREB3L2/CSNK1D/CUL3/DCTN3/DCTN4/DCTN5/DCTN6/DYNC1LI1/DYNC1LI2/DYNLL1/DYNLL2/ERGIC1/F10/F7/FOLR1/GAS1/GBF1/GOPC/GOSR1/GOSR2/HYOU1/INSIG1/KDELR1/KLHL12/LMAN1/LMAN2L/MCFD2/MIA3/MPPE1/NAPA/NRBP1/NSF/PDCD6/PEF1/PPP6C/RAB1A/RAB1B/RNF…	113
GO:0031056	regulation of histone modification	95/6960	138/17913	8.14623e-13	3.42211e-11	1.8338e-11	AKAP8/ATG5/ATM/ATRX/AUTS2/BCL6/BCOR/BRCA1/BRD4/BRD7/C6orf89/CAMK2D/CCNB1/CHEK1/CTBP1/CTCF/CTNNB1/CTR9/DNMT1/DNMT3B/EED/EID1/FLCN/FMR1/GATA2/GATA3/H2AFY/IGF2/IL1B/ISL1/IWS1/JARID2/JDP2/KAT2A/KDM1A/KDM3A/KDM4C/KDM5A/LIF/LMNA/MAPK3/MECP2/MLLT6/MTF2/MTHFR/MYB/NAP1L2/NIPBL/NOS1/NSD1/OGT/OTUB1/PAF1/PAXIP1/PHF1/PHF19/PPARGC1A/PRMT6/PYGO2/RIF1/RNF20/RNF40/RPS6KA4/RPS6KA5/RTF1/RUVBL2/SART3/SET/SETD5/SETD7…	95
GO:0007005	mitochondrion organization	256/6960	466/17913	8.18845e-13	3.42211e-11	1.8338e-11	ACAA2/ACAD9/AGK/AGTPBP1/AKT1/AKT3/AMBRA1/ARIH2/ARRB2/ATF2/ATG3/ATP7A/BAG3/BAG4/BAK1/BAP1/BAX/BCL2/BCL2L1/BCL2L11/BECN1/BID/BLOC1S2/BMF/BNIP3/BNIP3L/CALM3/CAMKK2/CASP8/CAV2/CCK/CDC37/CEBPA/CHCHD10/CHCHD3/CIDEB/CISD2/CLEC16A/CLU/CNP/COL4A3BP/COX10/COX16/COX17/CTSK/CTTN/CXADR/CYCS/DDHD1/DDHD2/DNA2/DNAJA3/DNAJC19/DNM1L/DYNLT1/E2F1/ECSIT/EIF4G1/EPAS1/ESRRA/FAM162A/FASTKD3/FBXO7/FBXW7/FLCN/FNIP1/FNIP2/…	256
GO:0043393	regulation of protein binding	136/6960	217/17913	8.58947e-13	3.56578e-11	1.91078e-11	ABL1/ACTB/ADD1/ADIPOQ/ADNP/ADRB2/AIDA/AKT1/AKTIP/ANXA2/APOE/APP/ARF6/ARRB2/AURKA/AURKB/B2M/BAG2/BAK1/BAMBI/BAX/BCL2/BDNF/BMP2/BTBD1/CAPRIN2/CARM1/CAV1/CDON/CRK/CRMP1/CSNK1E/CYLD/DAB2/DAB2IP/DACT1/DERL1/DNAJB2/DVL1/DZIP1/EIF2S1/EP300/EPB41/EPB41L5/EPHA4/FKBP1A/FLOT1/GAS8/GNL3L/GPSM1/GREM2/GSK3B/GTF2F1/HDAC4/HERPUD1/HFE/HIPK2/HOXA3/HSP90AB1/HSPA5/IFIT2/IL10/ISL1/ITGA4/KDM1A/LDLRAP1/LDOC1/LEF1/LOX/M…	136
GO:0050657	nucleic acid transport	115/6960	176/17913	8.73092e-13	3.57681e-11	1.91669e-11	AGFG1/AHCTF1/ALKBH5/ARC/ATXN2/BICD2/CASC3/CDC40/CKAP5/CPSF2/CPSF3/CPSF4/CPSF6/DDX19A/DDX19B/DHX38/DHX9/EIF4A3/EIF4E/EIF5A/EIF5A2/EIF5AL1/ENY2/FLOT1/FMR1/FYTTD1/G3BP2/GLE1/HHEX/HNRNPA1/HNRNPA1L2/HNRNPA2B1/HNRNPA3/HNRNPU/IGF2BP1/IGF2BP2/IGF2BP3/IWS1/KHDRBS1/KHSRP/KIF5C/LRPPRC/MAGOH/MCM3AP/MRPL18/MYO1C/NCBP2/NMD3/NUP107/NUP133/NUP153/NUP155/NUP160/NUP205/NUP210/NUP35/NUP37/NUP43/NUP50/NUP54/NUP62/NU…	115
GO:0050658	RNA transport	115/6960	176/17913	8.73092e-13	3.57681e-11	1.91669e-11	AGFG1/AHCTF1/ALKBH5/ARC/ATXN2/BICD2/CASC3/CDC40/CKAP5/CPSF2/CPSF3/CPSF4/CPSF6/DDX19A/DDX19B/DHX38/DHX9/EIF4A3/EIF4E/EIF5A/EIF5A2/EIF5AL1/ENY2/FLOT1/FMR1/FYTTD1/G3BP2/GLE1/HHEX/HNRNPA1/HNRNPA1L2/HNRNPA2B1/HNRNPA3/HNRNPU/IGF2BP1/IGF2BP2/IGF2BP3/IWS1/KHDRBS1/KHSRP/KIF5C/LRPPRC/MAGOH/MCM3AP/MRPL18/MYO1C/NCBP2/NMD3/NUP107/NUP133/NUP153/NUP155/NUP160/NUP205/NUP210/NUP35/NUP37/NUP43/NUP50/NUP54/NUP62/NU…	115
GO:0048872	homeostasis of number of cells	148/6960	241/17913	8.97416e-13	3.63971e-11	1.9504e-11	ABL1/ACIN1/ACVR1B/ACVR2A/ADA/ADAM17/ADAR/ADD1/AKT1/AKT3/AMPD3/ANXA1/ARID4A/ARNT/ASXL1/AXL/B2M/BAK1/BAP1/BAX/BCL10/BCL2/BCL2L11/BCL6/CASP3/CCR7/CD74/CDH2/CDK6/CEBPG/CORO1A/CSF1/CXCL6/CYLD/DNAJA3/DNASE2/DOCK10/DYRK3/EPAS1/EPO/ETS1/EZH2/F2R/FADD/FLVCR1/FOXO3/G6PD/GATA1/GATA2/GATA3/GIGYF2/HBZ/HIF1A/HIPK2/HMGB1/HMGB2/HOXA5/HOXB6/HSPA1A/HSPA1B/HSPA9/ID2/IKZF1/IL2/IL6/IL7/IREB2/ITPKB/JAK2/JMJD6/KIT/KITL…	148
GO:1901991	negative regulation of mitotic cell cycle phase transition	145/6960	235/17913	9.00137e-13	3.63971e-11	1.9504e-11	APC/ARID3A/ATM/AURKA/AURKB/BAX/BCL2/BRCA1/BRD7/BTG2/CARM1/CASP2/CCL2/CCNB1/CCND1/CDC73/CDK1/CDK2/CDK2AP2/CDK4/CDK6/CDKN1A/CDKN1B/CDKN2A/CDKN2B/CDKN2C/CDT1/CENPF/CHMP4C/CLSPN/CNOT1/CNOT10/CNOT2/CNOT3/CNOT4/CNOT6/CNOT6L/CNOT7/CNOT8/CTDSP1/CTDSP2/CTDSPL/CUL1/DACT1/DCUN1D3/DONSON/DUSP1/DYNC1LI1/E2F1/E2F4/E2F7/E2F8/EP300/EZH2/FBXO31/FBXO5/FBXO7/FHL1/FOXN3/FOXO4/GADD45A/GIGYF2/GTSE1/HMGA2/IK/KANK2/KLF4…	145
GO:0010975	regulation of neuron projection development	252/6960	458/17913	9.85707e-13	3.96e-11	2.12203e-11	ABI2/ABL1/ABL2/ACTR2/ADAM10/ADCY6/ADNP/AGT/AKT1/ANKRD27/AP2A1/APOE/ARC/ARF1/ARF6/ARHGDIA/ARSB/ASAP1/ATF1/B2M/BAG5/BCL11A/BDNF/BHLHB9/BMPR2/C21orf91/CAMK1D/CAMK2B/CAPRIN1/CAPRIN2/CARM1/CBFA2T2/CCDC88A/CDK5R1/CERS2/CFL1/CFLAR/CHN1/CPEB3/CREB3L2/CRK/CRKL/CRMP1/CRTC1/CTNNA2/CTTN/CUX1/CXCR4/CYFIP1/DAB2IP/DBN1/DDX56/DENND5A/DGUOK/DHX36/DLG5/DNM1L/DNM2/DNM3/DPYSL2/DPYSL3/DVL1/DVL2/DVL3/DYNLT1/EEF2K/EFNA…	252
GO:0034329	cell junction assembly	134/6960	214/17913	1.38901e-12	5.52473e-11	2.96052e-11	ABL1/ACTB/ACTG1/ACTN1/ACTN4/ACVRL1/AGT/APC/ARHGEF7/ARL2/BCL2/CAPZA1/CAV1/CBFB/CD151/CD9/CDC42/CLASP1/CLASP2/CLDN1/CLDN3/CNTNAP1/CORO1C/CORO2B/CTNNA1/CTNNB1/CTTN/DLC1/DLG1/DLG5/DUSP22/DUSP3/ECT2/EFNA5/EPB41L3/EPB41L5/EPHA2/F11R/FBLIM1/FERMT2/FLCN/FLNA/FLOT1/FSCN1/FZD5/GJA1/GJC1/GNPAT/GPM6B/HDAC7/HEG1/HIPK1/IKBKB/IQGAP1/ITGA2/ITGA5/ITGA6/KDR/KRT14/KRT5/LAMA3/LAMC1/LDB1/LIMCH1/LIMS1/MACF1/MAP4K4/MAR…	134
GO:0051493	regulation of cytoskeleton organization	258/6960	472/17913	1.39294e-12	5.52473e-11	2.96052e-11	ABI2/ABL1/ABL2/ACTR2/ACTR3/ADD1/AKAP13/AKAP9/ALOX15/AP1AR/APC/APOA1/ARF1/ARF6/ARFGEF1/ARHGAP18/ARHGDIA/ARHGDIB/ARHGEF10/ARHGEF2/ARL2/ARPC2/ARPC3/ARPC4/ARPC5/ATF5/AURKA/BAG4/BAIAP2L1/BICD1/BICD2/BRCA1/C9orf72/CAMSAP1/CAPN2/CCDC88A/CCNF/CCR7/CD2AP/CD47/CDC42/CDC42EP2/CDK10/CDK2AP2/CDK5R1/CDKN1B/CELSR1/CEP120/CEP70/CEP76/CEP97/CFL1/CFL2/CHEK1/CHMP1B/CHMP2A/CHMP2B/CHMP4B/CHMP4C/CHMP5/CHORDC1/CIT/CKAP…	258
GO:0043903	regulation of symbiosis, encompassing mutualism through parasitism	143/6960	232/17913	1.44774e-12	5.70573e-11	3.05751e-11	ADAR/ADARB1/ANXA2/APOBEC3C/APOE/BANF1/BCL2/BCL2L11/CAV1/CAV2/CCL5/CCNK/CCNT1/CD28/CD74/CFL1/CHD1/CHMP2A/CHMP2B/CHMP4B/CHMP4C/CNOT7/CTSG/CXCL6/CXCR4/DDB1/DDX3X/DDX5/DHX9/DYNLT1/EIF2AK2/EIF2AK4/ELANE/EP300/EXOC2/EXOC7/F2RL1/FAM111A/FBXL2/FMR1/FUCA2/GAPDH/GTF2B/GTF2F1/GTF2F2/HDAC1/HMGA2/HS3ST5/HSPA8/IFI16/IFIT5/IFITM2/IL10/IL12B/ILF3/INPP5K/IRF8/ISG20/ITGAV/JUN/KPNA2/KPNA6/LAMP3/LARP1/LEF1/LGALS1/LT…	143
GO:0043620	regulation of DNA-templated transcription in response to stress	82/6960	115/17913	1.54209e-12	6.00454e-11	3.21763e-11	ARNT/ATF3/ATF4/ATF6/ATF6B/BACH1/BAG3/BCLAF1/CA9/CEBPB/CHD6/CHEK1/CITED2/CREBBP/CUL2/DDIT3/DNAJB1/EGLN1/EGLN2/EGLN3/EGR1/EP300/EPAS1/EPO/HIF1A/HIF1AN/HIGD1A/HSPA1A/HSPA5/IMPACT/JUN/KLF2/LIMD1/MBTPS2/NCK1/NCK2/NEDD4/NFE2L2/NOTCH1/PSMA1/PSMA2/PSMA3/PSMA4/PSMA5/PSMA7/PSMB2/PSMB4/PSMB5/PSMB7/PSMC2/PSMC4/PSMC6/PSMD10/PSMD11/PSMD12/PSMD14/PSMD3/PSMD4/PSMD5/PSMD6/PSMD7/PSMD8/PSMD9/PSME1/PSME3/PSME4/PSMF1…	82
GO:0019083	viral transcription	115/6960	177/17913	1.54284e-12	6.00454e-11	3.21763e-11	CCL5/CCNT1/CCNT2/CHD1/DHX9/EP300/GTF2B/GTF2F1/GTF2F2/HDAC1/HMGA2/INPP5K/JUN/LEF1/MDFIC/MON1B/NUCKS1/NUP107/NUP133/NUP153/NUP155/NUP160/NUP205/NUP210/NUP35/NUP37/NUP43/NUP50/NUP54/NUP62/NUP98/POLR2A/POLR2B/POLR2C/POLR2D/POLR2F/POLR2G/POLR2H/POLR2K/POM121/POM121C/RAE1/RANBP2/REST/RPL10/RPL11/RPL12/RPL13/RPL13A/RPL14/RPL15/RPL17/RPL19/RPL22/RPL23/RPL23A/RPL24/RPL27/RPL27A/RPL28/RPL30/RPL31/RPL35A/RP…	115
GO:0071496	cellular response to external stimulus	186/6960	320/17913	1.62972e-12	6.30328e-11	3.37772e-11	ADNP/ADORA2B/AGT/AIFM1/AKT1/AMBRA1/AQP3/ASNS/ATF3/ATF4/ATP1A1/ATP2B1/AXL/BAG3/BAK1/BCL10/BCL11A/BCL2/BECN1/BMP6/BMPR2/BNIP3/C12orf66/CASP2/CASP8/CASP8AP2/CBL/CBS/CD40/CD68/CDKN1A/CDKN2B/CHEK1/CLEC16A/CNN2/COL1A1/COMT/CPEB4/CYBB/DAG1/DAP/DCTPP1/DEPDC5/DNM1L/DSC2/EGFR/EIF2AK2/EIF2AK3/EIF2AK4/EIF2S1/EIF4G1/ENG/FADD/FADS1/FAS/FBXO22/FES/FNIP1/FOLR1/FOS/FOSL1/FOXO1/FYN/GADD45A/GCLC/GDAP1/GJA1/GLUL/GOT…	186
GO:0007568	aging	185/6960	318/17913	1.67757e-12	6.40872e-11	3.43422e-11	ABL1/ADA/ADM/ADRA1A/AGT/AKT1/AKT3/ALOX12/APAF1/APEX1/APP/ARG2/ARNTL/ATM/ATP2B1/AURKB/BAK1/BCL2/BCL2L12/BCL6/BECN1/BMPR1A/BRCA2/CACYBP/CALR/CANX/CARM1/CASP2/CASP9/CAT/CD68/CDK1/CDK6/CDKN1A/CDKN2A/CDKN2B/CHEK1/CISD2/CLDN1/CNP/COL4A2/COMP/CREB1/CTNNA1/DAG1/DLD/DNAJA3/DNMBP/DNMT3A/EDN1/EDNRB/EEF1E1/EEF2/EIF2S1/ENG/EPO/FBXO5/FOS/FOXG1/FOXM1/FOXO3/FOXO4/FZR1/GCLC/GCLM/GPX4/GRB2/GSS/H2AFX/HLA-G/HMGA1/HM…	185
GO:1903829	positive regulation of cellular protein localization	185/6960	318/17913	1.67757e-12	6.40872e-11	3.43422e-11	ACSL3/AKAP5/AKT1/AKT2/ANP32B/AP2B1/APC/ARF6/ARIH2/BAG3/BAP1/BCL2/BICD1/BID/CARD10/CASP8/CCDC88A/CCT2/CCT3/CCT4/CCT5/CCT6A/CCT8/CD2AP/CD81/CDH1/CDK1/CDK5R1/CDT1/CENPQ/CTDSPL2/CYLD/DKC1/DLG1/E2F1/ECT2/EDEM1/EGF/EGFR/EIF2AK3/EMD/EPB41/EPB41L2/EPHA2/ERBB2/EZR/FBXW7/FLNA/FYN/FZD5/GAS8/GLI3/GNAI1/GNL3/GNL3L/GPD1L/GPSM2/GSK3A/GSK3B/GTSE1/HDAC3/HPS4/HRAS/HSP90AB1/HTRA2/HUWE1/IL1B/IPO5/IQGAP1/ITGAM/ITGB1/…	185
GO:0051056	regulation of small GTPase mediated signal transduction	184/6960	316/17913	1.72622e-12	6.55435e-11	3.51226e-11	ABCA1/ABL1/ABL2/ABR/ADRA1A/AKAP13/ALS2/AMOT/APOA1/APOC3/APOE/ARAP2/ARF6/ARFGEF1/ARFGEF2/ARHGAP1/ARHGAP11A/ARHGAP11B/ARHGAP12/ARHGAP17/ARHGAP18/ARHGAP19/ARHGAP21/ARHGAP26/ARHGAP28/ARHGAP29/ARHGAP32/ARHGAP42/ARHGAP5/ARHGDIA/ARHGDIB/ARHGEF10/ARHGEF11/ARHGEF12/ARHGEF18/ARHGEF2/ARHGEF3/ARHGEF7/AUTS2/BCL6/CADM4/CBL/CD2AP/CDC42/CDC42SE1/CDC42SE2/CDON/CHN1/CRK/CRKL/CSF1/CUL3/CYTH1/CYTH2/CYTH3/DAB2IP/DENN…	184
GO:0098727	maintenance of cell number	106/6960	160/17913	1.8283e-12	6.89988e-11	3.69742e-11	ARID1A/BCL9/BCL9L/BMPR1A/CDC73/CDH2/CNOT1/CNOT2/CNOT3/CTNNB1/CTR9/CUL4A/DDX6/DIS3L2/DLL1/EIF4E/EIF4ENIF1/ELAVL1/EZH2/FANCD2/FGF2/FOXO1/FOXO3/FOXP1/FUT10/FZD7/GATA2/GNL3/HES1/HMGA2/HOOK3/IGF1/IGF2BP1/JAG1/KDM2B/KDM3A/KDM4C/KIT/KLF10/KLF4/LBH/LDB1/LIF/LIG4/LSM1/MCPH1/MED10/MED14/MED15/MED17/MED21/MED27/MED28/MED30/MED7/METTL14/METTL3/MTF2/NCOA3/NIPBL/NKAP/NOG/NOTCH1/NOTCH2/PAF1/PBX1/PELO/POLR2A/POL…	106
GO:0002446	neutrophil mediated immunity	270/6960	499/17913	1.93138e-12	7.24499e-11	3.88235e-11	ABR/ACAA1/ACLY/ACTR10/ACTR1B/ACTR2/ADAM10/ADAM17/ADGRE5/AGL/ALAD/ALDOA/ALDOC/ALOX5/AMPD3/ANO6/ANXA2/AP1M1/AP2A2/APAF1/ARL8A/ARMC8/ARPC5/ARSB/ASAH1/ATP11A/ATP11B/ATP6AP2/ATP6V0C/ATP6V1D/ATP8A1/B2M/B4GALT1/BPI/BRI3/C1orf35/C6orf120/CAB39/CAND1/CANT1/CAP1/CAPN1/CAT/CCT2/CCT8/CD14/CD44/CD47/CD55/CD58/CD59/CD68/CDK13/CFD/CHI3L1/CHRNB4/CKAP4/CMTM6/CNN2/COMMD3/COPB1/COTL1/CPNE1/CPNE3/CPPED1/CREG1/CSNK2B…	270
GO:0006513	protein monoubiquitination	53/6960	65/17913	2.03242e-12	7.57838e-11	4.061e-11	ATXN7L3/BCOR/BIRC2/BMI1/CBL/CDC73/CTR9/CUL1/CUL3/CUL4B/DDB1/DDB2/DTL/FANCL/FANCM/FBXL2/HUWE1/KBTBD8/KDM2B/KLHL12/MGRN1/NEDD4/NEDD4L/PAF1/PCGF2/PCGF3/PCGF5/PCGF6/PDCD6/PEF1/RBX1/RNF126/RNF2/RNF20/RNF40/RYBP/SKP1/TOPORS/TRIM25/TRIM37/TSG101/UBB/UBE2B/UBE2D3/UBE2E1/UBE2O/UBE2R2/UBE2T/UBE2W/UBE4B/UHRF1/WAC/WDR48	53
GO:0032434	regulation of proteasomal ubiquitin-dependent protein catabolic process	79/6960	110/17913	2.14401e-12	7.94687e-11	4.25846e-11	AKT1/ARAF/AURKA/BAG5/CAMLG/CAV1/CEBPA/CHFR/CLEC16A/CLU/CSNK1A1/CSNK1D/CSNK1E/DAB2/DET1/DNAJB2/DVL1/FAM122A/FBXO22/FOXF2/GCLC/GIPC1/GNA12/GSK3A/GSK3B/HERPUD1/HFE/HSP90AB1/HSPA1A/KEAP1/MAPK9/MDM2/MTM1/N4BP1/NFE2L2/NUB1/OGT/PARK7/PBK/PIAS1/PLK1/PLK2/PRICKLE1/PSEN1/PSMD10/RAD23A/RAD23B/RBX1/RCHY1/RPL11/RYBP/SDCBP/SENP1/SGTA/SMAD7/SMARCC1/SOCS4/SOCS5/STUB1/STYX/SUMO1/SUMO2/SVIP/TAF1/TAF9/TLK2/TRIB1/TR…	79
GO:0007051	spindle organization	99/6960	147/17913	2.18422e-12	8.04802e-11	4.31267e-11	ARHGEF10/ATRX/AURKA/AURKB/BCCIP/CCNB1/CEP120/CEP192/CEP97/CHMP1B/CHMP2A/CHMP2B/CHMP4B/CHMP4C/CHMP5/CKAP5/CLASP1/CLASP2/CLTC/CSNK1D/DLG1/DRG1/EML1/ESPL1/EZR/FBXO5/FLNA/FSD1/GNAI1/GPSM2/HAUS1/HAUS2/HAUS3/HAUS4/HAUS5/HAUS6/HAUS8/HDAC3/HNRNPU/HSPA1A/HSPA1B/INO80/KIF11/KIF23/KIF2A/KIF3B/KIF4A/KPNB1/LZTS2/MAP4/MECP2/MLH1/MYBL2/MYH9/NCOR1/NEK2/NEK6/NEK7/NUMA1/NUP62/PIBF1/PKD1/PLK1/PLK2/PPP2R1A/PRC1/PSRC…	99
GO:0034248	regulation of cellular amide metabolic process	248/6960	452/17913	2.23266e-12	8.17809e-11	4.38236e-11	AARS/ACO1/AKT1/AKT2/APOE/APP/ATF4/ATXN2/BCL3/BTG2/C1QBP/CALR/CAPRIN1/CAPRIN2/CASC3/CASP3/CCL5/CD28/CDC123/CDK4/CDK5RAP1/CELF1/CIRBP/CLU/CNOT1/CNOT6/CNOT6L/CPEB2/CPEB3/CTSA/CYFIP1/DAPK1/DDX1/DDX3X/DHX29/DHX36/DHX9/DNAJC1/DNAJC24/DNAJC3/DPH1/DPH2/DPH3/EEF1A1/EEF1A2/EEF2/EFNA1/EIF1/EIF1B/EIF2A/EIF2AK1/EIF2AK2/EIF2AK3/EIF2AK4/EIF2S1/EIF3B/EIF3D/EIF3H/EIF3K/EIF4A2/EIF4A3/EIF4B/EIF4E/EIF4E2/EIF4E3/EIF4…	248
GO:0015931	nucleobase-containing compound transport	137/6960	221/17913	2.31608e-12	8.41815e-11	4.51101e-11	AGFG1/AHCTF1/ALKBH5/ARC/ATXN2/BICD2/CASC3/CDC40/CKAP5/CPSF2/CPSF3/CPSF4/CPSF6/DDX19A/DDX19B/DHX38/DHX9/EIF4A3/EIF4E/EIF5A/EIF5A2/EIF5AL1/ENY2/FLOT1/FMR1/FYTTD1/G3BP2/GJA1/GLE1/HHEX/HNRNPA1/HNRNPA1L2/HNRNPA2B1/HNRNPA3/HNRNPU/IGF2BP1/IGF2BP2/IGF2BP3/IWS1/KHDRBS1/KHSRP/KIF5C/LRPPRC/MAGOH/MCM3AP/MRPL18/MYO1C/NCBP2/NMD3/NUP107/NUP133/NUP153/NUP155/NUP160/NUP205/NUP210/NUP35/NUP37/NUP43/NUP50/NUP54/NUP…	137
GO:0070507	regulation of microtubule cytoskeleton organization	111/6960	170/17913	2.32523e-12	8.41815e-11	4.51101e-11	ABL1/AKAP9/APC/ARHGEF2/ARL2/ATF5/AURKA/BICD1/BICD2/BRCA1/CAMSAP1/CCNF/CDK2AP2/CDK5R1/CDKN1B/CEP120/CEP70/CEP76/CEP97/CHEK1/CHMP1B/CHMP2A/CHMP2B/CHMP4B/CHMP4C/CHMP5/CHORDC1/CKAP2/CLASP1/CLASP2/CLIP1/CLTC/CTNNB1/CYLD/DIXDC1/DRG1/DYRK1A/EFNA5/FES/FGF13/FKBP4/FSD1/GBA2/GNAI1/GPSM2/GSK3B/HNRNPU/HSPA1A/HSPA1B/INPP5J/KAT2A/KAT2B/KIF11/KIF18A/MAP1B/MAPRE1/MARK2/MCPH1/MDM1/MECP2/MET/MID1/MID1IP1/NEK2/NIN/…	111
GO:2001236	regulation of extrinsic apoptotic signaling pathway	101/6960	151/17913	2.50012e-12	8.999e-11	4.82226e-11	ACVR1/AGT/AKT1/AR/ARHGEF2/ATF3/BCL10/BCL2/BCL2L1/BID/BIRC6/BMPR1B/BRCA1/CASP8/CAV1/CFLAR/COL2A1/CTNNA1/CTTN/CYLD/FADD/FAF1/FAS/FASLG/FEM1B/FGFR1/FYN/G0S2/GATA1/GCLC/GCLM/GPX1/GSTP1/HGF/HMGB2/HSPA1A/HSPA1B/HTRA2/HTT/ICAM1/IFI6/IGF1/IL1A/IL1B/IL7/ITGA6/ITGAV/ITM2C/ITPRIP/LMNA/MADD/MCL1/NF1/NOS3/NRP1/PAK2/PARK7/PDIA3/PEA15/PHIP/PMAIP1/PML/PPP2R1A/PPP2R1B/PRDX2/PSME3/PTEN/PTPRC/RAF1/RB1CC1/RBCK1/RELA…	101
GO:0043312	neutrophil degranulation	263/6960	485/17913	2.72953e-12	9.76828e-11	5.2345e-11	ABR/ACAA1/ACLY/ACTR10/ACTR1B/ACTR2/ADAM10/ADGRE5/AGL/ALAD/ALDOA/ALDOC/ALOX5/AMPD3/ANO6/ANXA2/AP1M1/AP2A2/APAF1/ARL8A/ARMC8/ARPC5/ARSB/ASAH1/ATP11A/ATP11B/ATP6AP2/ATP6V0C/ATP6V1D/ATP8A1/B2M/B4GALT1/BPI/BRI3/C1orf35/C6orf120/CAB39/CAND1/CANT1/CAP1/CAPN1/CAT/CCT2/CCT8/CD14/CD44/CD47/CD55/CD58/CD59/CD68/CDK13/CFD/CHI3L1/CHRNB4/CKAP4/CMTM6/CNN2/COMMD3/COPB1/COTL1/CPNE1/CPNE3/CPPED1/CREG1/CSNK2B/CSTB/C…	263
GO:0050769	positive regulation of neurogenesis	249/6960	455/17913	2.91179e-12	1.0361e-10	5.55211e-11	ABL2/ACTR2/ADNP/ADRA2B/AGT/ANKRD27/AP2A1/APOE/APP/ARF1/ARHGDIA/ARHGEF2/ARSB/ATF1/BCL2/BCL6/BDNF/BHLHB9/BMP2/BMP6/BMPR2/C21orf91/CAMK1D/CAMK2B/CAPRIN1/CAPRIN2/CBFA2T2/CDON/CFLAR/CLCF1/CPEB3/CPNE1/CREB3L2/CRKL/CRTC1/CSF1/CSNK1D/CSNK1E/CTNNB1/CUX1/CXCR4/CYFIP1/DAB2IP/DAG1/DBN1/DDX56/DHX36/DICER1/DLG5/DLX1/DLX2/DNM1L/DNMT3B/DPYSL3/DVL1/DVL2/DVL3/DYNLT1/E2F1/ECT2/EEF2K/EFNA5/EIF4G1/EP300/EPHA4/EPO/ETV…	249
GO:0016049	cell growth	254/6960	466/17913	3.12325e-12	1.10019e-10	5.89553e-11	ABL1/ACVR1B/ACVRL1/ADAM10/ADAM17/ADIPOR1/ADIPOR2/ADNP/ADNP2/ADRA1A/AGT/AGTR1/AKAP13/AKT1/ALCAM/APBB2/APOE/APP/ARHGEF11/ARIH2/AURKA/AUTS2/BAP1/BCL11A/BCL2/BCL6/BDKRB1/BDNF/BIN3/BLZF1/BMPR2/BTG1/C9orf72/CAMK2D/CAPRIN2/CDC42/CDC73/CDK5R1/CDKN1A/CDKN1B/CDKN2A/CDKN2AIP/CDKN2C/CHPT1/CISH/CLSTN1/CPNE1/CRKL/CRLF3/CSNK2A1/CTNNB1/CTTN/CXCL16/CXCR4/CYFIP1/CYFIP2/DCBLD2/DCUN1D3/DDX3X/DERL2/DNAJB2/DNM2/DPYSL2…	254
GO:0060828	regulation of canonical Wnt signaling pathway	158/6960	264/17913	3.12724e-12	1.10019e-10	5.89553e-11	APC/APOE/ARNTL/AXIN1/AXIN2/BAMBI/BMP2/BTRC/CAPRIN2/CAV1/CCNY/CDH2/CDH3/CDK14/CHD8/COL1A1/CSNK1A1/CSNK1D/CTNNB1/CTNND1/CUL3/CYLD/DAAM2/DAB2/DAB2IP/DACT1/DDIT3/DDX3X/DKK3/DVL1/DVL2/DVL3/EGF/EGFR/EGR1/EMD/FAM53B/FGF9/FGFR2/FOLR1/FOXO1/FOXO3/FRZB/FZD1/FZD6/FZD7/G3BP1/GLI3/GNAQ/GSK3A/GSK3B/HDAC1/IFT20/IGFBP1/IGFBP4/ISL1/KANK1/KLHL12/KREMEN1/LATS1/LATS2/LGR4/LIMD1/LRP6/LRRK1/LZTS2/MAPK14/MCC/MDK/MLLT3/…	158
GO:0032386	regulation of intracellular transport	223/6960	400/17913	3.58888e-12	1.25479e-10	6.72399e-11	ABCA2/ADCY1/ADIPOQ/ADORA2B/ADRA1A/AKT2/ANP32B/ANXA2/APBA2/ARF1/ARHGAP1/ARIH2/ARV1/ATP2A2/BACE1/BAG3/BAG4/BAP1/BARD1/BNIP3L/BVES/C12orf4/CALM3/CASK/CD81/CD84/CDH1/CDH3/CDK5R1/CHRNA5/CPSF6/CSPG5/CTDSPL2/DAB2/DERL2/DHX9/DNAJC13/DNAJC27/DNAJC30/DNM1L/DVL1/ECT2/EDEM1/EHD1/EMD/ERBB2/ERLEC1/EZR/FBXL20/FBXW7/FES/FLNA/FMR1/FOXF1/FYN/FZD5/GAS1/GATA2/GCC2/GDI1/GIPC1/GIT1/GLI3/GRIPAP1/GSK3A/GSK3B/GTSE1/HAX1/…	223
GO:0000226	microtubule cytoskeleton organization	251/6960	460/17913	3.60699e-12	1.25479e-10	6.72399e-11	ABL1/AKAP9/APC/ARHGEF10/ARHGEF2/ARL2/ATF5/ATRX/ATXN3/ATXN7/AURKA/AURKB/BCCIP/BICD1/BICD2/BRCA1/BRCA2/CAMSAP1/CCDC120/CCDC66/CCDC68/CCNB1/CCNF/CDK1/CDK2/CDK2AP2/CDK5R1/CDKN1B/CENPA/CEP120/CEP135/CEP192/CEP350/CEP57/CEP68/CEP70/CEP76/CEP97/CETN3/CHEK1/CHMP1B/CHMP2A/CHMP2B/CHMP4B/CHMP4C/CHMP5/CHORDC1/CKAP2/CKAP5/CLASP1/CLASP2/CLIP1/CLTC/CNP/CNTLN/CRIPT/CRMP1/CSNK1D/CTNNB1/CYLD/DAG1/DIXDC1/DLG1/DNAL1…	251
GO:0042119	neutrophil activation	269/6960	499/17913	3.66671e-12	1.26848e-10	6.79735e-11	ABR/ACAA1/ACLY/ACTR10/ACTR1B/ACTR2/ADAM10/ADGRE5/AGL/ALAD/ALDOA/ALDOC/ALOX5/AMPD3/ANO6/ANXA2/AP1M1/AP2A2/APAF1/ARL8A/ARMC8/ARPC5/ARSB/ASAH1/ATP11A/ATP11B/ATP6AP2/ATP6V0C/ATP6V1D/ATP8A1/B2M/B4GALT1/BPI/BRI3/C1orf35/C6orf120/CAB39/CAND1/CANT1/CAP1/CAPN1/CAT/CCL5/CCT2/CCT8/CD14/CD44/CD47/CD55/CD58/CD59/CD68/CDK13/CFD/CHI3L1/CHRNB4/CKAP4/CMTM6/CNN2/COMMD3/COPB1/COTL1/CPNE1/CPNE3/CPPED1/CREG1/CSNK2B/C…	269
GO:0006469	negative regulation of protein kinase activity	137/6960	222/17913	3.74317e-12	1.28778e-10	6.90076e-11	ABL1/ADAR/ADARB1/ADIPOQ/AIDA/AKT1/AKT1S1/APC/APOE/CAMK2N1/CAMK2N2/CASP3/CAV1/CDK5RAP1/CDKN1A/CDKN1B/CDKN2A/CDKN2B/CDKN2C/CEBPA/CHMP6/CHORDC1/CORO1C/DAB2IP/DBNDD2/DNAJA1/DNAJC3/DUSP1/DUSP10/DUSP14/DUSP16/DUSP18/DUSP22/DUSP3/DUSP4/DUSP7/DUSP8/DVL1/ERRFI1/FBXO7/FGFR1OP/GADD45A/GADD45B/GGNBP2/GMFB/GNAQ/GPRC5A/GSTP1/H2AFY/HEG1/HEXIM1/HHEX/HIPK3/HMGCR/IBTK/IGF1R/IL1B/INPP5K/IPO5/IPO7/ITPRIP/KAT2B/LATS1…	137
GO:0090150	establishment of protein localization to membrane	169/6960	287/17913	3.80486e-12	1.3018e-10	6.97594e-11	ACSL3/AGK/AKT2/ARFRP1/ARL6/ASNA1/ATG3/ATP1B1/BAX/BCL2/BCL2L11/BID/BLZF1/BMF/CALM3/CASP8/CD24/CDK5R1/CHM/CHMP4A/CHMP4B/CLIP1/CLSTN1/CSK/E2F1/EGFR/ERBB2/FYN/GDI1/GGA1/GGA2/GGA3/GOLGA4/GOLGA7/GOLPH3/GOPC/GORASP2/GRIP1/GRIPAP1/HRAS/HSP90AA1/HSPA4/HSPA5/ICMT/INPP5K/ITGAM/ITGB2/KIF13A/KRT18/LYPLA1/MACF1/MFF/MICALL1/MOAP1/MYO1C/NMT1/NPC1/PAK1/PDCD5/PEX19/PEX26/PEX3/PEX5/PKDCC/PMAIP1/PPP3R1/PRKCI/PRNP/RA…	169
GO:0043618	regulation of transcription from RNA polymerase II promoter in response to stress	78/6960	109/17913	3.99938e-12	1.36088e-10	7.29252e-11	ARNT/ATF3/ATF4/ATF6/ATF6B/BACH1/BAG3/CA9/CEBPB/CHD6/CHEK1/CITED2/CREBBP/CUL2/DDIT3/DNAJB1/EGLN1/EGLN2/EGLN3/EGR1/EP300/EPAS1/EPO/HIF1A/HIF1AN/HIGD1A/HSPA1A/HSPA5/IMPACT/JUN/KLF2/LIMD1/MBTPS2/NCK1/NCK2/NEDD4/NFE2L2/NOTCH1/PSMA1/PSMA2/PSMA3/PSMA4/PSMA5/PSMA7/PSMB2/PSMB4/PSMB5/PSMB7/PSMC2/PSMC4/PSMC6/PSMD10/PSMD11/PSMD12/PSMD14/PSMD3/PSMD4/PSMD5/PSMD6/PSMD7/PSMD8/PSMD9/PSME1/PSME3/PSME4/PSMF1/RBPJ/R…	78
GO:0034330	cell junction organization	164/6960	277/17913	4.25806e-12	1.44103e-10	7.72199e-11	ABL1/ACTB/ACTG1/ACTN1/ACTN4/ACVRL1/ADD1/AGT/APC/ARF6/ARHGEF7/ARL2/BCL2/CADM1/CAPZA1/CAV1/CBFB/CCM2/CD151/CD9/CDC42/CDH1/CDH2/CDH3/CLASP1/CLASP2/CLDN1/CLDN3/CNTNAP1/CORO1C/CORO2B/CTNNA1/CTNNB1/CTNND1/CTTN/CXADR/DLC1/DLG1/DLG5/DSG2/DSP/DUSP22/DUSP3/ECT2/EFNA5/EPB41L3/EPB41L5/EPHA2/F11R/F2R/F2RL1/FBLIM1/FERMT2/FLCN/FLNA/FLOT1/FSCN1/FZD5/GJA1/GJC1/GNPAT/GPM6B/GRHL1/HDAC7/HEG1/HIPK1/IKBKB/IQGAP1/IQSEC…	164
GO:0044773	mitotic DNA damage checkpoint	65/6960	86/17913	4.29364e-12	1.44522e-10	7.74444e-11	ARID3A/ATF2/ATM/AURKA/BAX/BTG2/CARM1/CASP2/CCNB1/CCND1/CDK1/CDK2/CDKN1A/CDKN1B/CLSPN/CNOT1/CNOT10/CNOT2/CNOT3/CNOT4/CNOT6/CNOT6L/CNOT7/CNOT8/DONSON/E2F1/E2F4/E2F7/E2F8/EP300/FBXO31/FOXN3/FOXO4/GADD45A/GIGYF2/GTSE1/HMGA2/MDC1/MDM2/MDM4/NBN/PCNA/PLAGL1/PLK2/PML/PPP1R10/PRKDC/PRMT1/RBL2/RFWD3/RPA2/RPS27L/SOX4/SYF2/TAOK1/TAOK2/TAOK3/TFDP1/TFDP2/TIPIN/TNKS1BP1/TP53/TRIAP1/XPC/ZNF385A	65
GO:0010821	regulation of mitochondrion organization	113/6960	175/17913	4.39609e-12	1.47174e-10	7.88659e-11	ACAA2/AKT1/ARIH2/ARRB2/BAG3/BAG4/BAK1/BAP1/BAX/BCL2/BCL2L1/BCL2L11/BID/BMF/BNIP3/BNIP3L/CAMKK2/CASP8/CDC37/CHCHD10/CIDEB/CLEC16A/CLU/CTTN/DDHD1/DDHD2/DNM1L/E2F1/FAM162A/FBXO7/FBXW7/FLCN/FXN/FZD5/GOLPH3/GPX1/GSK3A/GSK3B/HAX1/HGF/HIF1A/HIGD1A/HK2/HPS4/HRK/HSPA1A/HTRA2/HTT/HUWE1/IGF1/KDR/LEPROT/LMAN1/LMNA/MARCH5/MFF/MFN2/MLLT11/MMP9/MOAP1/MUL1/MYO19/NMT1/NPEPPS/OMA1/OPA1/PARK7/PDCD5/PLAUR/PMAIP1/PPA…	113
GO:0018393	internal peptidyl-lysine acetylation	103/6960	156/17913	5.14653e-12	1.71377e-10	9.1835e-11	ACTL6A/ATF2/ATG5/AUTS2/BAZ1A/BEND3/BRCA1/BRCA2/BRD1/BRD7/BRD8/BRPF1/BRPF3/CHD5/CHEK1/CLOCK/CPA4/CREBBP/CRTC2/CTBP1/CTCF/DPF2/DR1/EID1/EP300/EP400/EPC2/FLCN/GATA2/GATA3/GTF2B/GTF3C4/HAT1/HCFC1/IL1B/ING3/ING5/IRF4/ISL1/IWS1/KAT2A/KAT2B/KAT5/LDB1/LEF1/LIF/MAP3K7/MAPK3/MBIP/MCM3AP/MEAF6/MECP2/MORF4L1/MSL1/MSL2/NAA40/NAA50/NAP1L2/NCOA1/NCOA3/NOS1/OGT/PAXIP1/PCGF2/PER1/PHF10/PHF20/POLE3/POLE4/POR/PPARG…	103
GO:0010508	positive regulation of autophagy	80/6960	113/17913	5.27235e-12	1.74633e-10	9.35798e-11	ADRB2/AMBRA1/BAG3/BCL2L11/BECN1/BNIP3/BNIP3L/C9orf72/CALCOCO2/CAMKK2/CDC37/CLEC16A/DAPK1/EIF2AK4/EPM2A/FBXO7/FLCN/FOXO1/FOXO3/FYCO1/GNAI3/GPSM1/GSK3A/GSK3B/HIF1A/HK2/HTT/KAT5/KDR/LARP1/MAP3K7/MAPK3/MFN2/MTDH/MUL1/PAFAH1B2/PARK7/PIK3CB/PIM2/PIP4K2A/PIP4K2B/PIP4K2C/PLK2/PRKAA1/PRKAA2/RAB12/RAB3GAP1/RAB3GAP2/RALB/ROCK1/SCOC/SESN2/SH3BP4/SH3GLB1/SIRT1/SMCR8/SMURF1/SPTLC1/SPTLC2/STK11/SUPT5H/SVIP/TBK1…	80
GO:0019827	stem cell population maintenance	104/6960	158/17913	5.41166e-12	1.78299e-10	9.55443e-11	ARID1A/BCL9/BCL9L/BMPR1A/CDC73/CDH2/CNOT1/CNOT2/CNOT3/CTNNB1/CTR9/CUL4A/DDX6/DIS3L2/DLL1/EIF4E/EIF4ENIF1/ELAVL1/FANCD2/FGF2/FOXO1/FOXO3/FOXP1/FUT10/FZD7/GATA2/GNL3/HES1/HMGA2/HOOK3/IGF2BP1/JAG1/KDM2B/KDM3A/KDM4C/KIT/KLF10/KLF4/LBH/LDB1/LIF/LIG4/LSM1/MCPH1/MED10/MED14/MED15/MED17/MED21/MED27/MED28/MED30/MED7/METTL14/METTL3/MTF2/NCOA3/NIPBL/NKAP/NOG/NOTCH1/NOTCH2/PAF1/PBX1/PELO/POLR2A/POLR2B/POLR2C…	104
GO:0060070	canonical Wnt signaling pathway	180/6960	311/17913	6.19142e-12	2.02916e-10	1.08736e-10	APC/APOE/ARNTL/AXIN1/AXIN2/BAMBI/BCL9/BCL9L/BMP2/BTRC/CAPRIN2/CAV1/CCNY/CDH2/CDH3/CDK14/CHD8/COL1A1/CSNK1A1/CSNK1D/CSNK1E/CTNNB1/CTNND1/CUL3/CYLD/DAAM2/DAB2/DAB2IP/DACT1/DDIT3/DDX3X/DIXDC1/DKK3/DVL1/DVL2/DVL3/EGF/EGFR/EGR1/EMD/FAM53B/FGF9/FGFR2/FOLR1/FOXO1/FOXO3/FRAT2/FRZB/FZD1/FZD3/FZD4/FZD5/FZD6/FZD7/FZD8/G3BP1/GATA3/GLI3/GNAQ/GSK3A/GSK3B/HDAC1/IFT20/IGFBP1/IGFBP4/ISL1/KANK1/KDM6A/KLF4/KLHL12/K…	180
GO:0070482	response to oxygen levels	217/6960	389/17913	6.47215e-12	2.11006e-10	1.13071e-10	ACAA2/ACTN4/ACVRL1/ADA/ADAM17/ADIPOQ/ADM/ADSL/AGTRAP/AIFM1/AKT1/ALAD/ALKBH5/APAF1/AQP3/ARNT/ATF4/ATM/ATP1B1/ATP6AP1/ATP6V0A2/ATP6V0D1/ATP6V1A/ATP6V1G1/ATP7A/BACH1/BCL2/BECN1/BIRC2/BMP2/BNIP3/BNIP3L/CA9/CAPN2/CASP3/CAT/CAV1/CBL/CCNA2/CCNB1/CD24/CDK4/CDKN1A/CDKN1B/CFLAR/CHCHD2/CITED2/CLDN3/COL1A1/CPEB2/CPEB4/CREB1/CREBBP/CUL2/CXCR4/CYB5R4/CYBB/DDAH1/DDIT4/DNM1L/DNMT3A/DNMT3B/E2F1/EDN1/EDNRA/EEF2K/E…	217
GO:0002283	neutrophil activation involved in immune response	263/6960	488/17913	6.64538e-12	2.15402e-10	1.15427e-10	ABR/ACAA1/ACLY/ACTR10/ACTR1B/ACTR2/ADAM10/ADGRE5/AGL/ALAD/ALDOA/ALDOC/ALOX5/AMPD3/ANO6/ANXA2/AP1M1/AP2A2/APAF1/ARL8A/ARMC8/ARPC5/ARSB/ASAH1/ATP11A/ATP11B/ATP6AP2/ATP6V0C/ATP6V1D/ATP8A1/B2M/B4GALT1/BPI/BRI3/C1orf35/C6orf120/CAB39/CAND1/CANT1/CAP1/CAPN1/CAT/CCT2/CCT8/CD14/CD44/CD47/CD55/CD58/CD59/CD68/CDK13/CFD/CHI3L1/CHRNB4/CKAP4/CMTM6/CNN2/COMMD3/COPB1/COTL1/CPNE1/CPNE3/CPPED1/CREG1/CSNK2B/CSTB/C…	263
GO:0002262	myeloid cell homeostasis	97/6960	145/17913	6.67618e-12	2.15402e-10	1.15427e-10	ACIN1/ACVR1B/ACVR2A/ADAM17/ADAR/ADD1/AMPD3/ANXA1/ARID4A/ARNT/AXL/B2M/BAK1/BAP1/BAX/BCL2L11/BCL6/CASP3/CDK6/CEBPG/DNASE2/DYRK3/EPAS1/EPO/ETS1/FLVCR1/FOXO3/G6PD/GATA1/GATA2/GATA3/HBZ/HIF1A/HIPK2/HMGB1/HMGB2/HOXA5/HOXB6/HSPA1A/HSPA1B/HSPA9/ID2/IKZF1/IL6/IREB2/ITPKB/JAK2/JMJD6/KIT/KITLG/KLF13/KLF2/L3MBTL3/LDB1/LYAR/LYN/MAEA/MAFB/MAPK14/MED1/MFHAS1/NCSTN/NFE2L1/PDE4B/PIK3CB/PIK3CD/PKNOX1/PRDX1/PRMT1/P…	97
GO:0044774	mitotic DNA integrity checkpoint	67/6960	90/17913	6.72469e-12	2.15849e-10	1.15666e-10	ARID3A/ATF2/ATM/AURKA/BAX/BTG2/CARM1/CASP2/CCNB1/CCND1/CDK1/CDK2/CDKN1A/CDKN1B/CLSPN/CNOT1/CNOT10/CNOT2/CNOT3/CNOT4/CNOT6/CNOT6L/CNOT7/CNOT8/DONSON/E2F1/E2F4/E2F7/E2F8/EP300/FBXO31/FOXN3/FOXO4/GADD45A/GIGYF2/GTSE1/HMGA2/MDC1/MDM2/MDM4/NAE1/NBN/PCNA/PLAGL1/PLK2/PML/PPP1R10/PRKDC/PRMT1/RBL2/RFWD3/RPA2/RPS27L/SOX4/SYF2/TAOK1/TAOK2/TAOK3/TFDP1/TFDP2/TIPIN/TNKS1BP1/TP53/TRIAP1/XPC/ZNF385A/ZNF830	67
GO:0000070	mitotic sister chromatid segregation	90/6960	132/17913	7.54367e-12	2.40895e-10	1.29087e-10	AKAP8/APC/ATM/ATRX/AURKB/BECN1/BOD1/BUB1B/BUB3/CCNB1/CDC23/CDC27/CDC6/CDCA5/CDCA8/CDT1/CENPF/CHMP1B/CHMP2A/CHMP2B/CHMP4A/CHMP4B/CHMP4C/CHMP5/CHMP6/CHMP7/CUL3/DIS3L2/DLGAP5/DSCC1/DUSP1/DYNC1LI1/ESPL1/FBXO5/H2AFY/HNRNPU/IK/INCENP/INO80/KIF14/KIF18A/KIF23/KIF2C/KIF4A/KPNB1/MAD2L1/MIS12/NAA50/NCAPD2/NCAPD3/NCAPG/NCAPH/NEK2/NEK6/NIPBL/NUMA1/NUP62/NUSAP1/PCID2/PDS5A/PDS5B/PHF13/PIBF1/PLK1/POGZ/PPP2R1A/…	90
GO:0043405	regulation of MAP kinase activity	185/6960	322/17913	7.69244e-12	2.44392e-10	1.30962e-10	ADAM9/ADIPOQ/ADORA2B/ADRA2B/AIDA/AKAP13/APOE/BMP2/CAV1/CD24/CD40/CD74/CD81/CDK1/CDK12/CRK/CRKL/CSK/CXCR4/DAB2IP/DAXX/DBNL/DNAJA1/DUSP1/DUSP10/DUSP14/DUSP16/DUSP18/DUSP3/DUSP4/DUSP5/DUSP7/DUSP8/DVL2/DVL3/EDN1/EGF/EGFR/EIF2AK2/ELANE/EPHA4/ERBB2/ERCC6/ERP29/EZH2/F2R/FGF2/FGFR1/FLT1/FRS2/FZD4/FZD5/FZD8/GADD45A/GADD45B/GSTP1/HGF/HGS/HIPK3/HMGCR/HRAS/IGF1/IGF1R/IL1B/INPP5K/INSR/IQGAP1/IQGAP3/IRAK1/IRAK…	185
GO:0016197	endosomal transport	119/6960	188/17913	8.69692e-12	2.74902e-10	1.47311e-10	ABCA1/ACAP2/ALS2/ANKFY1/ANKRD27/ANKRD50/AP1S1/AP3B1/ARF6/ARFRP1/ARHGAP1/ARL1/ARL4C/BET1L/BVES/CCDC93/CHMP2A/CHMP2B/CHMP4A/CHMP4B/CHMP4C/CHMP5/CHMP6/CHMP7/CLTC/CMTM6/CORO1C/DENND1A/DENND1B/DENND5A/DPY30/EEA1/EHD1/EHD3/EPS15/ERC1/EVI5/GBF1/GCC2/GGA1/GGA3/GOSR1/GRIP1/GRIPAP1/HGS/INPP5F/LAPTM4B/LMTK2/LYST/MICALL1/MYO5B/NDRG4/PICALM/PIKFYVE/PTPN23/RAB10/RAB14/RAB35/RAB6A/RAB7A/RAB8A/RGP1/RHOBTB3/RNF12…	119
GO:0051402	neuron apoptotic process	144/6960	238/17913	9.06483e-12	2.85084e-10	1.52767e-10	AARS/ADARB1/ADNP/AIFM1/AKT1S1/AKT2/AMBRA1/APAF1/APP/ARRB2/ATF2/ATF4/ATM/ATN1/AXL/BACE1/BAX/BCL2/BCL2L1/BCL2L11/BHLHB9/BID/BNIP3/BTG2/CASP2/CASP3/CASP9/CCL2/CDC34/CDK5R1/CEBPB/CIT/CLCF1/CLN3/CNTFR/CORO1A/CPEB4/CTNNB1/DDIT3/DLX1/DNAJC5/EGLN2/EGLN3/EN2/EPHA7/ERBB3/F2R/FADD/FAM162A/FASLG/FBXW7/FOXO3/FOXQ1/FYN/G6PD/GABRB3/GAPDH/GATA3/GCLC/GCLM/GDF5/GPX1/GRIN1/HDAC4/HIF1A/HIPK2/HRAS/HSP90AB1/HSPA5/HYOU…	144
GO:0045862	positive regulation of proteolysis	190/6960	333/17913	9.3482e-12	2.92519e-10	1.56751e-10	ACER2/ACVR1C/ADAM9/AIFM1/AKIRIN2/AKT1/ALOX12/ANP32B/ANTXR1/APAF1/APOE/APP/ARL6IP5/ASPH/ATXN3/AURKA/AURKAIP1/AXIN1/BAG2/BAK1/BAX/BCL10/BCL2L11/BCL2L13/BTRC/CARD8/CASC2/CASP8/CASP8AP2/CASP9/CAV1/CCK/CEBPA/CFLAR/CHFR/CIDEB/CLN6/CLPX/CLU/CSNK1A1/CSNK1D/CSNK1E/CYCS/CYFIP2/DAB2/DAB2IP/DAP/DAPK1/DDX3X/DET1/DIABLO/DLC1/DNAJB2/DVL1/EDEM1/EFNA1/EFNA3/EGF/EGLN3/EIF2AK3/ENO1/EPHA4/F2R/F3/FADD/FAM122A/FAM162A…	190
GO:0043122	regulation of I-kappaB kinase/NF-kappaB signaling	137/6960	224/17913	9.56972e-12	2.97724e-10	1.59541e-10	ABL1/ADIPOQ/AKAP13/AKT1/ANKRD17/ASH1L/ATP2C1/BCL10/BIRC2/BIRC3/BRD4/BTRC/C18orf32/CANT1/CARD8/CASP10/CASP8/CC2D1A/CCR7/CD40/CD74/CFLAR/CHUK/CPNE1/CTH/CTNNB1/DAB2IP/DDX1/DDX21/DHX36/ECT2/ESR1/F2R/F2RL1/FADD/FASLG/FKBP1A/FLNA/FYN/GJA1/GOLT1B/GSTP1/HDAC1/IFIT5/IKBKB/IL1B/IRAK1/JMJD8/LGALS1/LITAF/LTF/MALT1/MAP3K14/MAP3K3/MAP3K7/MAPKBP1/MAVS/MIER1/MTDH/MUL1/MYD88/NDFIP1/NDFIP2/NEK6/NFKBID/NR1D1/NUP62/…	137
GO:0051054	positive regulation of DNA metabolic process	136/6960	222/17913	9.61018e-12	2.97724e-10	1.59541e-10	ACTR2/AKT1/ARRB2/ATAD5/ATF1/ATF7IP/ATM/ATRX/AURKB/BAX/BRCA1/CACYBP/CBX8/CCT2/CCT3/CCT4/CCT5/CCT6A/CCT8/CD28/CD40/CDC7/CDK1/CDK2/CDT1/CEBPG/CLCF1/CTNNB1/DBF4B/DHX36/DHX9/DKC1/DNA2/DNMT1/DSCC1/E2F7/E2F8/EGFR/ERCC6/EREG/EXOSC3/EYA1/EYA3/FAF1/FAM168A/FGF2/FGFR1/FMN2/FOXM1/FUS/GLI2/GNL3/H2AFX/HGF/HMBOX1/HMGB1/HNRNPA1/HNRNPA2B1/HNRNPD/HRAS/HSP90AA1/HSP90AB1/IL2/IL6/INO80/JUN/KLF4/MAP2K4/MAP2K7/MAP3K4/M…	136
GO:0002521	leukocyte differentiation	261/6960	485/17913	9.84245e-12	3.0341e-10	1.62588e-10	ABL1/ACIN1/ADA/ADAM17/ADIPOQ/AICDA/ANXA1/ANXA2/AP3B1/AP3D1/APP/ATG5/ATM/ATP11C/ATP6AP1/ATP7A/AXL/B2M/BAK1/BATF3/BAX/BCL11B/BCL2/BCL3/BCL6/BTK/CA2/CAMK4/CASP8/CBFB/CCR1/CCR6/CCR7/CD1D/CD28/CD46/CD74/CD80/CD81/CD83/CDC42/CDK6/CEBPA/CEBPB/CEBPG/CHD7/CLCF1/CMTM7/CR2/CREB1/CSF1/CTNNB1/CUL4A/CYLD/CYP26B1/DHRS2/DHRS7B/DLL1/DNAJA3/DNAJB9/DOCK10/DUSP10/EGR1/EIF2AK1/EP300/EPHA2/ERBB2/ESRRA/F2RL1/FADD/FAM20…	261
GO:0006475	internal protein amino acid acetylation	105/6960	161/17913	1.01021e-11	3.09882e-10	1.66055e-10	ACTL6A/ATF2/ATG5/AUTS2/BAZ1A/BEND3/BRCA1/BRCA2/BRD1/BRD7/BRD8/BRPF1/BRPF3/CHD5/CHEK1/CLOCK/CPA4/CREBBP/CRTC2/CTBP1/CTCF/DPF2/DR1/EID1/EP300/EP400/EPC2/FLCN/GATA2/GATA3/GTF2B/GTF3C4/HAT1/HCFC1/IL1B/ING3/ING5/IRF4/ISL1/IWS1/KAT2A/KAT2B/KAT5/LDB1/LEF1/LIF/MAP3K7/MAPK3/MBIP/MCM3AP/MDH2/MEAF6/MECP2/MORF4L1/MSL1/MSL2/NAA40/NAA50/NAP1L2/NCOA1/NCOA3/NOS1/OGT/PAXIP1/PCGF2/PCK1/PER1/PHF10/PHF20/POLE3/POLE4…	105
GO:0016482	cytosolic transport	94/6960	140/17913	1.02132e-11	3.11752e-10	1.67058e-10	ACTR2/AKTIP/ANKFY1/ANKRD27/AP1AR/AP1G1/AP1S1/AP2A1/ARFRP1/ARL1/BECN1/BET1L/CCDC91/CES1/CLTC/CORO1A/DAB2/DENND5A/DNAJC13/EEA1/EHD3/EMP2/EPS15/ERC1/EVI5/EZR/FAM160A2/GBF1/GCC2/GGA1/GOSR1/HOOK1/HOOK3/KIF16B/KIF1B/KIF1C/KIF5A/KIF5B/KLHL20/LAMP1/LMTK2/MAP2K1/MAPK1/MAPK3/MON2/MSN/MTMR2/MYO1D/PIKFYVE/PTPN23/RAB14/RAB21/RAB5A/RAB6A/RAB7A/RDX/RGP1/RHOBTB3/RNF126/SNX1/SNX12/SNX16/SNX2/SNX3/SNX5/SNX6/SNX8/S…	94
GO:0070936	protein K48-linked ubiquitination	46/6960	55/17913	1.04658e-11	3.17906e-10	1.70355e-10	ARIH2/BFAR/BIRC2/CDC34/HACE1/ITCH/KLHL3/MARCH6/NEDD4L/NMI/PELI1/RFFL/RNF115/RNF126/RNF146/RNF187/RNF216/RNF34/RNF4/RNF6/RNF8/SKP2/SYVN1/TNFAIP3/TOPORS/TRIM44/TTC3/UBE2A/UBE2B/UBE2C/UBE2D1/UBE2D2/UBE2D3/UBE2E1/UBE2E2/UBE2E3/UBE2G1/UBE2G2/UBE2H/UBE2K/UBE2Q2/UBE2R2/UBE2T/UBE3A/UBR5/ZNRF1	46
GO:0006470	protein dephosphorylation	180/6960	313/17913	1.31815e-11	3.98451e-10	2.13517e-10	ACP1/ANKLE2/ARPP19/BCL2/BOD1/BTRC/CALM1/CALM2/CALM3/CAMTA1/CDC14A/CDC25A/CDC25B/CDCA2/CDKN3/CPPED1/CRY2/CTDSP1/CTDSP2/CTDSPL/CTDSPL2/CTTNBP2NL/CYCS/DAPP1/DLC1/DLG1/DLGAP5/DUSP1/DUSP10/DUSP11/DUSP12/DUSP14/DUSP16/DUSP18/DUSP2/DUSP22/DUSP28/DUSP3/DUSP4/DUSP5/DUSP7/DUSP8/EIF2AK2/ENSA/EYA1/EYA3/EYA4/FAM122A/FBXW11/FKBP1A/FKBP1B/GNAI2/GSK3B/HSP90AB1/HSP90B1/HTT/IGBP1/IGFBP3/IKBKB/JAK2/LMTK2/MASTL/MFHA…	180
GO:0006644	phospholipid metabolic process	222/6960	402/17913	1.39058e-11	4.18315e-10	2.24161e-10	ABHD12/ABHD3/ABHD4/ABHD5/ABHD6/ACSL3/AGK/AGPAT1/AGPAT3/AGPAT5/ALDH5A1/ALOX15/AMBRA1/APOA1/ARF1/ARF3/ATM/CAPN2/CCR7/CD81/CDIPT/CDS1/CDS2/CEPT1/CETP/CHKA/CHPT1/CISH/CLN3/CLN8/CPNE1/CPNE3/CRLS1/CSNK2A1/CSNK2B/DAB2IP/DBI/DDHD1/DDHD2/DGKE/DGKH/DGKZ/DHDDS/DOLPP1/DPM1/DPM2/DPM3/EFR3A/EFR3B/ETNK1/FADS1/FAM126A/FAR1/FGF2/FGFR3/FLT1/GATA6/GDE1/GGPS1/GNPAT/GPAM/GPD1L/GPX4/HADHA/HADHB/HEXB/IDH1/IDI1/IMPA1/IM…	222
GO:0048863	stem cell differentiation	143/6960	237/17913	1.42878e-11	4.27741e-10	2.29212e-10	ABL1/ACVR1/ALDH1A2/ALX1/BMPR1A/CBFB/CDK12/CDK13/CDK6/CFL1/CHD2/CORO1C/DHX36/EDN1/EDNRA/EDNRB/EIF2AK2/EPCAM/ESR1/FAM172A/FBXL17/FGFR2/FOLR1/FOXA1/FOXC1/FOXO4/FRZB/FZD1/GATA1/GATA2/GATA3/GATA6/HAND2/HES1/HIF1A/HMGA2/HNRNPU/HOXA7/HOXB4/HSPA9/ISL1/ITCH/JAG1/JARID2/KBTBD8/KDM3A/KDM4C/KIT/KITLG/KLHL12/LBH/LDB1/LIF/LRP6/MAPK1/MAPK3/MEF2C/METTL3/MSI2/MTF2/MYB/N4BP2L2/NFE2L2/NOLC1/NOTCH1/NRP1/NRP2/NUDT21/…	143
GO:0035967	cellular response to topologically incorrect protein	91/6960	135/17913	1.55633e-11	4.61991e-10	2.47565e-10	ACADVL/ADD1/ARFGAP1/ASNA1/ASNS/ATF3/ATF4/ATF6/ATF6B/ATP6V0D1/ATXN3/BAG3/BAK1/BAX/BCL2L11/BFAR/CALR/CCL2/CCND1/COPS5/CREB3L2/CTDSP2/CTH/CUL3/DAB2IP/DAXX/DDIT3/DERL1/DERL2/DNAJB11/DNAJB12/DNAJB9/DNAJC3/EDEM1/EIF2AK2/EIF2AK3/EIF2S1/EP300/EXTL2/EXTL3/FKBP14/GFPT1/GOSR2/GSK3A/HDGF/HERPUD1/HSP90B1/HSPA1A/HSPA5/HYOU1/IGFBP1/KDELR3/KLHDC3/KLHL15/LMNA/MBTPS1/MBTPS2/NCK1/NCK2/NFE2L2/PARP16/PDIA5/PDIA6/PIK3…	91
GO:0006892	post-Golgi vesicle-mediated transport	59/6960	77/17913	1.55802e-11	4.61991e-10	2.47565e-10	ACSL3/ANKFY1/AP1AR/AP1G1/AP2A1/ARFGEF2/ARFRP1/ARL3/BLZF1/CCDC91/CCDC93/CSK/DNM2/EHD3/EPS15/EXOC5/GBF1/GGA1/GGA2/GGA3/GOLGA4/GOLGA7/GOLPH3/GOPC/KIF13A/KIF16B/KLHL20/KRT18/LAMP1/LLGL1/LYPLA1/MACF1/MON2/MYO1B/MYO5A/PKDCC/RAB10/RAB14/RAB31/RAB34/RABEP1/RP2/SCAMP1/SCAMP2/SCAMP3/SCFD1/SEC16A/SNAP23/SORL1/SORT1/SPTBN1/STEAP2/STX4/VAMP2/VAMP3/VAMP7/VAMP8/VPS13A/VPS13C	59
GO:0043687	post-translational protein modification	202/6960	360/17913	1.69556e-11	5.00392e-10	2.68143e-10	ADAM10/AGTPBP1/ANKRD9/ANO8/APLP2/APOA1/APOE/APP/ASB1/ASB14/ASB3/ASB6/ASB7/ASB8/ATG5/BTBD1/BTRC/C4A/CALU/CAND1/CCNF/CDH2/CHM/CISH/CKAP4/COPS2/COPS3/COPS4/COPS5/COPS7A/COPS7B/COPS8/CRTAP/CSF1/CUL1/CUL2/CUL3/CUL4A/CUL4B/CUL5/DCAF10/DCAF13/DCAF16/DCAF17/DCAF4/DCAF5/DCAF6/DCAF7/DCAF8/DCUN1D1/DCUN1D3/DDB1/DDB2/DNAJC3/DSCC1/DTL/EPAS1/ESCO1/ESCO2/FAM20C/FBN1/FBXL12/FBXL16/FBXL18/FBXL19/FBXL20/FBXL3/FBXL5…	202
GO:0009991	response to extracellular stimulus	266/6960	498/17913	1.8032e-11	5.29648e-10	2.8382e-10	ABCA1/ACAT1/ACSL1/ACSL3/ACSL4/ACTA1/ACVR1C/ADA/ADIPOQ/ADIPOR2/ADM/ADNP/ADORA2B/ADRB1/ADRB2/ADSL/AGL/AIFM1/AKT1/ALAD/ALDH1A2/AMBRA1/APAF1/APOA1/APOE/APPL2/AQP3/ARSB/ASNS/ATF3/ATF4/ATP2B1/AXL/BCL10/BCL11A/BCL2/BECN1/BMPR2/C12orf66/CAD/CAT/CBL/CBS/CCK/CCND1/CD40/CD68/CDKN1A/CDKN2B/CHSY1/CLEC16A/COL1A1/COMT/CPEB4/CPS1/CREB1/CXCL10/CYBB/CYP26B1/DAD1/DAP/DCTPP1/DDIT3/DEPDC5/DNM1L/DNMT3A/DNMT3B/DSC2/EEF…	266
GO:0031570	DNA integrity checkpoint	94/6960	141/17913	1.89793e-11	5.54856e-10	2.97329e-10	ARID3A/ATF2/ATM/AURKA/BAX/BRCA1/BTG2/CARM1/CASP2/CCNB1/CCND1/CDC5L/CDC6/CDK1/CDK2/CDKN1A/CDKN1B/CDT1/CHEK1/CLOCK/CLSPN/CNOT1/CNOT10/CNOT2/CNOT3/CNOT4/CNOT6/CNOT6L/CNOT7/CNOT8/CRY1/CUL4A/DNA2/DONSON/DTL/E2F1/E2F4/E2F7/E2F8/EIF2AK4/EP300/ETAA1/FBXO31/FEM1B/FOXN3/FOXO4/FZR1/GADD45A/GIGYF2/GTSE1/H2AFX/HMGA2/MAPK14/MDC1/MDM2/MDM4/NAE1/NBN/PCNA/PEA15/PLAGL1/PLK1/PLK2/PML/PPP1R10/PRKDC/PRMT1/PRPF19/PTPN…	94
GO:0006984	ER-nucleus signaling pathway	40/6960	46/17913	1.9254e-11	5.58777e-10	2.9943e-10	ASNS/ATF3/ATF4/ATF6/ATF6B/ATG10/ATP2A2/BCL2L11/CALR/CCDC47/CCL2/DDIT3/EIF2A/EIF2AK3/EIF2S1/ERLIN1/ERLIN2/FBXW7/GSK3B/HERPUD1/HSP90B1/HSPA5/IGFBP1/INSIG1/INSIG2/MBTPS1/MBTPS2/NCK1/NCK2/NFE2L2/PPP1R15B/PTPN1/PTPN2/SCAP/TMCO1/TMEM33/TP53/WFS1/XBP1/ZBTB7B	40
GO:0006275	regulation of DNA replication	73/6960	102/17913	1.92929e-11	5.58777e-10	2.9943e-10	ACVRL1/AICDA/ANKRD17/ATAD5/ATF1/ATRX/BCL6/BRCA2/CACYBP/CCDC88A/CCNA2/CDC6/CDC7/CDK1/CDK2/CDT1/DACH1/DBF4B/DHX9/DNA2/DONSON/DSCC1/E2F7/E2F8/EGFR/EREG/ESCO1/ESCO2/FAF1/FBXO5/FBXW7/FGFR1/GLI2/GMNN/GTPBP4/HRAS/ID3/INO80/JUN/MAP2K4/NBN/NUCKS1/PCNA/PDS5A/PPP2CA/PPP2R1A/RAC1/RAD17/RBBP6/RFC2/RFC3/RFC4/RFC5/S100A11/SENP2/SLFN11/SMC1A/SMC3/STAG2/STOML2/TERF1/TERF2/TIPIN/TNFAIP1/TP53/TSPYL2/TTF1/USP37/WIZ/…	73
GO:0033673	negative regulation of kinase activity	146/6960	244/17913	2.11614e-11	6.10055e-10	3.26908e-10	ABL1/ADAR/ADARB1/ADIPOQ/AIDA/AKT1/AKT1S1/APC/APOE/CAMK2N1/CAMK2N2/CASP3/CAV1/CDK5RAP1/CDKN1A/CDKN1B/CDKN2A/CDKN2B/CDKN2C/CEBPA/CHMP6/CHORDC1/CORO1C/COX11/CSK/DAB2IP/DBNDD2/DNAJA1/DNAJC3/DUSP1/DUSP10/DUSP14/DUSP16/DUSP18/DUSP22/DUSP3/DUSP4/DUSP7/DUSP8/DVL1/ERRFI1/FBXO7/FGFR1OP/GADD45A/GADD45B/GGNBP2/GMFB/GNAQ/GPRC5A/GSTP1/H2AFY/HEG1/HEXIM1/HHEX/HIPK3/HMGCR/HNRNPU/IBTK/IGF1R/IL1B/INPP5K/IPO5/IPO7/I…	146
GO:0070302	regulation of stress-activated protein kinase signaling cascade	135/6960	222/17913	2.42132e-11	6.94819e-10	3.7233e-10	AIDA/AKT1/APP/ARL6IP5/AXIN1/BMP2/CCR7/COPS5/CYLD/DAB2IP/DACT1/DAXX/DBNL/DLG1/DNAJA1/DUSP1/DUSP10/DUSP3/DVL2/DVL3/EDA2R/EDN1/EGFR/EIF2AK2/EPHA4/ERCC6/EZR/F2RL1/FAS/FKTN/FLT4/FOXM1/FOXO1/FZD4/FZD5/FZD7/FZD8/GADD45A/GADD45B/GDF6/GSTP1/HAND2/HDAC3/HGF/HIPK2/HIPK3/HMGB1/HMGCR/HRAS/IGBP1/IGF1R/IL1B/ITCH/KARS/LEP/LYN/MAGI3/MAP2K1/MAP2K7/MAP3K10/MAP3K12/MAP3K13/MAP3K2/MAP3K3/MAP3K4/MAP3K5/MAP3K7/MAP3K9/M…	135
GO:0016311	dephosphorylation	247/6960	458/17913	2.66251e-11	7.60524e-10	4.0754e-10	ACP1/ACP2/ACP5/ANKLE2/APEX1/APTX/ARPP19/ATP1A1/BAG4/BCL2/BMP2/BOD1/BTRC/CALM1/CALM2/CALM3/CAMTA1/CD2BP2/CDC14A/CDC25A/CDC25B/CDCA2/CDKN3/CEP192/CPPED1/CRY2/CSRNP2/CSRNP3/CTDSP1/CTDSP2/CTDSPL/CTDSPL2/CTTNBP2NL/CYCS/DAPP1/DLC1/DLG1/DLG2/DLG3/DLGAP5/DUSP1/DUSP10/DUSP11/DUSP12/DUSP14/DUSP16/DUSP18/DUSP2/DUSP22/DUSP28/DUSP3/DUSP4/DUSP5/DUSP7/DUSP8/EIF2AK2/ELL/ENOPH1/ENSA/EYA1/EYA3/EYA4/FAM122A/FARP1/F…	247
GO:0044783	G1 DNA damage checkpoint	51/6960	64/17913	2.76729e-11	7.86844e-10	4.21644e-10	ARID3A/ATM/AURKA/BAX/BTG2/CARM1/CASP2/CCNB1/CCND1/CDK1/CDK2/CDKN1A/CDKN1B/CNOT1/CNOT10/CNOT2/CNOT3/CNOT4/CNOT6/CNOT6L/CNOT7/CNOT8/E2F1/E2F4/E2F7/E2F8/EP300/FBXO31/GADD45A/GIGYF2/GTSE1/MDM2/MDM4/PCNA/PLAGL1/PLK2/PML/PRKDC/PRMT1/RBL2/RFWD3/RPA2/RPS27L/SOX4/TFDP1/TFDP2/TNKS1BP1/TP53/TRIAP1/WAC/ZNF385A	51
GO:0000819	sister chromatid segregation	102/6960	157/17913	2.79512e-11	7.91147e-10	4.23949e-10	AKAP8/APC/ATM/ATRX/AURKB/AXIN2/BECN1/BOD1/BUB1/BUB1B/BUB3/CCNB1/CDC23/CDC27/CDC6/CDCA5/CDCA8/CDT1/CENPF/CHMP1B/CHMP2A/CHMP2B/CHMP4A/CHMP4B/CHMP4C/CHMP5/CHMP6/CHMP7/CTCF/CTNNB1/CUL3/DIS3L2/DLGAP5/DSCC1/DUSP1/DYNC1LI1/ESPL1/FBXO5/FBXW7/FEN1/H2AFY/HNRNPU/IK/INCENP/INO80/KIF14/KIF18A/KIF23/KIF2C/KIF4A/KPNB1/LATS1/MAD2L1/MIS12/NAA50/NCAPD2/NCAPD3/NCAPG/NCAPH/NEK2/NEK6/NIPBL/NUMA1/NUP62/NUSAP1/PCID2/PD…	102
GO:0031334	positive regulation of protein complex assembly	143/6960	239/17913	3.41233e-11	9.57144e-10	5.12902e-10	ABI2/ACTR2/ACTR3/AKAP9/ALOX15/AP1AR/ARF1/ARF6/ARL2/ARPC2/ARPC3/ARPC4/ARPC5/ATM/BAG4/BAIAP2L1/BAX/BCL2L11/BCLAF1/BID/BMF/CAND1/CCK/CCR7/CDC42EP2/CDK5R1/CDKN1B/CDT1/CLASP1/CLIP1/CLU/CNOT1/CNOT2/CNOT6/CNOT6L/CORO1A/CORO1B/CREB1/CTNNA2/CTNNB1/CTTN/CUL4A/CUL4B/CYFIP1/DDB1/DDB2/DHX33/DHX36/DLG1/DRG1/EIF4G1/ERCC4/ERCC5/ESR1/FAF1/FCHSD2/FER/FES/FNIP1/FNIP2/FOSL1/FSCN1/G3BP1/G3BP2/GRB2/GSK3B/GTF2B/GTF2H1/…	143
GO:0071559	response to transforming growth factor beta	143/6960	239/17913	3.41233e-11	9.57144e-10	5.12902e-10	ACVR1/ACVRL1/ADAM17/ADAM9/APAF1/APPL1/APPL2/ARHGEF18/ARRB2/ASPN/BAMBI/BCL9L/CAV1/CAV2/CBL/CDKN2B/CFLAR/CGN/CITED2/CLDN1/COL1A1/COL4A2/CREB1/CREBBP/CRK/CRKL/DAB2/DKK3/DLX1/DNM2/EDN1/EID2/ENG/EP300/EPB41L5/F11R/FAM89B/FBN1/FBN2/FERMT2/FGFR2/FLCN/FNDC4/FNTA/FOLR1/FOS/FURIN/FUT8/FYN/GCNT2/GDF5/GIPC1/GLG1/GOT1/HDAC2/HIPK2/HSP90AB1/HSPA1A/HSPA5/HTRA1/JUN/LEMD3/LIMS1/LOX/LTBP1/LTBP4/MAP3K7/MEF2C/MIR17HG…	143
GO:0030968	endoplasmic reticulum unfolded protein response	78/6960	112/17913	3.62886e-11	1.01331e-09	5.43001e-10	ACADVL/ADD1/ARFGAP1/ASNA1/ASNS/ATF3/ATF4/ATF6/ATF6B/ATP6V0D1/BAK1/BAX/BCL2L11/BFAR/CALR/CCL2/CCND1/COPS5/CREB3L2/CTDSP2/CTH/DAB2IP/DDIT3/DERL1/DERL2/DNAJB11/DNAJB9/DNAJC3/EDEM1/EIF2AK2/EIF2AK3/EIF2S1/EP300/EXTL2/EXTL3/FKBP14/GFPT1/GOSR2/GSK3A/HDGF/HERPUD1/HSP90B1/HSPA5/HYOU1/IGFBP1/KDELR3/KLHDC3/LMNA/MBTPS1/MBTPS2/NCK1/NCK2/NFE2L2/PARP16/PDIA5/PDIA6/PIK3R1/PPP1R15B/PTPN1/PTPN2/SEC31A/SERP1/SHC1/S…	78
GO:0036293	response to decreased oxygen levels	203/6960	365/17913	4.45361e-11	1.2336e-09	6.61046e-10	ACAA2/ACTN4/ACVRL1/ADA/ADAM17/ADIPOQ/ADM/ADSL/AGTRAP/AIFM1/AKT1/ALAD/ALKBH5/APAF1/AQP3/ARNT/ATF4/ATM/ATP1B1/ATP7A/BACH1/BCL2/BECN1/BIRC2/BMP2/BNIP3/BNIP3L/CA9/CAPN2/CASP3/CAT/CAV1/CBL/CCNA2/CCNB1/CD24/CDKN1B/CFLAR/CHCHD2/CITED2/CLDN3/CPEB2/CPEB4/CREB1/CREBBP/CUL2/CXCR4/CYBB/DDAH1/DDIT4/DNM1L/DNMT3A/DNMT3B/E2F1/EDN1/EDNRA/EEF2K/EGLN1/EGLN2/EGLN3/EGR1/EIF4EBP1/ENO1/EP300/EPAS1/EPO/ETS1/F7/FAM162A/F…	203
GO:1902850	microtubule cytoskeleton organization involved in mitosis	80/6960	116/17913	4.45737e-11	1.2336e-09	6.61046e-10	ARHGEF10/ARHGEF2/AURKB/BCCIP/CCNB1/CENPA/CEP192/CEP97/CHMP1B/CHMP2A/CHMP2B/CHMP4B/CHMP4C/CHMP5/CLASP1/CLASP2/CLTC/DRG1/DYNLT1/EML1/ESPL1/FLNA/FSD1/GNAI1/GPSM2/HNRNPU/HSPA1A/HSPA1B/HTT/KIF11/KIF23/KIF2A/KIF3B/KIF4A/KPNB1/MAD2L1/MAP4/MCPH1/MECP2/MYBL2/NSFL1C/NUMA1/NUP62/NUSAP1/PAFAH1B1/PAX6/PIBF1/PKD1/PLK1/PLK2/PRC1/PSRC1/RAB11A/RACGAP1/RAE1/RAN/RCC1/RHOA/SBDS/SETD2/SMC1A/SMC3/SPAST/SPRY1/SPRY2/STA…	80
GO:1901988	negative regulation of cell cycle phase transition	150/6960	254/17913	4.53191e-11	1.24868e-09	6.69127e-10	APC/ARID3A/ATF5/ATM/AURKA/AURKB/BAX/BCL2/BRCA1/BRD7/BTG2/CARM1/CASP2/CCL2/CCNB1/CCND1/CDC73/CDK1/CDK2/CDK2AP2/CDK4/CDK6/CDKN1A/CDKN1B/CDKN2A/CDKN2B/CDKN2C/CDT1/CENPF/CHEK1/CHMP4C/CLSPN/CNOT1/CNOT10/CNOT2/CNOT3/CNOT4/CNOT6/CNOT6L/CNOT7/CNOT8/CTDSP1/CTDSP2/CTDSPL/CUL1/DACT1/DCUN1D3/DONSON/DTL/DUSP1/DYNC1LI1/E2F1/E2F4/E2F7/E2F8/EP300/EZH2/FBXO31/FBXO5/FBXO7/FHL1/FOXN3/FOXO4/FZR1/GADD45A/GIGYF2/GTSE1…	150
GO:0000077	DNA damage checkpoint	89/6960	133/17913	4.76279e-11	1.30651e-09	7.00117e-10	ARID3A/ATF2/ATM/AURKA/BAX/BRCA1/BTG2/CARM1/CASP2/CCNB1/CCND1/CDC5L/CDK1/CDK2/CDKN1A/CDKN1B/CHEK1/CLOCK/CLSPN/CNOT1/CNOT10/CNOT2/CNOT3/CNOT4/CNOT6/CNOT6L/CNOT7/CNOT8/CRY1/CUL4A/DONSON/DTL/E2F1/E2F4/E2F7/E2F8/EIF2AK4/EP300/ETAA1/FBXO31/FEM1B/FOXN3/FOXO4/FZR1/GADD45A/GIGYF2/GTSE1/H2AFX/HMGA2/MAPK14/MDC1/MDM2/MDM4/NBN/PCNA/PEA15/PLAGL1/PLK1/PLK2/PML/PPP1R10/PRKDC/PRMT1/PRPF19/PTPN11/RAD1/RAD17/RAD9A/…	89
GO:0019216	regulation of lipid metabolic process	220/6960	402/17913	5.40127e-11	1.47516e-09	7.9049e-10	ABCA1/ABHD5/ABHD6/ACACA/ACADM/ACADVL/ACOX1/ACSL1/ACSL3/ADIPOQ/ADIPOR1/ADIPOR2/ADM/AGT/AGTR1/AKT1/AKT2/AMBRA1/APOA1/APOC3/APOE/APPL2/ARF1/ARV1/ASAH1/ATP1A1/BCL11B/BMP2/BMP6/BRCA1/BSCL2/CAPN2/CARM1/CAV1/CCR7/CD81/CDK4/CHD9/CISH/CPT1A/CPT2/CREB1/CREBBP/CREBL2/CRTC3/CYP51A1/CYP7A1/DAB2IP/DGKZ/DKK3/EEF1A2/EGR1/EIF6/ELOVL5/ELOVL6/ERLIN1/ERLIN2/FADS1/FASN/FBXW7/FDFT1/FGF2/FGFR3/FHL2/FLT1/G0S2/GGPS1/GLIP…	220
GO:0031571	mitotic G1 DNA damage checkpoint	50/6960	63/17913	5.71672e-11	1.54774e-09	8.29383e-10	ARID3A/ATM/AURKA/BAX/BTG2/CARM1/CASP2/CCNB1/CCND1/CDK1/CDK2/CDKN1A/CDKN1B/CNOT1/CNOT10/CNOT2/CNOT3/CNOT4/CNOT6/CNOT6L/CNOT7/CNOT8/E2F1/E2F4/E2F7/E2F8/EP300/FBXO31/GADD45A/GIGYF2/GTSE1/MDM2/MDM4/PCNA/PLAGL1/PLK2/PML/PRKDC/PRMT1/RBL2/RFWD3/RPA2/RPS27L/SOX4/TFDP1/TFDP2/TNKS1BP1/TP53/TRIAP1/ZNF385A	50
GO:0044819	mitotic G1/S transition checkpoint	50/6960	63/17913	5.71672e-11	1.54774e-09	8.29383e-10	ARID3A/ATM/AURKA/BAX/BTG2/CARM1/CASP2/CCNB1/CCND1/CDK1/CDK2/CDKN1A/CDKN1B/CNOT1/CNOT10/CNOT2/CNOT3/CNOT4/CNOT6/CNOT6L/CNOT7/CNOT8/E2F1/E2F4/E2F7/E2F8/EP300/FBXO31/GADD45A/GIGYF2/GTSE1/MDM2/MDM4/PCNA/PLAGL1/PLK2/PML/PRKDC/PRMT1/RBL2/RFWD3/RPA2/RPS27L/SOX4/TFDP1/TFDP2/TNKS1BP1/TP53/TRIAP1/ZNF385A	50
GO:0048568	embryonic organ development	225/6960	413/17913	5.79766e-11	1.56286e-09	8.37483e-10	ABR/ACVR1/ADA/ADM/AHI1/AKT1/ALDH1A2/ARID1A/ARID2/ARL13B/ARNT/BIRC6/BMPR1A/BPTF/CASP8/CEBPA/CEBPB/CELSR1/CHD7/CITED2/COL2A1/CTNNB1/DLG1/DLL1/DLX2/DNAJB6/DVL1/DVL2/E2F7/E2F8/EDN1/EFEMP1/EFNA1/EGFR/EGLN1/EIF4A3/EN2/ENG/EPAS1/EPHA2/EPN1/EYA1/FBN1/FBN2/FGF9/FGFR1/FGFR2/FLVCR1/FOLR1/FOXC1/FOXF1/FOXF2/FRS2/FRZB/FZD3/FZD5/FZD6/GATA1/GATA2/GATA3/GGNBP2/GJA1/GLI2/GLI3/GNAS/GRB2/HAND1/HAND2/HES1/HEY1/HEY2/H…	225
GO:0019884	antigen processing and presentation of exogenous antigen	111/6960	176/17913	6.00421e-11	1.61156e-09	8.63583e-10	ACTR10/ACTR1A/ACTR1B/AP1G1/AP1M1/AP1S1/AP1S2/AP1S3/AP2A1/AP2A2/AP2B1/AP2M1/AP3B1/AP3D1/ARF1/B2M/CALR/CANX/CAPZA1/CAPZA2/CAPZB/CD74/CHUK/CLTA/CLTC/CTSF/CTSL/CTSS/CYBB/DCTN3/DCTN4/DCTN5/DCTN6/DNM2/DYNC1LI1/DYNC1LI2/DYNLL1/DYNLL2/FCGR1A/HLA-A/HLA-B/HLA-C/HLA-DPA1/HLA-DPB1/HLA-E/HLA-G/IFI30/IKBKB/ITGAV/KIF11/KIF18A/KIF23/KIF2A/KIF2C/KIF3A/KIF3B/KIF4A/KIF5A/KLC1/KLC2/LGMN/LNPEP/NCF2/OSBPL1A/PDIA3/PSMA…	111
GO:0019882	antigen processing and presentation	133/6960	220/17913	6.05612e-11	1.6116e-09	8.63604e-10	ACTR10/ACTR1A/ACTR1B/AP1G1/AP1M1/AP1S1/AP1S2/AP1S3/AP2A1/AP2A2/AP2B1/AP2M1/AP3B1/AP3D1/ARF1/ATG5/B2M/CALR/CANX/CAPZA1/CAPZA2/CAPZB/CCR7/CD1D/CD68/CD74/CHUK/CLTA/CLTC/CTSF/CTSL/CTSS/CYBB/DCTN3/DCTN4/DCTN5/DCTN6/DNM2/DYNC1LI1/DYNC1LI2/DYNLL1/DYNLL2/ERAP1/ERAP2/FCGR1A/FGL2/HFE/HLA-A/HLA-B/HLA-C/HLA-DPA1/HLA-DPB1/HLA-E/HLA-G/ICAM1/IDE/IFI30/IKBKB/ITGAV/KIF11/KIF18A/KIF23/KIF2A/KIF2C/KIF3A/KIF3B/KIF4A…	133
GO:0032872	regulation of stress-activated MAPK cascade	133/6960	220/17913	6.05612e-11	1.6116e-09	8.63604e-10	AIDA/AKT1/APP/ARL6IP5/AXIN1/BMP2/CCR7/COPS5/CYLD/DAB2IP/DACT1/DAXX/DBNL/DLG1/DNAJA1/DUSP1/DUSP10/DUSP3/DVL2/DVL3/EDA2R/EDN1/EGFR/EIF2AK2/EPHA4/ERCC6/EZR/F2RL1/FAS/FKTN/FLT4/FOXM1/FOXO1/FZD4/FZD5/FZD7/FZD8/GADD45A/GADD45B/GDF6/GSTP1/HAND2/HDAC3/HGF/HIPK2/HIPK3/HMGB1/HMGCR/HRAS/IGBP1/IGF1R/IL1B/ITCH/KARS/LEP/MAGI3/MAP2K1/MAP2K7/MAP3K10/MAP3K12/MAP3K13/MAP3K2/MAP3K3/MAP3K4/MAP3K5/MAP3K7/MAP3K9/MAP4K…	133
GO:1902749	regulation of cell cycle G2/M phase transition	124/6960	202/17913	6.44697e-11	1.70831e-09	9.15427e-10	ACTR1A/AKAP9/APP/ATAD5/ATF5/ATM/AURKA/AURKB/BRCA1/BRD4/CCNB1/CCND1/CDC7/CDK1/CDK4/CENPF/CEP135/CEP164/CEP192/CEP57/CEP70/CEP76/CHEK1/CHMP4C/CKAP5/CLASP1/CLSPN/CSNK1D/CSNK1E/CUL1/DBF4B/DCTN3/DONSON/DTL/DYNLL1/DYRK3/FBXO5/FGFR1OP/FHL1/FOXN3/FOXO4/FZR1/GTSE1/H2AFY/HAUS1/HAUS2/HAUS3/HAUS4/HAUS5/HAUS6/HAUS8/HMGA2/HMMR/HSP90AA1/HSPA2/KIF14/MAPRE1/MECP2/NAE1/NBN/NEDD1/NEK2/NINL/NPM1/PAFAH1B1/PAXIP1/PBX1…	124
GO:0009314	response to radiation	235/6960	435/17913	6.49249e-11	1.71308e-09	9.17983e-10	AEN/AKT1/AKT2/ALAD/APP/ASNS/ATF4/ATM/AURKB/B4GALT2/BACE1/BAK1/BAX/BCL2/BCL2L1/BCL3/BHLHE40/BMF/BRCA1/BRCA2/CALM1/CASP3/CASP9/CAT/CBL/CCDC66/CCK/CCND1/CDC25A/CDKN1A/CDS1/CHEK1/CIRBP/CLK2/CLOCK/COPS3/CREB1/CREBBP/CRTC1/CRY1/CRY2/CTNS/CUL4B/CXCL10/DCUN1D3/DDB1/DDB2/DDHD2/DHX36/DNM2/DNMT3A/DNMT3B/DTL/DUSP1/DYNLRB1/ECT2/EGFR/EGR1/EIF2AK4/EIF2S1/ELANE/ELK1/ELOVL4/EP300/ERCC4/ERCC5/ERCC6/EYA1/EYA3/EYS/F…	235
GO:0006900	vesicle budding from membrane	66/6960	91/17913	6.82938e-11	1.79437e-09	9.61543e-10	ANKRD28/ANXA2/AP2M1/AP3B1/AREG/ARF1/BET1/CD59/CHMP4A/COL7A1/CSNK1D/CUL3/FNBP1L/FOLR1/GBF1/GOLPH3/GOSR2/INSIG1/KLHL12/LMAN1/MCFD2/MIA3/MYO18A/NAPA/NSF/PDCD6/PEF1/PICALM/PPP6C/PRKCI/RAB1A/RAB1B/RAB7A/S100A10/SAR1A/SAR1B/SCFD1/SEC16A/SEC22B/SEC23A/SEC23IP/SEC24A/SEC24B/SEC24C/SEC24D/SEC31A/SNX3/STX5/TBC1D20/TFG/TGFA/TMED10/TMED2/TMED9/TRAPPC1/TRAPPC10/TRAPPC2/TRAPPC2L/TRAPPC3/TRAPPC4/TRAPPC6B/USO1/V…	66
GO:0001503	ossification	213/6960	388/17913	7.48451e-11	1.95824e-09	1.04935e-09	ACVR1/ACVR2A/ACVR2B/ADAR/ADRB2/AKT1/ALOX15/ANKH/ANO6/AREG/ASF1A/ASPN/ATP2B1/ATP6AP1/AXIN2/BCAP29/BCL2/BCOR/BMP2/BMP6/BMP8B/BMPR1A/BMPR1B/BMPR2/CAT/CBFB/CCDC47/CCR1/CDK6/CEBPA/CEBPB/CEBPD/CHSY1/CLIC1/CLTC/COL1A1/COL2A1/COMP/CSF1/CSGALNACT1/CTNNB1/CTSK/DDX21/DDX5/DHRS3/DHX36/DHX9/DNAJC13/EGFR/EGR2/EIF2AK3/EPHA2/ESRRA/EXT1/EXT2/FAM20C/FASN/FAT4/FBL/FBN2/FBXO5/FGF9/FGFR2/FGFR3/FIGNL1/FOXC1/FZD1/GATA1…	213
GO:0031667	response to nutrient levels	249/6960	466/17913	7.61912e-11	1.98512e-09	1.06376e-09	ABCA1/ACAT1/ACSL1/ACSL3/ACSL4/ACVR1C/ADA/ADIPOQ/ADIPOR2/ADM/ADRB1/ADRB2/ADSL/AGL/AIFM1/AKT1/ALAD/ALDH1A2/AMBRA1/APAF1/APOA1/APOE/APPL2/AQP3/ARSB/ASNS/ATF3/ATF4/ATP2B1/BCL10/BCL11A/BCL2/BECN1/BMPR2/C12orf66/CAD/CAT/CBL/CCK/CCND1/CD40/CD68/CDKN1A/CDKN2B/CHSY1/CLEC16A/COL1A1/COMT/CPEB4/CPS1/CREB1/CXCL10/CYBB/CYP26B1/DAD1/DAP/DDIT3/DEPDC5/DNM1L/DNMT3A/DNMT3B/DSC2/EEF2/EGFR/EIF2A/EIF2AK1/EIF2AK2/EIF2A…	249
GO:0071453	cellular response to oxygen levels	141/6960	237/17913	8.2677e-11	2.14512e-09	1.1495e-09	ACAA2/AIFM1/AKT1/AQP3/ARNT/ATF4/ATP6AP1/ATP6V0A2/ATP6V0D1/ATP6V1A/ATP6V1G1/ATP7A/BACH1/BCL2/BNIP3/BNIP3L/CA9/CAV1/CBL/CCNA2/CCNB1/CFLAR/CHCHD2/CITED2/CPEB2/CPEB4/CREBBP/CUL2/CYBB/DDAH1/DNM1L/DNMT3A/DNMT3B/E2F1/EDN1/EEF2K/EGLN1/EGLN2/EGLN3/EGR1/EIF4EBP1/ENO1/EP300/EPAS1/EPO/FAM162A/FAS/FMN2/FOXO1/FOXO3/GATA6/GNB1/HIF1A/HIF1AN/HIGD1A/HIPK2/HP1BP3/HYOU1/ICAM1/IRAK1/LIMD1/LMNA/MALAT1/MDM2/MDM4/MTOR/M…	141
GO:0048013	ephrin receptor signaling pathway	63/6960	86/17913	9.15866e-11	2.36643e-09	1.26809e-09	ACTB/ACTG1/ACTR2/ACTR3/ANKS1A/AP2A1/AP2A2/AP2B1/AP2M1/APH1A/APH1B/ARHGEF7/ARPC1A/ARPC2/ARPC3/ARPC4/ARPC5/CDC42/CDK5R1/CHN1/CRK/EFNA1/EFNA3/EFNA5/EFNB2/EPHA2/EPHA4/EPHA7/EPHB4/FYN/GIT1/GRIN1/HRAS/ITSN1/LYN/MMP2/MMP9/NCK1/NCK2/NCSTN/NGEF/PAK1/PSEN1/PSEN2/PSENEN/PTK2/PTPN11/RAC1/RASA1/RBPJ/RHOA/ROCK1/ROCK2/SDC2/SDCBP/SIPA1L1/SRC/SS18/TIAM1/VAV2/VAV3/WASL/YES1	63
GO:0034620	cellular response to unfolded protein	83/6960	123/17913	1.10972e-10	2.85546e-09	1.53015e-09	ACADVL/ADD1/ARFGAP1/ASNA1/ASNS/ATF3/ATF4/ATF6/ATF6B/ATP6V0D1/BAG3/BAK1/BAX/BCL2L11/BFAR/CALR/CCL2/CCND1/COPS5/CREB3L2/CTDSP2/CTH/DAB2IP/DAXX/DDIT3/DERL1/DERL2/DNAJB11/DNAJB9/DNAJC3/EDEM1/EIF2AK2/EIF2AK3/EIF2S1/EP300/EXTL2/EXTL3/FKBP14/GFPT1/GOSR2/GSK3A/HDGF/HERPUD1/HSP90B1/HSPA1A/HSPA5/HYOU1/IGFBP1/KDELR3/KLHDC3/LMNA/MBTPS1/MBTPS2/NCK1/NCK2/NFE2L2/PARP16/PDIA5/PDIA6/PIK3R1/PPP1R15B/PTPN1/PTPN2/SE…	83
GO:0045666	positive regulation of neuron differentiation	197/6960	355/17913	1.1155e-10	2.85852e-09	1.53179e-09	ABL2/ACTR2/ADNP/ADRA2B/AGT/ANKRD27/AP2A1/APOE/ARF1/ARHGDIA/ARHGEF2/ARSB/ATF1/BCL2/BCL6/BDNF/BHLHB9/BMP2/BMP6/BMPR2/C21orf91/CAMK1D/CAMK2B/CAPRIN1/CAPRIN2/CBFA2T2/CDON/CFLAR/CPEB3/CPNE1/CREB3L2/CRTC1/CSNK1D/CSNK1E/CUX1/CXCR4/CYFIP1/DAB2IP/DBN1/DDX56/DHX36/DLG5/DLX1/DLX2/DNM1L/DNMT3B/DPYSL3/DVL1/DVL2/DVL3/DYNLT1/ECT2/EEF2K/EFNA5/EIF4G1/EP300/EPHA4/EPO/ETV5/EZH2/FBXO31/FES/FGFR1/FKBP1B/FMR1/FOXA1/FY…	197
GO:0032535	regulation of cellular component size	178/6960	315/17913	1.24169e-10	3.16884e-09	1.69808e-09	ABI2/ABL1/ACTR2/ACTR3/ADD1/ADNP/AKT1/AKT1S1/AKT3/ALOX15/ALS2/ANO6/ANXA7/AP1AR/AP2M1/APOE/ARF1/ARF6/ARFGEF1/ARHGAP18/ARPC2/ARPC3/ARPC4/ARPC5/ATP7A/BAG4/BAIAP2L1/BDNF/BMPR2/CCR7/CDC42EP2/CDK4/CDK5R1/CFL1/CFL2/CIT/CLCN3/CLCN6/CLNS1A/CORO1A/CORO1B/CREB1/CTNNA2/CTTN/CYFIP1/DLG1/DNM2/DPYSL2/DSTN/E2F4/EDN1/EFNA5/EPHA7/EPS8/EZR/F2RL1/FCHSD2/FER/FGF13/GBA2/GDI1/GOLGA4/GRB2/GSK3B/HAX1/HCK/HP1BP3/HSP90AB1/I…	178
GO:0007088	regulation of mitotic nuclear division	97/6960	150/17913	1.2549e-10	3.18951e-09	1.70915e-09	ANLN/APC/ATM/ATRX/AURKA/AURKAIP1/AURKB/BECN1/BUB1B/CAV2/CCNB1/CD28/CDC23/CDC27/CDC6/CDCA5/CDK13/CDKN1B/CDT1/CENPF/CEP97/CHEK1/CHMP1B/CHMP2A/CHMP2B/CHMP4B/CHMP4C/CHMP5/CUL3/DLGAP5/DMRT1/DRG1/DUSP1/DYNC1LI1/EDN1/EGF/EREG/ESPL1/FBXO5/H2AFY/HNRNPU/HSPA1A/HSPA1B/IGF1/IGF2/IK/IL1A/IL1B/INSR/KIF11/KIF20B/KNTC1/LRP5/MAD2L1/MAD2L1BP/MKI67/MTBP/NEK2/NEK6/NFE2L1/NME6/NSFL1C/NUMA1/NUP62/NUSAP1/OBSL1/PCID2/PD…	97
GO:0034660	ncRNA metabolic process	250/6960	470/17913	1.26736e-10	3.20808e-09	1.7191e-09	AARS/ADAR/ADAT1/ADAT2/AIMP1/AIMP2/BRF1/BYSL/C1D/C2orf49/CARS/CCNK/CCNT1/CCNT2/CDK5RAP1/CDKAL1/CHD7/CLP1/CPSF4/CSTF2/DARS/DARS2/DCAF13/DDX1/DDX17/DDX21/DDX47/DDX49/DDX52/DDX56/DICER1/DIS3/DIS3L/DIS3L2/DKC1/DUS1L/EARS2/EEF1E1/EIF4A3/ELL/ELL2/ELP2/ELP4/EMG1/EPRS/ERI1/EXOSC1/EXOSC10/EXOSC2/EXOSC3/EXOSC5/EXOSC7/EXOSC8/EXOSC9/FAM98B/FARSA/FBL/FCF1/GARS/GATC/GEMIN4/GRSF1/GTF2A1/GTF2A2/GTF2B/GTF2E1/GTF2E…	250
GO:0000723	telomere maintenance	99/6960	154/17913	1.33543e-10	3.36668e-09	1.80409e-09	APEX1/ATM/ATRX/AURKB/BRCA2/CCNE1/CCNE2/CCT2/CCT3/CCT4/CCT5/CCT6A/CCT8/CTNNB1/DCLRE1B/DCP2/DHX36/DKC1/DNA2/ERCC4/EXO1/EXOSC10/FEN1/GNL3/GNL3L/HIST1H4A/HIST1H4D/HIST1H4H/HIST1H4J/HIST2H4A/HIST4H4/HMBOX1/HNRNPA1/HNRNPA2B1/HNRNPC/HNRNPD/HNRNPU/HSP90AA1/HSP90AB1/MAP2K7/MAP3K4/MAPK1/MAPK3/MAPKAPK5/MYC/NBN/NEK2/NEK7/NHP2/NOP10/PARP1/PCNA/PIF1/PML/POLD1/POLD2/POLD3/POLE2/POLE3/POLE4/POT1/PPP1R10/PRIM1/PR…	99
GO:0030518	intracellular steroid hormone receptor signaling pathway	86/6960	129/17913	1.35459e-10	3.38755e-09	1.81528e-09	AR/ARID1A/ARNTL/ARRB2/AXIN1/BRCA1/CALR/CARM1/CBFB/CCNE1/CLOCK/CNOT1/CNOT2/CRY1/CRY2/CTNNB1/CYP7B1/DAB2/DAXX/DDX17/DDX5/DDX54/EGLN2/EP300/ESR1/FHL2/FKBP4/FOXA1/FOXP1/GPAM/GRIP1/HDAC1/ISL1/JAK2/KANK2/KAT5/KDM3A/LATS1/LBH/MED1/NCOA1/NCOA3/NCOA4/NCOA6/NCOR1/NCOR2/NEDD4/NR3C1/NRIP1/PAK1/PARK7/PARP1/PER1/PGR/PHB/PHB2/PIAS1/PIAS2/PMEPA1/PPARGC1A/PPARGC1B/PPP5C/PRMT2/RAN/RB1/RBM14/RHOA/RNF4/RNF6/RUNX1/RW…	86
GO:1903364	positive regulation of cellular protein catabolic process	86/6960	129/17913	1.35459e-10	3.38755e-09	1.81528e-09	AKT1/APOE/ATXN3/AURKA/AXIN1/BAG2/CAV1/CD81/CEBPA/CHFR/CLU/CSNK1A1/CSNK1D/CSNK1E/DAB2/DAB2IP/DACT1/DET1/DNAJB2/DVL1/EDEM1/EGF/EZR/FAF1/FAM122A/FBXL5/FBXO22/FBXW7/FMR1/GCLC/GSK3A/GSK3B/HERPUD1/HSP90AA1/HSPA1A/KEAP1/LDLR/MAGEF1/MAPK9/MDM2/MSN/NFE2L2/NUB1/OSBPL7/PIAS1/PLK1/PLK2/PRICKLE1/PSEN1/PSMC2/PSMC4/PSMC6/PSMD10/PTEN/PTK2/PTTG1IP/RAD23A/RBX1/RCHY1/RDX/RGN/RNF128/RNF139/RNF185/RNF40/RNFT1/SGTA/SM…	86
GO:0006661	phosphatidylinositol biosynthetic process	78/6960	114/17913	1.42625e-10	3.5525e-09	1.90367e-09	ARF1/ARF3/ATM/CDIPT/CDS1/DPM1/DPM2/DPM3/FGF2/IMPA1/INPP4A/INPP5E/INPP5F/INPP5J/INPP5K/INPPL1/MPPE1/MTM1/MTMR1/MTMR12/MTMR14/MTMR2/MTMR3/MTMR4/MTMR6/MTMR9/OCRL/PDGFA/PDGFB/PGAP1/PI4K2A/PI4K2B/PI4KB/PIGA/PIGB/PIGC/PIGG/PIGH/PIGK/PIGM/PIGQ/PIGS/PIGT/PIGW/PIGX/PIGY/PIK3C2A/PIK3C2B/PIK3CA/PIK3CB/PIK3CD/PIK3R1/PIK3R2/PIK3R3/PIK3R4/PIKFYVE/PIP4K2A/PIP4K2B/PIP4K2C/PIP5K1A/PIP5K1B/PIP5K1C/PITPNM2/PITPNM3/…	78
GO:0009755	hormone-mediated signaling pathway	130/6960	216/17913	1.51758e-10	3.76493e-09	2.0175e-09	ABHD2/ACSL1/ADIPOR1/ADIPOR2/AKAP13/APPL1/APPL2/AR/ARID1A/ARNTL/ARRB2/AXIN1/BRCA1/CALR/CARM1/CBFB/CCNE1/CLOCK/CNOT1/CNOT2/CRY1/CRY2/CSNK2B/CTNNB1/CYP7B1/DAB2/DAXX/DDX17/DDX5/DDX54/EGLN2/EP300/ESR1/ESRRA/FHL2/FKBP4/FOXA1/FOXP1/GPAM/GRIP1/HDAC1/HNF4A/ISL1/JAK2/KANK2/KAT5/KDM3A/LATS1/LATS2/LBH/LEF1/MED1/NCOA1/NCOA3/NCOA4/NCOA6/NCOR1/NCOR2/NEDD4/NR1D1/NR1D2/NR1H2/NR2C1/NR2C2/NR2F2/NR2F6/NR3C1/NR3C2/NR…	130
GO:0002478	antigen processing and presentation of exogenous peptide antigen	109/6960	174/17913	1.61227e-10	3.98397e-09	2.13488e-09	ACTR10/ACTR1A/ACTR1B/AP1G1/AP1M1/AP1S1/AP1S2/AP1S3/AP2A1/AP2A2/AP2B1/AP2M1/ARF1/B2M/CALR/CANX/CAPZA1/CAPZA2/CAPZB/CD74/CHUK/CLTA/CLTC/CTSF/CTSL/CTSS/CYBB/DCTN3/DCTN4/DCTN5/DCTN6/DNM2/DYNC1LI1/DYNC1LI2/DYNLL1/DYNLL2/FCGR1A/HLA-A/HLA-B/HLA-C/HLA-DPA1/HLA-DPB1/HLA-E/HLA-G/IFI30/IKBKB/ITGAV/KIF11/KIF18A/KIF23/KIF2A/KIF2C/KIF3A/KIF3B/KIF4A/KIF5A/KLC1/KLC2/LGMN/LNPEP/NCF2/OSBPL1A/PDIA3/PSMA1/PSMA2/PSMA…	109
GO:0050792	regulation of viral process	124/6960	204/17913	1.61873e-10	3.98412e-09	2.13496e-09	ADAR/ADARB1/APOBEC3C/APOE/BANF1/BCL2/CAV2/CCL5/CCNK/CCNT1/CD28/CD74/CFL1/CHD1/CHMP2A/CHMP2B/CHMP4B/CHMP4C/CNOT7/CXCR4/DDB1/DDX3X/DDX5/DHX9/DYNLT1/EIF2AK2/EIF2AK4/EP300/FAM111A/FBXL2/FMR1/GTF2B/GTF2F1/GTF2F2/HDAC1/HMGA2/HS3ST5/HSPA8/IFI16/IFIT5/IFITM2/ILF3/INPP5K/ISG20/JUN/KPNA2/KPNA6/LAMP3/LARP1/LEF1/LGALS1/LTF/MAVS/MDFIC/NUCKS1/OAS1/OAS3/OASL/P4HB/PABPC1/PC/PDE12/PKN2/PLSCR1/PML/POLR2A/POLR2B/PO…	124
GO:0008654	phospholipid biosynthetic process	147/6960	251/17913	1.63787e-10	4.00901e-09	2.1483e-09	ABHD3/ABHD5/ACSL3/AGK/AGPAT1/AGPAT3/AGPAT5/ALOX15/APOA1/ARF1/ARF3/ATM/CAPN2/CDIPT/CDS1/CDS2/CEPT1/CHKA/CHPT1/CPNE1/CPNE3/CRLS1/CSNK2A1/CSNK2B/DDHD1/DDHD2/DGKE/DGKZ/DHDDS/DOLPP1/DPM1/DPM2/DPM3/ETNK1/FADS1/FAR1/FGF2/GGPS1/GNPAT/GPAM/GPD1L/HEXB/IDH1/IDI1/IMPA1/INPP4A/INPP5E/INPP5F/INPP5J/INPP5K/INPPL1/LCAT/LCLAT1/LIPH/LPCAT1/LPCAT3/LPGAT1/LPIN1/MBOAT1/MBOAT2/MBOAT7/MPPE1/MTM1/MTMR1/MTMR12/MTMR14/MTM…	147
GO:0009141	nucleoside triphosphate metabolic process	188/6960	337/17913	1.64172e-10	4.00901e-09	2.1483e-09	ADA/ADK/ADPGK/AK2/AK3/ALDOA/ALDOC/AMPD3/ARNT/ATP1B1/ATP6V1A/ATP6V1B2/ATP7A/BEND3/BID/CCNB1/CDK1/CHCHD10/CLPX/CMPK1/CMPK2/COX10/COX5A/COX5B/COX6A1/COX6B1/COX6C/COX7A2L/COX7B/COX7C/COX8A/CTNS/CTPS2/CYC1/DCTPP1/DDIT4/DGUOK/DHTKD1/DLD/DNAJC30/DNM1L/DTYMK/EIF6/ENO1/ENO2/FAM20C/FBP1/FIGNL1/FLCN/FOXK1/FOXK2/FXN/GAPDH/GNAI3/GPHN/GPI/GTPBP1/HDAC4/HIF1A/HK1/HK2/HSPA1A/HSPA1B/HSPA8/IGF1/INSR/ISCU/ITPA/JMJD8…	188
GO:0003007	heart morphogenesis	146/6960	249/17913	1.68027e-10	4.08712e-09	2.19015e-09	ACVR1/ACVRL1/ADAMTS1/AHI1/ALDH1A2/ARID2/ARL13B/ASXL1/ATF2/AXIN2/BMP2/BMPR1A/BMPR2/CHD7/CITED2/COL2A1/COL4A3BP/COL5A1/CPE/CRKL/CTNNB1/DHRS3/DLC1/DLL1/DSP/DVL2/EFNA1/EGLN1/ENG/EPHB4/EYA1/FAT4/FGFR2/FGFRL1/FKBP1A/FLRT2/FOLR1/FOXC1/FOXF1/FZD1/GAA/GATA3/GATA6/GJA1/GSK3A/HAND1/HAND2/HAS2/HEG1/HES1/HEY1/HEY2/HIF1A/ID2/IFT52/IFT57/INSR/ISL1/JAG1/JUN/KDM6A/LEMD2/MDM2/MDM4/MED1/MEF2C/MEGF8/MIB1/MICAL2/MIR1…	146
GO:1903902	positive regulation of viral life cycle	47/6960	59/17913	1.71238e-10	4.14903e-09	2.22333e-09	ADAR/ADARB1/CAV2/CCL5/CD28/CD74/CHMP2A/CHMP2B/CHMP4B/CHMP4C/CNOT7/DDB1/DDX3X/FMR1/HSPA8/KPNA2/KPNA6/LARP1/LGALS1/NUCKS1/P4HB/PABPC1/PC/PDE12/PKN2/PPIA/PPIB/PPIE/PPIH/RAD23A/SMC3/SRPK1/SRPK2/STAU1/STOM/TARBP2/TBC1D20/TOP2A/TOP2B/TRIM11/TSG101/VAPA/VAPB/VPS37B/VPS4A/VPS4B/YTHDC2	47
GO:0034101	erythrocyte homeostasis	81/6960	120/17913	1.81372e-10	4.36063e-09	2.33672e-09	ACIN1/ACVR1B/ACVR2A/ADAR/ADD1/AMPD3/ARID4A/ARNT/AXL/B2M/BCL6/CASP3/CDK6/CEBPG/DNASE2/DYRK3/EPAS1/EPO/ETS1/FLVCR1/FOXO3/G6PD/GATA1/GATA2/GATA3/HBZ/HIF1A/HIPK2/HMGB2/HOXA5/HOXB6/HSPA1A/HSPA1B/HSPA9/ID2/IKZF1/IREB2/JAK2/JMJD6/KIT/KLF13/KLF2/L3MBTL3/LDB1/LYAR/LYN/MAEA/MAFB/MAPK14/MED1/MFHAS1/NFE2L1/PKNOX1/PRDX1/PRMT1/PTPN2/RB1/RPS14/RPS19/SENP1/SFXN1/SH2B3/SLC11A2/SLC25A38/SMAD5/SMAP1/SOX6/SP3/SRF/ST…	81
GO:0051101	regulation of DNA binding	81/6960	120/17913	1.81372e-10	4.36063e-09	2.33672e-09	BCL3/CALM2/CALM3/CDCA5/CDT1/CEBPG/CPNE1/CSNK2B/CTNNB1/DDIT3/DOT1L/E2F1/EGF/EP300/ERCC4/FBXW7/FOXC1/GATA1/GATA3/GTF2B/H1F0/HABP4/HAND1/HAND2/HDAC2/HES1/HEY1/HEY2/HIPK2/HMGA2/HMGB1/HMGB2/IFI16/IGF1/IRF4/ISL1/ITGA2/JAK2/JUN/KDM1A/KLF4/LEF1/LIF/MMP9/NEK2/NFKBIA/NIPBL/NME1/NSD1/PARK7/PARP1/PAX6/PER2/PLAUR/POU4F1/PPARG/PSEN1/RB1/RSF1/SIN3A/SKI/SOX11/SP100/SRI/SUMO1/SUMO3/TAF1/TAF10/TFAP4/TGFB1/TNKS/TRA…	81
GO:0071560	cellular response to transforming growth factor beta stimulus	138/6960	233/17913	2.02296e-10	4.845e-09	2.59627e-09	ACVR1/ACVRL1/ADAM17/ADAM9/APAF1/APPL1/APPL2/ARHGEF18/ARRB2/ASPN/BAMBI/BCL9L/CAV1/CAV2/CBL/CDKN2B/CFLAR/CGN/CITED2/CLDN1/COL1A1/COL4A2/CREB1/CREBBP/CRK/CRKL/DAB2/DKK3/DLX1/DNM2/EDN1/EID2/ENG/EP300/EPB41L5/F11R/FAM89B/FBN1/FBN2/FERMT2/FGFR2/FLCN/FNTA/FOLR1/FOS/FURIN/FUT8/FYN/GCNT2/GDF5/GIPC1/GLG1/GOT1/HDAC2/HIPK2/HSP90AB1/HSPA1A/HSPA5/HTRA1/JUN/LEMD3/LIMS1/LOX/LTBP1/LTBP4/MAP3K7/MEF2C/MIR17HG/MTMR4…	138
GO:0042177	negative regulation of protein catabolic process	83/6960	124/17913	2.08049e-10	4.96367e-09	2.65987e-09	ALAD/ANXA2/AZIN1/BAG5/CAMLG/CLEC16A/CSNK2A1/CTSA/CYP51A1/DAB2IP/DERL2/EFNA1/EGFR/EPHA4/ERLEC1/FLNA/FMN2/FURIN/FYN/GABARAPL2/GIPC1/HFE/HIPK2/HMGCR/HSP90AB1/IL10/LAMP3/LAPTM4B/LRIG2/MAD2L1/MARCH7/MDM4/MGAT3/MTM1/MYCBP2/N4BP1/OGT/PARK7/PBK/PDCL3/PHB/PML/PSEN1/PSMF1/PTPN3/RELA/RGP1/ROCK1/RPL11/RPL23/RPL5/RPS7/RYBP/SCO1/SDCBP/SENP1/SERPINE2/SF3B3/SGTA/SMAD3/SMARCC1/SNCA/SNRNP70/SNX12/SNX3/STYX/SVIP/TA…	83
GO:0046578	regulation of Ras protein signal transduction	129/6960	215/17913	2.37885e-10	5.65385e-09	3.02971e-09	ABCA1/ABL1/ABL2/ABR/ADRA1A/AKAP13/ALS2/APOA1/APOC3/APOE/ARF6/ARFGEF1/ARFGEF2/ARHGAP42/ARHGDIA/ARHGDIB/ARHGEF10/ARHGEF11/ARHGEF12/ARHGEF18/ARHGEF2/ARHGEF3/ARHGEF7/AUTS2/BCL6/CADM4/CBL/CDC42SE1/CDC42SE2/CRK/CRKL/CSF1/CUL3/CYTH1/CYTH2/CYTH3/DAB2IP/DENND1A/DENND4B/DLC1/DNM2/DNMBP/DYNLT1/ECT2/EPO/EPOR/F2R/F2RL1/FARP1/FBP1/FBXO8/FGD4/FGD6/FLCN/FLOT1/FOXM1/GBF1/GRB2/HEG1/HRAS/IGF1/IQSEC1/IRS2/ITGB1/ITPK…	129
GO:0003279	cardiac septum development	77/6960	113/17913	2.53628e-10	6.0051e-09	3.21793e-09	ACVR1/AP2B1/BMPR1A/BMPR2/CHD7/CITED2/CRELD1/DCTN5/DHRS3/DNM2/EGLN1/ENG/FGFR2/FGFRL1/FRS2/FZD1/GATA3/GATA6/HAND1/HECTD1/HEG1/HES1/HEY1/HEY2/ID2/ISL1/JAG1/LMO4/LTBP1/LUZP1/MAML1/MATR3/MDM2/MDM4/MIR17HG/MYH10/NOG/NOS3/NOTCH1/NOTCH2/NPHP3/NRP1/NRP2/PARVA/PCSK5/PLXND1/PRDM1/PTK7/RARA/RARB/RBM15/RBPJ/ROBO1/ROBO2/SALL1/SAV1/SEMA3C/SLIT2/SMAD4/SMAD6/SMAD7/SNX17/SOX11/SOX4/TAB1/TBX1/TBX3/TGFB2/TGFBR1/TGFB…	77
GO:0035690	cellular response to drug	199/6960	362/17913	2.67774e-10	6.31259e-09	3.38271e-09	ABL1/ACER2/ACTB/ADCY1/ADCY3/ADCY6/ADCY7/ADIPOQ/AGRN/AHR/AIFM1/APEX1/ARHGEF2/ATF4/ATP2B4/ATRX/AXL/BCL11A/BECN1/BNIP3/BRCA1/CAD/CASP9/CBX3/CBX8/CCNA2/CD69/CDH1/CDK1/CDK2/CDK4/CDK5R1/CFLAR/CFTR/CHMP5/CRK/CRKL/CTNNA1/CTNNB1/CXCR4/CYBB/CYP1B1/DAXX/DDI2/DDIT4/DNM2/DNMT3A/DNMT3B/ECT2/EDN1/EFNA5/EFTUD2/EGFR/EGR1/EIF4E/EIF4EBP1/ERRFI1/ETS1/EZH2/FBP1/FBXO32/FMR1/FOLR1/FOXO1/FOXO3/FXN/FYN/GABPA/GCLC/GCLM/GN…	199
GO:0010389	regulation of G2/M transition of mitotic cell cycle	114/6960	185/17913	2.68642e-10	6.31259e-09	3.38271e-09	ACTR1A/AKAP9/APP/ATM/AURKA/AURKB/BRCA1/BRD4/CCNB1/CCND1/CDC7/CDK1/CDK4/CENPF/CEP135/CEP164/CEP192/CEP57/CEP70/CEP76/CHMP4C/CKAP5/CLASP1/CLSPN/CSNK1D/CSNK1E/CUL1/DBF4B/DCTN3/DONSON/DTL/DYNLL1/FBXO5/FGFR1OP/FHL1/FOXN3/FOXO4/HAUS1/HAUS2/HAUS3/HAUS4/HAUS5/HAUS6/HAUS8/HMGA2/HMMR/HSP90AA1/HSPA2/KIF14/MAPRE1/MECP2/NAE1/NBN/NEDD1/NEK2/NINL/PAFAH1B1/PBX1/PKIA/PLK1/PPP2R1A/PRKACA/PRKAR2B/PSMA1/PSMA2/PSMA3/…	114
GO:0001655	urogenital system development	181/6960	324/17913	3.07942e-10	7.20886e-09	3.86299e-09	ACAT1/ACVR2B/ADAMTS1/ADIPOQ/AGT/AGTR1/AHI1/AKR1B1/ALDH1A2/ALOX15B/APAF1/APH1A/AQP11/AR/ARG2/ARID5B/ARL3/BASP1/BAX/BCL2/BCL2L11/BMP2/BMP6/C1GALT1/CA2/CASP9/CAT/CD24/CDKN1B/CENPF/CEP55/CFLAR/COL4A1/CRKL/CTNNB1/CYP19A1/CYP26B1/CYP7B1/DLG1/DLG5/DLL1/EFNB2/EGR1/EPCAM/EPHA4/EPHA7/ESR1/EYA1/FADD/FAT4/FBN1/FEM1B/FGF2/FGFR1/FGFR2/FKBP4/FLCN/FOXA1/FOXC1/FOXD1/FOXF1/FRS2/GATA2/GATA3/GCNT1/GDF11/GLI2/GLI3/HA…	181
GO:0043547	positive regulation of GTPase activity	188/6960	339/17913	3.17874e-10	7.41349e-09	3.97264e-09	ABR/ACAP2/ADRB1/AGAP1/AGAP3/AGAP4/AGAP6/AGFG1/AGFG2/AGRN/AKT2/ALS2/ANKRD27/ARAP2/ARFGAP1/ARFGAP2/ARFGEF1/ARHGAP1/ARHGAP11A/ARHGAP11B/ARHGAP12/ARHGAP17/ARHGAP18/ARHGAP19/ARHGAP21/ARHGAP26/ARHGAP28/ARHGAP29/ARHGAP32/ARHGAP42/ARHGAP5/ARHGDIA/ARHGDIB/ARHGEF10/ARHGEF11/ARHGEF12/ARHGEF7/ASAP1/ASAP2/BNIP2/CAV2/CCR7/CD40/CDC42EP2/CHM/CHN1/CORO1C/CRK/CRKL/DAB2IP/DENND1A/DENND1B/DEPDC1/DEPDC1B/DEPDC5/DLC1/…	188
GO:0001666	response to hypoxia	195/6960	354/17913	3.21317e-10	7.46582e-09	4.00069e-09	ACAA2/ACTN4/ACVRL1/ADA/ADAM17/ADIPOQ/ADM/ADSL/AGTRAP/AKT1/ALAD/ALKBH5/APAF1/AQP3/ARNT/ATM/ATP1B1/ATP7A/BACH1/BCL2/BECN1/BIRC2/BMP2/BNIP3/BNIP3L/CA9/CAPN2/CASP3/CAT/CAV1/CCNA2/CCNB1/CD24/CDKN1B/CFLAR/CHCHD2/CITED2/CLDN3/CPEB2/CREB1/CREBBP/CUL2/CXCR4/CYBB/DDAH1/DDIT4/DNM1L/DNMT3A/DNMT3B/E2F1/EDN1/EDNRA/EGLN1/EGLN2/EGLN3/EGR1/EIF4EBP1/ENO1/EP300/EPAS1/EPO/ETS1/F7/FAM162A/FMN2/FOXO3/FUNDC1/GATA6/GNB1…	195
GO:0032147	activation of protein kinase activity	171/6960	303/17913	3.27623e-10	7.58405e-09	4.06404e-09	ABL1/ACVR2B/ADAM9/ADCY1/ADCY3/ADCY6/ADCY7/ADCY9/ADNP/ADORA2B/ADRA2B/ADRB2/AGT/AKT1/AXIN1/BMP2/CAB39/CARD10/CCDC88A/CCL5/CD74/CD81/CDK1/CDK5R1/CHI3L1/CLSPN/COPS8/CRK/CRKL/CXCR4/DAB2IP/DAXX/DBF4B/DBNL/DLG1/DUSP5/DUSP7/ECT2/EFNA5/EGF/EGFR/EIF2AK2/EMP2/EPO/ERCC6/ERP29/F2R/FGF13/FGF2/FRS2/GADD45A/GADD45B/GPRC5A/HGF/IGF1/IL12B/IL18/IL1B/INSR/IQGAP3/IRAK1/IRAK2/ITGB3/JAK2/KARS/KIDINS220/KIF14/KIT/LEP/LP…	171
GO:0036294	cellular response to decreased oxygen levels	131/6960	220/17913	3.52818e-10	8.13702e-09	4.36036e-09	ACAA2/AIFM1/AKT1/AQP3/ARNT/ATF4/ATP7A/BACH1/BCL2/BNIP3/BNIP3L/CA9/CBL/CCNA2/CCNB1/CFLAR/CHCHD2/CITED2/CPEB2/CPEB4/CREBBP/CUL2/CYBB/DDAH1/DNM1L/DNMT3A/E2F1/EDN1/EEF2K/EGLN1/EGLN2/EGLN3/EGR1/EIF4EBP1/ENO1/EP300/EPAS1/EPO/FAM162A/FMN2/FOXO3/GATA6/GNB1/HIF1A/HIF1AN/HIGD1A/HIPK2/HP1BP3/HYOU1/ICAM1/IRAK1/LIMD1/LMNA/MALAT1/MDM2/MDM4/MTOR/MYC/NAMPT/NDRG1/NFE2L2/NOTCH1/NPEPPS/OPA1/P4HB/PCK1/PDK1/PDK3/PGK1…	131
GO:0030705	cytoskeleton-dependent intracellular transport	98/6960	154/17913	3.80504e-10	8.74318e-09	4.68518e-09	ACTN4/AP3B1/AP3D1/AP3M1/AP3M2/AP3S1/AP3S2/APP/ARHGAP21/ARL3/ARL8A/ARL8B/BAG3/BICD1/BICD2/BLOC1S2/CDC42/CLN3/CLUAP1/DLG2/DST/DYNC2LI1/DYNLL1/DYNLL2/DYNLRB1/FLOT2/FNBP1L/FYCO1/HIF1A/HNRNPU/HSPB11/HTT/ICK/IFT20/IFT52/IFT57/IFT74/IFT80/IFT81/KIF13A/KIF1B/KIF1C/KIF23/KIF3A/KIF3B/KIF4A/KIF5A/KIF5B/KIF5C/LAMP1/LRPPRC/MAP1B/MAP1S/MAPK8IP3/MREG/MYO10/MYO19/MYO1C/MYO5A/NDEL1/NEFH/NEFL/OPA1/PAFAH1B1/PEX14/P…	98
GO:0051170	import into nucleus	83/6960	125/17913	3.83857e-10	8.7878e-09	4.70909e-09	AGT/AKT1/APPL1/APPL2/ARNTL/BACH2/BAG3/CBLB/CDH1/CDKN1A/ECT2/FGF9/FLNA/GEMIN4/GEMIN5/GEMIN6/GEMIN8/GLI3/HDAC3/HNRNPA1/HTATIP2/IPO11/IPO5/IPO9/KPNA2/KPNA3/KPNA4/KPNA6/KPNB1/LEP/LMNA/MAPK1/MAPK14/MAVS/MBTPS1/MDFIC/MED1/NF1/NFKBIA/NOLC1/NUP153/NUP54/NUP62/PHB2/PIK3R1/PIK3R2/PKIA/PML/PPP1R10/PPP3CA/PRICKLE1/PRKAG1/PRKCD/PSEN1/PTGS2/PTTG1IP/RAB23/RAN/RANBP17/RANBP2/RBM22/RPAIN/RPL23/SMAD3/SMN2/SNRPB/SN…	83
GO:0007179	transforming growth factor beta receptor signaling pathway	113/6960	184/17913	4.30962e-10	9.83005e-09	5.26759e-09	ACVR1/ACVRL1/ADAM17/ADAM9/APPL1/APPL2/ARHGEF18/ARRB2/ASPN/BAMBI/BCL9L/CAV1/CAV2/CBL/CDKN2B/CGN/CITED2/CREB1/CREBBP/DAB2/DKK3/DNM2/EID2/ENG/EP300/F11R/FAM89B/FBN1/FBN2/FERMT2/FLCN/FNTA/FOLR1/FOS/FURIN/FUT8/GCNT2/GDF5/GIPC1/GLG1/GOT1/HIPK2/HSP90AB1/HSPA1A/HSPA5/HTRA1/JUN/LEMD3/LOX/LTBP1/LTBP4/MAP3K7/MIR17HG/MTMR4/NKX2-1/NLK/NPNT/ONECUT2/PARP1/PBLD/PDPK1/PEG10/PMEPA1/PML/PPM1A/PRDM16/PTK2/PTPRK/PXN/…	113
GO:0019318	hexose metabolic process	140/6960	239/17913	4.3514e-10	9.88911e-09	5.29925e-09	ADIPOQ/ADIPOR1/ADPGK/AKR1B1/AKT1/AKT2/ALDH5A1/ALDOA/ALDOC/ARPP19/ATF3/ATF4/B4GALT1/CHST15/CLK2/COX11/CPT1A/CREM/CRTC2/CRY1/DDB1/DLAT/DYRK2/ENO1/ENO2/EP300/FAM3C/FBP1/FOXK1/FOXK2/FOXO1/FPGT/FUCA1/FUCA2/FUT1/FUT10/FUT4/FUT8/G6PC3/G6PD/GAA/GALE/GALT/GAPDH/GLB1/GLYCTK/GOT1/GOT2/GPD2/GPI/GSK3A/GSK3B/H6PD/HK1/HK2/IGF1/IGF2/IGFBP3/IGFBP4/IGFBP5/INPP5K/INPPL1/INSR/IRS1/IRS2/KAT2A/KAT2B/KCNJ11/LEP/LEPR/LR…	140
GO:0030218	erythrocyte differentiation	76/6960	112/17913	4.49209e-10	1.01717e-08	5.45069e-09	ACIN1/ACVR1B/ACVR2A/ADAR/ADD1/ARID4A/ARNT/B2M/BCL6/CASP3/CDK6/CEBPG/DNASE2/DYRK3/EPAS1/EPO/ETS1/FLVCR1/FOXO3/G6PD/GATA1/GATA2/GATA3/HBZ/HIF1A/HIPK2/HMGB2/HOXA5/HSPA1A/HSPA1B/HSPA9/ID2/IKZF1/JAK2/JMJD6/KIT/KLF13/KLF2/L3MBTL3/LDB1/LYAR/LYN/MAEA/MAFB/MAPK14/MED1/MFHAS1/NFE2L1/PKNOX1/PRMT1/PTPN2/RB1/RPS14/RPS19/SENP1/SFXN1/SH2B3/SLC11A2/SLC25A38/SMAD5/SMAP1/SOX6/SP3/SRF/STAT1/STAT3/STAT5B/TGFBR3/THRA…	76
GO:0009123	nucleoside monophosphate metabolic process	192/6960	349/17913	5.05962e-10	1.14153e-08	6.11709e-09	ADA/ADK/ADPGK/ADSL/ADSS/AK2/AK3/ALDOA/ALDOC/AMPD2/AMPD3/ARNT/ATP1B1/ATP6V1A/ATP6V1B2/ATP7A/BEND3/BID/CAD/CASK/CCNB1/CDK1/CHCHD10/CLPX/CMPK1/CMPK2/COX10/COX5A/COX5B/COX6A1/COX6B1/COX6C/COX7A2L/COX7B/COX7C/COX8A/CTNS/CYC1/DCK/DDIT4/DGUOK/DHTKD1/DLD/DLG1/DLG2/DNAJC30/DNM1L/DTYMK/DUT/EIF6/ENO1/ENO2/FAM20C/FBP1/FIGNL1/FLCN/FOXK1/FOXK2/FXN/GAPDH/GART/GPI/HDAC4/HIF1A/HK1/HK2/HPRT1/HSPA1A/HSPA1B/HSPA8/IG…	192
GO:0051225	spindle assembly	64/6960	90/17913	5.18366e-10	1.16529e-08	6.24442e-09	ARHGEF10/AURKA/AURKB/BCCIP/CEP192/CEP97/CHMP1B/CHMP2A/CHMP2B/CHMP4B/CHMP4C/CHMP5/CLASP1/CSNK1D/DRG1/FBXO5/FLNA/GPSM2/HAUS1/HAUS2/HAUS3/HAUS4/HAUS5/HAUS6/HAUS8/HDAC3/HNRNPU/HSPA1A/HSPA1B/INO80/KIF11/KIF23/KIF2A/KIF3B/KIF4A/KPNB1/LZTS2/MLH1/MYBL2/NCOR1/NEK2/NEK6/NEK7/NUMA1/PIBF1/PLK1/RAB11A/RACGAP1/RCC1/RHOA/RNF4/RPS3/SENP6/SMC1A/SMC3/SPAG5/STAG1/STAG2/TNKS/TPR/TPX2/TUBB/VPS4B/ZNF207	64
GO:2000736	regulation of stem cell differentiation	78/6960	116/17913	5.20369e-10	1.16559e-08	6.246e-09	ABL1/CBFB/CDK12/CDK13/CDK6/DHX36/EIF2AK2/FOXC1/GATA1/GATA2/GATA3/GATA6/HES1/HNRNPU/HOXB4/HSPA9/ITCH/JAG1/KDM3A/KDM4C/LBH/LDB1/METTL3/MYB/N4BP2L2/NFE2L2/NOTCH1/NUDT21/OCIAD1/PDGFRA/PRICKLE1/PSMA1/PSMA2/PSMA3/PSMA4/PSMA5/PSMA7/PSMB2/PSMB4/PSMB5/PSMB7/PSMC2/PSMC4/PSMC6/PSMD10/PSMD11/PSMD12/PSMD14/PSMD3/PSMD4/PSMD5/PSMD6/PSMD7/PSMD8/PSMD9/PSME1/PSME3/PSME4/PSMF1/PTN/PUS7/PWP1/RBM24/REST/RUNX1/SEMA3C/…	78
GO:0061564	axon development	233/6960	438/17913	5.33989e-10	1.19181e-08	6.38651e-09	ABL1/ADARB1/ADCY1/ADNP/AFG3L2/ALCAM/ALS2/APBB2/APOA1/APOE/APP/ARHGDIA/AUTS2/B3GNT2/B4GALT5/B4GALT6/BCL11B/BCL2/BDNF/BMPR1B/BMPR2/C12orf57/C9orf72/CASP3/CCK/CDK5R1/CELSR3/CERS2/CHN1/CNP/COL25A1/CREB1/CRMP1/CTNNA1/CTNNA2/CTTN/CXCR4/CYFIP1/DAG1/DNM2/DOCK7/DPYSL2/DPYSL5/DVL1/DYNLT1/EFNA1/EFNA5/EGR2/ENAH/EPHA4/EPHA7/ERBB2/ETV1/EXT1/EZR/FBXO45/FEZ2/FGF13/FGFR2/FKBP1B/FLOT1/FLRT2/FOLR1/FOXD1/FRS2/FYN/FZ…	233
GO:0060627	regulation of vesicle-mediated transport	252/6960	480/17913	5.77309e-10	1.28389e-08	6.87996e-09	AAK1/ABL1/ABL2/ABR/ACSL3/ACTN4/ADCY1/ADIPOQ/ADORA2B/ADRA1A/AHI1/AKT2/ALOX15/ANKFY1/ANKRD13A/ANKRD13B/ANKRD27/ANO6/ANXA1/ANXA2/AP1G1/AP2A1/AP2B1/APBA2/APOA1/APOC3/APOE/APPL1/APPL2/ARC/ARF1/ARF6/ARHGAP1/ARRB2/ATAD1/ATG3/ATG5/ATP2A2/ATP6AP1/ATXN2/AXL/B2M/BACE1/BET1L/BICD1/BTBD9/BVES/C12orf4/C4A/C4B/CALM3/CALR/CAMK1D/CASK/CAV1/CBL/CBLL1/CCL2/CD14/CD151/CD22/CD2AP/CD47/CD84/CFTR/CHMP2A/CHRNA5/CLASP1/C…	252
GO:0006417	regulation of translation	214/6960	397/17913	5.96791e-10	1.31999e-08	7.07338e-09	AARS/ACO1/AKT1/AKT2/APP/ATF4/ATXN2/BCL3/BTG2/C1QBP/CALR/CAPRIN1/CAPRIN2/CASC3/CCL5/CD28/CDC123/CDK4/CDK5RAP1/CELF1/CIRBP/CNOT1/CNOT6/CNOT6L/CPEB2/CPEB3/CYFIP1/DAPK1/DDX1/DDX3X/DHX29/DHX36/DHX9/DNAJC1/DNAJC24/DNAJC3/DPH1/DPH2/DPH3/EEF2/EIF1/EIF1B/EIF2A/EIF2AK1/EIF2AK2/EIF2AK3/EIF2AK4/EIF2S1/EIF3B/EIF3D/EIF3H/EIF3K/EIF4A2/EIF4A3/EIF4B/EIF4E/EIF4E2/EIF4E3/EIF4EBP1/EIF4EBP2/EIF4ENIF1/EIF4G1/EIF4G2/EI…	214
GO:0009150	purine ribonucleotide metabolic process	261/6960	500/17913	5.97779e-10	1.31999e-08	7.07338e-09	AADAT/ABHD14B/ACACA/ACAT1/ACLY/ACOT7/ACOT8/ACSL1/ACSL3/ACSL4/ADCY1/ADCY3/ADCY6/ADCY7/ADCY9/ADK/ADPGK/ADSL/ADSS/AK2/AK3/ALDOA/ALDOC/AMPD2/AMPD3/ARNT/ATP1B1/ATP6V1A/ATP6V1B2/ATP7A/BEND3/BID/CASK/CBR4/CCNB1/CDK1/CHCHD10/CLPX/COX10/COX5A/COX5B/COX6A1/COX6B1/COX6C/COX7A2L/COX7B/COX7C/COX8A/CROT/CTNS/CYC1/DBI/DDIT4/DGAT1/DHTKD1/DLAT/DLD/DLG1/DLG2/DLST/DNAJC30/DNM1L/EIF6/ELOVL1/ELOVL2/ELOVL4/ELOVL5/ELOV…	261
GO:2001020	regulation of response to DNA damage stimulus	121/6960	201/17913	6.35847e-10	1.39909e-08	7.49725e-09	ABL1/ACTR2/ATAD5/ATM/AXIN2/BCL2/BCL2L1/BCL2L12/BCLAF1/BID/BRCA1/CASP9/CBX8/CD44/CD74/CEBPG/CHEK1/CLU/CRY1/CUL4A/DDX5/DEK/DHX9/DYRK1A/DYRK3/EEF1E1/EGFR/ERCC4/ERCC6/ETAA1/EYA1/EYA3/FAM168A/FBXO5/FEM1B/FIGNL1/FMN2/FMR1/FOXM1/FUS/H2AFX/HELB/HIC1/HMGA2/HMGB1/HNRNPK/IER3/KDM1A/KLHL15/MAGEF1/MARCH7/MCL1/MDM2/MGMT/MIF/MMS19/MYC/NACC2/NEK4/NPAS2/NUDT16L1/OGG1/OTUB1/PARP1/PARP9/PAXIP1/PCNA/PMAIP1/PML/POLH/…	121
GO:0042059	negative regulation of epidermal growth factor receptor signaling pathway	39/6960	47/17913	6.50016e-10	1.42523e-08	7.63733e-09	AREG/ARHGEF7/CBL/CDC42/CHMP6/DAB2IP/DUSP3/EGF/EGFR/EPN1/EPS15/EPS15L1/EREG/ERRFI1/GPRC5A/GRB2/HBEGF/HGS/NUP62/PSEN1/PTPN2/PTPN3/PTPRJ/RAB7A/RNF115/RNF126/SH3GL2/SH3KBP1/SNX5/SNX6/SOCS4/SOCS5/SPRY1/SPRY2/STAM/STAM2/TGFA/TSG101/VPS25	39
GO:0060348	bone development	115/6960	189/17913	6.76896e-10	1.47896e-08	7.92525e-09	ABI1/ACP5/AKAP13/ANKRD11/ANO6/ANXA2/ASXL1/ATP6AP1/AXIN2/BBX/BMP2/BMP6/BMPR1B/BMPR2/CARM1/CHSY1/COL1A1/COL27A1/COL2A1/COMP/CSGALNACT1/CYP26B1/DHRS3/DYM/ENG/EP300/FAM20C/FAT4/FBN1/FBXW7/FGFR2/FGFR3/FLI1/FOXC1/FOXN3/FOXP1/GJA1/GLG1/GLI3/GNAS/HAS2/HOXA11/HOXB4/IFT80/IGF1/IMPAD1/INPPL1/INSIG1/INSIG2/KIT/LEP/LILRB1/LOX/LRP5/LRRK1/LTF/MBTPS2/MCPH1/MED1/MEF2C/MEF2D/MEGF8/MEIS1/MMP14/NAB1/NAB2/NOTCH2/PAFA…	115
GO:0070555	response to interleukin-1	112/6960	183/17913	6.89042e-10	1.50023e-08	8.03924e-09	AKAP12/APP/BTRC/CCL2/CCL5/CD40/CD47/CEBPB/CHI3L1/CHUK/CUL1/DAB2IP/EDN1/EGR1/EPO/ETS1/FBXW11/GBP2/GBP3/GCLC/HAS2/HDAC4/HIF1A/HYAL1/ICAM1/IGBP1/IKBKB/IL1A/IL1B/IL1RAP/IL6/IRAK1/IRAK2/KLF2/MAP3K3/MAP3K7/MAP3K8/MAPK3/MTHFR/MYD88/NFKB1/NFKBIA/NR1D1/OTUB1/OTUD4/PCK1/PELI1/PELI2/PLCB1/PRKCA/PRKCI/PSMA1/PSMA2/PSMA3/PSMA4/PSMA5/PSMA7/PSMB2/PSMB4/PSMB5/PSMB7/PSMC2/PSMC4/PSMC6/PSMD10/PSMD11/PSMD12/PSMD14/PS…	112
GO:0006890	retrograde vesicle-mediated transport, Golgi to ER	56/6960	76/17913	7.00295e-10	1.51942e-08	8.14207e-09	ARCN1/ARF3/ARF4/ARF5/ARFGAP1/ARFGAP2/BET1L/BICD2/BNIP1/COG3/COG7/COPA/COPB1/COPB2/COPG2/COPZ1/ERGIC2/GBF1/HTT/KDELR1/KDELR2/KDELR3/KIF11/KIF18A/KIF1C/KIF23/KIF2A/KIF2C/KIF3A/KIF3B/KIF4A/KIF5A/KLC1/KLC2/LMAN2/NAPA/NSF/PITPNB/RAB1A/RAB1B/RAB33B/RAB6A/RACGAP1/RER1/SCFD1/SCYL1/SEC22B/SURF4/TAPBP/TMED10/TMED2/TMED3/TMED7/TMED9/TMEM115/UVRAG	56
GO:0000281	mitotic cytokinesis	52/6960	69/17913	7.23806e-10	1.56469e-08	8.38466e-09	ANLN/APC/ARF1/ARL3/BIN3/BRCA2/CENPA/CEP55/CFL1/CHMP1B/CHMP2A/CHMP2B/CHMP4A/CHMP4B/CHMP4C/CHMP5/CHMP6/CHMP7/CIT/CKAP2/ECT2/ESPL1/INCENP/KIF20A/KIF20B/KIF23/KIF4A/KLHDC8B/LZTS2/MYH10/NUP62/NUSAP1/PDCD6IP/PLK1/RAB35/RACGAP1/RASA1/RHOA/RHOB/RHOC/SNX18/SNX9/SON/SPAST/SPTBN1/STAMBP/STMN1/TRIM36/USP8/VPS4A/VPS4B/ZFYVE26	52
GO:0044786	cell cycle DNA replication	45/6960	57/17913	7.27133e-10	1.56469e-08	8.38466e-09	AICDA/ATAD5/ATRX/BCL6/BRCA2/CDC7/CDT1/DACH1/DBF4B/DNA2/E2F7/E2F8/FBXO5/FBXW7/FEN1/FGFR1/GMNN/INO80/PCNA/POLD1/POLD2/POLD3/POLE2/POLE3/POLE4/PRIM1/RAD51/RFC1/RFC2/RFC3/RFC4/RFC5/RPA1/RPA2/SENP2/SLBP/SMC1A/SMC3/STAG2/TERF1/TERF2/TIPIN/UPF1/WIZ/ZMPSTE24	45
GO:1901185	negative regulation of ERBB signaling pathway	42/6960	52/17913	7.30322e-10	1.56469e-08	8.38466e-09	AREG/ARHGEF7/CBL/CDC42/CHMP6/DAB2IP/DUSP3/EGF/EGFR/EPN1/EPS15/EPS15L1/ERBB2/EREG/ERRFI1/GPRC5A/GRB2/HBEGF/HGS/LGMN/NUP62/PSEN1/PTPN12/PTPN2/PTPN3/PTPRJ/RAB7A/RNF115/RNF126/SH3GL2/SH3KBP1/SNX5/SNX6/SOCS4/SOCS5/SPRY1/SPRY2/STAM/STAM2/TGFA/TSG101/VPS25	42
GO:0008286	insulin receptor signaling pathway	84/6960	128/17913	7.31211e-10	1.56469e-08	8.38466e-09	ADIPOR1/AGT/AKT1/AKT2/AP3S1/APC/APPL1/ATP6AP1/ATP6V0A2/ATP6V0B/ATP6V0C/ATP6V0D1/ATP6V0E1/ATP6V0E2/ATP6V1A/ATP6V1B2/ATP6V1C1/ATP6V1D/ATP6V1E1/ATP6V1F/ATP6V1G1/ATP6V1H/BAIAP2L1/CAV2/CCND3/CDK4/EIF4EBP1/EIF4EBP2/FER/FOXO1/FOXO4/GAB1/GKAP1/GNAI2/GRB10/GRB2/GSK3A/IDE/IGF1R/IGF2/IGFBP1/IL1B/INPP5K/INSR/IRS1/IRS2/KANK1/LEP/NCK1/NCOA5/NDEL1/NUCKS1/OGT/OPA1/OSBPL8/PAK1/PDK4/PHIP/PIK3C2A/PIK3CA/PIK3R1/PRKA…	84
GO:1990778	protein localization to cell periphery	157/6960	276/17913	7.9099e-10	1.68681e-08	9.03907e-09	ACSL3/ACTB/ADAM10/ADIPOQ/AKAP5/AKT1/AKT2/AP2M1/APPL1/AR/ARF6/ARFRP1/ARL3/ARL6/ATP1B1/ATP1B3/BAG4/BCL2L1/BLZF1/BSG/CAV1/CD81/CDH1/CDH2/CLASP2/CLIP1/CLSTN1/CLTC/CSK/DAB2/DAG1/DENND4C/DLG1/DLG2/EFR3A/EFR3B/EGFR/EHD3/EMP2/EPB41/EPB41L2/EPB41L3/EPHA2/EXOC5/EZR/F11R/FAM126A/FCHO2/FGF13/FLNA/FLOT1/FLOT2/GGA1/GGA2/GGA3/GNAI1/GOLGA4/GOLGA7/GOLPH3/GOPC/GORASP2/GPSM2/GRIN1/GRIP1/GRIPAP1/HRAS/IFT20/IKBKB/INP…	157
GO:0071214	cellular response to abiotic stimulus	173/6960	310/17913	8.41674e-10	1.78269e-08	9.55283e-09	ADSS/AGT/AKR1B1/AKT1/AKT2/ARHGEF2/ATF4/ATM/ATP1A1/AURKB/BAG3/BAK1/BAX/BCL10/BCL2L1/BMF/BMP6/BNIP3/CAB39/CALM1/CASP2/CASP3/CASP8/CASP8AP2/CASP9/CD40/CDC25A/CDKN1A/CHEK1/CLOCK/CNN2/COL1A1/CREBBP/CRY1/CRY2/CUL4B/DAG1/DDB1/DDB2/DDX3X/DHX36/DNM2/ECT2/EGFR/EGR1/EIF2AK4/EIF2S1/ELK1/ENG/EP300/EPO/ERCC4/ERRFI1/FADD/FAS/FIGNL1/FMR1/FNTA/FNTB/GADD45A/GATA3/GCLC/GJA1/GNA11/GNB1/GOT1/GRB2/H2AFX/HABP4/HDAC4/HM…	173
GO:0104004	cellular response to environmental stimulus	173/6960	310/17913	8.41674e-10	1.78269e-08	9.55283e-09	ADSS/AGT/AKR1B1/AKT1/AKT2/ARHGEF2/ATF4/ATM/ATP1A1/AURKB/BAG3/BAK1/BAX/BCL10/BCL2L1/BMF/BMP6/BNIP3/CAB39/CALM1/CASP2/CASP3/CASP8/CASP8AP2/CASP9/CD40/CDC25A/CDKN1A/CHEK1/CLOCK/CNN2/COL1A1/CREBBP/CRY1/CRY2/CUL4B/DAG1/DDB1/DDB2/DDX3X/DHX36/DNM2/ECT2/EGFR/EGR1/EIF2AK4/EIF2S1/ELK1/ENG/EP300/EPO/ERCC4/ERRFI1/FADD/FAS/FIGNL1/FMR1/FNTA/FNTB/GADD45A/GATA3/GCLC/GJA1/GNA11/GNB1/GOT1/GRB2/H2AFX/HABP4/HDAC4/HM…	173
GO:0033598	mammary gland epithelial cell proliferation	25/6960	26/17913	8.64872e-10	1.82561e-08	9.78285e-09	AREG/BAX/BRCA2/BTRC/CCND1/CEBPB/EPHA2/ESR1/GATA3/GPX1/HOXA5/ID2/IQGAP3/KDM5B/MAPK1/MED1/PHB2/PYGO2/ROBO1/RREB1/RTN4/STAT6/TNFSF11/WNT5A/ZNF703	25
GO:0007178	transmembrane receptor protein serine/threonine kinase signaling pathway	179/6960	323/17913	9.04958e-10	1.90378e-08	1.02017e-08	ABL1/ACVR1/ACVR1B/ACVR1C/ACVR2A/ACVR2B/ACVRL1/ADAM17/ADAM9/APPL1/APPL2/ARHGEF18/ARRB2/ASPN/BAMBI/BCL9L/BMP2/BMP6/BMPR1A/BMPR1B/BMPR2/CAV1/CAV2/CBL/CDKN2B/CGN/CITED2/COMP/CREB1/CREBBP/CSNK2B/CTDSPL2/DAB2/DDX5/DKK3/DLX1/DMRT1/DNM2/EGR1/EID2/ENG/EP300/F11R/FAM89B/FBN1/FBN2/FERMT2/FGF9/FKBP1A/FLCN/FNTA/FOLR1/FOS/FOXD1/FSTL1/FURIN/FUT8/FZD1/GCNT2/GDF11/GDF5/GDF6/GIPC1/GLG1/GOT1/GREM2/HES1/HFE/HIPK2/HN…	179
GO:0010822	positive regulation of mitochondrion organization	77/6960	115/17913	9.09659e-10	1.90722e-08	1.02202e-08	ARIH2/BAK1/BAP1/BAX/BCL2/BCL2L11/BID/BMF/BNIP3/CAMKK2/CASP8/CDC37/CHCHD10/CIDEB/DDHD1/DDHD2/DNM1L/E2F1/FAM162A/FBXO7/FBXW7/FZD5/GSK3A/GSK3B/HIF1A/HK2/HPS4/HRK/HTRA2/HTT/HUWE1/KDR/LEPROT/MARCH5/MFF/MFN2/MLLT11/MMP9/MOAP1/MUL1/NMT1/NPEPPS/OPA1/PARK7/PDCD5/PLAUR/PMAIP1/PPARGC1A/PPIF/PPP3R1/PRKAA1/RHOU/SAE1/SH3GLB1/SMURF1/SREBF2/STOML2/TFDP1/TFDP2/TNFSF10/TOMM7/TP53/TP53BP2/UBE2D3/UBE2J2/UBE2L3/UBL5/…	77
GO:0046777	protein autophosphorylation	125/6960	210/17913	9.16657e-10	1.91544e-08	1.02642e-08	AAK1/ABL1/ACVR1B/ADIPOQ/AKT1/ATM/AURKA/AURKB/CAD/CALM1/CALM2/CALM3/CAMK2B/CAMK2D/CAMKK2/CAV1/CDK12/CLK2/CLK3/CLK4/CSK/CSNK1G2/DAPK1/DAPK2/DYRK1A/EEF2K/EGFR/EIF2AK1/EIF2AK2/EIF2AK3/EIF2AK4/EIF2S1/ENG/EPHA4/EPHA7/EPHB4/ERBB2/ERRFI1/FER/FES/FGFR1/FGFR2/FGFR3/FLT1/FLT4/GRK5/GSK3B/HCK/IGF1R/IMPACT/INSR/IQGAP1/IRAK1/JAK2/JUN/KDR/KIT/LMTK2/LYN/MAP3K10/MAP3K12/MAP3K13/MAP3K3/MAP3K9/MAPK3/MAPKAPK5/MARK2/M…	125
GO:2001237	negative regulation of extrinsic apoptotic signaling pathway	69/6960	100/17913	9.22091e-10	1.92036e-08	1.02905e-08	ACVR1/AKT1/AR/ARHGEF2/BCL2/BCL2L1/BIRC6/BRCA1/CASP8/CFLAR/COL2A1/CTNNA1/CTTN/FADD/FAS/FASLG/FYN/GATA1/GCLC/GCLM/GPX1/GSTP1/HGF/HMGB2/HSPA1A/HSPA1B/HTT/ICAM1/IFI6/IGF1/IL1A/IL1B/IL7/ITGA6/ITGAV/ITPRIP/LMNA/MCL1/NOS3/NRP1/PARK7/PEA15/PHIP/PRDX2/PSME3/RAF1/RB1CC1/RELA/RFFL/RNF34/SERPINE1/SGK3/SH3RF1/SIAH2/SRC/STRADB/TCF7L2/TERT/TGFBR1/THBS1/TMBIM1/TNF/TNFAIP3/TNFRSF10B/TNFSF10/TRAF2/UNC5B/YAP1/ZMYND…	69
GO:0006006	glucose metabolic process	122/6960	204/17913	9.66176e-10	2.00546e-08	1.07466e-08	ADIPOQ/ADIPOR1/ADPGK/AKT1/AKT2/ALDH5A1/ALDOA/ALDOC/ARPP19/ATF3/ATF4/CLK2/COX11/CPT1A/CREM/CRTC2/CRY1/DDB1/DLAT/DYRK2/ENO1/ENO2/EP300/FAM3C/FBP1/FOXK1/FOXK2/FOXO1/G6PC3/G6PD/GAA/GAPDH/GOT1/GOT2/GPD2/GPI/GSK3A/GSK3B/H6PD/HK1/HK2/IGF1/IGF2/IGFBP3/IGFBP4/IGFBP5/INPP5K/INPPL1/INSR/IRS1/IRS2/KAT2A/KAT2B/KCNJ11/LEP/LEPR/LRP5/MAEA/MAPK14/MDH1/MDH2/MIDN/MLYCD/MTOR/NCOA2/NFE2L1/NISCH/NLN/NR1D1/OAS1/OGT/OMA…	122
GO:0051028	mRNA transport	93/6960	146/17913	9.83072e-10	2.03375e-08	1.08982e-08	AGFG1/AHCTF1/ALKBH5/ARC/BICD2/CASC3/CDC40/CPSF2/CPSF3/CPSF4/DDX19A/DDX19B/DHX38/DHX9/EIF4A3/EIF4E/EIF5A/EIF5A2/EIF5AL1/ENY2/FMR1/FYTTD1/G3BP2/GLE1/HHEX/HNRNPA1/HNRNPA1L2/HNRNPA2B1/HNRNPA3/IGF2BP1/IGF2BP2/IGF2BP3/IWS1/KHSRP/KIF5C/LRPPRC/MAGOH/MCM3AP/MYO1C/NCBP2/NUP107/NUP133/NUP153/NUP155/NUP160/NUP205/NUP210/NUP35/NUP37/NUP43/NUP50/NUP54/NUP62/NUP98/NXF1/NXT2/PABPN1/PARP11/POLDIP3/POM121/POM121C/…	93
GO:0072659	protein localization to plasma membrane	138/6960	237/17913	1.01063e-09	2.08384e-08	1.11666e-08	ACSL3/ACTB/ADIPOQ/AKAP5/AKT1/AKT2/AP2M1/APPL1/AR/ARF6/ARFRP1/ARL6/ATP1B1/ATP1B3/BAG4/BCL2L1/BLZF1/BSG/CD81/CDH1/CDH2/CLASP2/CLTC/CSK/DAB2/DENND4C/DLG1/EFR3A/EFR3B/EGFR/EHD3/EMP2/EPB41L3/EPHA2/EXOC5/EZR/F11R/FAM126A/FCHO2/FGF13/FLNA/FLOT1/FLOT2/GGA1/GGA2/GGA3/GOLGA4/GOLGA7/GOLPH3/GOPC/GORASP2/GRIP1/GRIPAP1/IFT20/IKBKB/INPP5K/ITGB1/KCNIP3/KCNJ11/KIF13A/KIF5B/KRT18/LDLRAP1/LRP6/LYPLA1/MACF1/MAP7/MMP…	138
GO:0071347	cellular response to interleukin-1	98/6960	156/17913	1.06826e-09	2.19539e-08	1.17644e-08	AKAP12/BTRC/CCL2/CCL5/CD40/CD47/CEBPB/CHI3L1/CHUK/CUL1/DAB2IP/EDN1/EGR1/FBXW11/GBP2/GBP3/HAS2/HIF1A/HYAL1/ICAM1/IKBKB/IL1A/IL1B/IL1RAP/IL6/IRAK1/IRAK2/KLF2/MAP3K3/MAP3K7/MAP3K8/MAPK3/MYD88/NFKB1/NFKBIA/NR1D1/OTUB1/OTUD4/PCK1/PELI1/PELI2/PLCB1/PSMA1/PSMA2/PSMA3/PSMA4/PSMA5/PSMA7/PSMB2/PSMB4/PSMB5/PSMB7/PSMC2/PSMC4/PSMC6/PSMD10/PSMD11/PSMD12/PSMD14/PSMD3/PSMD4/PSMD5/PSMD6/PSMD7/PSMD8/PSMD9/PSME1/PS…	98
GO:0048002	antigen processing and presentation of peptide antigen	114/6960	188/17913	1.07241e-09	2.19667e-08	1.17712e-08	ACTR10/ACTR1A/ACTR1B/AP1G1/AP1M1/AP1S1/AP1S2/AP1S3/AP2A1/AP2A2/AP2B1/AP2M1/ARF1/B2M/CALR/CANX/CAPZA1/CAPZA2/CAPZB/CD74/CHUK/CLTA/CLTC/CTSF/CTSL/CTSS/CYBB/DCTN3/DCTN4/DCTN5/DCTN6/DNM2/DYNC1LI1/DYNC1LI2/DYNLL1/DYNLL2/ERAP1/ERAP2/FCGR1A/HFE/HLA-A/HLA-B/HLA-C/HLA-DPA1/HLA-DPB1/HLA-E/HLA-G/IDE/IFI30/IKBKB/ITGAV/KIF11/KIF18A/KIF23/KIF2A/KIF2C/KIF3A/KIF3B/KIF4A/KIF5A/KLC1/KLC2/LGMN/LNPEP/MARCH1/NCF2/OSB…	114
GO:0043900	regulation of multi-organism process	218/6960	408/17913	1.15598e-09	2.36009e-08	1.26469e-08	ACVR1B/ACVR1C/ADA/ADAR/ADARB1/ANKRD17/ANXA2/APOBEC3C/APOE/ARG2/ARHGDIB/AURKA/B4GALT1/BANF1/BCL2/BCL2L11/BIRC2/BIRC3/BMP6/C1QBP/CALR/CARD8/CAV1/CAV2/CCL5/CCNK/CCNT1/CD28/CD55/CD74/CFL1/CHD1/CHMP2A/CHMP2B/CHMP4B/CHMP4C/CNOT7/CTSG/CXCL6/CXCR4/DDB1/DDX3X/DDX5/DHX58/DHX9/DYNLT1/EDNRB/EIF2AK2/EIF2AK4/ELANE/ELMOD2/EP300/ERCC6/EXOC2/EXOC7/F2RL1/FAM111A/FBXL2/FGL2/FMR1/FOXP1/FUCA2/GAPDH/GTF2B/GTF2F1/GTF2F…	218
GO:0061640	cytoskeleton-dependent cytokinesis	59/6960	82/17913	1.16763e-09	2.37608e-08	1.27326e-08	ACTR2/ACTR3/ANLN/APC/ARF1/ARL3/AURKB/BIN3/BRCA2/CECR2/CENPA/CEP55/CFL1/CHMP1B/CHMP2A/CHMP2B/CHMP4A/CHMP4B/CHMP4C/CHMP5/CHMP6/CHMP7/CIT/CKAP2/DCTN3/ECT2/ESPL1/FMN2/INCENP/KIF20A/KIF20B/KIF23/KIF4A/KLHDC8B/LZTS2/MYH10/NUP62/NUSAP1/PDCD6IP/PLK1/RAB35/RACGAP1/RASA1/RHOA/RHOB/RHOC/SNX18/SNX9/SON/SPAST/SPIRE1/SPTBN1/STAMBP/STMN1/TRIM36/USP8/VPS4A/VPS4B/ZFYVE26	59
GO:2001251	negative regulation of chromosome organization	82/6960	125/17913	1.1946e-09	2.42306e-08	1.29844e-08	AICDA/APC/ASF1A/ATG5/ATM/ATRX/AURKB/BCOR/BRCA1/CCNB1/CDT1/CENPF/CTBP1/DCP2/DNMT1/DNMT3B/DUSP1/DYNC1LI1/ERCC4/ESPL1/EXOSC10/FBXO5/GNL3L/H2AFY/H3F3B/HMGA1/HNRNPA1/HNRNPC/HNRNPU/IK/JARID2/KDM1A/KDM3A/KDM4C/KDM5A/MAD2L1/MCM2/MLLT6/MTF2/NBN/OTUB1/PARP1/PCID2/PHF1/PHF2/PHF8/PIF1/PLK1/POT1/PRMT6/PSMG2/RAD21/RAD50/SET/SIN3A/SIRT1/SKI/SNCA/SPHK2/SRC/SUPT6H/TAF7/TERF1/TERF2/TERF2IP/TET1/TINF2/TNKS/TNKS2/TO…	82
GO:0032092	positive regulation of protein binding	65/6960	93/17913	1.21878e-09	2.46408e-08	1.32042e-08	ABL1/ADD1/AKTIP/ANXA2/APOE/APP/ARF6/B2M/BAMBI/BDNF/BMP2/CAPRIN2/CAV1/DACT1/DERL1/EP300/EPB41/EPB41L5/EPHA4/FKBP1A/FLOT1/GNL3L/GSK3B/HERPUD1/HFE/HIPK2/HOXA3/HSP90AB1/MAPRE1/MAPRE3/MARK3/MEF2C/MMP9/NMD3/NRP1/PARK7/PKD1/PLCL2/PLK2/PLXND1/PPP2CA/PPP2CB/PSEN1/RALB/RAN/RAPGEF2/RFNG/RPL11/SPPL3/STK3/STK4/SYAP1/TAF1/TCF7L2/TERT/TIAM1/TICAM1/TIRAP/TMEM173/TRAF2/TRAF4/TRIB3/USP33/WNT3A/WNT5A	65
GO:0007409	axonogenesis	211/6960	393/17913	1.23949e-09	2.49784e-08	1.33851e-08	ABL1/ADARB1/ADCY1/ADNP/AFG3L2/ALCAM/ALS2/APBB2/APOE/APP/ARHGDIA/AUTS2/B3GNT2/B4GALT5/B4GALT6/BCL11B/BCL2/BDNF/BMPR1B/BMPR2/C12orf57/C9orf72/CCK/CDK5R1/CELSR3/CHN1/CNP/COL25A1/CREB1/CRMP1/CTNNA2/CTTN/CXCR4/CYFIP1/DAG1/DNM2/DOCK7/DPYSL2/DPYSL5/DVL1/EFNA1/EFNA5/EGR2/ENAH/EPHA4/EPHA7/ERBB2/ETV1/EXT1/EZR/FBXO45/FEZ2/FGF13/FGFR2/FLOT1/FLRT2/FOXD1/FRS2/FYN/FZD3/GAB1/GATA3/GDI1/GLI2/GLI3/GOLGA4/GRB10/GRB…	211
GO:0009266	response to temperature stimulus	129/6960	219/17913	1.27465e-09	2.5604e-08	1.37203e-08	ACADVL/ADM/ADRB1/ADRB2/AKT1/AKT1S1/ANO3/APPL2/ARRB2/ATM/ATP2A2/ATP2B1/ATXN3/BAG2/BAG3/BAG4/BAG5/CAMK2B/CAMK2D/CASP8/CD14/CDKN1A/CHORDC1/CREBBP/CXCL10/CXCR4/DAXX/DHX36/DNAJA1/DNAJA2/DNAJA3/DNAJB1/DNAJB4/DNAJB6/DNAJC2/DNAJC3/EIF2AK3/EIF2AK4/EIF2B1/EIF2S1/EP300/FKBP4/FOS/FOXO1/GCLC/GSK3B/HDAC2/HSBP1/HSP90AA1/HSP90AB1/HSPA1A/HSPA1B/HSPA2/HSPA8/HSPD1/HSPH1/HTRA2/IER5/IGF1/IL1A/IRAK1/LPL/LRP11/LXN/LYN/…	129
GO:0060249	anatomical structure homeostasis	220/6960	413/17913	1.38145e-09	2.76602e-08	1.48222e-08	ACACA/ACTB/ACTG1/ADD1/ADRB2/AKR1B1/AKT3/ALDOA/ANKRD11/APEX1/ATM/ATP2B1/ATP6AP1/ATRX/AURKB/B2M/BAG3/BARD1/BAX/BBS10/BCL2/BRCA2/CA2/CCDC66/CCNE1/CCNE2/CCT2/CCT3/CCT4/CCT5/CCT6A/CCT8/CDH3/CFL2/CHMP2B/CHMP4B/COL2A1/CORO1A/CSF1/CSK/CTNNB1/CTSK/CXADR/DCLRE1B/DCP2/DEF8/DHX36/DKC1/DMD/DNA2/DNAJB2/DRAM2/EGFR/EPAS1/ERCC4/ERCC6/EXO1/EXOSC10/F2R/FEN1/FOXC1/GAA/GATA1/GATA2/GCNT2/GIGYF2/GNAS/GNL3/GNL3L/HIF1A/H…	220
GO:0061614	pri-miRNA transcription by RNA polymerase II	38/6960	46/17913	1.39719e-09	2.78857e-08	1.4943e-08	BMP2/BMPR1A/DDX5/ETS1/FOS/FOSL1/GATA2/GNL3/HDAC4/HIF1A/IL10/JUN/KLF4/KLF5/NFATC3/NFIB/NR3C1/PDGFB/PPARA/PPARD/PPARG/RELA/SMAD1/SMAD3/SMAD4/SMAD6/SMARCA4/SOX9/SREBF2/SRF/STAT3/TEAD1/TERT/TGFB1/TGFB2/TP53/WT1/YY1	38
GO:0009411	response to UV	88/6960	137/17913	1.48472e-09	2.95379e-08	1.58284e-08	AKT1/ATF4/AURKB/BAK1/BAX/BCL2/BCL3/BMF/BRCA2/CASP3/CASP9/CAT/CCND1/CDC25A/CDKN1A/CHEK1/CIRBP/CREBBP/CUL4B/DCUN1D3/DDB1/DDB2/DHX36/DTL/EGFR/EIF2AK4/EIF2S1/ELANE/EP300/ERCC4/ERCC5/ERCC6/FEN1/FMR1/GPX1/GTF2H2/HMGN1/HYAL1/IL12A/IL12B/IMPACT/INO80/IVL/KDM1A/MAP2K7/MAP3K4/MAP4K3/MDM2/METTL3/MME/MSH2/MSH6/MYC/N4BP1/NEDD4/NPM1/PARP1/PBK/PCNA/PIK3R1/PML/POLD1/POLH/POLK/PRKAA1/PTGS2/PTN/PTPRK/RELA/REV1/RUV…	88
GO:0009161	ribonucleoside monophosphate metabolic process	182/6960	331/17913	1.50355e-09	2.98172e-08	1.59781e-08	ADA/ADK/ADPGK/ADSL/ADSS/AK2/AK3/ALDOA/ALDOC/AMPD2/AMPD3/ARNT/ATP1B1/ATP6V1A/ATP6V1B2/ATP7A/BEND3/BID/CAD/CASK/CCNB1/CDK1/CHCHD10/CLPX/CMPK1/COX10/COX5A/COX5B/COX6A1/COX6B1/COX6C/COX7A2L/COX7B/COX7C/COX8A/CTNS/CYC1/DDIT4/DHTKD1/DLD/DLG1/DLG2/DNAJC30/DNM1L/EIF6/ENO1/ENO2/FAM20C/FBP1/FIGNL1/FLCN/FOXK1/FOXK2/FXN/GAPDH/GART/GPI/HDAC4/HIF1A/HK1/HK2/HPRT1/HSPA1A/HSPA1B/HSPA8/IGF1/IMPDH1/IMPDH2/INSR/ISCU…	182
GO:0007623	circadian rhythm	120/6960	201/17913	1.53162e-09	3.02774e-08	1.62247e-08	ADA/ADCY1/ADIPOQ/AHR/ARNTL/ATF4/ATF5/BHLHE40/BHLHE41/BTBD9/BTRC/CDK1/CDK4/CLOCK/CPT1A/CREB1/CREM/CRTC1/CRY1/CRY2/CSNK1D/CSNK1E/DDB1/DYRK1A/EGFR/EGR1/EP300/EZH2/F7/FBXL3/FBXW11/FBXW7/GFPT1/GNA11/GNAQ/GPR176/GSK3B/HDAC1/HDAC2/HDAC3/HEBP1/HNF4A/HNRNPD/HNRNPR/HNRNPU/HUWE1/ID2/IMPDH2/JUN/JUND/KDM2A/KDM5A/KLF10/KLF9/LEP/LGR4/MAPK9/METTL3/MTA1/MTOR/MYCBP2/NAMPT/NCOA2/NCOR1/NDUFA9/NKX2-1/NLGN1/NONO/NPAS2…	120
GO:0032886	regulation of microtubule-based process	119/6960	199/17913	1.55763e-09	3.06942e-08	1.6448e-08	ABL1/AKAP9/APC/ARHGEF2/ARL2/ATF5/AURKA/BICD1/BICD2/BRCA1/CAMSAP1/CCNF/CDK2AP2/CDK5R1/CDKN1B/CEP120/CEP70/CEP76/CEP97/CHEK1/CHMP1B/CHMP2A/CHMP2B/CHMP4B/CHMP4C/CHMP5/CHORDC1/CKAP2/CLASP1/CLASP2/CLIP1/CLTC/CTNNB1/CYLD/DIAPH1/DIXDC1/DRG1/DYRK1A/EFNA5/ERBB2/FES/FGF13/FKBP4/FSD1/GBA2/GNAI1/GPSM2/GSK3B/HNRNPU/HSPA1A/HSPA1B/IGBP1/INPP5J/KAT2A/KAT2B/KIF11/KIF18A/LAMP1/MACF1/MAP1B/MAPRE1/MARK2/MCPH1/MDM1/M…	119
GO:0001558	regulation of cell growth	212/6960	396/17913	1.56924e-09	3.08254e-08	1.65183e-08	ABL1/ACVR1B/ACVRL1/ADAM10/ADAM17/ADIPOR1/ADIPOR2/ADNP/ADNP2/AGT/AGTR1/AKT1/APBB2/APOE/ARHGEF11/BAP1/BCL11A/BCL2/BCL6/BDKRB1/BDNF/BLZF1/BMPR2/BTG1/CAMK2D/CAPRIN2/CDC42/CDC73/CDK5R1/CDKN1A/CDKN1B/CDKN2A/CDKN2AIP/CDKN2C/CHPT1/CISH/CLSTN1/CRKL/CRLF3/CSNK2A1/CTTN/CXCL16/CXCR4/CYFIP1/DCBLD2/DCUN1D3/DDX3X/DERL2/DNAJB2/DNM2/DPYSL2/EBAG9/EDN1/EFNA5/EGFR/EGLN2/EI24/EIF4G1/EIF4G2/ENO1/EPB41L3/EPHA7/ERBB2/EX…	212
GO:0032496	response to lipopolysaccharide	165/6960	295/17913	1.64382e-09	3.2189e-08	1.7249e-08	ABCA1/ABL1/ABR/ACP5/ADAM17/ADAM9/ADH5/ADM/AICDA/AKAP12/AKAP8/AKIRIN2/AKT1/ALAD/ATP2A2/AXL/BCL10/BDKRB1/BMP6/CAPN2/CARD8/CASP3/CASP8/CASP9/CCL2/CCL5/CCR7/CD14/CD40/CD55/CD68/CDC73/CDK19/CDK4/CEBPB/CHMP5/CHUK/CLDN1/CMPK2/CNP/COMT/CPS1/CTR9/CTSG/CXCL10/CXCL6/DAB2IP/DUSP10/EDN1/EDNRB/ELANE/EPO/F2R/FASLG/FER/FGFR2/FOS/FOXP1/GCH1/GJA1/GNG12/GSTP1/HCK/HDAC2/HMGB1/HMGB2/HNRNPA0/ICAM1/IFNAR1/IL10/IL12A/IL…	165
GO:0007569	cell aging	77/6960	116/17913	1.67826e-09	3.27602e-08	1.75551e-08	ABL1/AKT3/ARG2/ARNTL/ATM/BCL2/BCL2L12/BCL6/BMPR1A/BRCA2/CALR/CDK1/CDK6/CDKN1A/CDKN2A/CDKN2B/CHEK1/DNAJA3/EEF1E1/ENG/FBXO5/FOXM1/FZR1/H2AFX/HLA-G/HMGA1/HMGA2/HRAS/ICAM1/ID2/KRAS/LIMS1/LMNA/MAP2K1/MAP3K3/MAPK14/MAPKAPK5/MARCH5/MIF/MME/MNT/MORC3/MTOR/NAMPT/NEK4/NEK6/NPM1/NUAK1/NUP62/OPA1/PAWR/PDCD4/PLK2/PML/PRKCD/PRKDC/PRMT6/PTEN/RBL1/RSL1D1/RWDD1/SERPINE1/SIRT1/SMC5/SOD1/SRF/TBX3/TERF2/TERT/TP53/TW…	77
GO:1902115	regulation of organelle assembly	112/6960	185/17913	1.71154e-09	3.33054e-08	1.78473e-08	AKAP13/ARHGEF2/ATG3/ATG5/ATMIN/ATXN2L/BECN1/BRCA1/C9orf72/CCDC88A/CDK10/CEP120/CEP135/CEP76/CEP97/CHMP1B/CHMP2A/CHMP2B/CHMP4A/CHMP4B/CHMP4C/CHMP5/CNOT1/CNOT2/CNOT6/CNOT6L/CYLD/DCDC2/DNM2/DRG1/DYNC2LI1/DZIP1/EDN1/EVI5L/EZR/FEZ2/FSCN1/G3BP1/G3BP2/GPSM2/HCK/HNRNPU/HSPA1A/HSPA1B/HTT/IFT20/IL1RAP/IL5/KAT2A/KAT2B/LCP1/MAP4/MAPK9/MDM1/MEF2C/MSN/MTM1/MTMR3/NPM1/NUMA1/NUP62/ODF2L/PAN2/PDCD6IP/PHF23/PIKFYV…	112
GO:2000045	regulation of G1/S transition of mitotic cell cycle	108/6960	177/17913	1.7684e-09	3.43049e-08	1.83828e-08	ADAM17/ADAMTS1/AKT1/ANKRD17/APEX1/ARID3A/ATM/AURKA/BAX/BCL2/BID/BRD7/BTG2/CARM1/CASP2/CCL2/CCNB1/CCND1/CCND2/CCNE1/CDC6/CDC73/CDK1/CDK10/CDK2/CDK2AP2/CDK4/CDK6/CDKN1A/CDKN1B/CDKN2A/CDKN2B/CDKN2C/CNOT1/CNOT10/CNOT2/CNOT3/CNOT4/CNOT6/CNOT6L/CNOT7/CNOT8/CTDSP1/CTDSP2/CTDSPL/CUL4A/CUL4B/DACT1/DCUN1D3/DDX3X/E2F1/E2F4/E2F7/E2F8/EGFR/EIF4G1/EP300/EZH2/FBXO31/FBXO7/FHL1/GADD45A/GIGYF2/GTSE1/HYAL1/ID2/INO…	108
GO:0032200	telomere organization	103/6960	167/17913	1.79512e-09	3.47149e-08	1.86026e-08	APEX1/ATM/ATRX/AURKB/BRCA2/CCNE1/CCNE2/CCT2/CCT3/CCT4/CCT5/CCT6A/CCT8/CTNNB1/DCLRE1B/DCP2/DHX36/DKC1/DNA2/DOT1L/ERCC4/EXO1/EXOSC10/FEN1/GNL3/GNL3L/H3F3B/HIST1H3D/HIST1H3H/HIST1H4A/HIST1H4D/HIST1H4H/HIST1H4J/HIST2H4A/HIST4H4/HMBOX1/HNRNPA1/HNRNPA2B1/HNRNPC/HNRNPD/HNRNPU/HSP90AA1/HSP90AB1/MAP2K7/MAP3K4/MAPK1/MAPK3/MAPKAPK5/MYC/NBN/NEK2/NEK7/NHP2/NOP10/PARP1/PCNA/PIF1/PML/POLD1/POLD2/POLD3/POLE2/POL…	103
GO:0070498	interleukin-1-mediated signaling pathway	69/6960	101/17913	1.80635e-09	3.4824e-08	1.8661e-08	BTRC/CHUK/CUL1/EGR1/FBXW11/IKBKB/IL1A/IL1B/IL1RAP/IL6/IRAK1/IRAK2/MAP3K3/MAP3K7/MAP3K8/MAPK3/MYD88/NFKB1/NFKBIA/OTUD4/PELI1/PELI2/PLCB1/PSMA1/PSMA2/PSMA3/PSMA4/PSMA5/PSMA7/PSMB2/PSMB4/PSMB5/PSMB7/PSMC2/PSMC4/PSMC6/PSMD10/PSMD11/PSMD12/PSMD14/PSMD3/PSMD4/PSMD5/PSMD6/PSMD7/PSMD8/PSMD9/PSME1/PSME3/PSME4/PSMF1/RBX1/RELA/RPS27A/RPS6KA4/RPS6KA5/SKP1/SQSTM1/TAB1/TAB2/TAB3/TNIP2/TOLLIP/TRAF6/UBB/UBC/UBE2…	69
GO:0009144	purine nucleoside triphosphate metabolic process	177/6960	321/17913	1.88575e-09	3.62424e-08	1.94211e-08	ADA/ADK/ADPGK/AK2/AK3/ALDOA/ALDOC/AMPD3/ARNT/ATP1B1/ATP6V1A/ATP6V1B2/ATP7A/BEND3/BID/CCNB1/CDK1/CHCHD10/CLPX/COX10/COX5A/COX5B/COX6A1/COX6B1/COX6C/COX7A2L/COX7B/COX7C/COX8A/CTNS/CYC1/DDIT4/DGUOK/DHTKD1/DLD/DNAJC30/DNM1L/EIF6/ENO1/ENO2/FAM20C/FBP1/FIGNL1/FLCN/FOXK1/FOXK2/FXN/GAPDH/GNAI3/GPHN/GPI/GTPBP1/HDAC4/HIF1A/HK1/HK2/HSPA1A/HSPA1B/HSPA8/IGF1/INSR/ISCU/ITPA/JMJD8/LDHA/LDHC/MECP2/MFN1/MLXIPL/MO…	177
GO:0009167	purine ribonucleoside monophosphate metabolic process	175/6960	317/17913	2.0626e-09	3.95194e-08	2.11771e-08	ADA/ADK/ADPGK/ADSL/ADSS/AK2/AK3/ALDOA/ALDOC/AMPD2/AMPD3/ARNT/ATP1B1/ATP6V1A/ATP6V1B2/ATP7A/BEND3/BID/CASK/CCNB1/CDK1/CHCHD10/CLPX/COX10/COX5A/COX5B/COX6A1/COX6B1/COX6C/COX7A2L/COX7B/COX7C/COX8A/CTNS/CYC1/DDIT4/DHTKD1/DLD/DLG1/DLG2/DNAJC30/DNM1L/EIF6/ENO1/ENO2/FAM20C/FBP1/FIGNL1/FLCN/FOXK1/FOXK2/FXN/GAPDH/GART/GPI/HDAC4/HIF1A/HK1/HK2/HPRT1/HSPA1A/HSPA1B/HSPA8/IGF1/IMPDH1/IMPDH2/INSR/ISCU/JMJD8/LDH…	175
GO:0043523	regulation of neuron apoptotic process	124/6960	210/17913	2.14863e-09	4.10414e-08	2.19927e-08	AARS/ADNP/AIFM1/AKT1S1/AMBRA1/ARRB2/ATF2/ATF4/ATM/AXL/BACE1/BAX/BCL2/BCL2L1/BCL2L11/BHLHB9/BTG2/CASP2/CASP3/CASP9/CCL2/CDC34/CDK5R1/CEBPB/CLCF1/CLN3/CNTFR/CORO1A/CPEB4/CTNNB1/DDIT3/DLX1/DNAJC5/EGLN2/EGLN3/EN2/EPHA7/ERBB3/F2R/FASLG/FBXW7/FOXO3/FOXQ1/FYN/G6PD/GABRB3/GATA3/GCLC/GCLM/GDF5/GPX1/GRIN1/HDAC4/HIF1A/HIPK2/HRAS/HSP90AB1/HYOU1/ISL1/ITGAM/ITSN1/JAK2/JUN/KDM2B/KIF14/KRAS/LANCL1/LGMN/LIG4/MAP2…	124
GO:0048285	organelle fission	211/6960	395/17913	2.19253e-09	4.17519e-08	2.23734e-08	ACOT8/ACTR2/ACTR3/AKAP8/ANLN/APC/ARHGEF10/ATM/ATRX/AURKA/AURKAIP1/AURKB/BCCIP/BECN1/BNIP3/BOD1/BRCA2/BUB1B/BUB3/CALR/CAV2/CCNB1/CD28/CDC23/CDC25B/CDC27/CDC6/CDCA5/CDCA8/CDK13/CDKN1B/CDT1/CENPF/CEP192/CEP97/CHEK1/CHMP1B/CHMP2A/CHMP2B/CHMP4A/CHMP4B/CHMP4C/CHMP5/CHMP6/CHMP7/CKS2/CLASP1/CLASP2/COX10/CUL3/CYP26B1/DDHD1/DDHD2/DIS3L2/DLGAP5/DMRT1/DNM1L/DRG1/DSCC1/DUSP1/DYNC1LI1/EDN1/EGF/EPS8/EREG/ESPL1/…	211
GO:0071216	cellular response to biotic stimulus	122/6960	206/17913	2.24352e-09	4.25927e-08	2.2824e-08	ABCA1/ABL1/ADAM9/AICDA/AKAP8/AKT1/APAF1/ATG10/AXL/BCL10/BCL2L11/BMP6/BTK/CAPN2/CARD8/CCDC47/CCL2/CCL5/CD14/CD40/CD55/CD68/CDC73/CDK19/CDK4/CEBPB/CHMP5/CMPK2/CTR9/CTSG/CXCL10/CXCL6/DAB2IP/DDIT3/EDNRB/EIF2AK3/FZD5/GSK3B/GSTP1/HCK/HMGB1/HMGB2/HSPA5/ICAM1/IL10/IL12A/IL12B/IL18/IL1B/IL6/IRAK1/IRAK2/IRF8/LDOC1/LILRB1/LITAF/LTF/LYN/MALT1/MAPK1/MAPK14/MAPK3/MEF2C/MIF/MTDH/NFKB1/NFKBIA/NFKBIL1/NOS3/NR1D1/…	122
GO:0016571	histone methylation	84/6960	130/17913	2.27723e-09	4.31013e-08	2.30965e-08	ARID4A/ARID4B/ASH1L/ATRX/AUTS2/BCOR/BEND3/BRCA1/BRD4/CARM1/CHD5/CTCF/CTNNB1/CTR9/DNMT1/DNMT3B/DOT1L/DPY30/EED/EHMT1/EZH1/EZH2/FBL/GATA3/H2AFY/IWS1/JARID2/KDM1A/KDM3A/KDM4C/KDM6A/LMNA/MECOM/MECP2/MLLT6/MTF2/MTHFR/MYB/NSD1/OGT/PAF1/PAXIP1/PHF1/PHF19/PRDM13/PRDM16/PRDM2/PRDM4/PRDM5/PRDM6/PRMT1/PRMT2/PRMT6/PWP1/PYGO2/RBBP5/RIF1/RLF/RNF20/RTF1/SATB1/SETD1A/SETD1B/SETD2/SETD3/SETD5/SETD6/SETD7/SETDB1/S…	84
GO:0060485	mesenchyme development	147/6960	258/17913	2.33185e-09	4.40012e-08	2.35788e-08	ACTA1/ACVR1/ACVRL1/ADIPOR1/ALDH1A2/ALX1/AXIN2/BAMBI/BASP1/BCL2/BCL9L/BMP2/BMPR1A/BMPR2/BNC2/CFL1/CITED2/CLASP1/CLASP2/COL1A1/CORO1C/CRELD1/CTNNB1/DAB2/DAB2IP/DAG1/DDX17/DDX5/DLG5/EDN1/EDNRA/EDNRB/EFNA1/ENG/EPB41L5/ERBB3/EXOC4/EZH2/FAM172A/FAM83D/FBXL17/FGF9/FGFR1/FGFR2/FOLR1/FOXA1/FOXC1/FOXD1/FOXF1/FOXF2/FRZB/GCNT2/GSK3B/HAND1/HAND2/HAS2/HDAC2/HES1/HEY1/HEY2/HGF/HIF1A/HMGA2/HNRNPAB/HOXA5/IL1B/IL6…	147
GO:0007254	JNK cascade	119/6960	200/17913	2.38153e-09	4.48029e-08	2.40084e-08	ADORA2B/AIDA/AKT1/APP/AXIN1/CCR7/COPS5/CRKL/CYLD/DAB2IP/DACT1/DAXX/DBNL/DNAJA1/DUSP10/DUSP3/DVL2/DVL3/EDA2R/EDN1/EGFR/EPHA4/ERCC6/F2RL1/FKTN/FLT4/FZD4/FZD5/FZD7/FZD8/GADD45A/GADD45B/GSTP1/HDAC3/HIPK2/HIPK3/HMGB1/HRAS/IGF1R/IL1B/IRAK1/IRAK2/ITCH/MAGI3/MAP2K4/MAP2K7/MAP3K10/MAP3K12/MAP3K13/MAP3K2/MAP3K4/MAP3K5/MAP3K7/MAP3K9/MAP4K3/MAP4K4/MAP4K5/MAPK8IP2/MAPK8IP3/MAPK9/MDFIC/MECOM/MFHAS1/MINK1/MUL1/…	119
GO:0018210	peptidyl-threonine modification	73/6960	109/17913	2.43405e-09	4.56531e-08	2.4464e-08	ACVR1/ACVR1B/AKT1/APP/AXIN1/BCL2/CAB39/CAD/CADM4/CALM1/CALM2/CALM3/CAMK2D/CDK1/CDK10/CDK5R1/CHEK1/CHI3L1/CSNK2A1/CSNK2B/DDIT4/DYRK1A/EGF/EIF4G1/GALNT1/GALNT11/GALNT2/GALNT3/GALNT4/GRK2/GSK3A/GSK3B/HIPK2/HIPK3/INPP5K/LMTK2/MAP2K1/MAP3K10/MAP3K12/MAPK1/MARK2/MTOR/NLK/OXSR1/PDPK1/PLK1/PPP2R5D/PRKACA/PRKAG2/PRKCA/PRKCB/PRKCD/ROCK2/RPTOR/S1PR2/SMAD7/SPRED1/SPRED2/SPRY2/STK39/TAF1/TBK1/TGFB1/TGFBR1/TGF…	73
GO:1905897	regulation of response to endoplasmic reticulum stress	59/6960	83/17913	2.50895e-09	4.69166e-08	2.5141e-08	ATF6/ATF6B/ATXN3/BAK1/BAX/BCL2L1/BCL2L11/BFAR/CAV1/CLU/COPS5/DAB2IP/DDIT3/DERL2/DNAJB9/DNAJC3/EDEM1/EIF2AK3/ERLEC1/ERP29/HERPUD1/HSPA1A/HSPA5/HYOU1/MANF/NCK1/NCK2/NFE2L1/NFE2L2/OPA1/PARK7/PIK3R1/PMAIP1/PPP1R15B/PTPN1/PTPN2/RNF185/RNFT1/SERINC3/SGTA/SIRT1/SVIP/SYVN1/TMBIM6/TMEM33/TXNDC12/UBAC2/UBE2G2/UBE2J1/UBQLN1/UBQLN2/UBXN1/USP13/USP14/USP19/USP25/WFS1/XBP1/YOD1	59
GO:0034250	positive regulation of cellular amide metabolic process	89/6960	140/17913	2.59489e-09	4.83784e-08	2.59244e-08	APP/BCL3/C1QBP/CASP3/CCL5/CD28/CDC123/CDK4/CDK5RAP1/CIRBP/CLU/CPEB3/DDX3X/DHX29/DHX36/DHX9/DNAJC3/EEF2/EFNA1/EIF2AK4/EIF3D/EIF4A3/EIF5A/EIF5A2/EIF5AL1/EIF6/ELAVL1/EPHA4/ERBB2/FASTKD2/FASTKD3/FMR1/GSK3A/GUF1/HABP4/HNRNPD/IL6/IMPACT/ITGA2/JMJD4/KHDRBS1/LARP1/LARP4/LARP4B/LARP6/MAPK1/MAPK3/METTL3/MRPS27/MTOR/NCK1/NCK2/NFE2L2/NGRN/NPM1/NSMAF/NSUN4/PABPC1/PAIP1/PICALM/POLDIP3/PRKCD/RBM3/RBMS3/RHOA/ROC…	89
GO:0010212	response to ionizing radiation	91/6960	144/17913	2.68994e-09	5.00008e-08	2.67938e-08	AEN/ALAD/ATM/BAK1/BAX/BCL2/BCL2L1/BRCA1/BRCA2/CASP3/CBL/CCND1/CDKN1A/CLK2/CLOCK/CXCL10/DCUN1D3/DNM2/DNMT3A/DNMT3B/ECT2/EGR1/ELK1/ERCC6/EYA1/EYA3/FANCD2/FIGNL1/GADD45A/GATA3/GPX1/GRB2/H2AFX/HMGA2/HRAS/HSPA5/ICAM1/IFI16/IKBIP/INO80/KARS/KAT5/KDM1A/KRT14/LIG4/LZIC/MAPK14/MDM2/MGMT/MSH2/MTA1/MYC/NAMPT/NET1/NIPBL/NUCKS1/PARP1/PAXIP1/PML/POLG/PRKAA1/PRKDC/PTPRC/RAD1/RAD51/RAD51AP1/RAD54L/RAD9A/RFWD3/RH…	91
GO:1903051	negative regulation of proteolysis involved in cellular protein catabolic process	50/6960	67/17913	2.75528e-09	5.10628e-08	2.73629e-08	ALAD/BAG5/CAMLG/CLEC16A/CSNK2A1/DERL2/EFNA1/EPHA4/ERLEC1/GABARAPL2/GIPC1/HFE/HIPK2/HSP90AB1/LAMP3/MARCH7/MTM1/N4BP1/OGT/PARK7/PBK/PDCL3/PML/PSEN1/PSMF1/RPL11/RPL23/RPL5/RPS7/RYBP/SCO1/SDCBP/SENP1/SGTA/SMARCC1/STYX/SVIP/TAF1/TAF9/TLK2/UBAC2/UBE2G2/UBE2J1/UBXN1/USP14/USP19/USP25/USP7/WAC/YOD1	50
GO:0009126	purine nucleoside monophosphate metabolic process	175/6960	318/17913	2.83801e-09	5.213e-08	2.79347e-08	ADA/ADK/ADPGK/ADSL/ADSS/AK2/AK3/ALDOA/ALDOC/AMPD2/AMPD3/ARNT/ATP1B1/ATP6V1A/ATP6V1B2/ATP7A/BEND3/BID/CASK/CCNB1/CDK1/CHCHD10/CLPX/COX10/COX5A/COX5B/COX6A1/COX6B1/COX6C/COX7A2L/COX7B/COX7C/COX8A/CTNS/CYC1/DDIT4/DHTKD1/DLD/DLG1/DLG2/DNAJC30/DNM1L/EIF6/ENO1/ENO2/FAM20C/FBP1/FIGNL1/FLCN/FOXK1/FOXK2/FXN/GAPDH/GART/GPI/HDAC4/HIF1A/HK1/HK2/HPRT1/HSPA1A/HSPA1B/HSPA8/IGF1/IMPDH1/IMPDH2/INSR/ISCU/JMJD8/LDH…	175
GO:0008361	regulation of cell size	96/6960	154/17913	2.84449e-09	5.213e-08	2.79347e-08	ABL1/ADD1/ADNP/AKT1/AKT1S1/AKT3/ANO6/ANXA7/APOE/ATP7A/BDNF/BMPR2/CDK4/CDK5R1/CLCN3/CLCN6/CLNS1A/CREB1/CTTN/CYFIP1/DNM2/DPYSL2/E2F4/EDN1/EFNA5/EPHA7/FGF13/GDI1/GOLGA4/GSK3B/HSP90AB1/IFRD1/IQGAP3/KCNN4/KDM1A/LARS/LIMK1/LPAR3/LRRC8A/LRRC8B/LRRC8C/LRRC8D/LRRC8E/MACF1/MAP1B/MAP3K13/MEGF8/MSN/MTOR/NDEL1/NRCAM/NRP1/NTN1/PAFAH1B1/PAK1/PLEK/PLXNA3/PLXNA4/PTEN/RAB11A/RAB21/RAC1/RAP1GAP2/RARG/RB1CC1/RDX/RHO…	96
GO:0007163	establishment or maintenance of cell polarity	105/6960	172/17913	2.84835e-09	5.213e-08	2.79347e-08	ACTR2/ACTR3/ARF4/ARF6/ARFGEF1/ARHGEF11/ARHGEF2/ARPC5/CCR7/CDC42/CDC42BPB/CENPA/CFL1/CKAP5/CLASP1/CLASP2/CLIC4/CRK/CRKL/CTNNA1/CYP26B1/CYTH1/CYTH3/DLG1/DLG5/DOCK7/DST/DYNLT1/FAM89B/FAT1/FGF13/FLOT2/FOXF1/FRMD4A/FSCN1/GATA3/GBF1/GOLPH3/GPSM2/GSK3B/HES1/HSP90AA1/HSP90AB1/HTT/KANK1/KIF20B/KIF2C/KRIT1/LAMA1/LLGL2/LMNA/MAD2L1/MAP1B/MAP4/MAP7/MARK1/MARK2/MARK3/MCPH1/MPP5/MPP7/MSN/MYH9/MYO18A/MYO9A/NEK3/…	105
GO:0051783	regulation of nuclear division	105/6960	172/17913	2.84835e-09	5.213e-08	2.79347e-08	ANLN/APC/ATM/ATRX/AURKA/AURKAIP1/AURKB/BECN1/BUB1B/CALR/CAV2/CCNB1/CD28/CDC23/CDC27/CDC6/CDCA5/CDK13/CDKN1B/CDT1/CENPF/CEP97/CHEK1/CHMP1B/CHMP2A/CHMP2B/CHMP4B/CHMP4C/CHMP5/CUL3/DLGAP5/DMRT1/DRG1/DUSP1/DYNC1LI1/EDN1/EGF/EREG/ESPL1/FBXO5/FZR1/H2AFY/HNRNPU/HSPA1A/HSPA1B/IGF1/IGF2/IK/IL1A/IL1B/INSR/KIF11/KIF20B/KNTC1/LIF/LRP5/MAD2L1/MAD2L1BP/MKI67/MTBP/NEK2/NEK6/NFE2L1/NME6/NSFL1C/NUMA1/NUP62/NUSAP1/…	105
GO:1901532	regulation of hematopoietic progenitor cell differentiation	60/6960	85/17913	2.85656e-09	5.213e-08	2.79347e-08	ABL1/CBFB/CDK6/DHX36/DPF2/EIF2AK2/FLCN/FNIP1/FOXC1/GATA1/GATA2/GATA3/HES1/HSPA9/ITCH/KITLG/LDB1/METTL3/MYB/N4BP2L2/NFE2L2/NOTCH1/NUDT21/PDCD2/PSMA1/PSMA2/PSMA3/PSMA4/PSMA5/PSMA7/PSMB2/PSMB4/PSMB5/PSMB7/PSMC2/PSMC4/PSMC6/PSMD10/PSMD11/PSMD12/PSMD14/PSMD3/PSMD4/PSMD5/PSMD6/PSMD7/PSMD8/PSMD9/PSME1/PSME3/PSME4/PSMF1/PUS7/RUNX1/SETD1A/SOS1/TCF12/TCF3/YAP1/YTHDF2	60
GO:0030177	positive regulation of Wnt signaling pathway	104/6960	170/17913	2.86309e-09	5.213e-08	2.79347e-08	ABL1/ANKRD6/ARNTL/ATP6AP2/ATP6V0C/AXIN1/AXIN2/BAMBI/BMP2/CAPRIN2/CAV1/CDC73/CDH3/COL1A1/CSNK1D/CSNK1E/CSNK2A1/DAAM2/DAB2/DACT1/DDX3X/DEPDC1B/DIXDC1/EGF/EGFR/FAM53B/FGF9/FGFR2/HHEX/KANK1/LGR4/LRRK1/MACF1/MBD2/MLLT3/NFKB1/NRARP/PPM1A/PRDM15/PSMA1/PSMA2/PSMA3/PSMA4/PSMA5/PSMA7/PSMB2/PSMB4/PSMB5/PSMB7/PSMC2/PSMC4/PSMC6/PSMD10/PSMD11/PSMD12/PSMD14/PSMD3/PSMD4/PSMD5/PSMD6/PSMD7/PSMD8/PSMD9/PSME1/PSME3/…	104
GO:0002244	hematopoietic progenitor cell differentiation	98/6960	158/17913	2.874e-09	5.2176e-08	2.79594e-08	ABL1/ADAR/AGPAT5/ANLN/BCL2/BVES/C12orf29/CBFB/CDK6/CEBPD/CHD2/DHTKD1/DHX36/DPF2/EEF2/EIF2AK2/EML1/ESCO2/FLCN/FNIP1/FOXC1/GATA1/GATA2/GATA3/HES1/HOXB3/HOXB4/HSPA9/ITCH/KCNAB2/KIT/KITLG/LDB1/LIG4/METTL3/MYB/N4BP2L2/NFE2L2/NOTCH1/NUDT21/PDCD2/PLEK/PRKDC/PSEN1/PSMA1/PSMA2/PSMA3/PSMA4/PSMA5/PSMA7/PSMB2/PSMB4/PSMB5/PSMB7/PSMC2/PSMC4/PSMC6/PSMD10/PSMD11/PSMD12/PSMD14/PSMD3/PSMD4/PSMD5/PSMD6/PSMD7/PSMD8/…	98
GO:0010976	positive regulation of neuron projection development	150/6960	265/17913	2.98256e-09	5.39895e-08	2.89312e-08	ABL2/ACTR2/ADNP/AGT/ANKRD27/AP2A1/APOE/ARF1/ARHGDIA/ARSB/ATF1/BDNF/BHLHB9/BMPR2/C21orf91/CAMK1D/CAMK2B/CAPRIN1/CAPRIN2/CBFA2T2/CFLAR/CPEB3/CREB3L2/CRTC1/CUX1/CXCR4/CYFIP1/DAB2IP/DBN1/DDX56/DHX36/DLG5/DNM1L/DPYSL3/DVL1/DVL2/DVL3/DYNLT1/EEF2K/EFNA5/EP300/EPHA4/EPO/EZH2/FBXO31/FES/FGFR1/FKBP1B/FMR1/FYN/FZD1/FZD4/GDI1/GOLGA4/GRIP1/HGF/HSPA5/IL2/IQGAP1/ITGA6/ITPKA/ITSN1/ITSN2/KDM1A/KIDINS220/LIMK1/LLP…	150
GO:0045088	regulation of innate immune response	231/6960	440/17913	3.0028e-09	5.41983e-08	2.90431e-08	ABCE1/ADAR/ANKRD17/AP1G1/APOE/APPL1/APPL2/ARRB2/BCL10/BIRC2/BIRC3/BTK/BTRC/C1QBP/CADM1/CASP8/CAV1/CCL5/CD14/CD1D/CD226/CDC37/CHUK/CNOT7/COLEC12/CREBBP/CRK/CTSB/CTSK/CTSL/CTSS/CUL1/CYLD/DAB2IP/DHX58/DHX9/DUSP10/EP300/ERAP1/EREG/ESR1/F2RL1/FADD/FBXW11/FLOT1/FYN/GRAMD4/HCK/HEXIM1/HLA-E/HLA-G/HMGB1/HRAS/HSP90AB1/HSP90B1/HSPA1A/HSPA1B/HSPD1/IFI16/IFNAR2/IFNGR1/IFNGR2/IKBKB/IL12A/IL12B/IRAK1/IRAK2/IRF1…	231
GO:0034605	cellular response to heat	77/6960	117/17913	3.04515e-09	5.4646e-08	2.92829e-08	AKT1S1/ATM/ATP2A2/ATXN3/BAG2/BAG3/BAG4/BAG5/CAMK2B/CAMK2D/CDKN1A/CHORDC1/CREBBP/CXCL10/DAXX/DHX36/DNAJB1/DNAJB6/DNAJC2/EIF2S1/EP300/FKBP4/GSK3B/HDAC2/HSBP1/HSP90AA1/HSP90AB1/HSPA1A/HSPA1B/HSPA8/HSPH1/HTRA2/IER5/IL1A/IRAK1/LYN/MAPK1/MAPK3/MAPKAPK2/MTOR/NF1/NUP107/NUP133/NUP153/NUP155/NUP160/NUP205/NUP210/NUP35/NUP37/NUP43/NUP50/NUP54/NUP62/NUP98/PDCD6/POM121/POM121C/PRKACA/PTGES3/PTGS2/RAE1/RANBP2…	77
GO:1903844	regulation of cellular response to transforming growth factor beta stimulus	77/6960	117/17913	3.04515e-09	5.4646e-08	2.92829e-08	ADAM17/ASPN/BAMBI/BCL9L/CAV1/CAV2/CDKN2B/CFLAR/CITED2/CREBBP/DAB2/DKK3/DLX1/DNM2/EID2/ENG/EP300/FAM89B/FBN1/FBN2/FLCN/FOLR1/GIPC1/GLG1/GOT1/HIPK2/HSP90AB1/HSPA1A/HSPA5/HTRA1/LEMD3/LOX/LTBP1/LTBP4/MIR17HG/MTMR4/NKX2-1/NPNT/ONECUT2/PBLD/PDPK1/PEG10/PMEPA1/PPM1A/PRDM16/RASL11B/RPS27A/SDCBP/SIRT1/SKI/SMAD2/SMAD3/SMAD4/SMAD6/SMAD7/SMURF1/SMURF2/SNX25/SNX6/SOX11/STK11/STRAP/STUB1/TGFB1/TGFB1I1/TGFBR1/T…	77
GO:0031503	protein-containing complex localization	137/6960	238/17913	3.2811e-09	5.8711e-08	3.14613e-08	ADAM10/AGFG1/ALKBH5/AP2B1/ARC/ARL3/ATM/BIRC5/CASC3/CDC40/CLSTN1/CLUAP1/CPSF2/CPSF3/CPSF4/DAG1/DBN1/DDX19B/DHX38/DLG1/DLG2/DYNC2LI1/DYNLL1/DYNLL2/DYNLRB1/EFNB2/EIF4A3/EIF4E/EIF5A/ENY2/EPS15/EZR/FKBP4/FYTTD1/GLE1/GRIP1/GRIPAP1/HHEX/HIP1/HNRNPA2B1/HNRNPU/HRAS/HSPB11/ICK/IFT20/IFT52/IFT57/IFT74/IFT80/IFT81/ITGB3/IWS1/KIF3A/KIF3B/KLHL21/MAGOH/MCM3AP/MIOS/NACC2/NCBP2/NLGN1/NMD3/NPTN/NUMB/NUP107/NUP133/…	137
GO:0006446	regulation of translational initiation	51/6960	69/17913	3.37537e-09	6.02248e-08	3.22725e-08	ATF4/CCL5/CDC123/DDX1/DDX3X/DHX29/DNAJC3/EIF1/EIF1B/EIF2AK1/EIF2AK2/EIF2AK3/EIF2AK4/EIF2S1/EIF3B/EIF3H/EIF3K/EIF4A2/EIF4B/EIF4EBP1/EIF4EBP2/EIF4G1/EIF4G2/EIF4G3/EIF4H/EIF5/EIF5B/FMR1/HABP4/IMPACT/KHDRBS1/LARP1/METTL3/MTOR/NCBP2/NCK1/NCK2/NPM1/PAIP2/PPP1R15B/RBM4/RPL13A/RPS6KB1/RPS6KB2/RXRA/TNF/TPR/UHMK1/YTHDF1/YTHDF2/YTHDF3	51
GO:0006289	nucleotide-excision repair	69/6960	102/17913	3.46569e-09	6.16596e-08	3.30413e-08	AQR/ATXN3/BRCA2/CCNH/COPS2/COPS3/COPS4/COPS5/COPS7A/COPS7B/COPS8/CUL4A/CUL4B/DDB1/DDB2/EP300/ERCC4/ERCC5/ERCC6/GTF2H1/GTF2H2/GTF2H3/HMGN1/LIG4/MMS19/NEIL1/NEIL3/OGG1/PARP1/PCNA/POLD1/POLD2/POLD3/POLK/POLL/POLR2A/POLR2B/POLR2C/POLR2D/POLR2F/POLR2G/POLR2H/POLR2K/PPIE/PRPF19/RAD23A/RAD23B/RAD52/RBBP8/RBX1/RFC1/RFC2/RFC3/RFC4/RFC5/RNF111/RPA1/RPA2/RPS27A/SIRT1/SLC30A9/TCEA1/TP53/UBB/UBC/USP45/USP7/XP…	69
GO:0031346	positive regulation of cell projection organization	195/6960	362/17913	3.6865e-09	6.54012e-08	3.50463e-08	ABL2/ACTR2/ADNP/AGRN/AGT/AKIRIN1/ANKRD27/ANLN/AP2A1/APC/APOE/ARF1/ARHGDIA/ARHGEF7/ARPC2/ARSB/ATF1/ATMIN/ATP7A/AUTS2/BDNF/BHLHB9/BMPR2/C21orf91/CAMK1D/CAMK2B/CAPRIN1/CAPRIN2/CBFA2T2/CCDC88A/CCR7/CDC42/CDC42EP2/CDC42EP4/CEP120/CEP135/CFLAR/CORO1B/CORO1C/CPEB3/CREB3L2/CRTC1/CUX1/CXCR4/CYFIP1/DAB2IP/DBN1/DDX56/DEF8/DHX36/DLG5/DNM1L/DNM2/DNM3/DPYSL3/DVL1/DVL2/DVL3/DYNLT1/DZIP1/EEF2K/EFNA5/EP300/EPHA4/…	195
GO:0000302	response to reactive oxygen species	133/6960	230/17913	3.72205e-09	6.58443e-08	3.52838e-08	ABL1/ADA/ADAM9/ADPRHL2/AGAP3/AIFM1/AKT1/APEX1/APOE/APTX/AREG/ATP7A/AXL/BAK1/BCL2/BECN1/BNIP3/BTK/CAMKK2/CAPN2/CASP3/CAT/CBX8/CCNA2/CCR7/CDK1/CDK2/CFLAR/CHUK/COL1A1/CRK/CYP1B1/DNM2/DUSP1/ECT2/EDN1/EEF2/EGFR/EGLN1/ERCC6/ETS1/EZH2/FER/FKBP1B/FOS/FOSL1/FOXO1/FOXO3/FXN/FYN/GCH1/GPR37/GPX1/GSTP1/HDAC2/HGF/HNRNPD/HYAL1/IL10/IL6/IMPACT/JUN/KDM6B/KLF2/KLF4/KPNA4/MAP3K5/MAPK1/MAPK3/MAPK9/MDM2/MET/MMP2/MMP9…	133
GO:0009199	ribonucleoside triphosphate metabolic process	175/6960	319/17913	3.89005e-09	6.86213e-08	3.67719e-08	ADPGK/AK2/AK3/ALDOA/ALDOC/AMPD3/ARNT/ATP1B1/ATP6V1A/ATP6V1B2/ATP7A/BEND3/BID/CCNB1/CDK1/CHCHD10/CLPX/COX10/COX5A/COX5B/COX6A1/COX6B1/COX6C/COX7A2L/COX7B/COX7C/COX8A/CTNS/CTPS2/CYC1/DDIT4/DHTKD1/DLD/DNAJC30/DNM1L/EIF6/ENO1/ENO2/FAM20C/FBP1/FIGNL1/FLCN/FOXK1/FOXK2/FXN/GAPDH/GNAI3/GPHN/GPI/GTPBP1/HDAC4/HIF1A/HK1/HK2/HSPA1A/HSPA1B/HSPA8/IGF1/INSR/ISCU/ITPA/JMJD8/LDHA/LDHC/MECP2/MFN1/MLXIPL/MOCS2/MOCS…	175
GO:1903363	negative regulation of cellular protein catabolic process	57/6960	80/17913	4.05786e-09	7.0767e-08	3.79217e-08	ALAD/ANXA2/BAG5/CAMLG/CLEC16A/CSNK2A1/DAB2IP/DERL2/EFNA1/EPHA4/ERLEC1/FURIN/GABARAPL2/GIPC1/HFE/HIPK2/HSP90AB1/LAMP3/LAPTM4B/MARCH7/MGAT3/MTM1/N4BP1/OGT/PARK7/PBK/PDCL3/PML/PSEN1/PSMF1/RGP1/RPL11/RPL23/RPL5/RPS7/RYBP/SCO1/SDCBP/SENP1/SGTA/SMARCC1/STYX/SVIP/TAF1/TAF9/TLK2/UBAC2/UBE2G2/UBE2J1/UBXN1/USP14/USP19/USP25/USP7/VPS35/WAC/YOD1	57
GO:0072431	signal transduction involved in mitotic G1 DNA damage checkpoint	44/6960	57/17913	4.0652e-09	7.0767e-08	3.79217e-08	ARID3A/ATM/AURKA/BAX/BTG2/CARM1/CASP2/CCNB1/CDK1/CDK2/CDKN1A/CDKN1B/CNOT1/CNOT10/CNOT2/CNOT3/CNOT4/CNOT6/CNOT6L/CNOT7/CNOT8/E2F1/E2F4/E2F7/E2F8/EP300/GADD45A/GTSE1/MDM2/MDM4/PCNA/PLAGL1/PLK2/PML/PRKDC/PRMT1/RBL2/SOX4/TFDP1/TFDP2/TNKS1BP1/TP53/TRIAP1/ZNF385A	44
GO:1902400	intracellular signal transduction involved in G1 DNA damage checkpoint	44/6960	57/17913	4.0652e-09	7.0767e-08	3.79217e-08	ARID3A/ATM/AURKA/BAX/BTG2/CARM1/CASP2/CCNB1/CDK1/CDK2/CDKN1A/CDKN1B/CNOT1/CNOT10/CNOT2/CNOT3/CNOT4/CNOT6/CNOT6L/CNOT7/CNOT8/E2F1/E2F4/E2F7/E2F8/EP300/GADD45A/GTSE1/MDM2/MDM4/PCNA/PLAGL1/PLK2/PML/PRKDC/PRMT1/RBL2/SOX4/TFDP1/TFDP2/TNKS1BP1/TP53/TRIAP1/ZNF385A	44
GO:2000756	regulation of peptidyl-lysine acetylation	44/6960	57/17913	4.0652e-09	7.0767e-08	3.79217e-08	ATG5/AUTS2/BRCA1/BRD7/CHEK1/CTBP1/CTCF/EID1/FLCN/GATA2/GATA3/HDAC2/HINT2/IL1B/ISL1/IWS1/KAT2A/KLF15/LIF/MAPK3/NAP1L2/NOS1/PAXIP1/PPARGC1A/PRKAA1/PRKAA2/PYGO2/RPS6KA4/RPS6KA5/RUVBL2/SET/SETD5/SIN3A/SIRT1/SMAD4/SNCA/SOX4/SPHK2/TAF7/TGFB1/TWIST1/WBP2/ZMPSTE24/ZNF451	44
GO:1901983	regulation of protein acetylation	52/6960	71/17913	4.0685e-09	7.0767e-08	3.79217e-08	ARNTL/ATG5/AUTS2/BRCA1/BRD7/CHEK1/CTBP1/CTCF/EID1/FAM161A/FLCN/GATA2/GATA3/GSK3B/HDAC2/HINT2/IL1B/ISL1/IWS1/KAT2A/KAT5/KLF15/LIF/MAPK3/NAP1L2/NOS1/PARK7/PAXIP1/PPARGC1A/PRKAA1/PRKAA2/PYGO2/RAPGEF3/RPS6KA4/RPS6KA5/RUVBL2/SET/SETD5/SIN3A/SIRT1/SMAD4/SNCA/SOX4/SPHK2/TAF7/TAOK1/TERF2IP/TGFB1/TWIST1/WBP2/ZMPSTE24/ZNF451	52
GO:0045444	fat cell differentiation	129/6960	222/17913	4.19291e-09	7.27278e-08	3.89724e-08	ADIPOQ/ADRB1/ADRB2/AKT1/AKT2/ANKRD26/ARID5B/ARL4A/ARL6/ARNTL/ASXL1/ASXL2/ATF2/ATF5/BBS9/BMP2/BNIP3/BSCL2/CARM1/CBY1/CCND1/CEBPA/CEBPB/CEBPD/CMKLR1/CREB1/CREBL2/CTBP1/CTBP2/DDIT3/DUSP10/E2F1/EGR2/EP300/ERAP1/FBXO9/FOXO1/FRZB/GATA2/GATA3/GDF6/GPX1/GRK5/HES1/HMGA2/HNRNPU/ID2/ID4/IL6/INHBB/INSIG1/ITGA6/JAG1/JDP2/KLF4/KLF5/LEP/LPL/LRP5/LRRC8C/MAPK14/MED1/METRNL/MEX3C/MMP11/MTOR/NAPEPLD/NIPBL/NOC3L/NR1…	129
GO:0006650	glycerophospholipid metabolic process	166/6960	300/17913	4.24568e-09	7.34384e-08	3.93532e-08	ABHD12/ABHD3/ABHD4/ABHD5/ABHD6/ACSL3/AGK/AGPAT1/AGPAT3/AGPAT5/ALDH5A1/ALOX15/APOA1/ARF1/ARF3/ATM/CAPN2/CDIPT/CDS1/CDS2/CEPT1/CETP/CHKA/CHPT1/CPNE1/CPNE3/CRLS1/CSNK2A1/CSNK2B/DBI/DDHD1/DDHD2/DGKH/DGKZ/DPM1/DPM2/DPM3/EFR3A/EFR3B/ETNK1/FAM126A/FAR1/FGF2/GDE1/GNPAT/GPAM/GPD1L/HADHA/HADHB/IMPA1/IMPA2/IMPAD1/INPP4A/INPP5A/INPP5B/INPP5E/INPP5F/INPP5J/INPP5K/INPPL1/IP6K1/IP6K2/LCAT/LCLAT1/LDLR/LIPH/LPCAT…	166
GO:1905330	regulation of morphogenesis of an epithelium	109/6960	181/17913	4.29589e-09	7.41012e-08	3.97083e-08	ABL1/AGT/AHI1/ALOX12/ANKRD6/AP2A1/AP2A2/AP2B1/AP2M1/AR/ARRB2/BTBD7/CDC42/CELSR1/CELSR2/CELSR3/CLASP1/CLASP2/CLTC/CTNNB1/CXCL10/DAAM1/DAB2/DACT1/DVL1/DVL2/DVL3/ESR1/ETV5/FGFR1/FGFR2/FOXP1/FZD1/FZD3/FZD4/FZD5/FZD6/FZD7/GATA3/HGF/HOXB7/HOXD13/ITGAX/LGR4/LIF/MDK/MLLT3/MTOR/NOG/NPHP3/NTN4/PDGFA/PFN1/PHB2/PHLDB2/PRICKLE1/PRICKLE2/PSMA1/PSMA2/PSMA3/PSMA4/PSMA5/PSMA7/PSMB2/PSMB4/PSMB5/PSMB7/PSMC2/PSMC4/P…	109
GO:0033157	regulation of intracellular protein transport	128/6960	220/17913	4.31457e-09	7.42178e-08	3.97709e-08	ADIPOQ/AKT2/ANP32B/ARIH2/BAG3/BAG4/BAP1/BARD1/BNIP3L/CD81/CDH1/CDK5R1/CTDSPL2/DERL2/DNAJC27/ECT2/EDEM1/EMD/ERBB2/ERLEC1/FBXW7/FLNA/FYN/FZD5/GCC2/GDI1/GLI3/GRIPAP1/GSK3A/GSK3B/GTSE1/HAX1/HDAC3/HPS4/HRAS/HTRA2/HUWE1/IL1B/INPP5K/INSIG1/IPO5/ITGAM/ITGB2/IWS1/KIF20B/KIF5B/LCP1/LEP/LEPROT/LMAN1/MAPK1/MAPK14/MAVS/MDFIC/MDM2/MFF/MYO1C/NDEL1/NF1/NOLC1/NPEPPS/NUP54/NUP62/OAZ1/OAZ2/PAK1/PARK7/PDCD10/PDCD5/P…	128
GO:0046677	response to antibiotic	179/6960	328/17913	4.4023e-09	7.54096e-08	4.04095e-08	ABL1/ACTR2/ADA/ADAM9/ADCY1/ADCY3/ADCY6/ADCY7/ADH6/ADIPOQ/AHR/AIFM1/ALAD/APEX1/APTX/AREG/ATP7A/AXL/BAK1/BCL2/BCL2L1/BECN1/BIRC2/BNIP3/CAPN2/CASP3/CASP8/CASP9/CAT/CBL/CBX8/CCND1/CD14/CDK1/CDKN1B/CFTR/CHUK/CIITA/CLDN1/CLDN3/CLU/COL1A1/CRK/CYB5R4/CYBB/CYP1B1/DAXX/DNMT3A/DUSP1/ECT2/EDN1/EEF2/EFNA5/EGR1/EHMT1/EIF4EBP1/EIF4G1/EPS8/ETS1/EZH2/FGFR2/FKBP1B/FOSL1/FOXO1/FOXO3/FXN/FYN/G6PD/GATA3/GGH/GNAI1/GOT…	179
GO:1901800	positive regulation of proteasomal protein catabolic process	64/6960	93/17913	4.40808e-09	7.54096e-08	4.04095e-08	AKT1/ATXN3/AURKA/BAG2/CAV1/CEBPA/CHFR/CLU/CSNK1A1/CSNK1D/CSNK1E/DAB2/DAB2IP/DET1/DNAJB2/DVL1/EDEM1/FAM122A/FBXO22/FBXW7/FMR1/GCLC/GSK3A/GSK3B/HERPUD1/HSPA1A/KEAP1/MAPK9/MDM2/NFE2L2/NUB1/OSBPL7/PIAS1/PLK1/PLK2/PRICKLE1/PSEN1/PSMC2/PSMC4/PSMC6/PSMD10/RAD23A/RBX1/RCHY1/RNF185/RNF40/RNFT1/SGTA/SMAD7/SOCS4/SOCS5/STUB1/SUMO1/SUMO2/TAF1/TMTC3/TRIB1/TRIB2/UBE2V2/UBQLN1/UBQLN2/USP13/USP5/VCP	64
GO:0035567	non-canonical Wnt signaling pathway	91/6960	145/17913	4.4773e-09	7.63839e-08	4.09316e-08	ABL1/ANKRD6/AP2A1/AP2A2/AP2B1/AP2M1/ARRB2/CALM1/CDC42/CELSR1/CELSR2/CELSR3/CLTC/CSNK1D/CSNK1E/CTNNB1/DAAM1/DAAM2/DAB2/DACT1/DVL1/DVL2/DVL3/FZD1/FZD3/FZD4/FZD5/FZD6/FZD7/GNB1/IFT80/LEF1/MAP3K7/MLLT3/MOV10/NLK/NPHP3/PDE6A/PDE6B/PFN1/PLCB1/PPP3CA/PPP3CB/PPP3R1/PRICKLE1/PRICKLE2/PSMA1/PSMA2/PSMA3/PSMA4/PSMA5/PSMA7/PSMB2/PSMB4/PSMB5/PSMB7/PSMC2/PSMC4/PSMC6/PSMD10/PSMD11/PSMD12/PSMD14/PSMD3/PSMD4/PSMD5…	91
GO:0016358	dendrite development	126/6960	216/17913	4.56172e-09	7.76115e-08	4.15894e-08	ABI1/ABI2/ACSL4/ACTR2/ADAM10/ANKRD27/APOE/APP/ARC/ARF1/ARF4/ARF6/ARID1B/ASAP1/BCL11A/BHLHB9/BTBD3/C21orf91/CAMK1D/CAMK2B/CAPRIN1/CAPRIN2/CARM1/CDC42/CDK5R1/CELSR2/CFL1/CPEB3/CRK/CRKL/CRTC1/CTNNA2/CUX1/CYFIP1/DAB2IP/DBN1/DHX36/DLG5/DNM1L/DNM3/DOCK10/DVL1/DYNLT1/EEF2K/EFNA1/EPHA4/EZH2/FARP1/FBXO31/FMR1/FYN/GRIN1/GRIP1/GSK3B/HDAC2/HPRT1/IL2/IQGAP1/ITGB1/ITPKA/ITSN1/KIDINS220/KLF7/LLPH/LRP8/MAPK6/MAP…	126
GO:0021915	neural tube development	96/6960	155/17913	4.63113e-09	7.85777e-08	4.21072e-08	ABL1/ADM/ALDH1A2/ALX1/AMBRA1/APAF1/ARID1A/ARL13B/ATP6AP2/BCL10/CELSR1/CFL1/DACT1/DLC1/DVL1/DVL2/EPHA2/FOLR1/FOXA1/FZD1/FZD3/FZD6/GLI2/GLI3/GORAB/HES1/HIF1A/IFT52/IFT57/INTU/ITPK1/KAT2A/KDM2B/KDM6A/KIF20B/LMO4/MIB1/MTHFD1/MTHFD1L/MTHFR/NF1/NOG/NPHP3/NUP133/PAX6/PFN1/PHACTR4/PHGDH/PKD1/PKD2/PLXNA2/PLXNB2/PRICKLE1/PRKACA/PRKACB/PSEN1/PTCH1/PTK7/RALA/RARA/RARG/RPS7/SALL2/SCRIB/SDC4/SEC24B/SEMA3C/SEMA…	96
GO:0007052	mitotic spindle organization	65/6960	95/17913	4.82375e-09	8.16235e-08	4.37393e-08	ARHGEF10/AURKB/BCCIP/CCNB1/CEP192/CEP97/CHMP1B/CHMP2A/CHMP2B/CHMP4B/CHMP4C/CHMP5/CLASP1/CLASP2/CLTC/DRG1/EML1/FLNA/FSD1/GNAI1/GPSM2/HNRNPU/HSPA1A/HSPA1B/KIF11/KIF23/KIF2A/KIF3B/KIF4A/KPNB1/MAP4/MECP2/MYBL2/NUMA1/NUP62/PIBF1/PKD1/PLK1/PLK2/PRC1/PSRC1/RAB11A/RACGAP1/RAE1/RAN/RCC1/RHOA/SBDS/SMC1A/SMC3/SPAST/STAG1/STAG2/STIL/STMN1/SUN2/TACC1/TACC2/TBCE/TNKS/TPR/TPX2/TTK/VPS4B/ZNF207	65
GO:0002237	response to molecule of bacterial origin	170/6960	309/17913	4.89002e-09	8.25207e-08	4.42201e-08	ABCA1/ABL1/ABR/ACP5/ADAM17/ADAM9/ADH5/ADM/AICDA/AKAP12/AKAP8/AKIRIN2/AKT1/ALAD/ATP2A2/AXL/B2M/BCL10/BDKRB1/BMP6/C4B/CAPN2/CARD8/CASP3/CASP8/CASP9/CCL2/CCL5/CCR7/CD14/CD24/CD40/CD55/CD68/CDC73/CDK19/CDK4/CEBPB/CHMP5/CHUK/CLDN1/CMPK2/CNP/COMT/CPS1/CTR9/CTSG/CXCL10/CXCL6/DAB2IP/DUSP10/EDN1/EDNRB/ELANE/EPO/F2R/FASLG/FER/FGFR2/FOS/FOXP1/FZD5/GCH1/GJA1/GNG12/GSTP1/HCK/HDAC2/HMGB1/HMGB2/HNRNPA0/ICAM1/IF…	170
GO:0071456	cellular response to hypoxia	123/6960	210/17913	4.93954e-09	8.31311e-08	4.45472e-08	ACAA2/AKT1/AQP3/ARNT/ATP7A/BACH1/BCL2/BNIP3/BNIP3L/CA9/CCNA2/CCNB1/CFLAR/CHCHD2/CITED2/CPEB2/CREBBP/CUL2/CYBB/DDAH1/DNMT3A/E2F1/EDN1/EGLN1/EGLN2/EGLN3/EGR1/EIF4EBP1/ENO1/EP300/EPAS1/EPO/FAM162A/FMN2/FOXO3/GATA6/GNB1/HIF1A/HIF1AN/HIGD1A/HIPK2/HP1BP3/HYOU1/ICAM1/IRAK1/LIMD1/LMNA/MALAT1/MDM2/MDM4/MTOR/MYC/NDRG1/NFE2L2/NOTCH1/NPEPPS/OPA1/P4HB/PCK1/PDK1/PDK3/PGK1/PHB2/PMAIP1/PPARD/PPARGC1A/PRKAA1/PRKC…	123
GO:0048194	Golgi vesicle budding	54/6960	75/17913	5.66407e-09	9.50678e-08	5.09437e-08	ANKRD28/AREG/BET1/CD59/COL7A1/CSNK1D/CUL3/FOLR1/GBF1/GOLPH3/GOSR2/INSIG1/KLHL12/LMAN1/MCFD2/MIA3/MYO18A/NAPA/NSF/PDCD6/PEF1/PPP6C/PRKCI/RAB1A/RAB1B/SAR1A/SAR1B/SCFD1/SEC16A/SEC22B/SEC23A/SEC23IP/SEC24A/SEC24B/SEC24C/SEC24D/SEC31A/STX5/TBC1D20/TFG/TGFA/TMED10/TMED2/TMED9/TRAPPC1/TRAPPC10/TRAPPC2/TRAPPC2L/TRAPPC3/TRAPPC4/TRAPPC6B/USO1/VAPA/VAPB	54
GO:0022613	ribonucleoprotein complex biogenesis	203/6960	381/17913	5.79263e-09	9.69642e-08	5.19599e-08	AATF/ADAR/ATM/ATXN2/ATXN2L/BICD1/BYSL/C1D/C1QBP/C9orf72/CD2BP2/CEBPZ/CELF1/CELF2/CHD7/CIRBP/CLNS1A/CLP1/CNOT1/CNOT2/CNOT6/CNOT6L/CNOT7/CPSF6/CPSF7/CUL4A/CUL4B/DCAF13/DDX1/DDX17/DDX21/DDX23/DDX3X/DDX47/DDX49/DDX52/DDX56/DDX6/DENR/DHX30/DHX9/DICER1/DIS3/DKC1/EIF2A/EIF2S1/EIF3A/EIF3B/EIF3D/EIF3G/EIF3H/EIF3J/EIF3K/EIF3L/EIF3M/EIF4A3/EIF5/EIF6/EMG1/ERAL1/ERI1/EXOSC1/EXOSC10/EXOSC2/EXOSC3/EXOSC5/EXOSC7…	203
GO:0016051	carbohydrate biosynthetic process	115/6960	194/17913	5.9477e-09	9.92931e-08	5.32079e-08	ADIPOQ/AGL/AKR1B1/AKT1/AKT2/ALDOA/ALDOC/AP2A1/ARPP19/ATF3/ATF4/B3GNT2/B4GALT1/B4GALT5/CHST10/CHST12/CHST14/CHST15/CLK2/CLTC/CRTC2/CRY1/CSGALNACT1/CSGALNACT2/DDB1/DYRK2/EGF/ENO1/ENO2/EP300/EXT1/EXT2/FAM3C/FBP1/FOXK1/FOXK2/FOXO1/FUT8/G6PC3/G6PD/GAPDH/GOT1/GOT2/GPD2/GPI/GSK3A/GSK3B/GYG1/GYS1/HAS2/HAS3/IGF1/IGF2/IMPA1/IMPA2/IMPAD1/INPP5K/INSR/IRS1/IRS2/KAT2A/KAT2B/LEP/LEPR/MAEA/MDH1/MDH2/MGAT2/MPDU1/…	115
GO:0018107	peptidyl-threonine phosphorylation	68/6960	101/17913	6.09483e-09	1.01428e-07	5.43521e-08	ACVR1/ACVR1B/AKT1/APP/AXIN1/BCL2/CAB39/CAD/CADM4/CALM1/CALM2/CALM3/CAMK2D/CDK1/CDK10/CDK5R1/CHEK1/CHI3L1/CSNK2A1/CSNK2B/DDIT4/DYRK1A/EGF/EIF4G1/GRK2/GSK3A/GSK3B/HIPK2/HIPK3/INPP5K/LMTK2/MAP2K1/MAP3K10/MAP3K12/MAPK1/MARK2/MTOR/NLK/OXSR1/PDPK1/PLK1/PPP2R5D/PRKACA/PRKAG2/PRKCA/PRKCB/PRKCD/ROCK2/RPTOR/S1PR2/SMAD7/SPRED1/SPRED2/SPRY2/STK39/TAF1/TBK1/TGFB1/TGFBR1/TGFBR2/TNKS/TNKS1BP1/TTK/UBE2K/ULK1/WNK…	68
GO:0009205	purine ribonucleoside triphosphate metabolic process	172/6960	314/17913	6.10818e-09	1.01428e-07	5.43521e-08	ADPGK/AK2/AK3/ALDOA/ALDOC/AMPD3/ARNT/ATP1B1/ATP6V1A/ATP6V1B2/ATP7A/BEND3/BID/CCNB1/CDK1/CHCHD10/CLPX/COX10/COX5A/COX5B/COX6A1/COX6B1/COX6C/COX7A2L/COX7B/COX7C/COX8A/CTNS/CYC1/DDIT4/DHTKD1/DLD/DNAJC30/DNM1L/EIF6/ENO1/ENO2/FAM20C/FBP1/FIGNL1/FLCN/FOXK1/FOXK2/FXN/GAPDH/GNAI3/GPHN/GPI/GTPBP1/HDAC4/HIF1A/HK1/HK2/HSPA1A/HSPA1B/HSPA8/IGF1/INSR/ISCU/ITPA/JMJD8/LDHA/LDHC/MECP2/MFN1/MLXIPL/MOCS2/MOCS3/MSH2…	172
GO:0016574	histone ubiquitination	36/6960	44/17913	6.37016e-09	1.05497e-07	5.65325e-08	ATXN7L3/BCOR/BMI1/CBX8/CDC73/CTR9/CUL4B/DDB1/DDB2/HUWE1/KDM1A/KDM2B/OTUB1/PAF1/PCGF2/PCGF3/PCGF5/PCGF6/RNF2/RNF20/RNF40/RNF8/RYBP/SKP1/SUZ12/TRIM37/TRIP12/UBE2A/UBE2B/UBE2E1/UBE2N/UBR2/UBR5/UHRF1/USP22/WAC	36
GO:1903322	positive regulation of protein modification by small protein conjugation or removal	82/6960	128/17913	6.40734e-09	1.05832e-07	5.67116e-08	ADRB2/AIMP2/ARNT/ARRB2/ARRDC3/ARRDC4/AXIN1/BCL10/BIRC2/BIRC3/BMI1/BRCA1/CAV1/CHFR/CRY1/CTR9/CUL3/DCUN1D1/DERL1/FANCI/FANCM/FBXW7/FKBP1A/FZR1/GNL3/GSK3A/HDAC3/HDAC4/HSPA5/HUWE1/KDM1A/MALT1/MAPK9/MARCH7/MASTL/MTA1/MUL1/MYCBP2/NDFIP1/NDFIP2/NMI/PAXIP1/PDCD6/PEF1/PELI1/PHF23/PIAS1/PLK1/PRICKLE1/PSMD10/PTEN/PTTG1IP/RAB1A/RASSF5/RCHY1/RNF111/RNF20/RNF40/SART3/SENP2/SKP2/SMAD7/STUB1/TANK/TBC1D7/TICAM1/T…	82
GO:0042110	T cell activation	231/6960	443/17913	6.53487e-09	1.07653e-07	5.76874e-08	ABL1/ADA/ADAM17/AKT1/ANXA1/AP3B1/AP3D1/ARG2/ATG5/ATP7A/B2M/BAX/BCL10/BCL11B/BCL2/BCL3/BCL6/BTN3A1/CAMK4/CASP3/CASP8/CAV1/CBFB/CCL2/CCL5/CCND3/CCR6/CCR7/CD151/CD1D/CD24/CD274/CD276/CD28/CD44/CD46/CD47/CD55/CD74/CD80/CD81/CD83/CDC42/CDK6/CEBPB/CHD7/CLEC4G/CORO1A/CSK/CTNNB1/CXADR/CYLD/CYP26B1/DDOST/DLG1/DLG5/DNAJA3/DUSP10/DUSP22/DUSP3/EFNB2/EGR1/EIF2AK4/ELF4/EPO/ERBB2/F2RL1/FADD/FAM49B/FANCA/FANCD2/…	231
GO:0061418	regulation of transcription from RNA polymerase II promoter in response to hypoxia	55/6960	77/17913	6.55855e-09	1.07757e-07	5.77437e-08	ARNT/BACH1/CA9/CITED2/CREBBP/CUL2/EGLN1/EGLN2/EGLN3/EGR1/EP300/EPAS1/EPO/HIF1A/HIF1AN/HIGD1A/LIMD1/NFE2L2/NOTCH1/PSMA1/PSMA2/PSMA3/PSMA4/PSMA5/PSMA7/PSMB2/PSMB4/PSMB5/PSMB7/PSMC2/PSMC4/PSMC6/PSMD10/PSMD11/PSMD12/PSMD14/PSMD3/PSMD4/PSMD5/PSMD6/PSMD7/PSMD8/PSMD9/PSME1/PSME3/PSME4/PSMF1/RBPJ/RBX1/RPS27A/TP53/UBB/UBC/VEGFA/VHL	55
GO:0048871	multicellular organismal homeostasis	244/6960	472/17913	6.83307e-09	1.11972e-07	6.00023e-08	ABHD6/ACACA/ACADVL/ACSL1/ACTB/ACTG1/ACVR2B/ADAM17/ADAMTS5/ADCY1/ADCY3/ADCY6/ADCY7/ADCY9/ADD1/ADIPOQ/ADIPOR1/ADIPOR2/ADRB1/ADRB2/ADRB3/AKR1B1/AKT3/ALOX12/AMPD2/AMPD3/ANKRD11/APC/APPL2/AQP3/ARNTL/ARRDC3/ATF4/ATP6AP1/B2M/BARD1/BAX/BBS10/BCL2/BMP6/BSCL2/BTBD9/CA2/CAV1/CCDC66/CDH3/CEBPB/CFTR/CHMP4B/CLDN1/CMKLR1/CNOT3/COL2A1/CORO1A/CPT2/CRTC1/CRTC3/CSF1/CSK/CTNNB1/CTSK/CXADR/CXCR4/CYP26B1/DDIT3/DECR1/D…	244
GO:0018212	peptidyl-tyrosine modification	188/6960	349/17913	6.98696e-09	1.14194e-07	6.11926e-08	ABI1/ABI2/ABL1/ABL2/ADAM17/ADIPOQ/ADNP/ADRA1A/AGT/APP/AREG/ARHGEF2/ARL2BP/ARRB2/AXL/BAZ1B/BDNF/BTK/CADM4/CAMKK2/CAV1/CCK/CCL5/CD24/CD40/CD44/CD74/CD80/CD81/CHMP6/CLCF1/CLK2/CLK3/CLK4/CNOT7/CSK/DLG3/DSTYK/DUSP22/DVL2/DYRK1A/DYRK1B/DYRK2/DYRK3/EFEMP1/EFNA1/EFNA5/EGF/EGFR/EIF2AK2/EPHA2/EPHA4/EPHA7/EPHB4/EPO/ERBB2/ERBB3/ERCC6/EREG/ERRFI1/FBXW7/FCGR1A/FER/FES/FGFR1/FGFR1OP/FGFR2/FGFR3/FLT1/FLT4/FYN/GA…	188
GO:0038127	ERBB signaling pathway	87/6960	138/17913	7.07134e-09	1.1527e-07	6.17695e-08	ABL1/ADAM17/AGT/AKT1/APP/AREG/ARF4/ARHGEF7/CAMLG/CBL/CDC37/CDC42/CHMP6/CPNE3/CUL5/DAB2IP/DGKD/DUSP3/EFEMP1/EGF/EGFR/EPN1/EPS15/EPS15L1/ERBB2/ERBB3/EREG/ERRFI1/FASLG/FBXW7/FER/GAB1/GPRC5A/GRB2/HBEGF/HGS/HIP1/HSP90AA1/IFI6/IQGAP1/KIF16B/LGMN/MAPK1/MMP9/NCK2/NUP62/PDPK1/PIK3C2A/PIK3CA/PIK3R1/PLAUR/PLCG1/PRKCA/PSEN1/PTK6/PTPN11/PTPN12/PTPN2/PTPN3/PTPRJ/RAB7A/RASSF2/RBPJ/RNF115/RNF126/RPS6KA5/RTN4/SH3…	87
GO:0043123	positive regulation of I-kappaB kinase/NF-kappaB signaling	104/6960	172/17913	7.09465e-09	1.15348e-07	6.18113e-08	ABL1/ADIPOQ/AKAP13/AKT1/ANKRD17/ATP2C1/BCL10/BIRC2/BIRC3/BRD4/C18orf32/CANT1/CASP10/CASP8/CC2D1A/CCR7/CD40/CD74/CFLAR/CHUK/CTH/CTNNB1/DDX1/DDX21/DHX36/ECT2/F2R/F2RL1/FADD/FASLG/FKBP1A/FLNA/FYN/GJA1/GOLT1B/IFIT5/IKBKB/IRAK1/JMJD8/LGALS1/LITAF/LTF/MALT1/MAP3K14/MAP3K3/MAP3K7/MAVS/MIER1/MTDH/MUL1/MYD88/NDFIP1/NDFIP2/NEK6/NUP62/PELI1/PELI2/PIM2/PLK2/PPM1A/PPP5C/PRKCB/PRKCE/RBCK1/REL/RELA/RHOA/RHOC/S1…	104
GO:0034404	nucleobase-containing small molecule biosynthetic process	123/6960	211/17913	7.33391e-09	1.18619e-07	6.35639e-08	ACAT1/ACOT7/ADA/ADK/ADPGK/ALDOA/ALDOC/AMD1/AMPD3/ARNT/CAD/CMPK1/CNP/CTPS2/DCK/DCTPP1/DDIT4/DHTKD1/DTYMK/EIF6/ENO1/ENO2/ENTPD4/FBP1/FOXK1/FOXK2/GAPDH/GDA/GPI/GPX1/HDAC4/HIF1A/HINT1/HK1/HK2/HPRT1/IGF1/IMPDH1/IMPDH2/INSR/ITPA/JMJD8/LDHA/MBD4/MLXIPL/MLYCD/MTAP/NCOR1/NEIL1/NME1/NME2/NME2P1/NME4/NME6/NT5C1B/NT5C2/NT5E/NUDT1/NUDT3/NUP107/NUP133/NUP153/NUP155/NUP160/NUP205/NUP210/NUP35/NUP37/NUP43/NUP50/…	123
GO:0051701	interaction with host	123/6960	211/17913	7.33391e-09	1.18619e-07	6.35639e-08	AXL/BCL2L1/BCL2L11/CASP8/CAV1/CAV2/CBL/CBLL1/CCNK/CD46/CD55/CD74/CD80/CD81/CDH1/CDK1/CHMP2A/CHMP2B/CHMP4B/CHMP4C/CLDN1/CLEC4G/CPSF4/CR2/CTNNB1/CTNND1/CTSB/CXADR/CXCR4/DAG1/DDB1/DYNLT1/EFNB2/EGFR/EIF2AK2/EIF2AK4/EPHA2/EPS15/EXOC2/EXOC7/F11R/FUCA2/GAPDH/GRB2/GRK2/HIPK2/HS3ST5/HSPA1A/HSPA1B/HYAL1/ICAM1/IDE/IFITM2/INSR/ITCH/ITGA2/ITGA5/ITGAV/ITGB1/ITGB3/KPNA1/KPNA2/KPNA3/KPNA4/KPNA6/KPNB1/LAMP1/LDLR/…	123
GO:0009408	response to heat	97/6960	158/17913	7.44833e-09	1.20157e-07	6.43884e-08	AKT1/AKT1S1/ATM/ATP2A2/ATXN3/BAG2/BAG3/BAG4/BAG5/CAMK2B/CAMK2D/CD14/CDKN1A/CHORDC1/CREBBP/CXCL10/DAXX/DHX36/DNAJA1/DNAJA2/DNAJA3/DNAJB1/DNAJB4/DNAJB6/DNAJC2/EIF2B1/EIF2S1/EP300/FKBP4/GCLC/GSK3B/HDAC2/HSBP1/HSP90AA1/HSP90AB1/HSPA1A/HSPA1B/HSPA2/HSPA8/HSPH1/HTRA2/IER5/IGF1/IL1A/IRAK1/LRP11/LYN/MAP2K7/MAPK1/MAPK3/MAPKAPK2/MICA/MICB/MTOR/NF1/NOS1/NOS3/NUP107/NUP133/NUP153/NUP155/NUP160/NUP205/NUP210/…	97
GO:0034968	histone lysine methylation	72/6960	109/17913	7.74963e-09	1.24374e-07	6.66477e-08	ARID4A/ARID4B/ASH1L/ATRX/AUTS2/BCOR/BEND3/BRCA1/BRD4/CHD5/CTNNB1/CTR9/DNMT1/DNMT3B/DOT1L/DPY30/EED/EHMT1/EZH1/EZH2/GATA3/H2AFY/IWS1/JARID2/KDM1A/KDM3A/KDM4C/KDM6A/LMNA/MECOM/MECP2/MLLT6/MTF2/MYB/NSD1/OGT/PAXIP1/PHF1/PHF19/PRDM16/PRDM2/PRDM5/PRDM6/PRMT6/PWP1/PYGO2/RBBP5/RIF1/RLF/RTF1/SETD1A/SETD1B/SETD2/SETD3/SETD5/SETD6/SETD7/SETDB1/SETDB2/SIRT1/SMAD4/SMYD1/SMYD2/SUPT6H/SUV39H2/SUZ12/TET2/TET3/WD…	72
GO:1903052	positive regulation of proteolysis involved in cellular protein catabolic process	72/6960	109/17913	7.74963e-09	1.24374e-07	6.66477e-08	AKT1/ATXN3/AURKA/AXIN1/BAG2/CAV1/CEBPA/CHFR/CLU/CSNK1A1/CSNK1D/CSNK1E/DAB2/DAB2IP/DET1/DNAJB2/DVL1/EDEM1/EGF/FAM122A/FBXO22/FBXW7/FMR1/GCLC/GSK3A/GSK3B/HERPUD1/HSPA1A/KEAP1/MAGEF1/MAPK9/MDM2/NFE2L2/NUB1/OSBPL7/PIAS1/PLK1/PLK2/PRICKLE1/PSEN1/PSMC2/PSMC4/PSMC6/PSMD10/PTEN/PTK2/RAD23A/RBX1/RCHY1/RGN/RNF139/RNF185/RNF40/RNFT1/SGTA/SMAD7/SMURF1/SOCS4/SOCS5/STUB1/SUMO1/SUMO2/TAF1/TMTC3/TRIB1/TRIB2/UBE2…	72
GO:0006977	DNA damage response, signal transduction by p53 class mediator resulting in cell cycle arrest	43/6960	56/17913	8.14062e-09	1.30313e-07	6.98302e-08	ARID3A/ATM/AURKA/BAX/BTG2/CARM1/CASP2/CCNB1/CDK1/CDK2/CDKN1A/CDKN1B/CNOT1/CNOT10/CNOT2/CNOT3/CNOT4/CNOT6/CNOT6L/CNOT7/CNOT8/E2F1/E2F4/E2F7/E2F8/EP300/GADD45A/GTSE1/MDM2/MDM4/PCNA/PLAGL1/PLK2/PML/PRMT1/RBL2/SOX4/TFDP1/TFDP2/TNKS1BP1/TP53/TRIAP1/ZNF385A	43
GO:0007173	epidermal growth factor receptor signaling pathway	75/6960	115/17913	8.88179e-09	1.4145e-07	7.57983e-08	ABL1/ADAM17/AGT/AKT1/APP/AREG/ARF4/ARHGEF7/CAMLG/CBL/CDC42/CHMP6/DAB2IP/DGKD/DUSP3/EFEMP1/EGF/EGFR/EPN1/EPS15/EPS15L1/EREG/ERRFI1/FASLG/FBXW7/FER/GAB1/GPRC5A/GRB2/HBEGF/HGS/HIP1/IFI6/IQGAP1/KIF16B/MMP9/NCK2/NUP62/PDPK1/PIK3C2A/PIK3CA/PIK3R1/PLAUR/PLCG1/PSEN1/PTK6/PTPN11/PTPN12/PTPN2/PTPN3/PTPRJ/RAB7A/RASSF2/RNF115/RNF126/RPS6KA5/SH3GL2/SH3KBP1/SHC1/SHKBP1/SNX5/SNX6/SOCS4/SOCS5/SOS1/SOX9/SPRY1/SPR…	75
GO:0017015	regulation of transforming growth factor beta receptor signaling pathway	75/6960	115/17913	8.88179e-09	1.4145e-07	7.57983e-08	ADAM17/ASPN/BAMBI/BCL9L/CAV1/CAV2/CDKN2B/CITED2/CREBBP/DAB2/DKK3/DNM2/EID2/ENG/EP300/FAM89B/FBN1/FBN2/FLCN/FOLR1/GIPC1/GLG1/GOT1/HIPK2/HSP90AB1/HSPA1A/HSPA5/HTRA1/LEMD3/LOX/LTBP1/LTBP4/MIR17HG/MTMR4/NKX2-1/NPNT/ONECUT2/PBLD/PDPK1/PEG10/PMEPA1/PPM1A/PRDM16/RASL11B/RPS27A/SDCBP/SIRT1/SKI/SMAD2/SMAD3/SMAD4/SMAD6/SMAD7/SMURF1/SMURF2/SNX25/SNX6/SOX11/STK11/STRAP/STUB1/TGFB1/TGFB1I1/TGFBR1/TGFBR2/TGFBR…	75
GO:1902806	regulation of cell cycle G1/S phase transition	115/6960	195/17913	8.97929e-09	1.42458e-07	7.63387e-08	ADAM17/ADAMTS1/AKT1/ANKRD17/APEX1/ARID3A/ATM/ATP2B4/AURKA/BAX/BCL2/BID/BRD7/BTG2/CARM1/CASP2/CCL2/CCNB1/CCND1/CCND2/CCNE1/CDC6/CDC73/CDK1/CDK10/CDK2/CDK2AP2/CDK4/CDK6/CDKN1A/CDKN1B/CDKN2A/CDKN2B/CDKN2C/CNOT1/CNOT10/CNOT2/CNOT3/CNOT4/CNOT6/CNOT6L/CNOT7/CNOT8/CTDSP1/CTDSP2/CTDSPL/CUL4A/CUL4B/DACT1/DCUN1D3/DDX3X/E2F1/E2F4/E2F7/E2F8/EGFR/EIF4G1/EP300/EZH2/FAM83D/FBXO31/FBXO7/FBXW7/FHL1/GADD45A/GIGYF2…	115
GO:0046434	organophosphate catabolic process	129/6960	224/17913	8.99087e-09	1.42458e-07	7.63387e-08	ABHD12/ABHD6/ACAT1/ACOT7/ADA/ADPGK/ALDOA/ALDOC/AMPD3/ARNT/CNP/DCTPP1/DDIT4/DHTKD1/EIF6/ENO1/ENO2/ENTPD4/FBP1/FOXK1/FOXK2/GAPDH/GDA/GDE1/GPD1L/GPI/GPX1/HDAC4/HIF1A/HINT1/HK1/HK2/HPRT1/IDH1/IGF1/IMPA1/IMPA2/INPP5E/INPP5F/INPP5K/INSR/ITPA/JMJD8/LDHA/LDLR/MBD4/MLXIPL/MLYCD/MTMR2/NAPEPLD/NCOR1/NEIL1/NT5C1B/NT5C2/NT5E/NUDT1/NUDT3/NUP107/NUP133/NUP153/NUP155/NUP160/NUP205/NUP210/NUP35/NUP37/NUP43/NUP50/…	129
GO:0045727	positive regulation of translation	76/6960	117/17913	9.22873e-09	1.45856e-07	7.81594e-08	BCL3/C1QBP/CCL5/CD28/CDC123/CDK4/CDK5RAP1/CIRBP/CPEB3/DDX3X/DHX29/DHX36/DHX9/DNAJC3/EEF2/EIF2AK4/EIF3D/EIF4A3/EIF5A/EIF5A2/EIF5AL1/EIF6/ELAVL1/ERBB2/FASTKD2/FASTKD3/FMR1/GUF1/HABP4/HNRNPD/IL6/IMPACT/ITGA2/JMJD4/KHDRBS1/LARP1/LARP4/LARP4B/LARP6/MAPK1/MAPK3/METTL3/MRPS27/MTOR/NCK1/NCK2/NGRN/NPM1/NSUN4/PABPC1/PAIP1/POLDIP3/RBM3/RBMS3/RHOA/RPL30/RPL5/RPS27L/RPS6KB1/RPS6KB2/RPUSD3/RPUSD4/RXRA/SAMD4A/S…	76
GO:1901654	response to ketone	113/6960	191/17913	9.38552e-09	1.47958e-07	7.9286e-08	ABHD2/ACACA/ADCY1/ADCY3/ADCY6/AHR/AIFM1/AKAP8/AKR1B1/AKT1/AR/ATP2B1/BCL2L1/CA9/CAD/CALM3/CALR/CASP9/CAV1/CBL/CBX3/CCND1/CCR7/CDC5L/CDK4/CDKN1A/CFLAR/CFTR/CLDN1/CPS1/CSNK2B/CYBB/DDIT4/DNMT3B/DSG2/DUSP1/EDN1/EFNA5/EGFR/EIF4E/EIF4EBP1/ELK1/EPO/ERRFI1/F7/FBXO32/FOS/FOSL1/FOXO1/FOXO3/FOXP2/GLB1/GNAI1/GNB1/HNRNPD/HOXD13/ICAM1/KCNJ11/KIF1B/KLF2/KLF4/KLF9/LARP1/MAOB/MSN/MTAP/NASP/NCOA1/NCOA2/NEFL/NKX2-2/…	113
GO:0008625	extrinsic apoptotic signaling pathway via death domain receptors	58/6960	83/17913	9.56037e-09	1.50334e-07	8.05592e-08	ARHGEF2/ATF3/BAG3/BAX/BCL2/BCL2L1/BID/BLOC1S2/BMPR1B/BRCA1/CASP8/CASP8AP2/CFLAR/DAB2IP/DAPK1/DAXX/DDX3X/DDX47/DIABLO/FADD/FAF1/FAS/FASLG/FEM1B/GABARAP/GPX1/HGF/HMGB2/ICAM1/ITPRIP/MADD/MOAP1/NF1/NOS3/PARK7/PEA15/PIK3R1/PMAIP1/PTEN/RAF1/RFFL/RNF34/SERPINE1/SKIL/SORT1/SP100/STK3/STK4/STX4/THBS1/TIMP3/TMBIM1/TNF/TNFAIP3/TNFRSF10B/TNFRSF1A/TNFSF10/TRAF2	58
GO:0010769	regulation of cell morphogenesis involved in differentiation	146/6960	260/17913	9.88816e-09	1.55097e-07	8.31114e-08	ABI2/ABL1/ACTN4/ACTR2/ADAM10/ADNP/ANKRD27/AP1AR/APOA1/APOE/ARC/ARHGDIA/ARHGEF7/ARPC2/BDNF/BHLHB9/BMPR2/C1QBP/CALR/CAMK2B/CAPRIN1/CAPRIN2/CDC42/CDK5R1/CFL1/CHN1/CORO1C/CRK/CRKL/CSPG5/CTTN/CUX1/CYFIP1/DBN1/DHX36/DNM1L/DNM2/DNM3/DOCK5/DPYSL2/EEF2K/EFNA1/EFNA5/EPHA4/EPHA7/FBLN1/FBXO31/FGF13/FLNA/GDI1/GOLGA4/GRIN1/GSK3B/HAS2/IFRD1/ITPKA/KANK1/KIF13B/LIMK1/LIMS1/LPAR3/LRP8/MACF1/MAP1B/MAP2K1/MAP3K13/MA…	146
GO:0018108	peptidyl-tyrosine phosphorylation	186/6960	346/17913	1.03222e-08	1.61499e-07	8.65419e-08	ABI1/ABI2/ABL1/ABL2/ADAM17/ADIPOQ/ADNP/ADRA1A/AGT/APP/AREG/ARHGEF2/ARL2BP/ARRB2/AXL/BAZ1B/BDNF/BTK/CADM4/CAMKK2/CAV1/CCK/CCL5/CD24/CD40/CD44/CD74/CD80/CD81/CHMP6/CLCF1/CLK2/CLK3/CLK4/CNOT7/CSK/DLG3/DSTYK/DUSP22/DVL2/DYRK1A/DYRK1B/DYRK2/DYRK3/EFEMP1/EFNA1/EFNA5/EGF/EGFR/EIF2AK2/EPHA2/EPHA4/EPHA7/EPHB4/EPO/ERBB2/ERBB3/ERCC6/EREG/ERRFI1/FBXW7/FCGR1A/FER/FES/FGFR1/FGFR1OP/FGFR2/FGFR3/FLT1/FLT4/FYN/GA…	186
GO:0007059	chromosome segregation	153/6960	275/17913	1.03541e-08	1.61592e-07	8.65917e-08	ACTR2/ACTR3/AKAP8/APC/ARL8A/ARL8B/ATM/ATRX/AURKB/AXIN2/BECN1/BEX4/BIRC5/BOD1/BRCA1/BUB1/BUB1B/BUB3/CCNB1/CDC23/CDC27/CDC42/CDC6/CDCA2/CDCA5/CDCA8/CDT1/CENPF/CENPN/CENPQ/CENPW/CHMP1B/CHMP2A/CHMP2B/CHMP4A/CHMP4B/CHMP4C/CHMP5/CHMP6/CHMP7/CIAO1/CSNK2A1/CTCF/CTNNB1/CUL3/DDX3X/DIS3L2/DLGAP5/DSCC1/DUSP1/DYNC1LI1/ECT2/ESPL1/FAM83D/FANCD2/FANCM/FBXO5/FBXW7/FEN1/FMN2/H2AFY/HNRNPU/IK/INCENP/INO80/KIF14/KIF1…	153
GO:0001841	neural tube formation	67/6960	100/17913	1.06689e-08	1.66007e-07	8.89574e-08	ABL1/ADM/ALX1/APAF1/ARID1A/BCL10/CELSR1/CFL1/DLC1/DVL2/FOLR1/FZD1/FZD3/FZD6/HIF1A/IFT52/IFT57/KAT2A/KDM2B/KDM6A/KIF20B/LMO4/MIB1/MTHFD1/MTHFD1L/MTHFR/NOG/NPHP3/PFN1/PHACTR4/PLXNB2/PRICKLE1/PRKACA/PRKACB/PTCH1/PTK7/RALA/RARA/RARG/RPS7/SCRIB/SDC4/SEC24B/SEMA4C/SETD2/SHROOM3/SKI/SOX11/SOX4/SPINT2/STIL/STK3/STK4/TCTN1/TEAD2/TGFB1/TGFB2/TMED2/TRAF6/TRIM71/TSC1/TULP3/TWIST1/VANGL2/VASP/WNT5A/ZEB2	67
GO:0000280	nuclear division	191/6960	357/17913	1.06903e-08	1.66007e-07	8.89574e-08	ACTR2/ACTR3/AKAP8/ANLN/APC/ARHGEF10/ATM/ATRX/AURKA/AURKAIP1/AURKB/BCCIP/BECN1/BOD1/BRCA2/BUB1B/BUB3/CALR/CAV2/CCNB1/CD28/CDC23/CDC25B/CDC27/CDC6/CDCA5/CDCA8/CDK13/CDKN1B/CDT1/CENPF/CEP192/CEP97/CHEK1/CHMP1B/CHMP2A/CHMP2B/CHMP4A/CHMP4B/CHMP4C/CHMP5/CHMP6/CHMP7/CKS2/CLASP1/CLASP2/CUL3/CYP26B1/DIS3L2/DLGAP5/DMRT1/DRG1/DSCC1/DUSP1/DYNC1LI1/EDN1/EGF/EPS8/EREG/ESPL1/FANCA/FANCD2/FANCM/FBXO5/FIGNL1/FLNA…	191
GO:0009166	nucleotide catabolic process	102/6960	169/17913	1.131e-08	1.74758e-07	9.36467e-08	ACAT1/ACOT7/ADA/ADPGK/ALDOA/ALDOC/AMPD3/ARNT/CNP/DCTPP1/DDIT4/DHTKD1/EIF6/ENO1/ENO2/ENTPD4/FBP1/FOXK1/FOXK2/GAPDH/GDA/GPI/GPX1/HDAC4/HIF1A/HINT1/HK1/HK2/HPRT1/IGF1/INSR/ITPA/JMJD8/LDHA/MBD4/MLXIPL/MLYCD/NCOR1/NEIL1/NT5C1B/NT5C2/NT5E/NUDT1/NUDT3/NUP107/NUP133/NUP153/NUP155/NUP160/NUP205/NUP210/NUP35/NUP37/NUP43/NUP50/NUP54/NUP62/NUP98/OGG1/OGT/PDE10A/PDE4A/PDE4B/PDE4D/PDE5A/PDE7A/PDE8A/PDE8B/PFKFB…	102
GO:0090090	negative regulation of canonical Wnt signaling pathway	102/6960	169/17913	1.131e-08	1.74758e-07	9.36467e-08	APC/APOE/AXIN1/AXIN2/BMP2/CAV1/CDH2/CHD8/CSNK1A1/CTNND1/CUL3/CYLD/DAB2/DAB2IP/DACT1/DDIT3/DKK3/DVL1/DVL2/DVL3/EGR1/EMD/FOXO1/FOXO3/FRZB/FZD1/FZD6/G3BP1/GLI3/GSK3A/GSK3B/HDAC1/IGFBP1/IGFBP4/ISL1/KLHL12/KREMEN1/LATS1/LATS2/LIMD1/LRP6/LZTS2/MAPK14/MCC/MDK/MLLT3/NOG/NPHP3/NPHP4/PFDN5/PRICKLE1/PSMA1/PSMA2/PSMA3/PSMA4/PSMA5/PSMA7/PSMB2/PSMB4/PSMB5/PSMB7/PSMC2/PSMC4/PSMC6/PSMD10/PSMD11/PSMD12/PSMD14/PSM…	102
GO:0061180	mammary gland epithelium development	49/6960	67/17913	1.23653e-08	1.90591e-07	1.02131e-07	AKT1/AKT2/AR/AREG/BAX/BRCA2/BTRC/CCND1/CEBPB/CSF1/EPHA2/ESR1/ETV5/FGFR2/FOXF1/GATA3/GLI2/GPX1/HIF1A/HOXA5/ID2/IQGAP3/JAK2/KDM5B/LATS1/LBH/MAPK1/MED1/MGMT/NTN1/ORAI1/PGR/PHB2/PML/PTCH1/PYGO2/ROBO1/RREB1/RTN4/SCRIB/SOSTDC1/SRC/STAT6/TBX3/TGFB1/TNFSF11/VDR/WNT5A/ZNF703	49
GO:0006109	regulation of carbohydrate metabolic process	116/6960	198/17913	1.31219e-08	2.01753e-07	1.08113e-07	ADIPOQ/ADIPOR1/AKT1/AKT2/AP2A1/ARNT/ARPP19/CLK2/CLTC/COX11/CRY1/DDB1/DDIT4/DYRK2/EGF/EIF6/EP300/FAM3C/FBP1/FOXK1/FOXK2/FOXO1/GSK3A/GSK3B/HAS2/HDAC4/HIF1A/IGF1/IGF2/IGFBP3/IGFBP4/IGFBP5/INPP5K/INSR/IRS1/IRS2/JMJD8/KAT2A/KAT2B/LEP/LEPR/MAEA/MIDN/MLXIP/MLXIPL/MLYCD/MTOR/NCOA2/NCOR1/NFE2L1/NFKB1/NLN/NR1D1/NUP107/NUP133/NUP153/NUP155/NUP160/NUP205/NUP210/NUP35/NUP37/NUP43/NUP50/NUP54/NUP62/NUP98/OGT/P…	116
GO:0016925	protein sumoylation	55/6960	78/17913	1.38315e-08	2.1214e-07	1.13679e-07	ARNT/BCL11A/CBX4/CTNNB1/EGR1/EGR2/EYA1/GNL3/GNL3L/HDAC4/HMG20A/HMG20B/KIAA1586/MDM2/MUL1/NUP107/NUP133/NUP153/NUP155/NUP160/NUP205/NUP210/NUP35/NUP37/NUP43/NUP50/NUP54/NUP62/NUP98/PARK7/PIAS1/PIAS2/POM121/POM121C/RAE1/RANBP2/RANGAP1/RELA/SAE1/SEH1L/SENP1/SENP2/SENP5/SENP6/SUMO1/SUMO2/SUMO3/TOLLIP/TOPORS/TPR/TRIM28/UBA2/UBE2I/ZBED1/ZNF451	55
GO:0043902	positive regulation of multi-organism process	107/6960	180/17913	1.60815e-08	2.46042e-07	1.31846e-07	ACVR1B/ADAR/ADARB1/ANKRD17/APOE/AURKA/BCL2L11/BMP6/C1QBP/CAV2/CCL5/CCNT1/CD28/CD74/CFL1/CHD1/CHMP2A/CHMP2B/CHMP4B/CHMP4C/CNOT7/DDB1/DDX3X/DHX58/DHX9/EDNRB/EP300/F2RL1/FMR1/GAPDH/GTF2B/GTF2F1/GTF2F2/HDAC2/HDAC4/HSPA8/INHBB/JUN/KPNA2/KPNA6/LARP1/LEF1/LGALS1/LHFPL2/MAPK3/MDFIC/MIF/NUCKS1/OSBP/OXTR/P2RY1/P4HB/PABPC1/PC/PDE12/PDE5A/PKN2/PLCB1/POLR2A/POLR2B/POLR2C/POLR2D/POLR2F/POLR2G/POLR2H/POLR2K/PPI…	107
GO:0051650	establishment of vesicle localization	142/6960	253/17913	1.63531e-08	2.49507e-07	1.33703e-07	ACTN4/ADCY1/ADORA2B/ADRA1A/ANKRD28/AP1AR/AP3B1/AP3D1/AP3M1/AP3M2/AP3S1/AP3S2/APBA2/AREG/ARF1/ARL6/ATP2A2/BACE1/BET1/BLOC1S2/CALM3/CASK/CD59/CDH3/CHRNA5/CLASP1/CLASP2/CLN3/COL7A1/CSNK1D/CSPG5/CTBP2/CTNNB1/CUL3/DNAJC5/DNM1L/DNM2/DVL1/EXOC4/FAM91A1/FBXL20/FMR1/FNBP1L/FOLR1/FYCO1/GBF1/GIPC1/GIT1/GOSR2/GRIPAP1/GSK3B/HTT/ITGA4/KIF13A/KIF1B/KIF1C/KIF23/KIF3A/KIF3B/KIF5A/KIF5B/KLHL12/LMAN1/MCFD2/MYO1C/MY…	142
GO:2001235	positive regulation of apoptotic signaling pathway	106/6960	178/17913	1.63881e-08	2.49507e-07	1.33703e-07	AGT/APAF1/ATF3/BAK1/BAX/BBC3/BCL10/BCL2/BCL2L1/BCL2L11/BCLAF1/BECN1/BID/BMF/BMPR1B/BNIP3/CASP2/CASP8/CAV1/CHCHD10/CIDEB/CTNNA1/CYLD/DAB2IP/DDIT3/DNM1L/E2F1/EEF1E1/FADD/FAF1/FAM162A/FAS/FBXW7/FLCN/G0S2/GSK3A/GSK3B/HRK/HTRA2/INHBB/ITM2C/JAK2/MAPK9/MCL1/MFF/MLLT11/MMP9/MOAP1/NACC2/NCK1/NCK2/NF1/NMT1/PAK2/PARK7/PDCD5/PDIA3/PEA15/PLAGL2/PLAUR/PMAIP1/PML/PPIF/PPP2R1A/PPP2R1B/PPP3R1/PRKCD/PRKRA/PTEN/PTP…	106
GO:0031668	cellular response to extracellular stimulus	141/6960	251/17913	1.70238e-08	2.58554e-07	1.3855e-07	ADNP/ADORA2B/AIFM1/AMBRA1/AQP3/ASNS/ATF3/ATF4/ATP2B1/AXL/BCL11A/BCL2/BECN1/BMPR2/C12orf66/CBL/CBS/CD68/CDKN1A/CDKN2B/CLEC16A/COL1A1/COMT/CPEB4/CYBB/DAP/DCTPP1/DEPDC5/DNM1L/DSC2/EIF2AK2/EIF2AK3/EIF2AK4/EIF2S1/EIF4G1/FADS1/FAS/FBXO22/FES/FNIP1/FOLR1/FOS/FOSL1/FOXO1/FYN/GDAP1/GLUL/GSTP1/HFE/HIGD1A/HNRNPA1/HSP90B1/HSPA5/HSPA8/ICAM1/IFI16/IL15/IMPACT/INHBB/ITGA4/ITGA6/JUN/KANK2/KLF10/LAMP2/LARS/LEP/LP…	141
GO:0071158	positive regulation of cell cycle arrest	57/6960	82/17913	1.7361e-08	2.62395e-07	1.40609e-07	ARID3A/ATM/AURKA/BAX/BRCA1/BTG2/CARM1/CASP2/CCNB1/CDK1/CDK2/CDK5R1/CDKN1A/CDKN1B/CNOT1/CNOT10/CNOT2/CNOT3/CNOT4/CNOT6/CNOT6L/CNOT7/CNOT8/CRLF3/DAB2IP/E2F1/E2F4/E2F7/E2F8/EP300/FOXO4/GADD45A/GATA6/GTSE1/HMGA2/ID2/MDM2/MDM4/PCNA/PKD2/PLAGL1/PLK2/PML/POU4F1/PRKACA/PRMT1/RBL2/RPL23/SOX4/TFDP1/TFDP2/TGFB1/TNKS1BP1/TP53/TRIAP1/UHRF2/ZNF385A	57
GO:2000060	positive regulation of ubiquitin-dependent protein catabolic process	57/6960	82/17913	1.7361e-08	2.62395e-07	1.40609e-07	AKT1/AURKA/AXIN1/CAV1/CEBPA/CHFR/CLU/CSNK1A1/CSNK1D/CSNK1E/DAB2/DET1/DNAJB2/DVL1/EGF/FAM122A/FBXO22/FBXW7/GCLC/GSK3A/GSK3B/HERPUD1/HSPA1A/KEAP1/MAGEF1/MAPK9/MDM2/NFE2L2/NUB1/PIAS1/PLK1/PLK2/PRICKLE1/PSEN1/PSMD10/PTEN/PTK2/RAD23A/RBX1/RCHY1/RNF139/SGTA/SMAD7/SMURF1/SOCS4/SOCS5/STUB1/SUMO1/SUMO2/TAF1/TRIB1/TRIB2/UBE2V2/UBQLN1/UBQLN2/USP5/VCP	57
GO:0030010	establishment of cell polarity	80/6960	126/17913	1.77242e-08	2.67237e-07	1.43203e-07	ARF6/ARFGEF1/ARHGEF11/ARHGEF2/CCR7/CDC42/CENPA/CFL1/CLASP1/CRK/CRKL/CYP26B1/CYTH1/CYTH3/DOCK7/DYNLT1/FAM89B/FGF13/FLOT2/FOXF1/FRMD4A/FSCN1/GATA3/GBF1/GOLPH3/GPSM2/GSK3B/HES1/HSP90AA1/HSP90AB1/HTT/KANK1/KIF20B/KRIT1/LAMA1/MAD2L1/MAP1B/MAP4/MARK1/MARK2/MARK3/MCPH1/MPP5/MPP7/MSN/MYH9/MYO18A/MYO9A/NEK3/NSFL1C/NUMA1/OPHN1/PAFAH1B1/PAK1/PAX6/PKD1/PLK1/PRKCI/PTK2/PTK7/RAB10/RAB11FIP2/RAP1B/RHOA/RICTOR/R…	80
GO:0006261	DNA-dependent DNA replication	82/6960	130/17913	1.83251e-08	2.75629e-07	1.477e-07	AICDA/ATAD5/ATRX/BAZ1A/BCL6/BRCA2/CCNE1/CCNE2/CDC34/CDC6/CDC7/CDK2/CDK2AP1/CDT1/DACH1/DBF4B/DNA2/DNAJA3/DONSON/DSCC1/E2F7/E2F8/ETAA1/FANCM/FBXO5/FBXW7/FEN1/FGFR1/GINS1/GINS3/GMNN/HELB/HMGA1/INO80/MCM2/MCM3/MCM4/MCM5/MCM6/MCM7/NBN/NUCKS1/PCNA/POLD1/POLD2/POLD3/POLE2/POLE3/POLE4/POLG/PRIM1/PURA/RAD51/REV3L/RFC1/RFC2/RFC3/RFC4/RFC5/RFWD3/RPA1/RPA2/RPAIN/RRM2B/SAMHD1/SENP2/SLBP/SLFN11/SMARCAL1/SMC1A/…	82
GO:0032388	positive regulation of intracellular transport	118/6960	203/17913	1.84191e-08	2.76375e-07	1.481e-07	ADORA2B/AKT2/ANP32B/ANXA2/ARF1/ARIH2/BAG3/BAP1/CD81/CDH1/CDH3/CDK5R1/CPSF6/CTDSPL2/DAB2/DHX9/DNM1L/ECT2/EDEM1/EHD1/EMD/ERBB2/EZR/FBXW7/FLNA/FYN/FZD5/GATA2/GLI3/GSK3A/GSK3B/GTSE1/HDAC3/HPS4/HRAS/HTRA2/HUWE1/IL1B/IPO5/ITGAM/ITGB2/KHDRBS1/KIF20B/KIF5B/LDLRAP1/LEP/LEPROT/MAPK1/MAPK14/MAVS/MDM2/MFF/MSN/MTMR2/MYO1C/NCBP2/NEDD4/NLGN1/NPEPPS/NUMA1/OAZ1/OAZ2/PAK1/PDCD10/PDCD5/PIK3R1/PIK3R2/PPM1A/PRKAA1/PR…	118
GO:0010770	positive regulation of cell morphogenesis involved in differentiation	86/6960	138/17913	1.90943e-08	2.85132e-07	1.52793e-07	ABL1/ACTR2/ADNP/ANKRD27/APOA1/ARHGDIA/ARHGEF7/ARPC2/BDNF/BHLHB9/BMPR2/C1QBP/CALR/CAMK2B/CAPRIN1/CAPRIN2/CDC42/CRK/CRKL/CSPG5/CUX1/CYFIP1/DBN1/DHX36/DNM1L/DNM2/DOCK5/EEF2K/EFNA5/EPHA4/FBXO31/FLNA/GDI1/GOLGA4/HAS2/ITPKA/LIMK1/LIMS1/LPAR3/LRP8/MACF1/MAP1B/MAP2K1/MAP3K13/MDK/MEGF8/MYADM/NDEL1/NEDD9/NEFL/NIN/NRP1/NTN1/NTRK2/OBSL1/OPA1/PAFAH1B1/PAK1/PREX1/PTPRD/RAB11A/RAB21/RAC1/RAC3/RHOA/RND2/ROBO1/RO…	86
GO:0030879	mammary gland development	86/6960	138/17913	1.90943e-08	2.85132e-07	1.52793e-07	AKT1/AKT2/AR/AREG/ARHGAP5/ATP7A/ATP7B/BAX/BCL2L11/BRCA2/BTRC/CAD/CAPN1/CAV1/CCND1/CEBPB/CREB1/CSF1/CYP19A1/EGF/EPHA2/ESR1/ETV5/FASN/FGFR2/FOXF1/GATA3/GJA1/GLI2/GLI3/GOT2/GPX1/HIF1A/HK2/HOXA5/HOXA9/HOXB9/ID2/IGFBP5/IQGAP3/IRS2/ITGA2/JAK2/KDM5B/LATS1/LBH/MAPK1/MED1/MGMT/NCOA1/NCOR2/NME1/NTN1/OAS2/ORAI1/OXTR/PAM/PGR/PHB2/PML/PPAT/PTCH1/PYGO2/ROBO1/RREB1/RTN4/SCRIB/SOCS2/SOSTDC1/SOX9/SRC/STAT5B/STAT6…	86
GO:1905269	positive regulation of chromatin organization	67/6960	101/17913	1.96826e-08	2.93214e-07	1.57124e-07	AKAP8/ATF7IP/ATM/AUTS2/BCL6/BRCA1/BRD4/BRD7/C6orf89/CCNB1/CTBP1/CTNNB1/CTR9/DNMT1/DNMT3B/EED/FMR1/GATA3/IL1B/ISL1/JARID2/JDP2/KAT2A/KDM1A/LIF/LMNA/MAPK3/MECP2/MIER1/MTF2/MYB/NAP1L2/NIPBL/NOS1/OGT/PAF1/PAXIP1/PHF1/PHF19/PPARGC1A/PPHLN1/RIF1/RNF20/RNF40/RPS6KA4/RPS6KA5/RTF1/RUVBL2/SART3/SETDB1/SIN3A/SIRT1/SIRT6/SMAD4/SPHK2/SREBF1/TET1/TGFB1/TP53/TPR/TRIM28/UBE2N/VEGFA/WBP2/WDR61/ZBTB7B/ZNF304	67
GO:0006998	nuclear envelope organization	36/6960	45/17913	1.98901e-08	2.95599e-07	1.58401e-07	ANKLE2/BANF1/CCNB1/CDK1/CHMP2A/CHMP4B/CHMP7/EMD/LEMD2/LMNA/LPIN1/NDEL1/NEK6/NEK9/NUP155/PAFAH1B1/PARP11/PLK1/PPP2CA/PPP2R1A/PPP2R2A/PRKCA/PRKCB/REEP3/REEP4/SPAST/SUN1/SUN2/TARDBP/TMEM170A/TMEM43/TOR1A/TOR1AIP1/TOR1B/VPS4A/ZMPSTE24	36
GO:0001649	osteoblast differentiation	127/6960	222/17913	2.01814e-08	2.98502e-07	1.59957e-07	ACVR1/ACVR2A/ACVR2B/ADAR/AKT1/AREG/ASF1A/ATP6AP1/AXIN2/BCAP29/BMP2/BMP6/BMPR1A/BMPR1B/BMPR2/CAT/CBFB/CCDC47/CDK6/CEBPA/CEBPB/CEBPD/CLIC1/CLTC/COL1A1/CTNNB1/DDX21/DDX5/DHX9/DNAJC13/EPHA2/ESRRA/FAM20C/FASN/FBL/FBN2/FBXO5/FGF9/FGFR2/FIGNL1/FZD1/GJA1/GLI2/GLI3/GNAS/GTPBP4/H3F3B/HAND2/HDAC4/HDAC7/HGF/HIRA/HNRNPC/HNRNPU/HOXA2/HSD17B4/HSPE1/IARS/ID2/ID3/ID4/IFT80/IGF1/IGF2/IGFBP3/IGFBP5/IL6/IL6R/IL6ST/J…	127
GO:2000116	regulation of cysteine-type endopeptidase activity	127/6960	222/17913	2.01814e-08	2.98502e-07	1.59957e-07	ACER2/ACVR1C/AIFM1/AKT1/ALOX12/ANP32B/APAF1/ARL6IP1/ARL6IP5/ARRB2/ASPH/BAK1/BAX/BCL10/BCL2L11/BCL2L12/BCL2L13/BIRC2/BIRC3/CARD8/CASC2/CASP8/CASP8AP2/CASP9/CAST/CCK/CD44/CFLAR/CIDEB/CSNK2A1/CYCS/CYFIP2/DAP/DAPK1/DDX3X/DHCR24/DIABLO/DLC1/DNAJB6/EGLN3/EIF2AK3/EPHA7/F2R/F3/FADD/FAM162A/FAS/FASLG/FNIP1/FYN/GPX1/GRAMD4/GRIN1/HERPUD1/HGF/HIP1/HMGB1/HSPD1/HSPE1/HTRA2/IFI16/IFI6/IFT57/IGBP1/JAK2/KLF4/LAMP…	127
GO:0098732	macromolecule deacylation	60/6960	88/17913	2.29639e-08	3.38853e-07	1.8158e-07	ABHD12/ABHD13/AKAP8/ATXN3/BAZ2A/BCL6/BEX4/C6orf89/CAMK2D/CTBP1/DYRK1A/ELK4/EP300/FNTA/HDAC1/HDAC2/HDAC3/HDAC4/HDAC7/JDP2/KDM5A/LYPLA2/MIER1/MIER2/MORF4L1/NACC2/NEK3/NIPBL/PER1/PER2/PHB/PPT1/PPT2/PRDM5/PRKAA1/PRKAA2/RBM14/RCOR1/REST/SAP30/SAP30L/SFPQ/SIN3A/SIRT1/SIRT3/SIRT4/SIRT5/SIRT6/SIRT7/SKI/SMARCAD1/SPHK2/SPRED1/SPRED2/SREBF1/SUDS3/TGFB1/TP53/VEGFA/ZBTB7B	60
GO:0016239	positive regulation of macroautophagy	48/6960	66/17913	2.34841e-08	3.45711e-07	1.85255e-07	ADRB2/BAG3/BECN1/BNIP3/BNIP3L/C9orf72/CALCOCO2/CDC37/CLEC16A/EPM2A/FYCO1/GNAI3/GPSM1/HIF1A/HTT/KDR/LARP1/MAP3K7/MAPK3/MFN2/PAFAH1B2/PIM2/PIP4K2A/PIP4K2B/PIP4K2C/PRKAA2/RAB12/RAB3GAP1/RAB3GAP2/RALB/SCOC/SESN2/SH3GLB1/SIRT1/SMCR8/SMURF1/SPTLC1/SPTLC2/SUPT5H/TBK1/TMEM173/TOMM7/TSC1/ULK1/UVRAG/VPS13C/VPS13D/WAC	48
GO:0034333	adherens junction assembly	61/6960	90/17913	2.48585e-08	3.64393e-07	1.95266e-07	ABL1/ACTN1/ACVRL1/ARHGEF7/BCL2/CLASP1/CLASP2/CORO1C/CORO2B/CTNNB1/CTTN/DLC1/DLG5/DUSP22/DUSP3/EFNA5/EPB41L5/FERMT2/GPM6B/HIPK1/IQGAP1/ITGA2/KDR/LDB1/LIMCH1/LIMS1/MACF1/MAP4K4/MMP14/NRP1/PDPK1/PHLDB2/PIP5K1A/PIP5K1C/PPM1F/PTEN/PTK2/PTPRJ/PTPRK/RAC1/RCC2/RHOA/ROCK1/ROCK2/S100A10/SDC4/SLC9A1/SLK/SMAD3/SMAD7/SORBS1/SRC/TAOK2/TESK2/THBS1/TRIP6/TSC1/VCL/VEGFA/WHAMM/ZNF703	61
GO:0043406	positive regulation of MAP kinase activity	140/6960	250/17913	2.49287e-08	3.64393e-07	1.95266e-07	ADAM9/ADORA2B/ADRA2B/AKAP13/BMP2/CD24/CD40/CD74/CD81/CDK1/CRK/CRKL/CSK/CXCR4/DAB2IP/DAXX/DBNL/DUSP5/DUSP7/DVL2/DVL3/EDN1/EGF/EGFR/EIF2AK2/ELANE/EPHA4/ERBB2/ERCC6/ERP29/EZH2/F2R/FGF2/FGFR1/FLT1/FRS2/FZD4/FZD5/FZD8/GADD45A/GADD45B/HGF/HRAS/IGF1/IL1B/INSR/IQGAP1/IQGAP3/IRAK1/IRAK2/JAK2/KARS/KIDINS220/KIT/KITLG/KRAS/LPAR3/MADD/MAP2K1/MAP2K3/MAP2K6/MAP2K7/MAP3K1/MAP3K10/MAP3K12/MAP3K13/MAP3K14/MAP3K2/…	140
GO:0045637	regulation of myeloid cell differentiation	140/6960	250/17913	2.49287e-08	3.64393e-07	1.95266e-07	ACIN1/ACVR1B/ACVR2A/ADIPOQ/ARNT/ATP6AP1/B2M/CA2/CAMK4/CASP8/CBFB/CCR1/CD74/CDC73/CDK6/CEBPB/CNOT4/CREB1/CREBBP/CSF1/CSF3R/CTNNB1/CTR9/CUL4A/DLL1/DPY30/EIF6/EP300/ESRRA/ETS1/FADD/FBN1/FBXW7/FES/FOS/FOXO3/FOXP1/GABPA/GATA1/GATA2/GNAS/H3F3B/HAX1/HDAC1/HIF1A/HIST1H3D/HIST1H3H/HIST1H4A/HIST1H4D/HIST1H4H/HIST1H4J/HIST2H4A/HIST4H4/HMGB2/HMGB3/HOXA5/HOXA7/HOXA9/HOXB8/HSPA1A/HSPA1B/HSPA9/ID2/IL12B/IL5/ITG…	140
GO:0043112	receptor metabolic process	105/6960	177/17913	2.54186e-08	3.70205e-07	1.98381e-07	ADIPOQ/ADM/AHI1/ALS2/ANKRD13A/ANKRD13B/ANKRD13C/ANXA2/AP1AR/AP2A1/AP2A2/AP2B1/AP2M1/APOE/ARC/ARF1/ARFGEF2/ARRB2/ATAD1/ATXN2/BECN1/BVES/CAMLG/CAPN1/CAV1/CD81/CD9/CHMP5/CLTA/CLTC/CNPY2/CXCR1/DNM2/ECE1/EDN1/EFNB2/EGF/EHD3/EPS15/EZR/FLOT1/FMR1/FNTA/FURIN/FUT8/GRB2/GRK2/GTF2H2/HDAC1/HDAC2/HIF1A/HNRNPK/HOXA5/IL10/INPP5F/ITCH/ITGAV/ITGB1/ITGB2/ITGB3/KIF16B/LDLRAP1/LGMN/LILRB1/LMTK2/MKLN1/MTMR2/MYLIP/NED…	105
GO:0051817	modification of morphology or physiology of other organism involved in symbiotic interaction	73/6960	113/17913	2.54453e-08	3.70205e-07	1.98381e-07	ANXA2/APOE/BCL2L1/BCL2L11/CALM1/CALM2/CALM3/CASP8/CAV2/CCL5/CCNK/CCNT1/CFL1/CHD1/CPSF4/CTSG/CXCL6/DAG1/EIF2AK2/EIF2AK4/ELANE/EP300/F2RL1/FBXL2/FMR1/GAPDH/GTF2B/HDAC1/HIPK2/HMGA2/HSPA8/INPP5K/INSR/ITGAV/JUN/KPNA1/KPNA2/KPNA3/KPNA4/KPNA6/KPNB1/LEF1/LTF/NAPEPLD/NUCKS1/PABPN1/PC/PPIB/RAB9A/REST/RRAGA/RRP1B/RXRA/SCRIB/SERPINB9/SMAD3/SMARCA4/SMC3/SP1/STOM/SUGT1/TAF11/TARDBP/TBC1D20/TFAP4/TGFB1/TNIP1/TU…	73
GO:0072413	signal transduction involved in mitotic cell cycle checkpoint	44/6960	59/17913	2.57196e-08	3.71592e-07	1.99124e-07	ARID3A/ATM/AURKA/BAX/BTG2/CARM1/CASP2/CCNB1/CDK1/CDK2/CDKN1A/CDKN1B/CNOT1/CNOT10/CNOT2/CNOT3/CNOT4/CNOT6/CNOT6L/CNOT7/CNOT8/E2F1/E2F4/E2F7/E2F8/EP300/GADD45A/GTSE1/MDM2/MDM4/PCNA/PLAGL1/PLK2/PML/PRKDC/PRMT1/RBL2/SOX4/TFDP1/TFDP2/TNKS1BP1/TP53/TRIAP1/ZNF385A	44
GO:1902402	signal transduction involved in mitotic DNA damage checkpoint	44/6960	59/17913	2.57196e-08	3.71592e-07	1.99124e-07	ARID3A/ATM/AURKA/BAX/BTG2/CARM1/CASP2/CCNB1/CDK1/CDK2/CDKN1A/CDKN1B/CNOT1/CNOT10/CNOT2/CNOT3/CNOT4/CNOT6/CNOT6L/CNOT7/CNOT8/E2F1/E2F4/E2F7/E2F8/EP300/GADD45A/GTSE1/MDM2/MDM4/PCNA/PLAGL1/PLK2/PML/PRKDC/PRMT1/RBL2/SOX4/TFDP1/TFDP2/TNKS1BP1/TP53/TRIAP1/ZNF385A	44
GO:1902403	signal transduction involved in mitotic DNA integrity checkpoint	44/6960	59/17913	2.57196e-08	3.71592e-07	1.99124e-07	ARID3A/ATM/AURKA/BAX/BTG2/CARM1/CASP2/CCNB1/CDK1/CDK2/CDKN1A/CDKN1B/CNOT1/CNOT10/CNOT2/CNOT3/CNOT4/CNOT6/CNOT6L/CNOT7/CNOT8/E2F1/E2F4/E2F7/E2F8/EP300/GADD45A/GTSE1/MDM2/MDM4/PCNA/PLAGL1/PLK2/PML/PRKDC/PRMT1/RBL2/SOX4/TFDP1/TFDP2/TNKS1BP1/TP53/TRIAP1/ZNF385A	44
GO:0030323	respiratory tube development	103/6960	173/17913	2.6426e-08	3.80034e-07	2.03648e-07	ACVR2B/ADA/AIMP2/ALDH1A2/ASXL1/ATP7A/ATXN1L/BMPR1A/BMPR2/CEBPA/CELSR1/CHI3L1/CIC/CREB1/CTNNB1/DAG1/DLG5/EGFR/EIF4E/EIF4EBP1/EIF4G1/EP300/EPAS1/ERRFI1/FBXW7/FGF9/FGFR1/FGFR2/FLT4/FOXA1/FOXF1/FOXP2/GATA6/GLI2/GLI3/HECA/HEG1/HES1/HHIP/HOXA5/HSPB11/IGFBP5/JMJD6/KLF2/KRAS/LAMA1/LIF/LIPA/LOX/MAN1A2/MAN2A1/MAP2K1/MAPK1/MAPK3/MIR17HG/MME/MMP14/NFIB/NKX2-1/NOG/NOS3/NPHP3/PCSK5/PDGFA/PDGFRA/PGR/PHF14/PKD1/…	103
GO:0071478	cellular response to radiation	103/6960	173/17913	2.6426e-08	3.80034e-07	2.03648e-07	AKT2/ATF4/ATM/AURKB/BAK1/BAX/BCL2L1/BMF/CALM1/CASP9/CDC25A/CDKN1A/CHEK1/CLOCK/CREBBP/CRY1/CRY2/CUL4B/DDB1/DDB2/DHX36/DNM2/ECT2/EGR1/EIF2AK4/EIF2S1/ELK1/EP300/ERCC4/FIGNL1/FMR1/FNTA/FNTB/GADD45A/GATA3/GNB1/GRB2/H2AFX/HMGA2/HRAS/HSPA5/HYAL1/IFI16/IMPACT/INO80/KDM1A/LIG4/MAPK14/MDM2/METAP1/METAP2/METTL3/MGMT/MME/MYC/N4BP1/NAMPT/NEDD4/NET1/NIPBL/NMT1/NMT2/NPM1/NUCKS1/PARP1/PBK/PCNA/PDE6A/PDE6B/PIK3R1…	103
GO:0046328	regulation of JNK cascade	101/6960	169/17913	2.73793e-08	3.92836e-07	2.10508e-07	AIDA/AKT1/APP/AXIN1/CCR7/COPS5/CYLD/DAB2IP/DACT1/DAXX/DBNL/DNAJA1/DUSP10/DUSP3/DVL2/DVL3/EDA2R/EDN1/EGFR/EPHA4/ERCC6/F2RL1/FKTN/FLT4/FZD4/FZD5/FZD7/FZD8/GADD45A/GADD45B/GSTP1/HDAC3/HIPK2/HIPK3/HMGB1/HRAS/IGF1R/IL1B/ITCH/MAGI3/MAP2K7/MAP3K10/MAP3K12/MAP3K13/MAP3K2/MAP3K4/MAP3K5/MAP3K7/MAP3K9/MAP4K4/MAP4K5/MAPK8IP2/MAPK8IP3/MDFIC/MECOM/MFHAS1/MINK1/MUL1/NCOR1/PAFAH1B1/PAK1/PDCD4/PER1/PHLPP1/PJA2/PL…	101
GO:0032436	positive regulation of proteasomal ubiquitin-dependent protein catabolic process	49/6960	68/17913	2.75513e-08	3.94395e-07	2.11343e-07	AKT1/AURKA/CAV1/CEBPA/CHFR/CLU/CSNK1A1/CSNK1D/CSNK1E/DAB2/DET1/DNAJB2/DVL1/FAM122A/FBXO22/GCLC/GSK3A/GSK3B/HERPUD1/HSPA1A/KEAP1/MAPK9/MDM2/NFE2L2/NUB1/PIAS1/PLK1/PLK2/PRICKLE1/PSEN1/PSMD10/RAD23A/RBX1/RCHY1/SGTA/SMAD7/SOCS4/SOCS5/STUB1/SUMO1/SUMO2/TAF1/TRIB1/TRIB2/UBE2V2/UBQLN1/UBQLN2/USP5/VCP	49
GO:0033260	nuclear DNA replication	37/6960	47/17913	2.79913e-08	3.99774e-07	2.14226e-07	AICDA/ATAD5/ATRX/BCL6/BRCA2/CDC7/CDT1/DACH1/DBF4B/DNA2/FEN1/FGFR1/GMNN/INO80/PCNA/POLD1/POLD2/POLD3/POLE2/POLE3/POLE4/PRIM1/RAD51/RFC1/RFC2/RFC3/RFC4/RFC5/RPA1/RPA2/SLBP/TERF1/TERF2/TIPIN/UPF1/WIZ/ZMPSTE24	37
GO:0006476	protein deacetylation	55/6960	79/17913	2.83173e-08	4.03506e-07	2.16225e-07	AKAP8/ATXN3/BAZ2A/BCL6/BEX4/C6orf89/CAMK2D/CTBP1/DYRK1A/ELK4/EP300/FNTA/HDAC1/HDAC2/HDAC3/HDAC4/HDAC7/JDP2/KDM5A/MIER1/MIER2/MORF4L1/NACC2/NEK3/NIPBL/PER1/PER2/PHB/PRDM5/PRKAA1/PRKAA2/RBM14/RCOR1/REST/SAP30/SAP30L/SFPQ/SIN3A/SIRT1/SIRT3/SIRT4/SIRT5/SIRT6/SIRT7/SKI/SMARCAD1/SPHK2/SPRED1/SPRED2/SREBF1/SUDS3/TGFB1/TP53/VEGFA/ZBTB7B	55
GO:1990823	response to leukemia inhibitory factor	63/6960	94/17913	2.86087e-08	4.05788e-07	2.17448e-07	ADAM23/ARID5B/B3GNT2/BCAT2/BCLAF1/CACYBP/CREB1/CTBP2/CTH/EED/EEF1E1/EFHC2/EIF4A2/EPS8/FZD4/GCLM/GFPT2/GNPNAT1/HK2/HNRNPU/ICAM1/INA/JARID2/KDM3A/KDM5B/KLF4/KLF5/MAT2A/MTF2/MYBL2/MYNN/NCL/NEFH/NFYB/NRP2/PARP16/PAX6/PCOLCE2/PDCD10/PFKP/PIGA/PML/PRDM5/RARG/RIF1/RNMT/SIRT1/SLC25A5/SMAD7/SMARCA5/SNX10/SOCS3/SOX17/SPRY2/SRM/TFRC/TLE4/TNFSF11/TRIM25/TWISTNB/UBXN2A/XBP1/XRCC5	63
GO:1990830	cellular response to leukemia inhibitory factor	63/6960	94/17913	2.86087e-08	4.05788e-07	2.17448e-07	ADAM23/ARID5B/B3GNT2/BCAT2/BCLAF1/CACYBP/CREB1/CTBP2/CTH/EED/EEF1E1/EFHC2/EIF4A2/EPS8/FZD4/GCLM/GFPT2/GNPNAT1/HK2/HNRNPU/ICAM1/INA/JARID2/KDM3A/KDM5B/KLF4/KLF5/MAT2A/MTF2/MYBL2/MYNN/NCL/NEFH/NFYB/NRP2/PARP16/PAX6/PCOLCE2/PDCD10/PFKP/PIGA/PML/PRDM5/RARG/RIF1/RNMT/SIRT1/SLC25A5/SMAD7/SMARCA5/SNX10/SOCS3/SOX17/SPRY2/SRM/TFRC/TLE4/TNFSF11/TRIM25/TWISTNB/UBXN2A/XBP1/XRCC5	63
GO:2001242	regulation of intrinsic apoptotic signaling pathway	98/6960	163/17913	2.8673e-08	4.05788e-07	2.17448e-07	AKT1/ARHGEF2/ATAD5/BAG5/BAX/BBC3/BCL2/BCL2L1/BCL2L11/BCL2L12/BCLAF1/BECN1/BID/BMF/CAV1/CD44/CD74/CLU/CYLD/DAPK2/DDIT3/DDX3X/DNAJA1/DNM1L/EIF2AK3/ENO1/EPO/ERP29/FBXW7/FIGNL1/FLCN/GPX1/HDAC1/HERPUD1/HIF1A/HNRNPK/HSPA1A/HTRA2/HYOU1/IVNS1ABP/KDM1A/MARCH7/MCL1/MDM2/MIF/MMP9/NACC2/NCK1/NCK2/NFE2L2/NONO/OPA1/P4HB/PARK7/PARP1/PLAGL2/PLAUR/PMAIP1/PPIF/PRKRA/PTGS2/PTPMT1/PTPN1/PTPN2/PTTG1IP/RAD9A/RPL11/RPS…	98
GO:0051090	regulation of DNA-binding transcription factor activity	222/6960	429/17913	2.91251e-08	4.11252e-07	2.20376e-07	ADCY1/AGT/AKT1/ANXA4/APP/AR/ARHGEF2/ARID5B/ARRB2/ATF2/BCL10/BEX1/BHLHE40/BTK/BTRC/CAMK1D/CARD8/CARM1/CAT/CAV1/CD40/CDKN2A/CEBPG/CFLAR/CHUK/CLOCK/CLU/CMKLR1/COMMD6/COPS5/CREBZF/CRTC1/CRTC2/CTH/CTNNB1/CYLD/CYP1B1/DAB2IP/DAP/DDIT3/DHX33/DHX9/DVL2/EDA2R/EDN1/EGLN1/EIF2AK2/EIF2AK4/EP300/ERC1/ESR1/EZH2/FAF1/FANCA/FANCD2/FER/FLNA/FLOT1/FLOT2/FOS/FOSL1/FOXA1/FZD1/FZD4/FZD6/G3BP2/GTF2A2/HAND1/HAND2/HCK/HD…	222
GO:0030178	negative regulation of Wnt signaling pathway	115/6960	198/17913	2.9595e-08	4.16942e-07	2.23425e-07	APC/APCDD1/APOE/AXIN1/AXIN2/BMP2/CAV1/CBY1/CDH2/CHD8/CSNK1A1/CTNND1/CUL3/CXXC4/CYLD/DAB2/DAB2IP/DACT1/DDIT3/DKK3/DVL1/DVL2/DVL3/EGR1/EMD/FGF9/FOXO1/FOXO3/FRZB/FZD1/FZD6/G3BP1/GLI3/GRB10/GSK3A/GSK3B/HDAC1/HIC1/HMGXB4/IFT80/IGFBP1/IGFBP4/ISL1/KLHL12/KREMEN1/LATS1/LATS2/LIMD1/LRP6/LZTS2/MAPK14/MCC/MDK/MLLT3/NLK/NOG/NPHP3/NPHP4/PFDN5/PRICKLE1/PSMA1/PSMA2/PSMA3/PSMA4/PSMA5/PSMA7/PSMB2/PSMB4/PSMB5/PSMB…	115
GO:0071346	cellular response to interferon-gamma	93/6960	153/17913	3.03197e-08	4.26186e-07	2.28379e-07	ACTG1/ACTR2/ACTR3/B2M/CAMK2B/CAMK2D/CCL2/CCL5/CD44/CD47/CD58/CDC37/CDC42EP2/CDC42EP4/CIITA/CLDN1/DAPK1/EDN1/EPRS/FCGR1A/FLNB/GAPDH/GBP2/HCK/HLA-A/HLA-B/HLA-C/HLA-DPA1/HLA-DPB1/HLA-E/HLA-G/HSP90AB1/ICAM1/IFI30/IFNGR1/IFNGR2/IL12B/IRF1/IRF2/IRF4/IRF5/IRF8/IRF9/JAK1/JAK2/KIF16B/KIF5B/MED1/MID1/MT2A/MYO1C/NMI/NR1H2/OAS1/OAS2/OAS3/OASL/PARP9/PDE12/PIAS1/PML/PPARG/PRKCD/PTPN2/RAB12/RAB20/RPL13A/SIRPA/S…	93
GO:0007033	vacuole organization	82/6960	131/17913	3.03925e-08	4.26219e-07	2.28396e-07	ABCA1/ACP2/AKTIP/AMBRA1/ANXA2/ARF1/ARSB/ATG12/ATG16L1/ATG2A/ATG3/ATG5/ATG9A/BAG3/BECN1/C9orf72/CHMP4A/CHMP4B/CHMP5/CLN3/CLN6/CORO1A/FAM160A2/FEZ2/GAA/GNPTAB/HEXB/HOOK1/HOOK3/HPS4/IFT20/LAPTM4B/LYST/MAN2A1/MBTPS1/MFN2/MFSD8/MTM1/MTMR3/PHF23/PIK3C2B/PIKFYVE/PIP4K2A/PIP4K2B/PIP4K2C/PPT1/PSEN1/RAB1A/RAB1B/RAB20/RAB23/RAB33B/RAB34/RAB3GAP1/RAB3GAP2/RAB5A/RAB7A/RALB/SCARB2/SCFD1/SEC22B/SH3GLB1/SMCR8/SM…	82
GO:0043281	regulation of cysteine-type endopeptidase activity involved in apoptotic process	114/6960	196/17913	3.04589e-08	4.26219e-07	2.28396e-07	ACER2/ACVR1C/AIFM1/AKT1/ALOX12/ANP32B/APAF1/ARL6IP1/ARL6IP5/ARRB2/BAK1/BAX/BCL10/BCL2L11/BCL2L12/BCL2L13/CARD8/CASC2/CASP8/CASP8AP2/CASP9/CCK/CD44/CFLAR/CSNK2A1/CYCS/DAP/DAPK1/DDX3X/DHCR24/DIABLO/DLC1/DNAJB6/EGLN3/EIF2AK3/EPHA7/F2R/F3/FADD/FAM162A/FAS/FASLG/FNIP1/GPX1/GRAMD4/HERPUD1/HGF/HIP1/HMGB1/HSPD1/HSPE1/HTRA2/IFI6/IFT57/IGBP1/JAK2/KLF4/LAMP3/LEF1/MAP3K5/MDM2/MGMT/MMP9/MTCH1/MUL1/MYC/PAK2/PA…	114
GO:0001890	placenta development	92/6960	151/17913	3.05515e-08	4.26557e-07	2.28578e-07	ADA/ADAM19/ADM/AKT1/ARID1A/ARNT/ASH1L/BIRC2/BIRC6/BMPR2/BPTF/BSG/CASP8/CCNF/CDKN1B/CEBPA/CEBPB/CTSB/DAZAP1/DNAJB6/E2F7/E2F8/EGFR/EGLN1/EPAS1/EPOR/FGFR2/FOSL1/FZD5/GATA2/GGNBP2/GJA1/GRB2/HAND1/HES1/HEY1/HEY2/HIF1A/HSD17B2/HSP90AB1/HTRA1/IGF2/IL10/ITGB8/JUNB/KRT19/LDOC1/LEP/LIF/MAP2K1/MAP3K4/MAPK1/MAPK14/MAPK3/MED1/MME/NCOA1/NR2F2/PDGFB/PHLDA2/PKD1/PKD2/PLAC1/PPARD/PPARG/PRDM1/PRDX3/PTGS2/PTK2/PTN/…	92
GO:0010970	transport along microtubule	88/6960	143/17913	3.10736e-08	4.31909e-07	2.31446e-07	AP3B1/AP3D1/AP3M1/AP3M2/AP3S1/AP3S2/APP/ARHGAP21/ARL3/ARL8A/ARL8B/BAG3/BICD1/BICD2/BLOC1S2/CDC42/CLN3/CLUAP1/DLG2/DST/DYNC2LI1/DYNLL1/DYNLL2/DYNLRB1/FLOT2/FYCO1/HIF1A/HNRNPU/HSPB11/HTT/ICK/IFT20/IFT52/IFT57/IFT74/IFT80/IFT81/KIF13A/KIF1B/KIF1C/KIF23/KIF3A/KIF3B/KIF4A/KIF5A/KIF5B/KIF5C/LAMP1/LRPPRC/MAP1B/MAP1S/MAPK8IP3/MREG/NDEL1/NEFH/NEFL/OPA1/PAFAH1B1/PEX14/PURA/RAB1A/RAB21/RAB6A/RASGRP1/RHOT1/R…	88
GO:0099111	microtubule-based transport	88/6960	143/17913	3.10736e-08	4.31909e-07	2.31446e-07	AP3B1/AP3D1/AP3M1/AP3M2/AP3S1/AP3S2/APP/ARHGAP21/ARL3/ARL8A/ARL8B/BAG3/BICD1/BICD2/BLOC1S2/CDC42/CLN3/CLUAP1/DLG2/DST/DYNC2LI1/DYNLL1/DYNLL2/DYNLRB1/FLOT2/FYCO1/HIF1A/HNRNPU/HSPB11/HTT/ICK/IFT20/IFT52/IFT57/IFT74/IFT80/IFT81/KIF13A/KIF1B/KIF1C/KIF23/KIF3A/KIF3B/KIF4A/KIF5A/KIF5B/KIF5C/LAMP1/LRPPRC/MAP1B/MAP1S/MAPK8IP3/MREG/NDEL1/NEFH/NEFL/OPA1/PAFAH1B1/PEX14/PURA/RAB1A/RAB21/RAB6A/RASGRP1/RHOT1/R…	88
GO:0001763	morphogenesis of a branching structure	112/6960	192/17913	3.2209e-08	4.45701e-07	2.38836e-07	ABL1/ACVR1/ADM/AGT/AR/AREG/BCL11A/BCL2/BMP2/BTBD7/BTRC/CELSR1/CLIC4/COL4A1/CSF1/CTNNB1/DAG1/DLG1/DLG5/DLX2/EDN1/EDNRA/EGF/ENG/EPHA2/EPHA7/ESR1/ETV5/EYA1/FAT4/FEM1B/FGF2/FGFR1/FGFR2/FOXA1/FOXD1/FOXF1/FRS2/FZD5/GLI2/GLI3/GNA13/GRB2/HGF/HHIP/HOXA11/HOXA5/HOXB7/HOXD11/HOXD13/IL10/KDM5B/KRAS/LAMA1/LGR4/MAP3K13/MDK/MED1/MET/MMP14/MYC/NKX2-1/NOG/NPNT/NRP1/NTN4/PAK1/PBX1/PDGFA/PGR/PHB2/PKD1/PKD2/PLXNA1/P…	112
GO:0071897	DNA biosynthetic process	112/6960	192/17913	3.2209e-08	4.45701e-07	2.38836e-07	ACVRL1/ADIPOQ/ARRB2/ATM/AURKB/BMPR2/CCT2/CCT3/CCT4/CCT5/CCT6A/CCT8/CDKN1A/CENPF/CHRAC1/CTNNB1/DACH1/DCP2/DKC1/DNAJC2/DSCC1/DTL/DUSP1/EXOSC10/FGF2/GJA1/GNL3L/HGF/HMBOX1/HNRNPA1/HNRNPA2B1/HNRNPC/HNRNPD/HNRNPU/HSP90AA1/HSP90AB1/KLF4/LIG4/LIN9/LOX/MAP2K7/MAP3K4/MAPK1/MAPK3/MAPKAPK5/MYC/NEK2/NEK7/NHP2/NOP10/NPLOC4/PARM1/PARP4/PCNA/PDGFB/PHB/PIF1/POLD1/POLD2/POLD3/POLE3/POLE4/POLG/POLH/POLI/POLK/POLL/P…	112
GO:0051648	vesicle localization	149/6960	270/17913	3.27615e-08	4.52341e-07	2.42394e-07	ACTN4/ADCY1/ADORA2B/ADRA1A/ANKRD28/AP1AR/AP3B1/AP3D1/AP3M1/AP3M2/AP3S1/AP3S2/APBA2/AREG/ARF1/ARL6/ATP2A2/BACE1/BET1/BLOC1S2/CALM3/CASK/CD59/CDH2/CDH3/CHRNA5/CLASP1/CLASP2/CLN3/COL7A1/CSNK1D/CSPG5/CTBP2/CTNNB1/CUL3/DNAJC5/DNM1L/DNM2/DVL1/EXOC4/FAM91A1/FBXL20/FMR1/FNBP1L/FOLR1/FYCO1/GBF1/GIPC1/GIT1/GOSR2/GRIPAP1/GSK3B/HTT/ITGA4/KIF13A/KIF1B/KIF1C/KIF23/KIF3A/KIF3B/KIF5A/KIF5B/KLHL12/LMAN1/MCFD2/MRE…	149
GO:0046822	regulation of nucleocytoplasmic transport	66/6960	100/17913	3.39588e-08	4.67835e-07	2.50697e-07	ANP32B/BAG3/BARD1/CDH1/CPSF6/CTDSPL2/DHX9/DNAJC27/ECT2/EMD/FLNA/GLI3/GSK3B/GTSE1/HDAC3/IL1B/IPO5/IWS1/KHDRBS1/LEP/MAPK1/MAPK14/MAVS/MDFIC/MDM2/NCBP2/NEDD4/NF1/NOLC1/NUP153/NUP54/NUP62/PARK7/PIK3R1/PIK3R2/PKIA/PPM1A/PPP1CC/PPP1R12A/PRKACA/PRKCD/PSEN1/PTGS2/PTPN11/PTPN14/RAB23/RAN/RANGAP1/RAPGEF3/RBM22/RBM4/SETD2/SMAD3/SP100/SUPT6H/TARDBP/TCF7L2/TGFB1/TP53/TPR/TRIM28/TXN/UBR5/UHMK1/XPO4/YWHAE	66
GO:0000079	regulation of cyclin-dependent protein serine/threonine kinase activity	57/6960	83/17913	3.44624e-08	4.73724e-07	2.53853e-07	ACTB/ADAM17/AKT1/APC/BCCIP/CASP3/CCNB1/CCNC/CCND1/CCND2/CCND3/CCNK/CCNL1/CCNL2/CCNT1/CCNT2/CCNY/CDC25A/CDC37/CDC6/CDK4/CDK5R1/CDK5RAP1/CDKN1A/CDKN1B/CDKN2A/CDKN2B/CDKN2C/CDKN3/CEBPA/CKS1B/CKS2/EGFR/FBXO7/GADD45A/GTF2H1/GTPBP4/HEXIM1/HHEX/IPO5/IPO7/KAT2B/LATS1/LATS2/MAPRE3/NR2F2/PDGFB/PKD1/PKD2/PKMYT1/PLK1/PSMD10/PSRC1/PTEN/SRC/TFAP4/TNFAIP3	57
GO:0036498	IRE1-mediated unfolded protein response	46/6960	63/17913	3.76113e-08	5.15871e-07	2.76438e-07	ACADVL/ADD1/ARFGAP1/ASNA1/ATP6V0D1/BAK1/BAX/BCL2L11/BFAR/COPS5/CTDSP2/DAB2IP/DNAJB11/DNAJB9/DNAJC3/EDEM1/EXTL2/EXTL3/FKBP14/GFPT1/GOSR2/GSK3A/HDGF/HSPA5/HYOU1/KDELR3/KLHDC3/LMNA/PARP16/PDIA5/PDIA6/PTPN1/SEC31A/SERP1/SHC1/SRPRB/SSR1/SYVN1/TATDN2/TLN1/TMEM33/TPP1/TSPYL2/VAPB/WFS1/XBP1	46
GO:0071222	cellular response to lipopolysaccharide	104/6960	176/17913	3.92771e-08	5.36358e-07	2.87416e-07	ABCA1/ABL1/ADAM9/AICDA/AKAP8/AKT1/AXL/BCL10/BMP6/CAPN2/CARD8/CCL2/CCL5/CD14/CD40/CD55/CD68/CDC73/CDK19/CDK4/CEBPB/CHMP5/CMPK2/CTR9/CTSG/CXCL10/CXCL6/DAB2IP/EDNRB/GSTP1/HCK/HMGB1/HMGB2/ICAM1/IL10/IL12A/IL12B/IL18/IL1B/IL6/IRAK1/IRAK2/IRF8/LDOC1/LILRB1/LITAF/LTF/LYN/MALT1/MAPK1/MAPK14/MAPK3/MEF2C/MIF/MTDH/NFKB1/NFKBIA/NFKBIL1/NOS3/NR1D1/PABPN1/PAF1/PDCD4/PDE4B/PDE4D/PLAA/PLSCR4/PPARD/PPARGC1A/PRDX2…	104
GO:0005996	monosaccharide metabolic process	152/6960	277/17913	3.92772e-08	5.36358e-07	2.87416e-07	ABHD10/ADIPOQ/ADIPOR1/ADPGK/AKR1B1/AKT1/AKT2/ALDH5A1/ALDOA/ALDOC/ARPP19/ATF3/ATF4/B4GALT1/CHST15/CLK2/COX11/CPT1A/CREM/CRTC2/CRY1/CYB5A/CYB5R3/DDB1/DLAT/DYRK2/ENO1/ENO2/EP300/FAM3C/FBP1/FOXK1/FOXK2/FOXO1/FPGT/FUCA1/FUCA2/FUT1/FUT10/FUT4/FUT8/G6PC3/G6PD/GAA/GALE/GALT/GAPDH/GCLC/GLB1/GLYCTK/GOT1/GOT2/GPD2/GPI/GSK3A/GSK3B/H6PD/HK1/HK2/IGF1/IGF2/IGFBP3/IGFBP4/IGFBP5/INPP5K/INPPL1/INSR/IRS1/IRS2/KAT2A…	152
GO:0042594	response to starvation	103/6960	174/17913	4.01355e-08	5.46246e-07	2.92715e-07	ACAT1/ADM/ADSL/AMBRA1/ASNS/ATF3/ATF4/BCL2/BECN1/BMPR2/C12orf66/CAD/CBL/CDKN1A/CLEC16A/COMT/CPEB4/CPS1/DAP/DDIT3/DEPDC5/DSC2/EIF2A/EIF2AK1/EIF2AK2/EIF2AK3/EIF2AK4/EIF2S1/EIF4EBP1/FADS1/FAS/FBXO22/FNIP1/FOXK1/FOXK2/FOXO1/FOXO3/FSTL1/GLUL/GNPAT/HFE/HIGD1A/HNRNPA1/HSPA5/HSPA8/IFI16/IMPACT/INHBB/JUN/KLF10/LAMP2/LARP1/LARS/LRP11/MAP1LC3B/MAP3K5/MAPK1/MAPK3/MARS/MAX/MIOS/MTMR3/MTOR/NFE2L2/NUAK2/OXCT1/PC…	103
GO:0071156	regulation of cell cycle arrest	70/6960	108/17913	4.01768e-08	5.46246e-07	2.92715e-07	AKT2/ARID3A/ATM/AURKA/BAX/BRCA1/BTG2/CALR/CARM1/CASP2/CCNB1/CCND1/CCNK/CDK1/CDK2/CDK4/CDK5R1/CDKN1A/CDKN1B/CNOT1/CNOT10/CNOT2/CNOT3/CNOT4/CNOT6/CNOT6L/CNOT7/CNOT8/CRLF3/DAB2IP/E2F1/E2F4/E2F7/E2F8/EP300/FOXM1/FOXO4/GADD45A/GATA6/GTSE1/HMGA2/HMGN5/HSP90AB1/ID2/MDM2/MDM4/MIF/MLXIPL/PCNA/PKD2/PLAGL1/PLK2/PML/POU4F1/PRKACA/PRMT1/RBL2/RPL23/SLC25A33/SOX4/TFAP4/TFDP1/TFDP2/TGFB1/TNKS1BP1/TP53/TRIAP1/UHR…	70
GO:0035601	protein deacylation	59/6960	87/17913	4.07071e-08	5.5105e-07	2.95289e-07	ABHD12/ABHD13/AKAP8/ATXN3/BAZ2A/BCL6/BEX4/C6orf89/CAMK2D/CTBP1/DYRK1A/ELK4/EP300/FNTA/HDAC1/HDAC2/HDAC3/HDAC4/HDAC7/JDP2/KDM5A/LYPLA2/MIER1/MIER2/MORF4L1/NACC2/NEK3/NIPBL/PER1/PER2/PHB/PPT1/PRDM5/PRKAA1/PRKAA2/RBM14/RCOR1/REST/SAP30/SAP30L/SFPQ/SIN3A/SIRT1/SIRT3/SIRT4/SIRT5/SIRT6/SIRT7/SKI/SMARCAD1/SPHK2/SPRED1/SPRED2/SREBF1/SUDS3/TGFB1/TP53/VEGFA/ZBTB7B	59
GO:1904029	regulation of cyclin-dependent protein kinase activity	59/6960	87/17913	4.07071e-08	5.5105e-07	2.95289e-07	ACTB/ADAM17/AKT1/APC/BCCIP/CAMK2N1/CASP3/CCNB1/CCNC/CCND1/CCND2/CCND3/CCNK/CCNL1/CCNL2/CCNT1/CCNT2/CCNY/CDC25A/CDC37/CDC6/CDK4/CDK5R1/CDK5RAP1/CDKN1A/CDKN1B/CDKN2A/CDKN2B/CDKN2C/CDKN3/CEBPA/CKS1B/CKS2/EGFR/FBXO7/GADD45A/GTF2H1/GTPBP4/HEXIM1/HHEX/HSP90AB1/IPO5/IPO7/KAT2B/LATS1/LATS2/MAPRE3/NR2F2/PDGFB/PKD1/PKD2/PKMYT1/PLK1/PSMD10/PSRC1/PTEN/SRC/TFAP4/TNFAIP3	59
GO:0072395	signal transduction involved in cell cycle checkpoint	52/6960	74/17913	4.12507e-08	5.5607e-07	2.9798e-07	ARID3A/ATM/AURKA/BAX/BRCA1/BTG2/CARM1/CASP2/CCNB1/CDC5L/CDK1/CDK2/CDKN1A/CDKN1B/CHEK1/CNOT1/CNOT10/CNOT2/CNOT3/CNOT4/CNOT6/CNOT6L/CNOT7/CNOT8/DTL/E2F1/E2F4/E2F7/E2F8/EP300/FZR1/GADD45A/GTSE1/MDM2/MDM4/PCNA/PLAGL1/PLK1/PLK2/PML/PRKDC/PRMT1/PRPF19/RBL2/SOX11/SOX4/TFDP1/TFDP2/TNKS1BP1/TP53/TRIAP1/ZNF385A	52
GO:0061014	positive regulation of mRNA catabolic process	35/6960	44/17913	4.12565e-08	5.5607e-07	2.9798e-07	BTG2/CNOT1/CNOT6L/CNOT7/CNOT8/CPEB3/DHX36/GIGYF2/GTPBP1/HNRNPD/HNRNPR/KHSRP/METTL14/METTL3/MEX3D/MOV10/NANOS1/PABPC1/PRR5L/PUM1/RBM24/RC3H1/ROCK1/ROCK2/TNRC6B/TNRC6C/TOB1/TRIM71/UPF1/YTHDF2/YTHDF3/ZC3HAV1/ZFP36/ZFP36L1/ZFP36L2	35
GO:0046394	carboxylic acid biosynthetic process	220/6960	426/17913	4.1557e-08	5.5891e-07	2.99502e-07	ABCC5/ABCD3/ACACA/ACADVL/ACOT7/ACOT8/ACSL3/ADI1/ADIPOQ/ADIPOR1/ADIPOR2/ADPGK/ALDH18A1/ALDH1A2/ALDOA/ALDOC/ALOX12/ALOX15/ALOX15B/ALOX5/AMACR/AP2A1/APIP/APOC3/ARNT/ASNS/ASNSD1/ATP2B4/BCAT1/BCAT2/BRCA1/CBR4/CBS/CD74/CHST12/CHST14/CLTC/CPS1/CSPG5/CTH/CYP27A1/CYP3A4/CYP7A1/CYP7B1/DDIT4/DECR2/DEGS1/DHTKD1/DPYD/DSEL/EDN1/EGF/EIF6/ELOVL1/ELOVL2/ELOVL4/ELOVL5/ELOVL6/ELOVL7/ENO1/ENO2/ENOPH1/ERLIN1/ERLIN2/F…	220
GO:0002573	myeloid leukocyte differentiation	116/6960	201/17913	4.21002e-08	5.64996e-07	3.02762e-07	ACIN1/ADIPOQ/ANXA2/APP/ATP6AP1/BATF3/CA2/CAMK4/CASP8/CCR1/CCR7/CD74/CD81/CDC42/CDK6/CEBPA/CEBPB/CREB1/CSF1/CTNNB1/CUL4A/DHRS2/DHRS7B/EIF2AK1/EPHA2/ESRRA/F2RL1/FADD/FAM20C/FASN/FBN1/FBXW7/FES/FOS/FOXP1/GATA1/GATA2/GATA3/GLO1/GNAS/HAX1/HOXA7/ID2/IFI16/IL12B/IL15/IL5/IREB2/IRF4/JAGN1/JUN/JUNB/KIT/KITLG/KLF10/L3MBTL3/LBR/LEF1/LIF/LILRB1/LRRK1/LTF/LYN/MAFB/MAPK14/MED1/MEF2C/MITF/MMP9/MTOR/MYC/MYH9/NF1…	116
GO:0006903	vesicle targeting	60/6960	89/17913	4.38087e-08	5.8666e-07	3.14372e-07	ANKRD28/AP1AR/AREG/BET1/CD59/CLASP1/CLASP2/COL7A1/CSNK1D/CUL3/EXOC4/FAM91A1/FOLR1/GBF1/GOSR2/KLHL12/LMAN1/MCFD2/NAPA/NLGN1/NSF/PDCD6/PEF1/PPP6C/PSEN1/RAB1A/RAB1B/SAR1B/SCFD1/SCRIB/SEC16A/SEC22B/SEC23A/SEC23IP/SEC24A/SEC24B/SEC24C/SEC24D/SEC31A/SNAP23/STARD3/STARD3NL/STX5/TBC1D20/TBC1D23/TFG/TGFA/TMED10/TMED2/TMED9/TRAPPC1/TRAPPC10/TRAPPC2/TRAPPC2L/TRAPPC3/TRAPPC4/TRAPPC6B/USO1/WDR11/YKT6	60
GO:0031669	cellular response to nutrient levels	125/6960	220/17913	4.47061e-08	5.97393e-07	3.20123e-07	AIFM1/AMBRA1/AQP3/ASNS/ATF3/ATF4/ATP2B1/BCL11A/BCL2/BECN1/BMPR2/C12orf66/CBL/CD68/CDKN1A/CDKN2B/CLEC16A/COL1A1/COMT/CPEB4/CYBB/DAP/DEPDC5/DNM1L/DSC2/EIF2AK2/EIF2AK3/EIF2AK4/EIF2S1/EIF4G1/FADS1/FAS/FBXO22/FES/FNIP1/FOLR1/FOXO1/FYN/GDAP1/GLUL/HFE/HIGD1A/HNRNPA1/HSP90B1/HSPA5/HSPA8/ICAM1/IFI16/IL15/IMPACT/INHBB/JUN/KANK2/KLF10/LAMP2/LARS/LEP/LPL/MAP1LC3B/MAP3K5/MAPK1/MAPK3/MARS/MAX/MDM2/MED1/MIOS/MT…	125
GO:0051100	negative regulation of binding	97/6960	162/17913	4.48963e-08	5.98421e-07	3.20674e-07	ACTB/ADIPOQ/ADNP/ADRB2/AKT1/ARRB2/AURKA/AURKB/B2M/BAG2/BAX/BTAF1/C9orf72/CARM1/CAV1/CPNE1/CRMP1/CSNK1E/DAB2/DACT1/DDIT3/DNAJB2/DVL1/E2F1/EIF2S1/EIF4A3/EPB41L5/ERCC4/FBXW7/GATA1/GNL3L/GPSM1/GSK3B/GTF2F1/GTPBP4/HABP4/HAND1/HAND2/HDAC2/HEY1/HEY2/HFE/HMGA2/HSPA5/IFI16/IFIT2/IL10/ISL1/ITGA4/JAK2/JUN/KDM1A/LEF1/MAPK3/MEPCE/MET/NEK2/NFKBIA/NOG/P2RY1/PARK7/PDGFB/PER2/PEX14/PEX19/PIM2/PPARA/PPP3CA/PRKCD/P…	97
GO:0022612	gland morphogenesis	74/6960	116/17913	4.49753e-08	5.98421e-07	3.20674e-07	AR/AREG/BAX/BCL2/BTBD7/BTRC/CAPN1/CAV1/CEBPB/CFLAR/CSF1/CUL3/CYP7B1/DAG1/EGFR/EPHA2/ESR1/ETV5/FBXW7/FEM1B/FGFR1/FGFR2/FOXA1/FRS2/GLI2/GLI3/HGF/HOXD13/ID4/IGFBP5/KDM5B/LAMA1/MDK/MED1/MSN/NFIB/NOG/NRP1/NTN1/NTN4/PAX6/PDGFA/PGR/PHB2/PLAG1/PLXNA1/PLXND1/PML/PTCH1/PTN/RARG/RPS6KA1/RXRA/SCRIB/SEMA3A/SEMA3C/SERPINB5/SOSTDC1/SOX9/SRC/STAT6/SULF2/TBX3/TGFB1/TGFB2/TGFBR2/TNC/TNF/TNFAIP3/TWSG1/VDR/WNT3A/WNT…	74
GO:0000184	nuclear-transcribed mRNA catabolic process, nonsense-mediated decay	75/6960	118/17913	4.5927e-08	6.09782e-07	3.26762e-07	CASC3/DCP1A/DCP2/EIF4A3/EIF4G1/ETF1/EXOSC10/GSPT1/GSPT2/MAGOH/NCBP2/PABPC1/PNRC2/PPP2CA/PPP2R1A/PPP2R2A/RNPS1/RPL10/RPL11/RPL12/RPL13/RPL13A/RPL14/RPL15/RPL17/RPL19/RPL22/RPL23/RPL23A/RPL24/RPL27/RPL27A/RPL28/RPL30/RPL31/RPL35A/RPL36A/RPL37/RPL37A/RPL38/RPL4/RPL5/RPL7/RPL8/RPL9/RPLP0/RPLP1/RPLP2/RPS10/RPS11/RPS13/RPS14/RPS15A/RPS16/RPS18/RPS19/RPS21/RPS23/RPS27/RPS27A/RPS28/RPS29/RPS3/RPS3A/RPS4Y…	75
GO:2000134	negative regulation of G1/S transition of mitotic cell cycle	78/6960	124/17913	4.81722e-08	6.3823e-07	3.42006e-07	ARID3A/ATM/AURKA/BAX/BCL2/BRD7/BTG2/CARM1/CASP2/CCL2/CCNB1/CCND1/CDC73/CDK1/CDK2/CDK2AP2/CDK4/CDK6/CDKN1A/CDKN1B/CDKN2A/CDKN2B/CDKN2C/CNOT1/CNOT10/CNOT2/CNOT3/CNOT4/CNOT6/CNOT6L/CNOT7/CNOT8/CTDSP1/CTDSP2/CTDSPL/DACT1/DCUN1D3/E2F1/E2F4/E2F7/E2F8/EP300/EZH2/FBXO31/FBXO7/FHL1/GADD45A/GIGYF2/GTSE1/KANK2/KLF4/MDM2/MDM4/NACC2/PCNA/PKD2/PLAGL1/PLK2/PML/PRKDC/PRMT1/PRMT2/PTEN/RB1/RBL2/RFWD3/RPA2/RPS27L/S…	78
GO:0043467	regulation of generation of precursor metabolites and energy	88/6960	144/17913	4.95556e-08	6.55165e-07	3.51081e-07	AKT1/AKT2/ARNT/ATP7A/BNIP3/CCNB1/CDK1/CHCHD10/CISD1/COX17/DDIT4/DNAJC30/DYRK2/EIF6/FBP1/FLCN/GSK3A/GSK3B/HDAC4/HIF1A/IDE/IGF1/IGF2/INPP5K/INSR/IRS1/IRS2/ISCU/JMJD8/MLXIPL/MTOR/NCOR1/NUP107/NUP133/NUP153/NUP155/NUP160/NUP205/NUP210/NUP35/NUP37/NUP43/NUP50/NUP54/NUP62/NUP98/OGT/PARK7/PDE12/PFKFB2/PFKFB3/PGAM1/PHB2/PHKG2/PHLDA2/PIK3CA/POM121/POM121C/PPARA/PPARGC1A/PPIF/PPP1CB/PPP1R3B/PPP1R3D/PRDM16/…	88
GO:0030521	androgen receptor signaling pathway	43/6960	58/17913	4.9798e-08	6.56975e-07	3.52051e-07	AR/ARID1A/ARRB2/BRCA1/CCNE1/CTNNB1/DAB2/DAXX/DDX17/DDX5/EP300/FHL2/FKBP4/FOXP1/GRIP1/HDAC1/KAT5/KDM3A/NCOA1/NCOA3/NCOA4/NCOR1/NCOR2/NRIP1/PARK7/PHB/PIAS1/PIAS2/PMEPA1/PPARGC1A/PRMT2/RAN/RB1/RHOA/RNF4/RNF6/RWDD1/SIRT1/SMARCA4/TAF1/TGFB1I1/UBE3A/ZBTB7A	43
GO:0016053	organic acid biosynthetic process	220/6960	427/17913	5.30337e-08	6.98184e-07	3.74134e-07	ABCC5/ABCD3/ACACA/ACADVL/ACOT7/ACOT8/ACSL3/ADI1/ADIPOQ/ADIPOR1/ADIPOR2/ADPGK/ALDH18A1/ALDH1A2/ALDOA/ALDOC/ALOX12/ALOX15/ALOX15B/ALOX5/AMACR/AP2A1/APIP/APOC3/ARNT/ASNS/ASNSD1/ATP2B4/BCAT1/BCAT2/BRCA1/CBR4/CBS/CD74/CHST12/CHST14/CLTC/CPS1/CSPG5/CTH/CYP27A1/CYP3A4/CYP7A1/CYP7B1/DDIT4/DECR2/DEGS1/DHTKD1/DPYD/DSEL/EDN1/EGF/EIF6/ELOVL1/ELOVL2/ELOVL4/ELOVL5/ELOVL6/ELOVL7/ENO1/ENO2/ENOPH1/ERLIN1/ERLIN2/F…	220
GO:0003151	outflow tract morphogenesis	55/6960	80/17913	5.63691e-08	7.40529e-07	3.96825e-07	ATF2/BMPR1A/BMPR2/CITED2/CRKL/CTNNB1/DHRS3/DVL2/ENG/EYA1/FGFR2/FOLR1/FOXC1/FZD1/GATA6/HAND2/HES1/HEY2/HIF1A/ISL1/JAG1/JUN/MEF2C/MIR17HG/NEDD4/NIPBL/NOG/NOTCH1/NRP1/NRP2/PARVA/PITX2/PLXND1/RARA/RARB/RBPJ/ROBO1/ROBO2/SEC24B/SEMA3C/SIX1/SMAD4/SMAD6/SOX11/SOX17/TBX1/TBX3/TGFB2/TGFBR2/TGFBR3/TWIST1/VEGFA/WNT5A/ZFPM1/ZFPM2	55
GO:1990089	response to nerve growth factor	36/6960	46/17913	5.7154e-08	7.49259e-07	4.01503e-07	ACAP2/AKT1/APP/ARF6/ARPC3/CBL/CDC5L/CORO1A/CREB1/CRK/DYNC1LI2/E2F1/EEF2/EEF2K/EHD1/EIF4A3/FOXO3/HSPA5/KAT2A/KCNC1/KIDINS220/KIF1B/MICALL1/PDPK1/PTEN/PTN/RAB35/RAP1A/RAPGEF1/RAPGEF2/RPL8/SH3GL2/SORT1/UBE3A/USP8/WASF1	36
GO:1901292	nucleoside phosphate catabolic process	103/6960	175/17913	6.04599e-08	7.90932e-07	4.23834e-07	ACAT1/ACOT7/ADA/ADPGK/ALDOA/ALDOC/AMPD3/ARNT/CNP/DCTPP1/DDIT4/DHTKD1/EIF6/ENO1/ENO2/ENTPD4/FBP1/FOXK1/FOXK2/GAPDH/GDA/GPI/GPX1/HDAC4/HIF1A/HINT1/HK1/HK2/HPRT1/IGF1/INSR/ITPA/JMJD8/LDHA/MBD4/MLXIPL/MLYCD/NCOR1/NEIL1/NT5C1B/NT5C2/NT5E/NUDT1/NUDT3/NUP107/NUP133/NUP153/NUP155/NUP160/NUP205/NUP210/NUP35/NUP37/NUP43/NUP50/NUP54/NUP62/NUP98/OGG1/OGT/PDE10A/PDE4A/PDE4B/PDE4D/PDE5A/PDE7A/PDE8A/PDE8B/PFKFB…	103
GO:0051091	positive regulation of DNA-binding transcription factor activity	142/6960	257/17913	6.16942e-08	8.05388e-07	4.31581e-07	ADCY1/AGT/AKT1/APP/AR/ARHGEF2/ARID5B/ATF2/BCL10/BEX1/BTK/CAMK1D/CARM1/CAT/CAV1/CD40/CEBPG/CFLAR/CHUK/CLOCK/CLU/COPS5/CRTC1/CRTC2/CTH/CTNNB1/DDIT3/DHX33/DHX9/DVL2/EDA2R/EDN1/EIF2AK2/EP300/ERC1/ESR1/FER/FLOT1/FLOT2/FOSL1/FOXA1/FZD1/FZD4/GTF2A2/HDAC4/HIPK2/HSPA1A/HSPA1B/ICAM1/IKBKB/IL10/IL18/IL1B/IL1RAP/IL5/IL6/IRAK1/IRAK2/ITGB2/JAK2/JMY/KDM1A/KIT/KRAS/LRP6/LRP8/LRRFIP1/LTF/MALT1/MAP3K13/MAP3K7/MAVS…	142
GO:0007034	vacuolar transport	67/6960	103/17913	6.33211e-08	8.24896e-07	4.42034e-07	ADRB2/AKTIP/ANKFY1/AP1G1/AP3B1/AP3M1/ARF1/ARSB/C9orf72/CCDC91/CHMP2B/CHMP4A/CHMP4B/CHMP4C/CHMP5/CHMP6/CHMP7/CLU/EHD3/FAM160A2/GCC2/GNPTAB/HGS/HGSNAT/HMGXB4/HOOK1/HOOK3/HSPA1A/HSPA8/KIF13A/LAMP1/LAMP2/LARS/LYST/M6PR/MGRN1/MTM1/NCOA4/NDFIP1/NDFIP2/NEDD4/NPC1/PSAP/RAB12/RAB7A/RHOB/SCARB2/SCYL2/SMURF1/SNAPIN/SNX16/SNX27/SORL1/SORT1/TRAK1/TRAK2/TSG101/VAMP7/VCP/VPS33A/VPS35/VPS41/VPS4A/VPS4B/VPS52/VPS…	67
GO:0060071	Wnt signaling pathway, planar cell polarity pathway	69/6960	107/17913	6.77557e-08	8.80824e-07	4.72004e-07	ABL1/ANKRD6/AP2A1/AP2A2/AP2B1/AP2M1/ARRB2/CDC42/CELSR1/CELSR2/CELSR3/CLTC/DAAM1/DAB2/DACT1/DVL1/DVL2/DVL3/FZD1/FZD3/FZD4/FZD5/FZD6/FZD7/MLLT3/NPHP3/PFN1/PRICKLE1/PRICKLE2/PSMA1/PSMA2/PSMA3/PSMA4/PSMA5/PSMA7/PSMB2/PSMB4/PSMB5/PSMB7/PSMC2/PSMC4/PSMC6/PSMD10/PSMD11/PSMD12/PSMD14/PSMD3/PSMD4/PSMD5/PSMD6/PSMD7/PSMD8/PSMD9/PSME1/PSME3/PSME4/PSMF1/PTK7/RAC1/RHOA/ROR2/RYK/SMURF1/SMURF2/TIAM1/VANGL1/VANGL…	69
GO:0090175	regulation of establishment of planar polarity	70/6960	109/17913	6.97349e-08	9.04665e-07	4.8478e-07	ABL1/ANKRD6/AP2A1/AP2A2/AP2B1/AP2M1/ARRB2/CDC42/CELSR1/CELSR2/CELSR3/CLTC/DAAM1/DAB2/DACT1/DVL1/DVL2/DVL3/FZD1/FZD3/FZD4/FZD5/FZD6/FZD7/MLLT3/NPHP3/PFN1/PRICKLE1/PRICKLE2/PSMA1/PSMA2/PSMA3/PSMA4/PSMA5/PSMA7/PSMB2/PSMB4/PSMB5/PSMB7/PSMC2/PSMC4/PSMC6/PSMD10/PSMD11/PSMD12/PSMD14/PSMD3/PSMD4/PSMD5/PSMD6/PSMD7/PSMD8/PSMD9/PSME1/PSME3/PSME4/PSMF1/PTK7/RAC1/RHOA/ROR2/RYK/SEC24B/SMURF1/SMURF2/TIAM1/VANGL…	70
GO:0009416	response to light stimulus	165/6960	307/17913	7.01442e-08	9.08083e-07	4.86612e-07	AKT1/AKT2/APP/ASNS/ATF4/AURKB/B4GALT2/BAK1/BAX/BCL2/BCL3/BHLHE40/BMF/BRCA2/CALM1/CASP3/CASP9/CAT/CCDC66/CCK/CCND1/CDC25A/CDKN1A/CDS1/CHEK1/CIRBP/CLOCK/COPS3/CREB1/CREBBP/CRTC1/CRY1/CRY2/CTNS/CUL4B/DCUN1D3/DDB1/DDB2/DDHD2/DHX36/DNM2/DTL/DUSP1/DYNLRB1/EGFR/EIF2AK4/EIF2S1/ELANE/ELK1/ELOVL4/EP300/ERCC4/ERCC5/ERCC6/EYS/FBXL3/FECH/FEN1/FMR1/FNTA/FNTB/FOS/GNA11/GNAQ/GNB1/GPX1/GRIN1/GTF2H2/HIF1A/HMGCR/HM…	165
GO:0001843	neural tube closure	58/6960	86/17913	7.17844e-08	9.27388e-07	4.96957e-07	ABL1/ADM/ALX1/APAF1/ARID1A/BCL10/CELSR1/DLC1/DVL2/FOLR1/FZD1/FZD3/FZD6/IFT57/KAT2A/KDM2B/KDM6A/KIF20B/LMO4/MTHFD1/MTHFD1L/MTHFR/NOG/NPHP3/PFN1/PHACTR4/PLXNB2/PRICKLE1/PRKACA/PRKACB/PTCH1/PTK7/RALA/RARA/RARG/RPS7/SCRIB/SDC4/SEC24B/SEMA4C/SETD2/SHROOM3/SKI/SPINT2/STIL/TEAD2/TGFB1/TGFB2/TMED2/TRAF6/TRIM71/TSC1/TULP3/TWIST1/VANGL2/VASP/WNT5A/ZEB2	58
GO:0046474	glycerophospholipid biosynthetic process	121/6960	213/17913	7.4033e-08	9.53643e-07	5.11026e-07	ABHD3/ABHD5/ACSL3/AGK/AGPAT1/AGPAT3/AGPAT5/ALOX15/APOA1/ARF1/ARF3/ATM/CAPN2/CDIPT/CDS1/CDS2/CEPT1/CHKA/CHPT1/CPNE1/CPNE3/CRLS1/CSNK2A1/CSNK2B/DDHD1/DDHD2/DGKZ/DPM1/DPM2/DPM3/ETNK1/FAR1/FGF2/GNPAT/GPAM/GPD1L/IMPA1/INPP4A/INPP5E/INPP5F/INPP5J/INPP5K/INPPL1/LCAT/LCLAT1/LIPH/LPCAT1/LPIN1/MPPE1/MTM1/MTMR1/MTMR12/MTMR14/MTMR2/MTMR3/MTMR4/MTMR6/MTMR9/OCRL/PCTP/PCYT1A/PDGFA/PDGFB/PGAP1/PGS1/PI4K2A/PI4K2B…	121
GO:0015980	energy derivation by oxidation of organic compounds	145/6960	264/17913	7.41229e-08	9.53643e-07	5.11026e-07	ACADVL/ADRB3/ADSL/AGL/AKT1/AKT2/ALDH5A1/BID/BNIP3/CALM1/CAT/CCNB1/CDK1/CISD1/COX10/COX5A/COX5B/COX6A1/COX6B1/COX6C/COX7A2L/COX7B/COX7C/COX8A/CS/CYC1/CYCS/DLAT/DLD/DLST/DYRK2/ETFA/FASTKD2/FASTKD3/FASTKD5/FLCN/FXN/GAA/GFPT1/GFPT2/GNAS/GPD2/GSK3A/GSK3B/GYG1/GYS1/HIF1A/IDE/IDH1/IDH3A/IGF1/IGF2/IL6ST/INPP5K/INSR/IRS1/IRS2/ISCU/LEPR/LYRM7/MDH2/ME2/MECP2/MTFR1/MTOR/MYC/NDUFA10/NDUFA12/NDUFA2/NDUFA3/NDUF…	145
GO:0007032	endosome organization	51/6960	73/17913	7.53361e-08	9.63281e-07	5.1619e-07	AKTIP/ALS2/AQP11/ARFGEF2/CHMP1B/CHMP2A/CHMP2B/CHMP4A/CHMP4B/CHMP4C/CHMP5/CHMP6/CHMP7/CLCN3/CORO1C/DNAJC13/EXOC8/FAM160A2/FASLG/HGS/HOOK1/HOOK3/LAPTM4B/PDCD6IP/RAB11A/RAB22A/RAB27A/RAB5B/RAB7A/SCARB2/SNX10/SNX3/SQSTM1/STAM/STAM2/STX6/SYNJ1/TMCC1/TMEM127/TSG101/USP8/VPS25/VPS28/VPS33B/VPS36/VPS37A/VPS37B/VPS37C/VPS4A/VPS4B/VTA1	51
GO:0072401	signal transduction involved in DNA integrity checkpoint	51/6960	73/17913	7.53361e-08	9.63281e-07	5.1619e-07	ARID3A/ATM/AURKA/BAX/BRCA1/BTG2/CARM1/CASP2/CCNB1/CDC5L/CDK1/CDK2/CDKN1A/CDKN1B/CHEK1/CNOT1/CNOT10/CNOT2/CNOT3/CNOT4/CNOT6/CNOT6L/CNOT7/CNOT8/DTL/E2F1/E2F4/E2F7/E2F8/EP300/FZR1/GADD45A/GTSE1/MDM2/MDM4/PCNA/PLAGL1/PLK1/PLK2/PML/PRKDC/PRMT1/PRPF19/RBL2/SOX4/TFDP1/TFDP2/TNKS1BP1/TP53/TRIAP1/ZNF385A	51
GO:0072422	signal transduction involved in DNA damage checkpoint	51/6960	73/17913	7.53361e-08	9.63281e-07	5.1619e-07	ARID3A/ATM/AURKA/BAX/BRCA1/BTG2/CARM1/CASP2/CCNB1/CDC5L/CDK1/CDK2/CDKN1A/CDKN1B/CHEK1/CNOT1/CNOT10/CNOT2/CNOT3/CNOT4/CNOT6/CNOT6L/CNOT7/CNOT8/DTL/E2F1/E2F4/E2F7/E2F8/EP300/FZR1/GADD45A/GTSE1/MDM2/MDM4/PCNA/PLAGL1/PLK1/PLK2/PML/PRKDC/PRMT1/PRPF19/RBL2/SOX4/TFDP1/TFDP2/TNKS1BP1/TP53/TRIAP1/ZNF385A	51
GO:0045089	positive regulation of innate immune response	195/6960	373/17913	7.57543e-08	9.66643e-07	5.17992e-07	ANKRD17/AP1G1/APPL1/APPL2/ARRB2/BCL10/BIRC2/BIRC3/BTK/BTRC/C1QBP/CADM1/CASP8/CAV1/CCL5/CD14/CD1D/CD226/CHUK/COLEC12/CREBBP/CTSB/CTSK/CTSL/CTSS/CUL1/CYLD/DAB2IP/DHX58/DHX9/EP300/EREG/ESR1/F2RL1/FADD/FBXW11/FLOT1/FYN/GRAMD4/HCK/HEXIM1/HLA-E/HLA-G/HMGB1/HRAS/HSP90B1/HSPA1A/HSPA1B/HSPD1/IFI16/IKBKB/IL12A/IL12B/IRAK1/IRAK2/IRF1/IRF4/ITCH/ITGAM/ITGB2/KRAS/LAMP1/LGMN/LGR4/LRRC14/LSM14A/LTF/LYN/MALT1/MAP…	195
GO:0061647	histone H3-K9 modification	37/6960	48/17913	7.62819e-08	9.71386e-07	5.20533e-07	ARID4A/ARID4B/ASH1L/ATRX/BEND3/BRCA1/CHEK1/CRTC2/DNMT1/DNMT3B/EHMT1/GATA3/JARID2/KAT2B/KDM1A/KDM3A/KDM4C/LMNA/MECOM/MECP2/MYB/NAP1L2/PRDM16/PRDM5/RIF1/SETD5/SETD7/SETDB1/SETDB2/SIRT1/SIRT6/SMAD4/SPHK2/SUV39H2/ZNF274/ZNF304/ZNF451	37
GO:0035264	multicellular organism growth	90/6960	149/17913	7.65764e-08	9.73146e-07	5.21476e-07	ADARB1/ADD1/ADRB1/ADRB2/AFG3L2/ANKRD11/APBA2/APP/AR/ARID5B/ATF5/ATM/ATRN/ATRX/BCL2/CCM2/CDK4/CHD7/CLIC4/COMP/CREB1/CSF1/EP300/ERCC6/EZR/FGFR2/FLVCR1/FXN/GDF5/GIGYF2/GNAS/GPD2/H3F3B/HEG1/HOXA5/HTRA2/IGF1/IGF2/KAT2A/KDM6A/KLF2/LGMN/MBD5/MTOR/NDUFS6/NIPBL/PALB2/PDE4D/PIK3CA/PKDCC/PLAC8/PLAG1/PLEKHA1/PLS1/POU3F2/PPIB/PTCH1/PTPN11/RAI1/RARA/RARB/RARG/RBBP6/RC3H2/SGPL1/SLC12A5/SLC25A25/SOCS2/SOD1/SOS1/…	90
GO:0031058	positive regulation of histone modification	59/6960	88/17913	7.68053e-08	9.74066e-07	5.21969e-07	AKAP8/ATM/AUTS2/BCL6/BRCA1/BRD4/BRD7/C6orf89/CCNB1/CTBP1/CTNNB1/CTR9/DNMT1/DNMT3B/EED/FMR1/GATA3/IL1B/ISL1/JARID2/JDP2/KAT2A/KDM1A/LIF/LMNA/MAPK3/MECP2/MTF2/MYB/NAP1L2/NIPBL/NOS1/OGT/PAF1/PAXIP1/PHF1/PHF19/PPARGC1A/RIF1/RNF20/RNF40/RPS6KA4/RPS6KA5/RTF1/RUVBL2/SART3/SIRT1/SMAD4/SPHK2/SREBF1/TET1/TGFB1/TP53/UBE2N/VEGFA/WBP2/WDR61/ZBTB7B/ZNF304	59
GO:0008637	apoptotic mitochondrial changes	75/6960	119/17913	7.71084e-08	9.75923e-07	5.22965e-07	ACAA2/AKT1/ARRB2/ATF2/ATG3/BAK1/BAX/BCL2/BCL2L1/BCL2L11/BID/BLOC1S2/BMF/BNIP3/CASP8/CCK/CHCHD10/CIDEB/CLU/DNM1L/E2F1/FAM162A/FXN/GCLC/GCLM/GGCT/GPX1/GSK3A/GSK3B/HGF/HIGD1A/HK2/HRK/HSPA1A/IFI6/IFIT2/IGF1/JUN/LMNA/MFF/MLLT11/MMP9/MOAP1/MUL1/NMT1/OPA1/PDCD5/PIM2/PLAUR/PMAIP1/PPIF/PPP2CB/PPP3R1/PRELID1/PSMD10/RHOT1/RHOT2/SLC25A4/SLC25A5/SOD2/TFDP1/TFDP2/TIMM50/TMEM14A/TNFSF10/TP53/TP53BP2/TRIAP1/VPS3…	75
GO:0048008	platelet-derived growth factor receptor signaling pathway	41/6960	55/17913	7.8763e-08	9.92246e-07	5.31712e-07	ABL1/ADIPOQ/ARID5B/CBL/CBLB/CSRNP1/F3/F7/FER/HGS/HIP1/IFT20/IQGAP1/JAK2/LOX/LRIG2/MYO1E/NDRG4/NR4A3/NRP1/PDGFA/PDGFB/PDGFC/PDGFRA/PHF14/PIK3C2A/PLEKHA1/PTEN/PTGIR/PTPN1/PTPN11/PTPN12/PTPN2/PTPRJ/RAPGEF1/SGPL1/SNCA/SRC/TIPARP/TXNIP/VEGFA	41
GO:0001736	establishment of planar polarity	77/6960	123/17913	7.88762e-08	9.92246e-07	5.31712e-07	ABL1/ANKRD6/AP2A1/AP2A2/AP2B1/AP2M1/ARRB2/CDC42/CELSR1/CELSR2/CELSR3/CLTC/DAAM1/DAB2/DACT1/DLG3/DVL1/DVL2/DVL3/EXOC5/FOXF2/FZD1/FZD3/FZD4/FZD5/FZD6/FZD7/IFT20/INTU/MLLT3/NPHP3/PAFAH1B1/PFN1/PRICKLE1/PRICKLE2/PSMA1/PSMA2/PSMA3/PSMA4/PSMA5/PSMA7/PSMB2/PSMB4/PSMB5/PSMB7/PSMC2/PSMC4/PSMC6/PSMD10/PSMD11/PSMD12/PSMD14/PSMD3/PSMD4/PSMD5/PSMD6/PSMD7/PSMD8/PSMD9/PSME1/PSME3/PSME4/PSMF1/PTK7/RAC1/RHOA/ROR2…	77
GO:0007164	establishment of tissue polarity	77/6960	123/17913	7.88762e-08	9.92246e-07	5.31712e-07	ABL1/ANKRD6/AP2A1/AP2A2/AP2B1/AP2M1/ARRB2/CDC42/CELSR1/CELSR2/CELSR3/CLTC/DAAM1/DAB2/DACT1/DLG3/DVL1/DVL2/DVL3/EXOC5/FOXF2/FZD1/FZD3/FZD4/FZD5/FZD6/FZD7/IFT20/INTU/MLLT3/NPHP3/PAFAH1B1/PFN1/PRICKLE1/PRICKLE2/PSMA1/PSMA2/PSMA3/PSMA4/PSMA5/PSMA7/PSMB2/PSMB4/PSMB5/PSMB7/PSMC2/PSMC4/PSMC6/PSMD10/PSMD11/PSMD12/PSMD14/PSMD3/PSMD4/PSMD5/PSMD6/PSMD7/PSMD8/PSMD9/PSME1/PSME3/PSME4/PSMF1/PTK7/RAC1/RHOA/ROR2…	77
GO:0001738	morphogenesis of a polarized epithelium	85/6960	139/17913	7.98862e-08	1.00293e-06	5.37435e-07	ABL1/AHI1/ANKRD6/AP2A1/AP2A2/AP2B1/AP2M1/ARRB2/CDC42/CELSR1/CELSR2/CELSR3/CLTC/DAAM1/DAB2/DACT1/DLG3/DLG5/DVL1/DVL2/DVL3/EXOC5/FOXF1/FOXF2/FZD1/FZD3/FZD4/FZD5/FZD6/FZD7/IFT20/INTU/LAMA1/MLLT3/MSN/MYO9A/NPHP3/OPHN1/PAFAH1B1/PFN1/PRICKLE1/PRICKLE2/PSMA1/PSMA2/PSMA3/PSMA4/PSMA5/PSMA7/PSMB2/PSMB4/PSMB5/PSMB7/PSMC2/PSMC4/PSMC6/PSMD10/PSMD11/PSMD12/PSMD14/PSMD3/PSMD4/PSMD5/PSMD6/PSMD7/PSMD8/PSMD9/PSME1…	85
GO:0061008	hepaticobiliary system development	82/6960	133/17913	8.05488e-08	1.00921e-06	5.40802e-07	ACAT1/ADA/ALDH1A2/ARF6/ARID5B/ASNS/ATP7A/AURKA/CAD/CCND1/CEBPA/CEBPB/CEBPG/CFLAR/CIT/CITED2/CLDN1/CPS1/CSNK2B/CUL3/E2F7/E2F8/EGFR/EZH2/FBXW7/FPGS/FRZB/GATA6/GLI3/GNPNAT1/HES1/HFE/HGF/HMGCS1/HNF4A/HNRNPD/IGF2R/IL10/ITGA2/JARID2/JUN/KRAS/MAN2A1/MDK/MED1/MPST/NF1/NIPBL/NPHP3/ONECUT2/PCNA/PHF2/PIK3CA/PKD1/PKD2/PTCD2/PTCH1/PTN/PTPN3/QDPR/RAP1A/RB1CC1/RELA/RGN/RPL30/RPS6KA1/SEC63/SMAD3/SOX17/SOX9/SP3/S…	82
GO:1901888	regulation of cell junction assembly	60/6960	90/17913	8.17091e-08	1.02169e-06	5.47491e-07	ABL1/ACVRL1/AGT/CAV1/CBFB/CLASP1/CLASP2/CLDN1/CORO1C/DLC1/DUSP22/DUSP3/EFNA5/EPB41L5/EPHA2/FLOT1/FZD5/GJA1/GPM6B/IKBKB/IQGAP1/KDR/LDB1/LIMCH1/LIMS1/MACF1/MAP4K4/MMP14/MYO1C/NPHP4/NRP1/OCLN/PHLDB2/PPM1F/PRKACA/PRKCH/PTEN/PTK2/PTPRJ/RAC1/RAP1A/RAP1B/RAPGEF1/RAPGEF2/RCC2/RHOA/ROCK1/ROCK2/RUNX1/S100A10/SDC4/SLC9A1/SLK/SMAD3/SRC/THBS1/TJP1/TNF/TSC1/VEGFA	60
GO:0030098	lymphocyte differentiation	173/6960	325/17913	8.25011e-08	1.02778e-06	5.50752e-07	ABL1/ADA/ADAM17/AICDA/ANXA1/AP3B1/AP3D1/ATG5/ATM/ATP11C/ATP7A/AXL/B2M/BAK1/BAX/BCL11B/BCL2/BCL3/BCL6/BTK/CAMK4/CBFB/CCR6/CCR7/CD1D/CD28/CD46/CD74/CD80/CD83/CDK6/CEBPG/CHD7/CLCF1/CMTM7/CR2/CTNNB1/CYLD/CYP26B1/DLL1/DNAJA3/DNAJB9/DOCK10/DUSP10/EGR1/EP300/ERBB2/FADD/FANCA/FANCD2/FBXO7/FNIP1/FOXP1/FZD5/FZD7/FZD8/GATA3/GLI2/GLI3/GON4L/HDAC4/HHEX/HLA-G/HMGB1/HMGB3/ID2/IKZF1/IL10/IL12A/IL12B/IL15/IL18/IL…	173
GO:1901215	negative regulation of neuron death	118/6960	207/17913	8.2526e-08	1.02778e-06	5.50752e-07	AARS/ADNP/AKT1/AMBRA1/AP2B1/APOE/ARRB2/ATF4/AXL/BAX/BCL2/BCL2L1/BHLHB9/BTBD10/BTG2/CBL/CCL2/CD200R1/CEBPB/CHGA/CHMP4A/CHMP4B/CLCF1/CLN3/CNTFR/CORO1A/CPEB4/CREB1/CSF1/CTNNB1/DLX1/DNAJC5/EIF4G1/EN2/EPO/ERBB3/F2R/FBXO7/FOXQ1/FYN/FZD1/GABRB3/GCLC/GCLM/GDF5/GRIN1/GSK3B/HIF1A/HIPK2/HRAS/HSP90AB1/HTRA2/HYOU1/IL10/ISL1/ITSN1/JAK2/JUN/KDM2B/KIF14/KRAS/LGMN/LIG4/MAP2K4/MAP3K12/MDK/MECP2/MEF2C/MSH2/NCOA7/NE…	118
GO:1990090	cellular response to nerve growth factor stimulus	34/6960	43/17913	8.51061e-08	1.0578e-06	5.66837e-07	ACAP2/AKT1/APP/ARF6/ARPC3/CBL/CDC5L/CORO1A/CREB1/CRK/DYNC1LI2/E2F1/EEF2/EEF2K/EHD1/EIF4A3/FOXO3/HSPA5/KAT2A/KIDINS220/KIF1B/MICALL1/PDPK1/PTEN/RAB35/RAP1A/RAPGEF1/RAPGEF2/RPL8/SH3GL2/SORT1/UBE3A/USP8/WASF1	34
GO:0061138	morphogenesis of a branching epithelium	104/6960	178/17913	8.79902e-08	1.09146e-06	5.84879e-07	ABL1/ACVR1/ADM/AGT/AR/AREG/BCL2/BMP2/BTBD7/BTRC/CELSR1/CLIC4/COL4A1/CSF1/CTNNB1/DAG1/DLG1/DLG5/EDN1/EDNRA/EGF/ENG/EPHA2/ESR1/ETV5/EYA1/FAT4/FEM1B/FGF2/FGFR1/FGFR2/FOXA1/FOXD1/FOXF1/FRS2/FZD5/GLI2/GLI3/GNA13/GRB2/HGF/HHIP/HOXA11/HOXA5/HOXB7/HOXD11/HOXD13/IL10/KDM5B/KRAS/LAMA1/LGR4/MDK/MED1/MET/MMP14/MYC/NKX2-1/NOG/NPNT/NRP1/NTN4/PAK1/PBX1/PDGFA/PGR/PHB2/PKD1/PKD2/PLXNA1/PLXND1/PML/PTCH1/RBM15/RDH1…	104
GO:0060411	cardiac septum morphogenesis	53/6960	77/17913	9.22223e-08	1.14169e-06	6.11792e-07	ACVR1/BMPR1A/BMPR2/CHD7/CITED2/DHRS3/EGLN1/ENG/FGFR2/FGFRL1/FZD1/GATA6/HAND1/HES1/HEY1/HEY2/ID2/ISL1/JAG1/MDM2/MIR17HG/NOG/NOS3/NOTCH1/NOTCH2/NRP1/NRP2/PARVA/RARA/RARB/RBM15/RBPJ/ROBO1/ROBO2/SAV1/SEMA3C/SLIT2/SMAD4/SMAD6/SMAD7/SOX11/SOX4/TBX1/TBX3/TGFB2/TGFBR1/TGFBR2/TGFBR3/TP53/VANGL2/WNT5A/ZFPM1/ZFPM2	53
GO:0048762	mesenchymal cell differentiation	114/6960	199/17913	9.48697e-08	1.17213e-06	6.28105e-07	ACVR1/ADIPOR1/ALDH1A2/ALX1/AXIN2/BAMBI/BCL2/BCL9L/BMP2/BMPR1A/CFL1/CLASP1/CLASP2/COL1A1/CORO1C/CTNNB1/DAB2/DAB2IP/DAG1/DDX17/DDX5/DLG5/EDN1/EDNRA/EDNRB/EFNA1/ENG/EPB41L5/EZH2/FAM172A/FAM83D/FBXL17/FGFR1/FGFR2/FOLR1/FOXA1/FOXC1/FOXF2/FRZB/GCNT2/GSK3B/HAND2/HAS2/HDAC2/HES1/HEY1/HEY2/HGF/HIF1A/HMGA2/HNRNPAB/IL1B/IL6/ISL1/JAG1/KBTBD8/KITLG/KLHL12/LEF1/LRP6/MAPK1/MAPK3/MDK/MEF2C/MTOR/NKX2-1/NOG/NOLC1/…	114
GO:0007044	cell-substrate junction assembly	63/6960	96/17913	9.5427e-08	1.17668e-06	6.30544e-07	ABL1/ACTN1/ACVRL1/ARHGEF7/BCL2/CD151/CLASP1/CLASP2/CORO1C/CORO2B/CTTN/DLC1/DUSP22/DUSP3/EFNA5/EPB41L5/FERMT2/GPM6B/IQGAP1/ITGA2/ITGA5/ITGA6/KDR/KRT14/KRT5/LAMA3/LAMC1/LDB1/LIMCH1/LIMS1/MACF1/MAP4K4/MMP14/NRP1/PDPK1/PHLDB2/PIP5K1A/PLEC/PPM1F/PTEN/PTK2/PTPRJ/PTPRK/RAC1/RCC2/RHOA/ROCK1/ROCK2/S100A10/SDC4/SLC9A1/SLK/SMAD3/SORBS1/SRC/TAOK2/TESK2/THBS1/TLN1/TRIP6/TSC1/VEGFA/WHAMM	63
GO:0001836	release of cytochrome c from mitochondria	42/6960	57/17913	9.5871e-08	1.17982e-06	6.32226e-07	AKT1/ARRB2/BAK1/BAX/BCL2/BCL2L1/BCL2L11/BID/BMF/BNIP3/CCK/CHCHD10/CIDEB/CLU/DNM1L/FAM162A/FXN/GGCT/GPX1/HGF/HIGD1A/HRK/IFI6/IGF1/JUN/LMNA/MFF/MLLT11/MMP9/MOAP1/OPA1/PDCD5/PLAUR/PMAIP1/PPIF/PRELID1/PSMD10/SOD2/TIMM50/TNFSF10/TP53/TRIAP1	42
GO:0002218	activation of innate immune response	170/6960	319/17913	9.62192e-08	1.18177e-06	6.33271e-07	ANKRD17/APPL1/APPL2/ARRB2/BCL10/BIRC2/BIRC3/BTK/BTRC/C1QBP/CASP8/CAV1/CD14/CHUK/COLEC12/CREBBP/CTSB/CTSK/CTSL/CTSS/CUL1/CYLD/DAB2IP/DHX58/EP300/ESR1/F2RL1/FADD/FBXW11/FLOT1/FYN/GRAMD4/HCK/HEXIM1/HMGB1/HRAS/HSP90B1/HSPA1A/HSPA1B/HSPD1/IFI16/IKBKB/IRAK1/IRAK2/IRF1/IRF4/ITCH/ITGAM/ITGB2/KRAS/LGMN/LGR4/LRRC14/LSM14A/LTF/LYN/MALT1/MAP2K6/MAP3K1/MAP3K7/MAPKAPK2/MATR3/MAVS/MFHAS1/MNDA/MUC2/MUC4/MUC5AC/M…	170
GO:0003205	cardiac chamber development	100/6960	170/17913	9.74068e-08	1.194e-06	6.39825e-07	ACVR1/ADAMTS1/AP2B1/ARID1A/BMPR1A/BMPR2/CHD7/CITED2/CPE/CRELD1/DCTN5/DHRS3/DNM2/DSP/EGLN1/ENG/FGFR2/FGFRL1/FKBP1A/FOXC1/FOXF1/FRS2/FZD1/GATA3/GATA6/GSK3A/HAND1/HAND2/HECTD1/HEG1/HES1/HEY1/HEY2/HIF1A/ID2/ISL1/JAG1/LMO4/LTBP1/LUZP1/MAML1/MATR3/MDM2/MDM4/MED1/MEF2C/MIR17HG/MYH10/NOG/NOS3/NOTCH1/NOTCH2/NPHP3/NRP1/NRP2/PARVA/PCSK5/PKP2/PLXND1/POU4F1/PRDM1/PTCD2/PTK7/RARA/RARB/RBM15/RBPJ/ROBO1/ROBO2/RX…	100
GO:1900034	regulation of cellular response to heat	54/6960	79/17913	1.00758e-07	1.23265e-06	6.60538e-07	AKT1S1/ATM/BAG2/BAG3/BAG4/BAG5/CAMK2B/CAMK2D/CHORDC1/CREBBP/DNAJB1/DNAJB6/DNAJC2/EP300/FKBP4/GSK3B/HSBP1/HSP90AA1/HSP90AB1/HSPA1A/HSPA1B/HSPA8/HSPH1/IER5/MAPK1/MAPK3/MAPKAPK2/MTOR/NUP107/NUP133/NUP153/NUP155/NUP160/NUP205/NUP210/NUP35/NUP37/NUP43/NUP50/NUP54/NUP62/NUP98/POM121/POM121C/PTGES3/RAE1/RANBP2/RPA1/RPA2/RPTOR/SEH1L/SIRT1/TPR/YWHAE	54
GO:0046034	ATP metabolic process	155/6960	287/17913	1.15034e-07	1.40454e-06	7.52648e-07	ADPGK/AK2/ALDOA/ALDOC/AMPD3/ARNT/ATP1B1/ATP6V1A/ATP6V1B2/ATP7A/BEND3/BID/CCNB1/CDK1/CHCHD10/CLPX/COX10/COX5A/COX5B/COX6A1/COX6B1/COX6C/COX7A2L/COX7B/COX7C/COX8A/CTNS/CYC1/DDIT4/DHTKD1/DLD/DNAJC30/DNM1L/EIF6/ENO1/ENO2/FAM20C/FBP1/FIGNL1/FLCN/FOXK1/FOXK2/FXN/GAPDH/GPI/HDAC4/HIF1A/HK1/HK2/HSPA1A/HSPA1B/HSPA8/IGF1/INSR/ISCU/JMJD8/LDHA/LDHC/MECP2/MLXIPL/MSH2/NADK/NCOR1/NDUFA10/NDUFA12/NDUFA2/NDUFA3/ND…	155
GO:0045070	positive regulation of viral genome replication	29/6960	35/17913	1.16937e-07	1.42498e-06	7.636e-07	ADAR/ADARB1/CCL5/CD28/CNOT7/DDB1/DDX3X/HSPA8/LARP1/NUCKS1/PABPC1/PDE12/PKN2/PPIA/PPIB/PPIE/PPIH/RAD23A/SRPK1/SRPK2/STAU1/STOM/TARBP2/TBC1D20/TOP2A/TOP2B/VAPA/VAPB/YTHDC2	29
GO:0031398	positive regulation of protein ubiquitination	70/6960	110/17913	1.1911e-07	1.44863e-06	7.76273e-07	ADRB2/AIMP2/ARRB2/ARRDC3/ARRDC4/AXIN1/BCL10/BIRC2/BIRC3/BMI1/BRCA1/CAV1/CHFR/CRY1/CTR9/CUL3/DERL1/FANCI/FANCM/FBXW7/FKBP1A/FZR1/GSK3A/HDAC3/HSPA5/HUWE1/KDM1A/MALT1/MAPK9/MARCH7/MASTL/MTA1/MYCBP2/NDFIP1/NDFIP2/NMI/PAXIP1/PDCD6/PEF1/PELI1/PHF23/PLK1/PRICKLE1/PSMD10/PTEN/PTTG1IP/RAB1A/RASSF5/RCHY1/RNF111/RNF20/RNF40/SENP2/SKP2/SMAD7/STUB1/TBC1D7/TICAM1/TOPORS/TRAF6/TRIB3/UBB/UBE2C/UBE2D1/UBE2L3/UBE2…	70
GO:0071219	cellular response to molecule of bacterial origin	106/6960	183/17913	1.22695e-07	1.48862e-06	7.97701e-07	ABCA1/ABL1/ADAM9/AICDA/AKAP8/AKT1/AXL/BCL10/BMP6/CAPN2/CARD8/CCL2/CCL5/CD14/CD40/CD55/CD68/CDC73/CDK19/CDK4/CEBPB/CHMP5/CMPK2/CTR9/CTSG/CXCL10/CXCL6/DAB2IP/EDNRB/FZD5/GSTP1/HCK/HMGB1/HMGB2/ICAM1/IL10/IL12A/IL12B/IL18/IL1B/IL6/IRAK1/IRAK2/IRF8/LDOC1/LILRB1/LITAF/LTF/LYN/MALT1/MAPK1/MAPK14/MAPK3/MEF2C/MIF/MTDH/NFKB1/NFKBIA/NFKBIL1/NOS3/NR1D1/PABPN1/PAF1/PDCD4/PDE4B/PDE4D/PLAA/PLSCR4/PPARD/PPARGC1A/…	106
GO:0090114	COPII-coated vesicle budding	49/6960	70/17913	1.22876e-07	1.48862e-06	7.97701e-07	ANKRD28/AREG/BET1/CD59/COL7A1/CSNK1D/CUL3/FOLR1/GOSR2/INSIG1/KLHL12/LMAN1/MCFD2/MIA3/NAPA/NSF/PDCD6/PEF1/PPP6C/RAB1A/RAB1B/SAR1A/SAR1B/SCFD1/SEC16A/SEC22B/SEC23A/SEC23IP/SEC24A/SEC24B/SEC24C/SEC24D/SEC31A/STX5/TBC1D20/TFG/TGFA/TMED10/TMED2/TRAPPC1/TRAPPC10/TRAPPC2/TRAPPC2L/TRAPPC3/TRAPPC4/TRAPPC6B/USO1/VAPA/VAPB	49
GO:1901799	negative regulation of proteasomal protein catabolic process	39/6960	52/17913	1.24091e-07	1.50042e-06	8.04026e-07	ALAD/BAG5/CAMLG/CLEC16A/DERL2/ERLEC1/GABARAPL2/GIPC1/HFE/HSP90AB1/LAMP3/MARCH7/MTM1/N4BP1/OGT/PARK7/PBK/PSMF1/RPL11/RYBP/SCO1/SDCBP/SENP1/SGTA/SMARCC1/STYX/SVIP/TAF9/TLK2/UBAC2/UBE2G2/UBE2J1/UBXN1/USP14/USP19/USP25/USP7/WAC/YOD1	39
GO:1902893	regulation of pri-miRNA transcription by RNA polymerase II	32/6960	40/17913	1.24776e-07	1.50577e-06	8.06894e-07	BMP2/BMPR1A/FOS/GATA2/GNL3/HDAC4/HIF1A/IL10/JUN/KLF5/NFATC3/NFIB/NR3C1/PDGFB/PPARA/PPARD/RELA/SMAD1/SMAD3/SMAD6/SMARCA4/SOX9/SREBF2/SRF/STAT3/TEAD1/TERT/TGFB1/TGFB2/TP53/WT1/YY1	32
GO:0017038	protein import	85/6960	140/17913	1.26159e-07	1.51952e-06	8.14258e-07	AGK/AGT/AKT1/APOE/APPL1/APPL2/ARNTL/BAG3/CBLB/CDH1/CDKN1A/CLU/ECT2/FGF9/FLNA/GLI3/HDAC3/HSP90AA1/HSPA4/HSPA8/IPO11/IPO5/IPO9/KPNA2/KPNA3/KPNA4/KPNB1/LAMP2/LEP/LMNA/LONP2/MAPK1/MAPK14/MAVS/MBTPS1/MDFIC/MED1/NF1/NFKBIA/NOLC1/NUP54/NUP62/PDCD5/PEX12/PEX13/PEX14/PEX19/PEX2/PEX26/PEX3/PEX5/PHB2/PIK3R1/PIK3R2/PKIA/PML/PPP1R10/PPP3CA/PRICKLE1/PRKCD/PSEN1/PTGS2/PTTG1IP/RAB23/RAB8B/RAN/RANBP17/RANBP2/RBM2…	85
GO:0071824	protein-DNA complex subunit organization	133/6960	240/17913	1.26754e-07	1.52374e-06	8.16522e-07	ANP32B/ANP32E/ARID1A/ARID2/ASF1A/ASF1B/ATF7IP/ATRX/BAZ2A/BRD2/CAND1/CCNH/CDT1/CENPA/CENPF/CENPH/CENPK/CENPL/CENPM/CENPN/CENPO/CENPQ/CENPV/CENPW/CHAF1A/CHD5/CREB1/CTCF/CUL4A/CUL4B/DAXX/DDB1/DDB2/ERCC5/ESR1/GMNN/GTF2A2/GTF2B/GTF2H1/GTF2H2/GTF2H3/GTF3C3/GTF3C5/H1F0/H2AFX/H2AFY/H2AFY2/H3F3B/HAT1/HELLS/HEY2/HIRA/HIST1H2BC/HIST1H2BG/HIST1H2BN/HIST1H3D/HIST1H3H/HIST1H4A/HIST1H4D/HIST1H4H/HIST1H4J/HIST2H…	133
GO:0048705	skeletal system morphogenesis	116/6960	204/17913	1.27187e-07	1.52599e-06	8.17729e-07	ACAN/ACP5/ACVR2B/ALX1/ANKRD11/ARID5B/AXIN2/BMP6/BMPR1B/BMPR2/CARM1/CHSY1/COL1A1/COL27A1/COL2A1/COMP/CSGALNACT1/CSRNP1/CTNNB1/CYP26B1/DHRS3/DLG1/DLX2/EIF4A3/EYA1/FBN2/FGFR1/FGFR2/FGFR3/FLVCR1/FOXC1/FOXN3/GLG1/GLI3/GNAS/HAS2/HHIP/HOXA1/HOXA11/HOXA2/HOXA5/HOXA7/HOXB2/HOXB6/HOXB7/HOXB8/HOXC11/HOXC8/HOXD10/HOXD8/HYAL1/IFT80/IMPAD1/INPPL1/INSIG1/INSIG2/IRX5/LRP5/LTF/MAPK14/MEF2C/MEF2D/MEGF8/MMP14/MMP2/…	116
GO:0006405	RNA export from nucleus	76/6960	122/17913	1.28549e-07	1.53937e-06	8.24897e-07	AGFG1/ALKBH5/CASC3/CDC40/CPSF2/CPSF3/CPSF4/CPSF6/DDX19B/DHX38/DHX9/EIF4A3/EIF4E/EIF5A/ENY2/FYTTD1/GLE1/HHEX/HNRNPA1/HNRNPA2B1/IWS1/KHDRBS1/MAGOH/MCM3AP/NCBP2/NMD3/NUP107/NUP133/NUP153/NUP155/NUP160/NUP205/NUP210/NUP35/NUP37/NUP43/NUP50/NUP54/NUP62/NUP98/NXF1/PABPN1/PHAX/POLDIP3/POM121/POM121C/RAE1/RAN/RANBP2/RBM15B/RNPS1/SARNP/SDAD1/SEH1L/SETD2/SLBP/SLU7/SMG1/SMG5/SMG7/SRRM1/SSB/SUPT6H/THOC2/TPR/…	76
GO:0006414	translational elongation	77/6960	124/17913	1.29178e-07	1.54394e-06	8.27347e-07	AARS/AURKAIP1/CHCHD1/CPEB2/CPEB3/DAP3/DNAJC24/DPH1/DPH2/DPH3/EEF1A1/EEF1G/EEF2/EEF2K/EIF4A3/EIF5A/EIF5A2/EIF5AL1/ERAL1/GFM1/HBS1L/MRPL10/MRPL13/MRPL14/MRPL16/MRPL17/MRPL18/MRPL19/MRPL24/MRPL27/MRPL3/MRPL30/MRPL32/MRPL33/MRPL34/MRPL35/MRPL37/MRPL39/MRPL41/MRPL42/MRPL43/MRPL44/MRPL45/MRPL46/MRPL48/MRPL49/MRPL50/MRPL9/MRPS10/MRPS12/MRPS14/MRPS16/MRPS18A/MRPS18B/MRPS18C/MRPS21/MRPS22/MRPS23/MRPS25/MR…	77
GO:0001889	liver development	80/6960	130/17913	1.29615e-07	1.5462e-06	8.28556e-07	ACAT1/ADA/ALDH1A2/ARF6/ARID5B/ASNS/ATP7A/AURKA/CAD/CCND1/CEBPA/CEBPB/CEBPG/CFLAR/CIT/CITED2/CLDN1/CPS1/CSNK2B/CUL3/E2F7/E2F8/EGFR/EZH2/FBXW7/FPGS/FRZB/GATA6/GLI3/GNPNAT1/HES1/HFE/HGF/HMGCS1/HNF4A/HNRNPD/IGF2R/IL10/ITGA2/JARID2/JUN/KRAS/MAN2A1/MDK/MED1/MPST/NF1/NPHP3/ONECUT2/PCNA/PHF2/PIK3CA/PKD1/PKD2/PTCD2/PTCH1/PTN/PTPN3/QDPR/RAP1A/RB1CC1/RELA/RGN/RPL30/RPS6KA1/SEC63/SMAD3/SOX9/SP3/SRD5A1/SULF2/…	80
GO:0060606	tube closure	58/6960	87/17913	1.33939e-07	1.59472e-06	8.54557e-07	ABL1/ADM/ALX1/APAF1/ARID1A/BCL10/CELSR1/DLC1/DVL2/FOLR1/FZD1/FZD3/FZD6/IFT57/KAT2A/KDM2B/KDM6A/KIF20B/LMO4/MTHFD1/MTHFD1L/MTHFR/NOG/NPHP3/PFN1/PHACTR4/PLXNB2/PRICKLE1/PRKACA/PRKACB/PTCH1/PTK7/RALA/RARA/RARG/RPS7/SCRIB/SDC4/SEC24B/SEMA4C/SETD2/SHROOM3/SKI/SPINT2/STIL/TEAD2/TGFB1/TGFB2/TMED2/TRAF6/TRIM71/TSC1/TULP3/TWIST1/VANGL2/VASP/WNT5A/ZEB2	58
GO:1902036	regulation of hematopoietic stem cell differentiation	50/6960	72/17913	1.36816e-07	1.62586e-06	8.71246e-07	ABL1/CBFB/CDK6/EIF2AK2/FOXC1/GATA1/GATA2/GATA3/HSPA9/ITCH/LDB1/METTL3/MYB/N4BP2L2/NFE2L2/PSMA1/PSMA2/PSMA3/PSMA4/PSMA5/PSMA7/PSMB2/PSMB4/PSMB5/PSMB7/PSMC2/PSMC4/PSMC6/PSMD10/PSMD11/PSMD12/PSMD14/PSMD3/PSMD4/PSMD5/PSMD6/PSMD7/PSMD8/PSMD9/PSME1/PSME3/PSME4/PSMF1/PUS7/RUNX1/SETD1A/TCF12/TCF3/YAP1/YTHDF2	50
GO:0030900	forebrain development	193/6960	371/17913	1.40653e-07	1.66828e-06	8.93976e-07	AGTPBP1/ALDH1A2/APAF1/APP/ARHGAP11B/ARID1A/ARL13B/ARPC5/ATF5/ATP2B4/ATP7A/ATRX/AXL/BAX/BCL11B/BMP2/BMPR1A/BNIP3/BTBD3/BTG2/C12orf57/C21orf91/CASP3/CCDC85C/CDH1/CDH2/CDK5R1/CDK6/CDON/CEP120/CHD5/CHD7/CNP/CNTNAP2/CREB1/CRK/CRKL/CTNNB1/CXCR4/DAB2IP/DIXDC1/DLC1/DLX1/DLX2/DNAJB1/DOCK7/E2F1/EGFR/ETS1/EXT1/EZH1/EZH2/FAT4/FBXO45/FGF13/FGFR1/FGFR2/FLNA/FOXP2/FRS2/FUT10/FYN/GART/GATA2/GLI2/GLI3/GNG12/GRIN1…	193
GO:0034341	response to interferon-gamma	101/6960	173/17913	1.41596e-07	1.67626e-06	8.98254e-07	ACTG1/ACTR2/ACTR3/B2M/CALCOCO2/CAMK2B/CAMK2D/CCL2/CCL5/CD40/CD44/CD47/CD58/CDC37/CDC42EP2/CDC42EP4/CIITA/CLDN1/CXCL16/DAPK1/EDN1/EPRS/FCGR1A/FLNB/GAPDH/GBP2/GCH1/HCK/HLA-A/HLA-B/HLA-C/HLA-DPA1/HLA-DPB1/HLA-E/HLA-G/HSP90AB1/ICAM1/IFI30/IFITM2/IFNGR1/IFNGR2/IL12B/IRF1/IRF2/IRF4/IRF5/IRF8/IRF9/JAK1/JAK2/KIF16B/KIF5B/MED1/MID1/MT2A/MYO1C/NMI/NR1H2/NUB1/OAS1/OAS2/OAS3/OASL/PARP9/PDE12/PIAS1/PML/PPARG/…	101
GO:1901184	regulation of ERBB signaling pathway	60/6960	91/17913	1.49144e-07	1.75394e-06	9.39879e-07	ADAM17/AGT/AKT1/APP/AREG/ARHGEF7/CBL/CDC42/CHMP6/DAB2IP/DUSP3/EGF/EGFR/EPN1/EPS15/EPS15L1/ERBB2/EREG/ERRFI1/FASLG/FBXW7/FER/GPRC5A/GRB2/HBEGF/HGS/HIP1/IFI6/LGMN/MMP9/NCK2/NUP62/PLAUR/PSEN1/PTK6/PTPN12/PTPN2/PTPN3/PTPRJ/RAB7A/RBPJ/RNF115/RNF126/RTN4/SH3GL2/SH3KBP1/SHC1/SHKBP1/SNX5/SNX6/SOCS4/SOCS5/SOS1/SPRY1/SPRY2/STAM/STAM2/TGFA/TSG101/VPS25	60
GO:0006479	protein methylation	99/6960	169/17913	1.49284e-07	1.75394e-06	9.39879e-07	ARID4A/ARID4B/ASH1L/ATRX/AUTS2/BCOR/BEND3/BRCA1/BRD4/BTG2/CARM1/CHD5/CTCF/CTNNB1/CTR9/DNMT1/DNMT3B/DOT1L/DPY30/EED/EHMT1/ETF1/EZH1/EZH2/FAM98A/FAM98B/FBL/FBXO11/GATA3/GSPT1/H2AFY/ICMT/IWS1/JARID2/KDM1A/KDM3A/KDM4C/KDM6A/LMNA/MECOM/MECP2/MLLT6/MTF2/MTHFR/MYB/N6AMT1/NSD1/OGT/PAF1/PAXIP1/PCMT1/PCMTD1/PCMTD2/PHF1/PHF19/PRDM13/PRDM16/PRDM2/PRDM4/PRDM5/PRDM6/PRMT1/PRMT2/PRMT6/PWP1/PYGO2/RAB6A/RBBP5/RIF…	99
GO:0008213	protein alkylation	99/6960	169/17913	1.49284e-07	1.75394e-06	9.39879e-07	ARID4A/ARID4B/ASH1L/ATRX/AUTS2/BCOR/BEND3/BRCA1/BRD4/BTG2/CARM1/CHD5/CTCF/CTNNB1/CTR9/DNMT1/DNMT3B/DOT1L/DPY30/EED/EHMT1/ETF1/EZH1/EZH2/FAM98A/FAM98B/FBL/FBXO11/GATA3/GSPT1/H2AFY/ICMT/IWS1/JARID2/KDM1A/KDM3A/KDM4C/KDM6A/LMNA/MECOM/MECP2/MLLT6/MTF2/MTHFR/MYB/N6AMT1/NSD1/OGT/PAF1/PAXIP1/PCMT1/PCMTD1/PCMTD2/PHF1/PHF19/PRDM13/PRDM16/PRDM2/PRDM4/PRDM5/PRDM6/PRMT1/PRMT2/PRMT6/PWP1/PYGO2/RAB6A/RBBP5/RIF…	99
GO:0030324	lung development	99/6960	169/17913	1.49284e-07	1.75394e-06	9.39879e-07	ACVR2B/ADA/AIMP2/ALDH1A2/ASXL1/ATP7A/ATXN1L/BMPR1A/BMPR2/CEBPA/CELSR1/CHI3L1/CIC/CREB1/CTNNB1/DAG1/DLG5/EGFR/EIF4E/EIF4EBP1/EIF4G1/EP300/EPAS1/ERRFI1/FBXW7/FGF9/FGFR1/FGFR2/FLT4/FOXA1/FOXF1/FOXP2/GATA6/GLI2/GLI3/HEG1/HES1/HHIP/HOXA5/HSPB11/IGFBP5/JMJD6/KLF2/KRAS/LAMA1/LIF/LIPA/LOX/MAN1A2/MAN2A1/MAP2K1/MAPK1/MAPK3/MIR17HG/MME/MMP14/NFIB/NKX2-1/NOG/NOS3/NPHP3/PDGFA/PDGFRA/PGR/PHF14/PKD1/PKDCC/PTK7/…	99
GO:0070849	response to epidermal growth factor	36/6960	47/17913	1.52596e-07	1.78948e-06	9.58922e-07	AKT1/BAG4/BECN1/CAD/CBL/CFLAR/COL1A1/DAB2IP/DUSP22/DUSP3/EEF1A1/EGFR/ERBB2/ERRFI1/FOXC1/GSTP1/INPP5K/IQGAP1/MAPK1/MAPK3/MARS/MCM7/MED1/NCL/PDE8A/PDPK1/PLCG1/PTPN11/PTPN12/SOX9/STAT5B/SYAP1/TPR/ZFP36/ZFP36L1/ZFP36L2	36
GO:0046364	monosaccharide biosynthetic process	61/6960	93/17913	1.56237e-07	1.82873e-06	9.79956e-07	ADIPOQ/AKR1B1/ALDOA/ALDOC/ARPP19/ATF3/ATF4/CHST15/CLK2/CRTC2/CRY1/DDB1/ENO1/ENO2/EP300/FAM3C/FBP1/FOXK1/FOXK2/FOXO1/G6PC3/G6PD/GAPDH/GOT1/GOT2/GPD2/GPI/KAT2A/KAT2B/LEP/LEPR/MAEA/MDH1/MDH2/NLN/NR1D1/OGT/PC/PCK1/PCK2/PER2/PGAM1/PGD/PGK1/PGM1/PGP/PPARA/PPARGC1A/PTPN2/RANBP2/SESN2/SIK1/SIRT1/SLC25A11/SLC25A12/SLC25A13/SLC35B4/SLC37A4/SORD/TKT/TPI1	61
GO:0034614	cellular response to reactive oxygen species	97/6960	165/17913	1.56947e-07	1.83265e-06	9.82056e-07	ABL1/ADPRHL2/AGAP3/AIFM1/AKT1/APEX1/ATP7A/AXL/BECN1/BNIP3/BTK/CAMKK2/CBX8/CCNA2/CDK1/CDK2/CFLAR/CHUK/CRK/CYP1B1/DNM2/ECT2/EGFR/ETS1/EZH2/FER/FOS/FOXO1/FOXO3/FXN/GCH1/GPR37/HDAC2/HGF/HNRNPD/IL10/IL6/IMPACT/JUN/KDM6B/KLF2/KLF4/MAP3K5/MAPK1/MAPK3/MAPK9/MDM2/MET/MMP2/MMP9/MPO/MPV17/MTR/MYB/NET1/NFE2L2/NOS3/NR4A3/PARK7/PAWR/PCGF2/PCNA/PDCD10/PDE8A/PDGFRA/PKD2/PLEKHA1/PPARGC1B/PPIF/PPP5C/PRDX2/PRDX3/PR…	97
GO:0030258	lipid modification	110/6960	192/17913	1.5716e-07	1.83265e-06	9.82056e-07	ABCD3/ACAA1/ACAA2/ACADM/ACADVL/ACAT1/ACOT8/ACOX1/ACOX3/ADIPOQ/ADIPOR1/ADIPOR2/AGK/AGT/AGTR1/AKT1/AKT2/ALDH3A2/ALOX12/AMACR/APOA1/APOE/APPL2/CERK/CPT1A/CPT2/CROT/CYP3A4/CYP3A5/CYP3A7/DECR1/DECR2/DGKD/DGKE/DGKZ/ECH1/ECHS1/EFR3A/EFR3B/ETFA/FA2H/FAM126A/GBA2/HADH/HADHA/HADHB/HSD17B4/IMPA1/IMPA2/IMPAD1/INPP5A/INPP5B/INPP5E/INPP5F/INPP5K/INPPL1/IP6K1/IP6K2/IRS1/IRS2/LCAT/LEP/LONP2/MAPK14/MCAT/MLYCD/MTM…	110
GO:0002474	antigen processing and presentation of peptide antigen via MHC class I	62/6960	95/17913	1.62941e-07	1.89652e-06	1.01628e-06	B2M/CALR/CANX/CHUK/CYBB/ERAP1/ERAP2/FCGR1A/HFE/HLA-A/HLA-B/HLA-C/HLA-E/HLA-G/IDE/IFI30/IKBKB/ITGAV/LNPEP/NCF2/PDIA3/PSMA1/PSMA2/PSMA3/PSMA4/PSMA5/PSMA7/PSMB2/PSMB4/PSMB5/PSMB7/PSMC2/PSMC4/PSMC6/PSMD10/PSMD11/PSMD12/PSMD14/PSMD3/PSMD4/PSMD5/PSMD6/PSMD7/PSMD8/PSMD9/PSME1/PSME3/PSME4/PSMF1/SAR1B/SEC22B/SEC23A/SEC24A/SEC24B/SEC24C/SEC24D/SEC31A/SNAP23/TAP1/TAPBP/VAMP3/VAMP8	62
GO:0003281	ventricular septum development	52/6960	76/17913	1.65052e-07	1.9175e-06	1.02752e-06	ACVR1/AP2B1/BMPR2/CITED2/DCTN5/DNM2/EGLN1/FGFR2/FGFRL1/FRS2/FZD1/GATA3/HECTD1/HEG1/HES1/HEY1/HEY2/ID2/LMO4/LTBP1/LUZP1/MATR3/MDM2/MDM4/MIR17HG/NOG/NOS3/NOTCH1/PRDM1/PTK7/RBM15/RBPJ/ROBO1/ROBO2/SALL1/SAV1/SLIT2/SMAD4/SMAD6/SMAD7/SOX11/SOX4/TBX3/TGFB2/TGFBR1/TGFBR2/TGFBR3/TRIP11/VANGL2/WNT5A/ZFPM1/ZFPM2	52
GO:0001101	response to acid chemical	174/6960	330/17913	1.7765e-07	2.06001e-06	1.10389e-06	ABCA1/ABL2/ACACA/ACER2/ACSL1/ADCY6/ADIPOQ/ADNP2/AIFM1/AKAP8/AKR1B1/AKT1/ALAD/ALDH1A2/AQP3/ASNS/ASXL1/ATF2/ATM/ATP2B4/ATP7A/BCL11A/BCL2L1/BMP6/CAPN2/CASP3/CAT/CCNB1/CCR7/CD9/CDK4/CDKN1B/CEBPB/CFL1/CHUK/CLDN1/CLK2/COL18A1/COL1A1/COL4A1/CPEB3/CPEB4/CPS1/CPT1A/CREB1/CRLS1/CYBB/CYP26B1/DNMT1/DNMT3A/DUSP1/E2F1/EDN1/EEF2/EGFR/EGR1/F7/FGFR2/FOLR1/FOXO1/FYN/FZD4/FZD7/GCLC/GCLM/GDAP1/GIPR/GJA1/GNB1/GNPAT/G…	174
GO:0007548	sex differentiation	146/6960	269/17913	1.78132e-07	2.06176e-06	1.10483e-06	ACVR1B/ACVR2A/ADAMTS1/AR/ARID4A/ARID4B/ARID5B/ARRB2/ASB1/ATM/ATRX/AXL/BAK1/BASP1/BAX/BCL2/BCL2L1/BCL2L11/BCL2L2/BMP6/BMPR1A/BMPR1B/BRCA2/CASP2/CASP3/CBL/CBX2/CCND1/CEBPB/CHD7/CITED2/CNTFR/CRKL/CSDE1/CTNNA1/CTNNB1/CYP17A1/CYP19A1/DACH1/DHCR24/DMRT1/DNAJC19/EIF2S2/EREG/ESR1/FANCA/FGF9/FKBP4/FLNA/FNDC3A/FOXC1/FOXF2/FOXO3/FZD4/GATA1/GATA3/GATA6/GJA1/H3F3B/HMGB2/HMGCS1/HNF4A/HOXA10/HOXA11/HOXA9/HOXD13…	146
GO:0032506	cytokinetic process	30/6960	37/17913	1.79329e-07	2.07177e-06	1.11019e-06	ANXA11/ARF1/AURKB/BIN3/CEP55/CHMP1B/CHMP2A/CHMP2B/CHMP4A/CHMP4B/CHMP4C/CHMP5/CHMP6/CHMP7/ECT2/KIF20A/KIF20B/KIF23/KLHDC8B/MYH9/NUP62/PDCD6IP/RACGAP1/RHOA/SNX18/SNX9/SPAST/SPIRE1/VPS4A/VPS4B	30
GO:0071236	cellular response to antibiotic	88/6960	147/17913	1.88701e-07	2.17601e-06	1.16605e-06	ABL1/ACTR2/ADCY1/ADCY3/ADCY6/ADCY7/AHR/AIFM1/APEX1/ATP7A/AXL/BECN1/BNIP3/CBX8/CDK1/CDKN1B/CFTR/CLU/CYBB/CYP1B1/DAXX/DNMT3A/ECT2/EFNA5/EGR1/ETS1/EZH2/FOXO1/FOXO3/FXN/GNAI1/GPR37/HDAC2/HGF/HNRNPA1/HSPA5/ID3/IL10/IL6/IMPACT/JAGN1/KDM6B/KLF2/KLF4/LARP1/MAP3K5/MDM2/MEF2C/MET/MYB/NET1/NFE2L2/NR4A3/PARK7/PAWR/PCGF2/PCNA/PDCD10/PDE8A/PDGFB/PLEKHA1/PPIF/PPP5C/PRKAA1/PRKCD/PRKCE/PSAP/PTEN/RELA/RHOB/RPL23/R…	88
GO:0072001	renal system development	156/6960	291/17913	1.95791e-07	2.25358e-06	1.20762e-06	ACAT1/ACVR2B/ADAMTS1/ADIPOQ/AGT/AGTR1/AHI1/AKR1B1/ALDH1A2/APAF1/APH1A/AQP11/ARG2/ARID5B/ARL3/BASP1/BAX/BCL2/BCL2L11/BMP2/BMP6/C1GALT1/CA2/CASP9/CAT/CD24/CENPF/CEP55/CFLAR/COL4A1/CTNNB1/CYP26B1/DLG1/DLG5/DLL1/EFNB2/EGR1/EPCAM/EPHA4/EPHA7/EYA1/FADD/FAT4/FBN1/FGF2/FGFR1/FGFR2/FLCN/FOXC1/FOXD1/FOXF1/GATA3/GCNT1/GDF11/GLI2/GLI3/HAS2/HES1/HOXA11/HOXB7/HOXC11/HOXD11/HSPB11/ID2/ID3/IFT20/IL6R/IQGAP1/IRX3…	156
GO:0010565	regulation of cellular ketone metabolic process	103/6960	178/17913	1.97073e-07	2.26415e-06	1.21328e-06	ACADVL/ADIPOQ/ADIPOR1/ADIPOR2/ADM/AKT1/AKT2/APOC3/APPL2/ATP2B4/AZIN1/BMP2/BMP6/BRCA1/CAV1/COMT/CPT1A/CYP7A1/DKK3/EGR1/EIF6/ELOVL5/ERLIN1/ERLIN2/IL1B/INSIG1/INSIG2/IRS1/IRS2/LONP2/LPGAT1/MID1IP1/MLXIPL/MLYCD/MTOR/NCOR2/NFE2L1/NR1D1/NR1H2/NR4A3/OAZ1/OAZ2/ODC1/PANK2/PARK7/PDK1/PDK3/PDK4/PDP1/PDP2/PDPR/PIBF1/PPARA/PPARG/PPARGC1A/PRKAA2/PRKAB2/PRKAG2/PRKCE/PSMA1/PSMA2/PSMA3/PSMA4/PSMA5/PSMA7/PSMB2/PSM…	103
GO:0060968	regulation of gene silencing	84/6960	139/17913	1.99497e-07	2.28779e-06	1.22595e-06	ADAR/AICDA/ASF1A/ATF7IP/CDK2/DDX5/DHX9/DND1/DNMT1/EGFR/EIF4G1/ELAVL1/ESR1/FMR1/FXR1/H3F3B/HIST1H3D/HIST1H3H/HIST1H4A/HIST1H4D/HIST1H4H/HIST1H4J/HIST2H4A/HIST4H4/HMGA1/IPO8/LIMD1/MAP2K1/MIER1/MYCN/NCOR1/NCOR2/NUP107/NUP133/NUP153/NUP155/NUP160/NUP205/NUP210/NUP35/NUP37/NUP43/NUP50/NUP54/NUP62/NUP98/PHF2/PHF8/POLR2A/POLR2B/POLR2C/POLR2D/POLR2F/POLR2G/POLR2H/POLR2K/POM121/POM121C/PPARG/PPHLN1/PPP3CA…	84
GO:0002064	epithelial cell development	113/6960	199/17913	2.03094e-07	2.32476e-06	1.24576e-06	ABI2/ADD1/ADIPOQ/AR/ARID4A/ARID4B/ARNTL/ATRX/B4GALT1/BCL11B/BMP6/C1GALT1/CCM2/CDK6/CDKN1A/CLDN1/CLDN3/CLIC4/CLOCK/COL18A1/CTNNB1/CXCR4/DLL1/DMRT1/E2F4/ENG/EPB41L5/EPHA2/ESR1/EXPH5/EZR/F11R/F2RL1/FASN/FAT1/FEM1B/FGFR1/FLNA/FLNB/FNDC3A/FOSL2/FOXA1/FRMD6/FRS2/GJA1/GPX1/GSK3A/GSK3B/HEG1/HIF1A/HNF4A/HOXA5/HSD17B4/ICAM1/IFT74/IKBKB/IL1B/IQGAP1/JAG1/KLF5/MARVELD2/MET/MSN/MYADM/MYO1E/NKX2-2/ONECUT2/PAFAH…	113
GO:0006732	coenzyme metabolic process	190/6960	366/17913	2.12808e-07	2.43148e-06	1.30295e-06	AADAT/AASDHPPT/ACACA/ACAT1/ACLY/ACOT7/ACOT8/ACSL1/ACSL3/ACSL4/ADPGK/AFMID/ALDOA/ALDOC/AMD1/APIP/ARNT/BTD/CBR4/COQ2/CROT/CYB5A/CYB5R3/DBI/DDIT4/DGAT1/DHTKD1/DLAT/DLD/DLST/EIF6/ELOVL1/ELOVL2/ELOVL4/ELOVL5/ELOVL6/ELOVL7/ENO1/ENO2/ENOPH1/FAR1/FASN/FBP1/FLAD1/FOLR1/FOXK1/FOXK2/FPGS/G6PD/GAPDH/GART/GCH1/GCLC/GPD1L/GPD2/GPHN/GPI/H6PD/HDAC4/HIF1A/HK1/HK2/HMGCR/HSD17B12/HSD17B4/IDH1/IGF1/INSR/JMJD8/KCNAB2…	190
GO:0042058	regulation of epidermal growth factor receptor signaling pathway	56/6960	84/17913	2.1964e-07	2.50494e-06	1.34231e-06	ADAM17/AGT/AKT1/APP/AREG/ARHGEF7/CBL/CDC42/CHMP6/DAB2IP/DUSP3/EGF/EGFR/EPN1/EPS15/EPS15L1/EREG/ERRFI1/FASLG/FBXW7/FER/GPRC5A/GRB2/HBEGF/HGS/HIP1/IFI6/MMP9/NCK2/NUP62/PLAUR/PSEN1/PTK6/PTPN12/PTPN2/PTPN3/PTPRJ/RAB7A/RNF115/RNF126/SH3GL2/SH3KBP1/SHC1/SHKBP1/SNX5/SNX6/SOCS4/SOCS5/SOS1/SPRY1/SPRY2/STAM/STAM2/TGFA/TSG101/VPS25	56
GO:0060541	respiratory system development	110/6960	193/17913	2.26481e-07	2.57824e-06	1.38159e-06	ACVR2B/ADA/AIMP2/ALDH1A2/ASXL1/ATP7A/ATXN1L/BASP1/BMPR1A/BMPR2/CEBPA/CELSR1/CHD7/CHI3L1/CIC/CREB1/CTNNB1/DAG1/DLG5/EGFR/EIF4E/EIF4EBP1/EIF4G1/EP300/EPAS1/ERRFI1/FBXW7/FGF9/FGFR1/FGFR2/FGFRL1/FLT4/FOXA1/FOXF1/FOXP2/GATA6/GLI2/GLI3/HEG1/HES1/HHIP/HOXA5/HSPB11/IGFBP5/JMJD6/KLF2/KRAS/LAMA1/LIF/LIPA/LOX/MAN1A2/MAN2A1/MAP2K1/MAPK1/MAPK3/MIR17HG/MME/MMP14/NFIB/NKX2-1/NOG/NOS3/NPHP3/PDGFA/PDGFRA/PGR/PHF1…	110
GO:0035065	regulation of histone acetylation	38/6960	51/17913	2.4167e-07	2.74613e-06	1.47156e-06	ATG5/AUTS2/BRCA1/BRD7/CHEK1/CTBP1/CTCF/EID1/FLCN/GATA2/GATA3/IL1B/ISL1/IWS1/KAT2A/LIF/MAPK3/NAP1L2/NOS1/PAXIP1/PPARGC1A/PYGO2/RPS6KA4/RPS6KA5/RUVBL2/SET/SETD5/SIN3A/SIRT1/SMAD4/SNCA/SPHK2/TAF7/TGFB1/TWIST1/WBP2/ZMPSTE24/ZNF451	38
GO:0043410	positive regulation of MAPK cascade	249/6960	499/17913	2.47969e-07	2.81258e-06	1.50717e-06	ABL1/ADAM9/ADORA2B/ADRA1A/ADRA2B/ADRB2/ADRB3/AKAP12/AKAP13/ALOX15/APOE/APP/AR/ARL6IP5/ARRB2/ATP6AP1/AXIN1/BMP2/CAV2/CCR1/CCR7/CD24/CD40/CD44/CD74/CD81/CDH2/CDK1/CDK10/CDON/CFLAR/CHI3L1/CRK/CRKL/CSK/CTNNB1/CXCR4/DAB2IP/DAXX/DBNL/DDT/DHX33/DNAJC27/DSTYK/DUSP5/DUSP7/DVL2/DVL3/EDA2R/EDN1/EFNA1/EGF/EGFR/EIF2AK2/ELANE/EPHA4/EPO/ERBB2/ERCC6/ERP29/EZH2/F2R/F2RL1/FBXW7/FGF2/FGF9/FGFR1/FGFR2/FGFR3/FLT1/FLT…	249
GO:0046824	positive regulation of nucleocytoplasmic transport	43/6960	60/17913	2.52084e-07	2.85405e-06	1.52939e-06	ANP32B/BAG3/CDH1/CPSF6/CTDSPL2/DHX9/ECT2/EMD/FLNA/GLI3/GSK3B/GTSE1/HDAC3/IL1B/IPO5/KHDRBS1/LEP/MAPK1/MAPK14/MAVS/MDM2/NCBP2/NEDD4/PIK3R1/PIK3R2/PPM1A/PRKACA/PRKCD/PSEN1/PTGS2/RAN/RAPGEF3/RBM22/SMAD3/TARDBP/TCF7L2/TGFB1/TP53/TPR/TRIM28/UBR5/XPO4/YWHAE	43
GO:1902905	positive regulation of supramolecular fiber organization	106/6960	185/17913	2.60401e-07	2.94286e-06	1.57698e-06	ABI2/ABL1/ACTR2/ACTR3/AKAP9/ALOX15/AP1AR/APOA1/APOE/APP/ARF1/ARF6/ARHGEF10/ARL2/ARPC2/ARPC3/ARPC4/ARPC5/BAG4/BAIAP2L1/CCR7/CD47/CDC42/CDC42EP2/CDK5R1/CDKN1B/CFL1/CFL2/CLASP1/CLIP1/CLU/CORO1A/CORO1B/CTNNA2/CTTN/CYFIP1/DLG1/DRG1/DSTN/EDN1/F2RL1/FCHSD2/FER/FES/FLNA/GPX1/GRB2/HCK/HSPA1A/HSPA1B/ICAM1/IQGAP2/JMY/KIAA1211/LIMCH1/LIMK1/MAP1B/MAPRE1/MECP2/MET/MTOR/MYO1C/NCK1/NCK2/NCKAP1/NF2/NIN/NRP1/NUMA1…	106
GO:0071103	DNA conformation change	150/6960	279/17913	2.64342e-07	2.98198e-06	1.59795e-06	ABL1/ACIN1/AIFM1/AKAP8/ANP32B/ASCC3/ASF1A/ASF1B/ASH1L/ATRX/BAHD1/BRD2/CCNB1/CDCA5/CDK1/CDKN2A/CENPA/CENPH/CENPK/CENPL/CENPM/CENPN/CENPO/CENPQ/CENPV/CENPW/CHAF1A/CHD1/CHD2/CHD4/CHD5/CHD8/CTCF/CUL4A/CUL4B/DAXX/DDB1/DDB2/DDX1/DDX3X/DHX30/DHX36/DHX9/DNA2/ERCC6/FANCM/G3BP1/GATAD1/GINS1/GTF2H1/GTF2H2/GTF2H3/H1F0/H2AFX/H2AFY/H2AFY2/H3F3B/HAT1/HELB/HELLS/HHEX/HIRA/HIST1H2BC/HIST1H2BG/HIST1H2BN/HIST1H3D/H…	150
GO:0008630	intrinsic apoptotic signaling pathway in response to DNA damage	60/6960	92/17913	2.66667e-07	2.99736e-06	1.60619e-06	ABL1/AEN/ATAD5/BCL2/BCL2L1/BCL2L11/BCL2L12/BCL3/BID/BRCA1/BRCA2/CASP2/CASP9/CD44/CD74/CDKN1A/CIDEB/CLU/DDIT4/DYRK2/E2F1/EP300/EPHA2/ERCC6/FNIP2/HIC1/HIPK1/HIPK2/HNRNPK/HTRA2/IFI16/KDM1A/MARCH7/MIF/MLH1/MOAP1/MSH6/NACC2/PHLDA3/PIK3R1/PML/RAD9A/RPS27L/RPS3/SHISA5/SIRT1/SKIL/TAF9/TAF9B/TNF/TNFRSF1A/TNFRSF1B/TOPORS/TP53/TPT1/TRIAP1/TRIM32/USP28/USP47/ZNF385A	60
GO:0014020	primary neural tube formation	60/6960	92/17913	2.66667e-07	2.99736e-06	1.60619e-06	ABL1/ADM/ALX1/APAF1/ARID1A/BCL10/CELSR1/CFL1/DLC1/DVL2/FOLR1/FZD1/FZD3/FZD6/HIF1A/IFT57/KAT2A/KDM2B/KDM6A/KIF20B/LMO4/MTHFD1/MTHFD1L/MTHFR/NOG/NPHP3/PFN1/PHACTR4/PLXNB2/PRICKLE1/PRKACA/PRKACB/PTCH1/PTK7/RALA/RARA/RARG/RPS7/SCRIB/SDC4/SEC24B/SEMA4C/SETD2/SHROOM3/SKI/SPINT2/STIL/TEAD2/TGFB1/TGFB2/TMED2/TRAF6/TRIM71/TSC1/TULP3/TWIST1/VANGL2/VASP/WNT5A/ZEB2	60
GO:0050673	epithelial cell proliferation	216/6960	425/17913	2.71728e-07	3.04874e-06	1.63372e-06	ACVR2A/ACVRL1/ADAM17/AGGF1/AGTR1/AIMP1/AKT1/AKT3/ALDH1A2/APLNR/APOA1/APOE/AR/AREG/ARNT/ATF2/ATP7A/B4GALT1/BAX/BCL11B/BCL2L2/BMP2/BMP6/BMPR1A/BMPR2/BRCA2/BTBD10/BTRC/C6orf89/CASK/CAV1/CAV2/CCL2/CCL5/CCND1/CDC73/CDH3/CDK6/CDKN1B/CDKN2B/CEBPB/CFLAR/CTNNB1/CYP7B1/DAB2IP/DLG1/DUSP10/EDNRB/EFNB2/EGFR/EPHA2/ERBB2/EREG/ERRFI1/ESR1/EYA1/F3/FBXW7/FGF2/FGF9/FGFBP1/FGFR1/FGFR2/FLT1/FLT4/FOXP2/FRS2/FZD7/GATA2…	216
GO:0007030	Golgi organization	61/6960	94/17913	2.7674e-07	3.09383e-06	1.65788e-06	AKAP9/ARFGEF1/ARHGAP21/ARHGEF7/ARL1/ATL2/ATL3/BAG5/BLZF1/CDC42/CDK1/CIT/CLASP1/CLASP2/COG1/COG2/COG3/CSNK1A1/CSNK1D/DNM2/DYM/EHD3/GBF1/GCC2/GOLGA5/GOLPH3/GOLPH3L/HACE1/HOOK1/HTT/LMAN1/MAP2K1/MAPK1/MAPK3/MYO18A/NPLOC4/OBSL1/PDCD10/PDE4DIP/RAB1A/RAB2A/RAB30/RAB33B/SEC23IP/STX16/STX17/STX5/STX6/SURF4/SYNE1/TBC1D20/TJAP1/TMED2/TMED5/TMED9/TRIP11/USO1/USP6NL/VAMP4/VTI1A/YWHAZ	61
GO:0060996	dendritic spine development	61/6960	94/17913	2.7674e-07	3.09383e-06	1.65788e-06	ABI2/ACSL4/ACTR2/ADAM10/APOE/ARC/ARF1/ARF4/ARF6/ARID1B/ASAP1/BHLHB9/C21orf91/CAMK2B/CAPRIN1/CAPRIN2/CDC42/CDK5R1/CFL1/CPEB3/DBN1/DHX36/DLG5/DNM1L/DNM3/DOCK10/DVL1/EEF2K/EFNA1/EPHA4/FMR1/HDAC2/IL2/ITPKA/ITSN1/LLPH/LRP8/MAPK6/MEF2C/MTOR/NCK2/NGEF/NLGN1/OPA1/PAFAH1B1/PAK2/PAK4/PDLIM5/PLK2/PPP1R9A/PSEN1/PTEN/SIPA1L1/SLC12A5/SLC9A6/SRGAP2/TIAM1/UBA6/UBE3A/WASL/ZMYND8	61
GO:0009615	response to virus	170/6960	323/17913	2.86365e-07	3.19569e-06	1.71246e-06	ABCE1/ABCF3/ADAR/ADARB1/AGBL5/AIMP1/ANKRD17/AP1S1/ARF1/BANF1/BATF3/BCL2/BCL2L1/BCL2L11/BCL3/BECN1/BIRC2/BIRC3/BNIP3/BNIP3L/C1QBP/CCL5/CCT5/CD40/CDK6/CFL1/CHUK/CLU/CNOT7/CRCP/CREBZF/CXCL10/CXCR4/DDIT4/DDX1/DDX17/DDX21/DDX3X/DHX36/DHX58/DHX9/DNAJC3/EEF1G/EIF2AK2/EIF2AK4/ELMOD2/ENO1/ERCC6/EXOC1/EXOSC5/F2RL1/FADD/FAM111A/FGL2/FLNA/FMR1/FOSL1/G3BP1/GATA3/GBF1/GBP3/GTF2F1/HMGA1/HMGA2/HNRNPUL1/HTRA1/HYA…	170
GO:0043409	negative regulation of MAPK cascade	103/6960	179/17913	2.87749e-07	3.20539e-06	1.71766e-06	ABL1/ADIPOQ/AIDA/AKT1/APOE/ASH1L/ATF3/CAMK2N1/CASC2/CAV1/CNKSR3/CSK/CYLD/DAB2IP/DACT1/DAG1/DLG1/DNAJA1/DUSP1/DUSP10/DUSP14/DUSP16/DUSP18/DUSP3/DUSP4/DUSP7/DUSP8/EFNA1/EIF3A/ERRFI1/EZR/F2RL1/FBLN1/FKTN/FLCN/FOXM1/FOXO1/GSTP1/HDAC3/HIPK3/HMGCR/IGBP1/IGF1R/IL1B/INPP5K/ITCH/KLF4/LEMD2/LIF/LYN/MBIP/MECOM/MYC/NCOR1/NF1/NF2/NUP62/PAFAH1B1/PAQR3/PBK/PDCD4/PER1/PHB/PIK3R2/PPP2CA/PPP2R1A/PRDM15/PRKCD/PSMD1…	103
GO:0030100	regulation of endocytosis	142/6960	262/17913	2.91677e-07	3.24334e-06	1.738e-06	AAK1/ABL1/ABL2/ABR/ACTN4/ADIPOQ/AHI1/ALOX15/ANKFY1/ANKRD13A/ANKRD13B/ANO6/ANXA2/AP2A1/AP2B1/APOA1/APOC3/APOE/APPL1/APPL2/ARC/ARF1/ARF6/ARRB2/ATAD1/ATG3/ATG5/ATXN2/AXL/B2M/BICD1/BTBD9/C4A/C4B/CALM3/CALR/CAMK1D/CAV1/CBL/CBLL1/CCL2/CD14/CD151/CD22/CD2AP/CD47/CLU/CSK/DAB2/DLL1/DNM1L/DNM2/EEF2K/EFNB2/EGF/F2RL1/FLOT1/FMR1/GATA2/HCK/HFE/HIP1/HMGB1/HNRNPK/IL15/IL1B/IL2RB/IL2RG/ITGA2/ITGAV/ITGB3/ITSN1/LDL…	142
GO:0090199	regulation of release of cytochrome c from mitochondria	35/6960	46/17913	3.034e-07	3.36769e-06	1.80463e-06	AKT1/ARRB2/BAK1/BAX/BCL2L1/BCL2L11/BID/BMF/BNIP3/CHCHD10/CIDEB/CLU/DNM1L/FAM162A/FXN/GPX1/HGF/HIGD1A/HRK/IGF1/LMNA/MFF/MLLT11/MMP9/MOAP1/OPA1/PDCD5/PLAUR/PMAIP1/PPIF/PRELID1/PSMD10/TNFSF10/TP53/TRIAP1	35
GO:0098781	ncRNA transcription	66/6960	104/17913	3.1536e-07	3.49421e-06	1.87243e-06	BRF1/CCNK/CCNT1/CCNT2/ELL/ELL2/GTF2A1/GTF2A2/GTF2B/GTF2E1/GTF2E2/GTF2F1/GTF2F2/GTF3A/GTF3C1/GTF3C3/GTF3C4/GTF3C5/GTF3C6/H2AFY/H2AFY2/INTS1/INTS2/INTS6/INTS8/INTS9/IPPK/MARS/MTOR/NCBP2/NCL/NOL11/NPM3/PHAX/POLR1B/POLR2A/POLR2B/POLR2C/POLR2D/POLR2F/POLR2G/POLR2H/POLR2K/POU2F1/POU2F2/PWP1/RPRD1A/RPRD1B/RPRD2/SIRT7/SMARCA4/SNAPC1/SNAPC3/SNAPC5/SP1/SPIN1/SRRT/TAF11/TAF13/TAF5/TAF6/TAF9/TBP/TP53/USPL1/Z…	66
GO:0071901	negative regulation of protein serine/threonine kinase activity	82/6960	136/17913	3.18265e-07	3.52014e-06	1.88633e-06	ABL1/ADIPOQ/AIDA/AKT1/APC/APOE/CASP3/CAV1/CDK5RAP1/CDKN1A/CDKN1B/CDKN2A/CDKN2B/CDKN2C/CEBPA/CHORDC1/DAB2IP/DNAJA1/DUSP1/DUSP10/DUSP14/DUSP16/DUSP18/DUSP3/DUSP4/DUSP7/DUSP8/FBXO7/GSTP1/H2AFY/HEG1/HEXIM1/HHEX/HIPK3/HMGCR/IL1B/INPP5K/IPO5/IPO7/KAT2B/LATS1/LATS2/LRP5/LRP6/LYN/MBIP/NF1/NR2F2/NUP62/PAQR3/PDCD4/PKIA/PLK1/PPP2CA/PPP2R1A/PRKAG2/PRKAR1A/PRKAR1B/PRKAR2A/PRKAR2B/PRKCD/PTEN/PTPN1/PTPRJ/RB1/RG…	82
GO:2000278	regulation of DNA biosynthetic process	67/6960	106/17913	3.20665e-07	3.54039e-06	1.89718e-06	ACVRL1/ADIPOQ/ARRB2/ATM/AURKB/BMPR2/CCT2/CCT3/CCT4/CCT5/CCT6A/CCT8/CDKN1A/CTNNB1/DACH1/DCP2/DKC1/DNAJC2/DSCC1/DUSP1/EXOSC10/FGF2/GJA1/GNL3L/HGF/HMBOX1/HNRNPA1/HNRNPA2B1/HNRNPC/HNRNPD/HNRNPU/HSP90AA1/HSP90AB1/KLF4/MAP2K7/MAP3K4/MAPK1/MAPK3/MAPKAPK5/MYC/NEK2/NEK7/PARM1/PARP4/PDGFB/PIF1/POT1/PPARG/PTGES3/RFC2/RFC3/RFC4/RFC5/RGN/SH2B1/SMG5/SRC/TCP1/TERF1/TERF2/TFDP1/TINF2/TNKS/TNKS2/TP53/XRCC5/XRN1	67
GO:0061448	connective tissue development	133/6960	243/17913	3.29551e-07	3.63206e-06	1.9463e-06	ACAN/ACAT1/ACVRL1/ALX1/ARID5B/ARRDC3/ATF2/ATP7A/AXIN2/BMP2/BMP6/BMP8B/BMPR1A/BMPR1B/BMPR2/CARM1/CD44/CDK4/CFLAR/CHI3L1/CHSY1/COL11A2/COL1A1/COL27A1/COL2A1/COL5A1/COMP/CREB3L2/CSF1/CSGALNACT1/CTNNB1/CTSK/DLX2/DYRK1B/EDN1/EFEMP1/EGR1/EIF2AK3/ESRRA/FGF2/FGF9/FGFR1/FGFR3/FOXA1/FOXD1/FRZB/GDF5/GDF6/GLG1/GLI2/GLI3/GNAS/HAND1/HAND2/HIF1A/HMGA2/HOXA11/HOXA3/HOXA5/HOXB3/HOXC4/HYAL1/ID2/ID4/IFT80/IL6R/IMPA…	133
GO:0070972	protein localization to endoplasmic reticulum	78/6960	128/17913	3.31309e-07	3.64498e-06	1.95322e-06	ANKRD13C/CHMP4A/CHMP4B/GBF1/HSPA5/INSIG1/MIA3/PDIA2/RAB10/RAB3GAP1/RAB3GAP2/RPL10/RPL11/RPL12/RPL13/RPL13A/RPL14/RPL15/RPL17/RPL19/RPL22/RPL23/RPL23A/RPL24/RPL27/RPL27A/RPL28/RPL30/RPL31/RPL35A/RPL36A/RPL37/RPL37A/RPL38/RPL4/RPL5/RPL7/RPL8/RPL9/RPLP0/RPLP1/RPLP2/RPS10/RPS11/RPS13/RPS14/RPS15A/RPS16/RPS18/RPS19/RPS21/RPS23/RPS27/RPS27A/RPS28/RPS29/RPS3/RPS3A/RPS4Y1/RPS7/RPS8/RPSA/RTN4/SEC16A/SEC61…	78
GO:0001838	embryonic epithelial tube formation	74/6960	120/17913	3.36563e-07	3.69626e-06	1.9807e-06	ABL1/ADM/ALX1/APAF1/ARID1A/BCL10/CELSR1/CFL1/CTNNB1/DLC1/DVL2/FOLR1/FZD1/FZD3/FZD6/GATA3/HAND1/HIF1A/IFT52/IFT57/IRX3/KAT2A/KDM2B/KDM6A/KIF20B/LMO4/MIB1/MTHFD1/MTHFD1L/MTHFR/NOG/NPHP3/PFN1/PHACTR4/PLXNB2/PRICKLE1/PRKACA/PRKACB/PTCH1/PTK7/RALA/RARA/RARG/RPS7/SCRIB/SDC4/SEC24B/SEMA4C/SETD2/SHROOM3/SIX1/SIX4/SKI/SOX11/SOX4/SOX9/SPINT2/STIL/STK3/STK4/TCTN1/TEAD2/TGFB1/TGFB2/TMED2/TRAF6/TRIM71/TSC1/TU…	74
GO:0032204	regulation of telomere maintenance	53/6960	79/17913	3.38801e-07	3.70712e-06	1.98652e-06	ATM/ATRX/AURKB/CCT2/CCT3/CCT4/CCT5/CCT6A/CCT8/CTNNB1/DCP2/DHX36/DKC1/ERCC4/EXOSC10/GNL3/GNL3L/HMBOX1/HNRNPA1/HNRNPA2B1/HNRNPC/HNRNPD/HNRNPU/MAP2K7/MAP3K4/MAPK1/MAPK3/MAPKAPK5/MYC/NBN/NEK2/NEK7/PARP1/PIF1/PML/POT1/PPP1R10/RAD50/SIRT6/SMG1/SMG5/SRC/TCP1/TERF1/TERF2/TERF2IP/TINF2/TNKS/TNKS2/UPF1/USP7/XRCC5/XRN1	53
GO:0036503	ERAD pathway	53/6960	79/17913	3.38801e-07	3.70712e-06	1.98652e-06	ATXN3/AUP1/CAV1/CCDC47/DERL1/DERL2/DNAJB12/DNAJB9/DNAJC10/EDEM1/EDEM3/ERLEC1/ERLIN1/ERLIN2/FAF2/HERPUD1/HSP90B1/HSPA5/JKAMP/MARCH6/NFE2L2/NPLOC4/RNF103/RNF139/RNF185/RNFT1/SDF2L1/SEL1L/SGTA/STUB1/SVIP/SYVN1/TMEM129/TMEM67/TMUB2/TOR1A/TRIM25/UBAC2/UBE2G2/UBE2J1/UBE2J2/UBQLN1/UBQLN2/UBXN1/UBXN4/UBXN8/USP13/USP14/USP19/USP25/VCP/WFS1/YOD1	53
GO:0006369	termination of RNA polymerase II transcription	26/6960	31/17913	3.39338e-07	3.70712e-06	1.98652e-06	CLP1/CPSF2/CPSF3/CPSF4/CPSF7/CSTF1/CSTF2/CSTF2T/CSTF3/LSM11/MAZ/NCBP2/NUDT21/PABPN1/PAPOLA/PCF11/SETX/SLBP/SNRPB/SNRPD3/SNRPE/SNRPF/SNRPG/TTF2/WDR33/ZNF473	26
GO:0006612	protein targeting to membrane	97/6960	167/17913	3.46388e-07	3.77751e-06	2.02424e-06	AKT2/ARL6/ATG3/CDK5R1/CHM/CHMP4A/CHMP4B/ERBB2/FYN/GDI1/HRAS/HSPA5/ICMT/INPP5K/ITGAM/ITGB2/MFF/MICALL1/MYO1C/PAK1/PEX19/PEX26/PEX3/PEX5/PRKCI/PRNP/RAB3IP/RAB8B/RABGEF1/RPL10/RPL11/RPL12/RPL13/RPL13A/RPL14/RPL15/RPL17/RPL19/RPL22/RPL23/RPL23A/RPL24/RPL27/RPL27A/RPL28/RPL30/RPL31/RPL35A/RPL36A/RPL37/RPL37A/RPL38/RPL4/RPL5/RPL7/RPL8/RPL9/RPLP0/RPLP1/RPLP2/RPS10/RPS11/RPS13/RPS14/RPS15A/RPS16/RPS18/RP…	97
GO:0007045	cell-substrate adherens junction assembly	54/6960	81/17913	3.60329e-07	3.909e-06	2.0947e-06	ABL1/ACTN1/ACVRL1/ARHGEF7/BCL2/CLASP1/CLASP2/CORO1C/CORO2B/CTTN/DLC1/DUSP22/DUSP3/EFNA5/EPB41L5/FERMT2/GPM6B/IQGAP1/ITGA2/KDR/LDB1/LIMCH1/LIMS1/MACF1/MAP4K4/MMP14/NRP1/PDPK1/PHLDB2/PIP5K1A/PPM1F/PTEN/PTK2/PTPRJ/PTPRK/RAC1/RCC2/RHOA/ROCK1/ROCK2/S100A10/SDC4/SLC9A1/SLK/SMAD3/SORBS1/SRC/TAOK2/TESK2/THBS1/TRIP6/TSC1/VEGFA/WHAMM	54
GO:0031145	anaphase-promoting complex-dependent catabolic process	54/6960	81/17913	3.60329e-07	3.909e-06	2.0947e-06	ANAPC10/ANAPC11/ANAPC16/AURKA/AURKB/BUB1B/BUB3/CCNB1/CDC16/CDC23/CDC27/CDK1/CDK2/CUL3/FBXO31/FBXO5/FZR1/MAD2L1/PLK1/PSMA1/PSMA2/PSMA3/PSMA4/PSMA5/PSMA7/PSMB2/PSMB4/PSMB5/PSMB7/PSMC2/PSMC4/PSMC6/PSMD10/PSMD11/PSMD12/PSMD14/PSMD3/PSMD4/PSMD5/PSMD6/PSMD7/PSMD8/PSMD9/PSME1/PSME3/PSME4/PSMF1/PTTG1/RPS27A/UBB/UBC/UBE2C/UBE2D1/UBE2E1	54
GO:0048041	focal adhesion assembly	54/6960	81/17913	3.60329e-07	3.909e-06	2.0947e-06	ABL1/ACTN1/ACVRL1/ARHGEF7/BCL2/CLASP1/CLASP2/CORO1C/CORO2B/CTTN/DLC1/DUSP22/DUSP3/EFNA5/EPB41L5/FERMT2/GPM6B/IQGAP1/ITGA2/KDR/LDB1/LIMCH1/LIMS1/MACF1/MAP4K4/MMP14/NRP1/PDPK1/PHLDB2/PIP5K1A/PPM1F/PTEN/PTK2/PTPRJ/PTPRK/RAC1/RCC2/RHOA/ROCK1/ROCK2/S100A10/SDC4/SLC9A1/SLK/SMAD3/SORBS1/SRC/TAOK2/TESK2/THBS1/TRIP6/TSC1/VEGFA/WHAMM	54
GO:0090066	regulation of anatomical structure size	223/6960	442/17913	3.61177e-07	3.91139e-06	2.09598e-06	ABI2/ABL1/ACTR2/ACTR3/ADCY6/ADD1/ADM/ADNP/ADORA2B/ADRA1A/ADRA2B/AGT/AGTR1/AKT1/AKT1S1/AKT3/ALOX12/ALOX15/ALS2/ANO6/ANXA7/AP1AR/AP2M1/APOE/ARF1/ARF6/ARFGEF1/ARHGAP18/ARHGAP42/ARPC2/ARPC3/ARPC4/ARPC5/ATG5/ATP2B1/ATP7A/BAG4/BAIAP2L1/BDNF/BMPR2/CAV1/CCR7/CDC42EP2/CDK4/CDK5R1/CFL1/CFL2/CHGA/CIT/CLCN3/CLCN6/CLNS1A/COMP/CORO1A/CORO1B/CPS1/CREB1/CTNNA2/CTTN/CYFIP1/DLG1/DNM2/DOCK4/DOCK5/DPYSL2/DSTN/E2F4/E…	223
GO:0010038	response to metal ion	175/6960	335/17913	3.70395e-07	4.00425e-06	2.14574e-06	ACO1/ACTA1/ACTG1/ADAM9/ADCY1/ADCY7/ADD1/AHCYL1/AKT1/ALAD/ALG2/ALOX15/ANXA11/APP/AQP3/ARL13B/ATF1/ATF4/ATP7A/ATP7B/B2M/BACE1/BCL2/BECN1/BMP6/BNIP3/BSG/CA2/CACYBP/CALM1/CALM2/CALM3/CALR/CAMK2D/CASP3/CASP8/CASP9/CAT/CAV1/CCNB1/CCND1/CD14/CDH1/CDK1/CDK4/CDKN1B/CEBPA/CHUK/CLDN1/CLIC4/CPNE1/CPNE3/CPOX/CPS1/CREB1/CYB5A/CYBB/CYBRD1/DAXX/DLG2/DNMT3A/DTYMK/DUSP1/ECT2/EDN1/EEF2K/EGFR/EIF2AK3/EIF2S1/ENTPD6/F…	175
GO:0046825	regulation of protein export from nucleus	29/6960	36/17913	3.77003e-07	4.06863e-06	2.18024e-06	ANP32B/BAG3/BARD1/CTDSPL2/DNAJC27/EMD/GSK3B/GTSE1/IL1B/IWS1/MDM2/PARK7/PPM1A/PRKACA/PTPN11/PTPN14/RANGAP1/RAPGEF3/RBM22/SETD2/SP100/SUPT6H/TCF7L2/TP53/TPR/TXN/UHMK1/XPO4/YWHAE	29
GO:0032465	regulation of cytokinesis	55/6960	83/17913	3.8098e-07	4.08921e-06	2.19127e-06	AHCTF1/AURKB/BCL2L1/BECN1/BIRC6/BRCA2/CALM1/CALM2/CALM3/CDC25B/CDC42/CDC6/CENPV/CHMP4C/CIT/CSPP1/CUL3/E2F7/E2F8/ECT2/FLCN/FSD1/GIPC1/GIT1/INCENP/KIF13A/KIF14/KIF20A/KIF20B/KIF23/KIF3B/KLHL13/KLHL21/KLHL9/MYO19/NUP62/PDXP/PIK3R4/PKN2/PKP4/PLK1/PRC1/PRKCE/PRPF40A/RAB11A/RAB11FIP4/RACGAP1/RHOA/SETD2/SH3GLB1/SPAST/SVIL/UVRAG/VPS4A/ZFYVE26	55
GO:0060218	hematopoietic stem cell differentiation	55/6960	83/17913	3.8098e-07	4.08921e-06	2.19127e-06	ABL1/CBFB/CDK6/CHD2/EIF2AK2/FOXC1/GATA1/GATA2/GATA3/HOXB4/HSPA9/ITCH/LDB1/METTL3/MYB/N4BP2L2/NFE2L2/PSMA1/PSMA2/PSMA3/PSMA4/PSMA5/PSMA7/PSMB2/PSMB4/PSMB5/PSMB7/PSMC2/PSMC4/PSMC6/PSMD10/PSMD11/PSMD12/PSMD14/PSMD3/PSMD4/PSMD5/PSMD6/PSMD7/PSMD8/PSMD9/PSME1/PSME3/PSME4/PSMF1/PUS7/RUNX1/SETD1A/SRF/TCF12/TCF3/TP53/XRCC5/YAP1/YTHDF2	55
GO:0090329	regulation of DNA-dependent DNA replication	36/6960	48/17913	3.81537e-07	4.08921e-06	2.19127e-06	AICDA/ATRX/BCL6/BRCA2/CDC7/CDK2/CDT1/DACH1/DBF4B/DONSON/DSCC1/E2F7/E2F8/FBXO5/FBXW7/FGFR1/GMNN/INO80/NBN/RFC2/RFC3/RFC4/RFC5/SENP2/SLFN11/SMC1A/SMC3/STAG2/STOML2/TERF1/TERF2/TIPIN/WIZ/WRNIP1/ZMPSTE24/ZNF830	36
GO:1905268	negative regulation of chromatin organization	36/6960	48/17913	3.81537e-07	4.08921e-06	2.19127e-06	AICDA/ASF1A/ATG5/BCOR/BRCA1/CTBP1/DNMT1/DNMT3B/H2AFY/HMGA1/JARID2/KDM1A/KDM3A/KDM4C/KDM5A/MLLT6/MTF2/OTUB1/PHF1/PHF2/PHF8/PRMT6/SET/SIN3A/SIRT1/SKI/SNCA/SPHK2/SUPT6H/TAF7/TET1/TRIP12/TWIST1/UBE2B/UBR5/ZNF451	36
GO:0046488	phosphatidylinositol metabolic process	93/6960	159/17913	3.87185e-07	4.14262e-06	2.21989e-06	ARF1/ARF3/ATM/CDIPT/CDS1/DPM1/DPM2/DPM3/EFR3A/EFR3B/FAM126A/FGF2/IMPA1/IMPA2/IMPAD1/INPP4A/INPP5A/INPP5B/INPP5E/INPP5F/INPP5J/INPP5K/INPPL1/IP6K1/IP6K2/MBOAT7/MPPE1/MTM1/MTMR1/MTMR12/MTMR14/MTMR2/MTMR3/MTMR4/MTMR6/MTMR9/OCRL/PDGFA/PDGFB/PGAP1/PI4K2A/PI4K2B/PI4KB/PIGA/PIGB/PIGC/PIGG/PIGH/PIGK/PIGM/PIGQ/PIGS/PIGT/PIGW/PIGX/PIGY/PIK3C2A/PIK3C2B/PIK3CA/PIK3CB/PIK3CD/PIK3R1/PIK3R2/PIK3R3/PIK3R4/PIKFYV…	93
GO:0001822	kidney development	148/6960	276/17913	3.8981e-07	4.16354e-06	2.2311e-06	ACAT1/ACVR2B/ADAMTS1/ADIPOQ/AGT/AGTR1/AHI1/AKR1B1/ALDH1A2/APAF1/APH1A/AQP11/ARG2/ARID5B/ARL3/BASP1/BAX/BCL2/BCL2L11/BMP2/BMP6/C1GALT1/CA2/CASP9/CAT/CD24/CENPF/CFLAR/CTNNB1/CYP26B1/DLG1/DLG5/DLL1/EFNB2/EGR1/EPCAM/EPHA4/EPHA7/EYA1/FADD/FAT4/FBN1/FGF2/FGFR1/FGFR2/FLCN/FOXC1/FOXD1/GATA3/GCNT1/GDF11/GLI2/GLI3/HAS2/HES1/HOXA11/HOXB7/HOXC11/HOXD11/HSPB11/ID2/ID3/IFT20/IL6R/IQGAP1/IRX3/JAG1/JMJD6/KANK2/K…	148
GO:0045185	maintenance of protein location	56/6960	85/17913	4.00632e-07	4.27181e-06	2.28912e-06	AKT1/ANKRD13C/ARL2/ARL2BP/BARD1/BCL3/CAV1/DAG1/DBN1/DZIP1/EPB41L3/EZR/FAF1/FBN1/FBN2/FLNA/FLNB/G3BP2/GOLPH3/GOPC/HK1/HK2/HNRNPU/HSPA5/IL10/INSIG1/LATS1/LTBP1/MORC3/MXI1/NBL1/NFKBIA/NFKBIL1/NR5A1/PARK7/PDIA2/PKD1/PKD2/PML/PSMD10/RANGAP1/SKP1/SORL1/SP100/SRGN/SRI/SUN1/SUN2/SUPT7L/SYNE1/SYNE2/TLN1/TOPORS/TWF1/TXN/YWHAB	56
GO:1903708	positive regulation of hemopoiesis	104/6960	182/17913	4.02813e-07	4.28772e-06	2.29765e-06	ACIN1/ACVR1B/ACVR2A/ADA/ANXA1/AP3B1/AP3D1/ARNT/ATP11C/ATP6AP1/ATXN1L/AXL/BCL6/BTK/CA2/CASP8/CBFB/CCR1/CD46/CD74/CD80/CD83/CREB1/CSF1/CYLD/DHX36/DUSP10/ETS1/FADD/FES/FOS/FOXC1/FOXO3/GATA1/GATA2/GATA3/GLI2/GLI3/GNAS/HAX1/HIF1A/HLA-G/HMGB1/HMGB2/HOXA5/HSPA1A/HSPA1B/ID2/IL12A/IL12B/IL15/IL18/IL2/IL5/IL7/ITPKB/JAG1/JUN/KITLG/KLF10/LEF1/LIF/MALT1/MAPK14/MDK/MED1/MMP14/MYB/N4BP2L2/NFKBID/NKAP/NUDT21/PCI…	104
GO:0009165	nucleotide biosynthetic process	186/6960	360/17913	4.34503e-07	4.61715e-06	2.47418e-06	ACACA/ACAT1/ACLY/ACOT7/ACSL1/ACSL3/ACSL4/ADA/ADCY1/ADCY3/ADCY6/ADCY7/ADCY9/ADK/ADORA2B/ADPGK/ADSL/ADSS/AFMID/AGPAT1/AGPAT3/AGPAT5/AK2/AK3/ALDOA/ALDOC/AMPD2/AMPD3/ARNT/CAD/CBR4/CDS1/CDS2/CMPK1/CMPK2/CTPS2/DCK/DDIT4/DGUOK/DHTKD1/DLAT/DLD/DNAJC30/DTYMK/DUT/EIF6/ELOVL1/ELOVL2/ELOVL4/ELOVL5/ELOVL6/ELOVL7/ENO1/ENO2/ERH/FASN/FBP1/FLAD1/FLCN/FOXK1/FOXK2/GAPDH/GARS/GART/GPAM/GPI/HDAC4/HIF1A/HK1/HK2/HPRT1/…	186
GO:0019319	hexose biosynthetic process	58/6960	89/17913	4.36544e-07	4.63094e-06	2.48156e-06	ADIPOQ/AKR1B1/ALDOA/ALDOC/ARPP19/ATF3/ATF4/CHST15/CLK2/CRTC2/CRY1/DDB1/ENO1/ENO2/EP300/FAM3C/FBP1/FOXK1/FOXK2/FOXO1/G6PC3/GAPDH/GOT1/GOT2/GPD2/GPI/KAT2A/KAT2B/LEP/LEPR/MAEA/MDH1/MDH2/NLN/NR1D1/OGT/PC/PCK1/PCK2/PER2/PGAM1/PGK1/PGM1/PGP/PPARA/PPARGC1A/PTPN2/RANBP2/SESN2/SIK1/SIRT1/SLC25A11/SLC25A12/SLC25A13/SLC35B4/SLC37A4/SORD/TPI1	58
GO:0006090	pyruvate metabolic process	87/6960	147/17913	4.47386e-07	4.73224e-06	2.53585e-06	ADPGK/ALDOA/ALDOC/ARNT/BSG/DDIT4/DHTKD1/DLAT/DLD/EIF6/ENO1/ENO2/FBP1/FOXK1/FOXK2/GAPDH/GLO1/GPI/HDAC4/HIF1A/HK1/HK2/IGF1/INSR/JMJD8/LDHA/LDHB/LDHC/ME1/MLXIPL/NCOR1/NR4A3/NUP107/NUP133/NUP153/NUP155/NUP160/NUP205/NUP210/NUP35/NUP37/NUP43/NUP50/NUP54/NUP62/NUP98/OGT/PCK1/PDHA1/PDHB/PDHX/PDK1/PDK3/PDK4/PDP1/PDP2/PDPR/PFKFB2/PFKFB3/PFKM/PFKP/PGAM1/PGAM4/PGK1/PGM1/PGM2L1/POM121/POM121C/PPARA/PPARGC1A/…	87
GO:0060560	developmental growth involved in morphogenesis	119/6960	214/17913	4.47614e-07	4.73224e-06	2.53585e-06	ABL1/ADNP/ALCAM/APOE/APP/AREG/AURKA/AUTS2/BCL11A/BDNF/BIN3/BMPR2/C9orf72/CDK5R1/CPNE1/CSF1/CTNNB1/CTTN/CXCR4/CYFIP1/CYFIP2/DNM2/DPYSL2/DVL1/EFNA5/EIF2AK4/EPB41L5/EPHA7/ESR1/FGF13/FGFR2/GDI1/GOLGA4/GSK3B/HOXD13/HSP90AA1/HSP90AB1/IFRD1/IMPACT/IQGAP1/ITGA4/ITGB1/ITSN2/KDM5B/LIMK1/LLPH/LPAR3/LZTS2/MACF1/MAP1B/MAP3K13/MED1/MEGF8/MUL1/NDEL1/NEDD4L/NIN/NOTCH1/NRCAM/NRP1/NRP2/NTN1/PAFAH1B1/PAK1/PLAA/PLXN…	119
GO:0045926	negative regulation of growth	133/6960	244/17913	4.48693e-07	4.73561e-06	2.53765e-06	ACVR1B/ACVRL1/ADIPOR1/ADIPOR2/ADRB1/ADRB2/AGT/ALOX15B/APBB2/BCL11A/BCL2/BCL6/BDKRB1/BMPR2/BTG1/CAPRIN2/CDK5R1/CDKN1A/CDKN1B/CDKN2A/CDKN2AIP/CDKN2C/CRLF3/CTSG/DCBLD2/DCUN1D3/DDX3X/DNAJB2/DUSP10/EI24/ELANE/ENO1/EPHA7/FBP1/FGF13/FGFR3/FHL1/FLCN/FRZB/FXN/G6PD/GJA1/GSK3A/HIF1A/HNF4A/HSPA1A/HSPA1B/HYAL1/IFRD1/IGFBP5/IL10/IL12B/ING1/ING5/IP6K2/IRF8/JARID2/LGMN/MEIS1/MIR17HG/MPO/MT1E/MT2A/MUL1/NDRG3/NME6…	133
GO:1901216	positive regulation of neuron death	60/6960	93/17913	4.6745e-07	4.92524e-06	2.63927e-06	ABL1/AIFM1/AIMP2/ATF2/ATF4/ATM/BACE1/BAX/BCL2L11/CAPN2/CASP2/CASP3/CASP8/CASP9/CDC34/CDK5R1/CLU/CTNNB1/DAXX/DDIT3/DDIT4/EFNB2/EGR1/EIF2S1/ELK1/EPHA7/FASLG/FBXW7/FOS/FOXO3/FYN/GSK3B/HDAC4/ITGAM/ITGB2/JUN/MAP2K4/MAP3K5/MCL1/MTOR/MYB/MYBL2/NF1/NQO2/PARP1/PICALM/PRNP/REST/RHOA/SNCA/SRPK2/SSH1/TFAP2A/TGFB2/TLR4/TNF/TP53/TP53BP2/WNT5A/ZNF746	60
GO:0071364	cellular response to epidermal growth factor stimulus	33/6960	43/17913	4.69719e-07	4.94077e-06	2.6476e-06	AKT1/BAG4/BECN1/CAD/CBL/CFLAR/COL1A1/DAB2IP/DUSP22/DUSP3/EEF1A1/EGFR/ERBB2/ERRFI1/FOXC1/GSTP1/INPP5K/IQGAP1/MARS/MCM7/MED1/NCL/PDE8A/PDPK1/PLCG1/PTPN11/PTPN12/SOX9/STAT5B/SYAP1/ZFP36/ZFP36L1/ZFP36L2	33
GO:1901293	nucleoside phosphate biosynthetic process	188/6960	365/17913	4.97206e-07	5.22108e-06	2.7978e-06	ACACA/ACAT1/ACLY/ACOT7/ACSL1/ACSL3/ACSL4/ADA/ADCY1/ADCY3/ADCY6/ADCY7/ADCY9/ADK/ADORA2B/ADPGK/ADSL/ADSS/AFMID/AGPAT1/AGPAT3/AGPAT5/AK2/AK3/ALDOA/ALDOC/AMPD2/AMPD3/ARNT/CAD/CBR4/CDS1/CDS2/CMPK1/CMPK2/CTPS2/DCK/DDIT4/DGUOK/DHTKD1/DLAT/DLD/DNAJC30/DTYMK/DUT/EIF6/ELOVL1/ELOVL2/ELOVL4/ELOVL5/ELOVL6/ELOVL7/ENO1/ENO2/ERH/FASN/FBP1/FLAD1/FLCN/FOXK1/FOXK2/GAPDH/GARS/GART/GPAM/GPI/HDAC4/HIF1A/HK1/HK2/HPRT1/…	188
GO:1900182	positive regulation of protein localization to nucleus	50/6960	74/17913	5.19532e-07	5.44384e-06	2.91717e-06	AKT1/BAG3/CARD10/CCT2/CCT3/CCT4/CCT5/CCT6A/CCT8/CD2AP/CDH1/CDK1/DKC1/ECT2/EIF2AK3/FLNA/FYN/GLI3/GTSE1/HDAC3/IPO5/LEP/LIF/MAPK1/MAPK14/MAVS/NMD3/PARK7/PARP1/PARP9/PIK3R1/PIK3R2/PLK1/PRKCD/PSEN1/PTGS2/RAN/RBM22/SESN2/SMAD3/SRC/STK11/TARDBP/TCP1/TERT/TGFB1/TPR/TRIM28/TRIM8/UBR5	50
GO:0045137	development of primary sexual characteristics	123/6960	223/17913	5.20167e-07	5.44384e-06	2.91717e-06	ACVR1B/ACVR2A/ADAMTS1/AR/ARID4A/ARID4B/ARID5B/ARRB2/ATM/ATRX/BASP1/BAX/BCL2/BCL2L1/BCL2L11/BCL2L2/BMPR1B/BRCA2/CASP2/CASP3/CBL/CBX2/CCND1/CEBPB/CITED2/CRKL/CSDE1/CTNNA1/CYP19A1/DACH1/DMRT1/EIF2S2/EREG/ESR1/FANCA/FGF9/FLNA/FNDC3A/FOXC1/FOXO3/FZD4/GATA1/GATA3/GATA6/GJA1/H3F3B/HMGB2/HMGCS1/HOXA10/HOXA11/HOXA9/HSD17B4/HSPA5/ICAM1/IDH1/INHBB/INSR/IRX5/KDM5A/KIF18A/KIT/KITLG/LEP/LHFPL2/LHX8/MEA1/MGST1/…	123
GO:0006606	protein import into nucleus	65/6960	103/17913	5.21088e-07	5.44432e-06	2.91743e-06	AGT/AKT1/APPL1/APPL2/ARNTL/BAG3/CBLB/CDH1/CDKN1A/ECT2/FGF9/FLNA/GLI3/HDAC3/IPO11/IPO5/IPO9/KPNA2/KPNA3/KPNA4/KPNB1/LEP/LMNA/MAPK1/MAPK14/MAVS/MBTPS1/MDFIC/MED1/NF1/NFKBIA/NOLC1/NUP54/NUP62/PHB2/PIK3R1/PIK3R2/PKIA/PML/PPP1R10/PPP3CA/PRICKLE1/PRKCD/PSEN1/PTGS2/PTTG1IP/RAB23/RAN/RANBP17/RANBP2/RBM22/RPAIN/RPL23/SMAD3/SNUPN/STAT3/TARDBP/TGFB1/TNPO1/TNPO3/TP53/TPR/TRIM28/TXNIP/UBR5	65
GO:0051188	cofactor biosynthetic process	163/6960	310/17913	5.40388e-07	5.62909e-06	3.01644e-06	ABCB6/ACACA/ACAT1/ACLY/ACOT7/ACSL1/ACSL3/ACSL4/ADPGK/AFMID/ALAD/ALDOA/ALDOC/ARNT/CBR4/CHAC1/CHAC2/COQ2/COX10/CPOX/CTNS/CYBB/DDIT4/DHTKD1/DLAT/DLD/EIF6/ELOVL1/ELOVL2/ELOVL4/ELOVL5/ELOVL6/ELOVL7/ENO1/ENO2/FASN/FBP1/FECH/FLAD1/FOXK1/FOXK2/FPGS/FXN/FYN/GAPDH/GART/GCH1/GCLC/GCLM/GGCT/GPHN/GPI/GSS/HDAC4/HIF1A/HK1/HK2/HMBS/HSD17B12/IGF1/INSR/IREB2/JMJD8/LDHA/MAOB/MAT2A/MAT2B/ME1/MGST2/MLXIPL/MLYCD/MMAA/…	163
GO:0033135	regulation of peptidyl-serine phosphorylation	73/6960	119/17913	5.40581e-07	5.62909e-06	3.01644e-06	AKAP9/AKT1/APP/ARAF/ARRB2/ATP2B4/AXIN1/BAG4/BAK1/BAX/BCL2/CAPRIN2/CAV1/CD44/CNKSR3/CREBL2/DDIT4/DMD/DOCK7/EGFR/EIF4G1/ERCC6/FNIP1/FNIP2/GGNBP2/GPD1L/HAX1/HGF/HSP90AA1/HSP90AB1/IL6/INPP5F/INPP5K/LATS1/LIF/MAPKAP1/MIF/MLXIPL/NCK1/NCK2/NOS1/NSD1/NTRK2/PAK1/PAQR3/PARK7/PDCD10/PDE4D/PFN2/PIK3CA/PLCL2/PPM1F/PRKAA1/PTGS2/PWP1/RAF1/RAPGEF3/RASSF2/RICTOR/RPTOR/SMAD7/SNCA/SPRY2/STK4/TBK1/TERF2IP/TGFB1/TNF/…	73
GO:0046661	male sex differentiation	93/6960	160/17913	5.73566e-07	5.96259e-06	3.19516e-06	ACVR2A/AR/ARID4A/ARID4B/ARID5B/ASB1/ATRX/BAX/BCL2/BCL2L1/BCL2L11/BCL2L2/BMP6/BMPR1A/CBL/CCND1/CITED2/CRKL/CSDE1/CTNNA1/CTNNB1/DHCR24/DMRT1/EIF2S2/ESR1/FANCA/FGF9/FKBP4/FLNA/FNDC3A/GATA1/GATA3/GATA6/GJA1/H3F3B/HMGB2/HMGCS1/HOXA10/HOXA11/HOXA9/HOXD13/HSD17B4/ICAM1/INSR/KDM5A/KIF18A/KIT/KITLG/LGR4/LHFPL2/MEA1/MGST1/MMP14/MSH2/NASP/NCOA1/NCOA4/NKX2-1/NR5A1/NUDT1/PATZ1/PDGFRA/PLEKHA1/PRDX4/RARA/RHOBTB…	93
GO:0045785	positive regulation of cell adhesion	198/6960	388/17913	5.84748e-07	6.06871e-06	3.25202e-06	ABL1/ADA/ADAM19/ADAM9/AKT1/ALOX15/ANXA1/AP3B1/AP3D1/APOA1/ARHGEF7/ARL2/ARPC2/ATM/BAG4/BCL10/BCL6/C1QBP/CALR/CAV1/CBFB/CCL2/CCL5/CCR7/CD1D/CD24/CD274/CD276/CD28/CD44/CD46/CD47/CD55/CD74/CD80/CD81/CD83/CDC42/CDK6/CITED2/CORO1A/CRK/CRKL/CSF1/CSK/CSPG5/CYLD/CYTH3/DAG1/DNAJA3/DNM2/DOCK5/DUSP10/EDIL3/EFNB2/ELANE/EMP2/EPB41L4B/EPB41L5/EPO/ERBB2/ETS1/FADD/FAM49B/FLCN/FLNA/FLOT1/FLOT2/FOXA1/FOXF1/FYN/GATA…	198
GO:0046390	ribose phosphate biosynthetic process	151/6960	284/17913	5.8826e-07	6.095e-06	3.26611e-06	ACACA/ACAT1/ACLY/ACOT7/ACSL1/ACSL3/ACSL4/ADCY1/ADCY3/ADCY6/ADCY7/ADCY9/ADK/ADPGK/ADSL/ADSS/AK2/AK3/ALDOA/ALDOC/AMPD2/AMPD3/ARNT/CAD/CBR4/CMPK1/CTPS2/DDIT4/DHTKD1/DLAT/DLD/DNAJC30/EIF6/ELOVL1/ELOVL2/ELOVL4/ELOVL5/ELOVL6/ELOVL7/ENO1/ENO2/FASN/FBP1/FLCN/FOXK1/FOXK2/G6PD/GAPDH/GART/GPI/HDAC4/HIF1A/HK1/HK2/HPRT1/HSD17B12/IGF1/IMPDH1/IMPDH2/INSR/JMJD8/LDHA/LDHC/MLXIPL/MLYCD/NCOR1/NME1/NME2/NME2P1/NME4/…	151
GO:0033143	regulation of intracellular steroid hormone receptor signaling pathway	52/6960	78/17913	5.91412e-07	6.10733e-06	3.27272e-06	AR/ARNTL/ARRB2/AXIN1/BRCA1/CALR/CARM1/CBFB/CLOCK/CNOT1/CNOT2/CRY1/CRY2/CYP7B1/DAB2/DDX5/EP300/ESR1/FOXA1/FOXP1/GPAM/HDAC1/ISL1/KANK2/LATS1/LBH/MED1/NCOR1/NCOR2/PAK1/PARK7/PARP1/PER1/PHB/PHB2/PIAS2/PPP5C/PRMT2/RHOA/RNF6/RUNX1/RWDD1/SIRT1/SKP2/SMARCA4/SRC/STRN3/TAF1/UFM1/WBP2/YAP1/ZBTB7A	52
GO:1903008	organelle disassembly	52/6960	78/17913	5.91412e-07	6.10733e-06	3.27272e-06	AMBRA1/BECN1/BNIP3/BNIP3L/CAMKK2/CDC37/CDK1/CISD2/CLEC16A/CTSK/CTTN/DENR/DNM1L/DYRK3/FBXO7/FBXW7/FUNDC1/FZD5/GBF1/GSK3A/HAX1/HIF1A/HK2/HTRA2/HTT/KIF5B/KLC1/MAP1LC3B/MARK2/MCTS1/MFN2/MRRF/MUL1/PARK7/PPARGC1A/RNF41/SMURF1/SPAST/SQSTM1/SREBF1/SREBF2/STX5/TMEM173/TOMM7/TP53/USP30/USP36/VCP/VDAC1/VPS13C/VPS13D/ZFAND1	52
GO:0010721	negative regulation of cell development	166/6960	317/17913	5.99162e-07	6.16939e-06	3.30597e-06	ACTN4/ADCY6/AP1AR/APOE/APP/APPL2/ARF6/ARHGDIA/ARHGEF2/ASAP1/B2M/BAG5/BCL11A/BCL2/BMPR1A/CALR/CARM1/CBFA2T2/CDK5R1/CERS2/CORO1C/CRMP1/CTDSP1/CTNNA1/CTNNB1/DAAM2/DDX6/DENND5A/DGUOK/DICER1/DIXDC1/DLL1/DLX1/DLX2/DNM3/DPYSL3/DUSP10/DYNLT1/EDNRB/EFNA1/EFNA5/EFNB2/EIF2AK4/EIF4E/EIF4ENIF1/EPHA4/EPHA7/FBLN1/FBN1/FBXW7/FGF13/FKBP4/FOXO3/FRZB/G6PD/GDF11/GDI1/GLI3/GSK3A/GSK3B/HDAC2/HES1/HMG20A/HOOK3/HOXA2/ID…	166
GO:0060412	ventricular septum morphogenesis	34/6960	45/17913	5.99402e-07	6.16939e-06	3.30597e-06	ACVR1/BMPR2/CITED2/EGLN1/FGFR2/FGFRL1/FZD1/HES1/HEY1/HEY2/ID2/MIR17HG/NOG/NOS3/NOTCH1/RBM15/RBPJ/ROBO1/ROBO2/SAV1/SLIT2/SMAD4/SMAD7/SOX11/SOX4/TBX3/TGFB2/TGFBR1/TGFBR2/TGFBR3/VANGL2/WNT5A/ZFPM1/ZFPM2	34
GO:0050768	negative regulation of neurogenesis	145/6960	271/17913	6.03365e-07	6.19993e-06	3.32233e-06	ADCY6/APOE/APP/APPL2/ARF6/ARHGDIA/ARHGEF2/ASAP1/B2M/BAG5/BCL11A/BMPR1A/CALR/CARM1/CBFA2T2/CDK5R1/CERS2/CRMP1/CTDSP1/CTNNA1/CTNNB1/DAAM2/DDX6/DENND5A/DGUOK/DICER1/DIXDC1/DLL1/DLX1/DLX2/DNM3/DPYSL3/DUSP10/DYNLT1/EDNRB/EFNA1/EFNB2/EIF2AK4/EIF4E/EIF4ENIF1/EPHA4/EPHA7/FGF13/FKBP4/FOXO3/GDF11/GDI1/GLI3/GSK3B/HDAC2/HES1/HMG20A/HOOK3/HOXA2/ID2/ID4/IFRD1/IL1B/IL6/INPP5F/INPP5J/IRX3/ISL1/ISL2/ITM2C/JAG1/KA…	145
GO:0050730	regulation of peptidyl-tyrosine phosphorylation	133/6960	245/17913	6.07962e-07	6.23687e-06	3.34213e-06	ABI1/ABL1/ADAM17/ADIPOQ/ADNP/ADRA1A/AGT/APP/AREG/ARHGEF2/ARL2BP/ARRB2/BDNF/CADM4/CAV1/CCK/CCL5/CD24/CD40/CD44/CD74/CD80/CD81/CHMP6/CLCF1/CNOT7/DLG3/DUSP22/DVL2/EFNA1/EFNA5/EGF/EGFR/EPHA4/EPHA7/EPO/ERBB3/ERCC6/EREG/ERRFI1/FBXW7/FCGR1A/FGFR1OP/FGFR3/FYN/GATA1/GGNBP2/GPRC5A/HAX1/HBEGF/HDAC2/HES1/HGF/IBTK/ICAM1/IGF1/IGF2/IL12A/IL12B/IL15/IL18/IL2/IL3/IL5/IL6/IL6R/IL6ST/IL7/INPP5F/IQGAP1/ISL1/ITGA5/IT…	133
GO:1903845	negative regulation of cellular response to transforming growth factor beta stimulus	53/6960	80/17913	6.251e-07	6.40213e-06	3.43069e-06	ADAM17/ASPN/BAMBI/BCL9L/CAV1/CAV2/CFLAR/DLX1/DNM2/EID2/FAM89B/FBN1/FBN2/GLG1/HSPA1A/HSPA5/HTRA1/LEMD3/LTBP1/MIR17HG/MTMR4/NKX2-1/ONECUT2/PBLD/PDPK1/PEG10/PMEPA1/PPM1A/PRDM16/RASL11B/RPS27A/SIRT1/SKI/SMAD2/SMAD3/SMAD6/SMAD7/SMURF1/SMURF2/SNX25/SNX6/STRAP/STUB1/TGFB1/TGFB1I1/TGFBR1/TGFBR2/TGFBR3/TP53/UBB/UBC/ZBTB7A/ZNF451	53
GO:0072522	purine-containing compound biosynthetic process	154/6960	291/17913	6.62768e-07	6.77677e-06	3.63145e-06	ACACA/ACAT1/ACLY/ACOT7/ACSL1/ACSL3/ACSL4/ADA/ADCY1/ADCY3/ADCY6/ADCY7/ADCY9/ADK/ADORA2B/ADPGK/ADSL/ADSS/AK2/AK3/ALDOA/ALDOC/AMD1/AMPD2/AMPD3/ARNT/CBR4/DCK/DDIT4/DGUOK/DHTKD1/DLAT/DLD/DNAJC30/EIF6/ELOVL1/ELOVL2/ELOVL4/ELOVL5/ELOVL6/ELOVL7/ENO1/ENO2/FASN/FBP1/FLCN/FOXK1/FOXK2/GAPDH/GART/GPI/HDAC4/HIF1A/HK1/HK2/HPRT1/HSD17B12/IGF1/IMPDH1/IMPDH2/INSR/JMJD8/LDHA/LDHC/MLXIPL/MLYCD/MTAP/MTHFD1/MTHFD2L/NC…	154
GO:0048754	branching morphogenesis of an epithelial tube	86/6960	146/17913	6.89996e-07	7.04362e-06	3.77444e-06	ABL1/ACVR1/AGT/AR/AREG/BCL2/BMP2/BTRC/CELSR1/CLIC4/COL4A1/CSF1/CTNNB1/DAG1/DLG1/DLG5/EDN1/EDNRA/EGF/ENG/EPHA2/ESR1/ETV5/EYA1/FAT4/FGF2/FGFR2/FOXA1/FOXD1/FOXF1/GLI2/GLI3/GNA13/HHIP/HOXA11/HOXA5/HOXB7/HOXD11/KDM5B/KRAS/LAMA1/LGR4/MDK/MED1/MET/MMP14/MYC/NKX2-1/NOG/NPNT/NRP1/PAK1/PBX1/PGR/PHB2/PKD1/PKD2/PLXND1/PML/PTCH1/RBM15/RDH10/RSPO2/SALL1/SIRT6/SIX1/SIX4/SLIT2/SMAD4/SOX9/SPRY1/SPRY2/SRC/SRF/STK4…	86
GO:0042542	response to hydrogen peroxide	85/6960	144/17913	7.06178e-07	7.197e-06	3.85663e-06	ABL1/ADA/ADAM9/AIFM1/APEX1/APTX/AREG/AXL/BAK1/BCL2/BECN1/BNIP3/CAPN2/CASP3/CBX8/CDK1/COL1A1/CRK/CYP1B1/DUSP1/ECT2/EEF2/ETS1/EZH2/FKBP1B/FOSL1/FOXO1/FOXO3/FXN/FYN/GPR37/GPX1/HDAC2/HGF/IL10/IL6/IMPACT/JUN/KDM6B/KLF2/KLF4/KPNA4/MAP3K5/MDM2/MET/MYB/NET1/NFE2L2/NR4A3/PARK7/PAWR/PCGF2/PCNA/PDCD10/PDE8A/PLEKHA1/PPIF/PPP1R15B/PPP2CB/PPP5C/PRDX3/PRKAA1/PRKCD/PSAP/RELA/RHOB/RPS3/SDC1/SETX/SIGMAR1/SIRPA/SIR…	85
GO:0032392	DNA geometric change	56/6960	86/17913	7.14855e-07	7.27353e-06	3.89764e-06	ASCC3/CHD1/CHD2/CHD4/CHD8/CUL4A/CUL4B/DDB1/DDB2/DDX1/DDX3X/DHX30/DHX36/DHX9/DNA2/ERCC6/FANCM/G3BP1/GINS1/GTF2H1/GTF2H2/GTF2H3/HELB/HMGA1/HMGB1/HMGB2/HMGB3/HNRNPA2B1/INO80/MCM2/MCM4/MCM6/MCM7/NBN/PARP1/POT1/PURA/RAD23B/RAD50/RAD51/RAD54L/RBX1/RECQL4/RPS27A/RUVBL2/SETX/SMARCA1/SMARCAL1/TOP2A/TP53/UBB/UBC/WRN/XPC/XRCC5/XRCC6	56
GO:0006901	vesicle coating	46/6960	67/17913	7.27145e-07	7.37448e-06	3.95174e-06	ANKRD28/AREG/BET1/CD59/COL7A1/CSNK1D/CUL3/FOLR1/GBF1/GOSR2/KLHL12/LMAN1/MCFD2/NAPA/NSF/PDCD6/PEF1/PPP6C/RAB1A/RAB1B/SAR1B/SCFD1/SEC16A/SEC22B/SEC23A/SEC23IP/SEC24A/SEC24B/SEC24C/SEC24D/SEC31A/STX5/TBC1D20/TFG/TGFA/TMED10/TMED2/TMED9/TRAPPC1/TRAPPC10/TRAPPC2/TRAPPC2L/TRAPPC3/TRAPPC4/TRAPPC6B/USO1	46
GO:0007004	telomere maintenance via telomerase	46/6960	67/17913	7.27145e-07	7.37448e-06	3.95174e-06	ATM/AURKB/CCT2/CCT3/CCT4/CCT5/CCT6A/CCT8/CTNNB1/DCP2/DKC1/EXOSC10/GNL3L/HMBOX1/HNRNPA1/HNRNPC/HNRNPU/HSP90AA1/HSP90AB1/MAP2K7/MAP3K4/MAPK1/MAPK3/MAPKAPK5/NEK2/NEK7/NHP2/NOP10/PIF1/POT1/PTGES3/RAD50/RFC1/SMG5/SRC/TCP1/TERF1/TERF2/TERF2IP/TERT/TINF2/TNKS/TNKS1BP1/TNKS2/XRCC5/XRN1	46
GO:1902895	positive regulation of pri-miRNA transcription by RNA polymerase II	25/6960	30/17913	7.37434e-07	7.45669e-06	3.99579e-06	BMP2/BMPR1A/FOS/GATA2/GNL3/HIF1A/IL10/JUN/KLF5/NR3C1/PDGFB/RELA/SMAD1/SMAD3/SMAD6/SMARCA4/SREBF2/SRF/STAT3/TEAD1/TERT/TGFB1/TGFB2/TP53/WT1	25
GO:0001837	epithelial to mesenchymal transition	83/6960	140/17913	7.37646e-07	7.45669e-06	3.99579e-06	ACVR1/ADIPOR1/ALX1/AXIN2/BAMBI/BCL9L/BMP2/CLASP1/CLASP2/COL1A1/CTNNB1/DAB2/DAB2IP/DAG1/DDX17/DDX5/DLG5/EFNA1/ENG/EPB41L5/EZH2/FAM83D/FGFR2/FOXA1/FOXC1/FOXF2/GCNT2/GSK3B/HAS2/HDAC2/HEY1/HEY2/HGF/HIF1A/HMGA2/HNRNPAB/IL1B/IL6/ISL1/JAG1/KBTBD8/KLHL12/LEF1/LRP6/MDK/MTOR/NKX2-1/NOG/NOLC1/NOTCH1/PBLD/PDCD4/PDCD6/PEF1/PHLDB2/PPP2CA/PTEN/RBPJ/RTN4/S100A4/SDCBP/SDHAF2/SMAD2/SMAD3/SMAD4/SMAD7/SOX9/SPRY1/STR…	83
GO:0045815	positive regulation of gene expression, epigenetic	35/6960	47/17913	7.43248e-07	7.50114e-06	4.01961e-06	ACTB/AICDA/ARID1A/ARID1B/ASF1A/BAZ1B/CHEK1/CTNNB1/DDX21/DEK/EP300/ERCC6/H2AFY/HMGA1/KAT2A/KAT2B/MYO1C/PHF2/PHF8/POLR1A/POLR1B/POLR2F/POLR2H/POLR2K/SF3B1/SMARCA5/SMARCD1/SPHK2/TAF1A/TAF1C/TBP/TET1/TWISTNB/WBP2/ZNRD1	35
GO:0034332	adherens junction organization	80/6960	134/17913	7.81582e-07	7.87526e-06	4.22009e-06	ABL1/ACTN1/ACVRL1/ADD1/ARF6/ARHGEF7/BCL2/CADM1/CDH1/CDH2/CDH3/CLASP1/CLASP2/CORO1C/CORO2B/CTNNA1/CTNNB1/CTNND1/CTTN/DLC1/DLG5/DSP/DUSP22/DUSP3/EFNA5/EPB41L5/FERMT2/GPM6B/HIPK1/IQGAP1/IQSEC1/ITGA2/KDR/LDB1/LIMCH1/LIMS1/MACF1/MAP4K4/MAPRE2/MMP14/NRP1/NUMB/NUMBL/PDPK1/PHLDB2/PIP5K1A/PIP5K1C/PLEKHA7/PPM1F/PTEN/PTK2/PTPN23/PTPRJ/PTPRK/PVR/RAB8B/RAC1/RASSF8/RCC2/RDX/RHOA/ROCK1/ROCK2/S100A10/SDC4/SLC9A1…	80
GO:0006353	DNA-templated transcription, termination	47/6960	69/17913	7.90892e-07	7.9562e-06	4.26346e-06	CCNH/CLP1/CPSF2/CPSF3/CPSF4/CPSF7/CSTF1/CSTF2/CSTF2T/CSTF3/DHX9/GTF2H1/GTF2H2/GTF2H3/LSM11/MAZ/NCBP2/NUDT21/PABPN1/PAPOLA/PCF11/POLR1A/POLR1B/POLR2A/POLR2F/POLR2H/POLR2K/SETX/SLBP/SMN2/SNRPB/SNRPD3/SNRPE/SNRPF/SNRPG/TAF1A/TAF1C/TBP/TTF1/TTF2/TWISTNB/UBTF/WDR33/XRN2/ZMPSTE24/ZNF473/ZNRD1	47
GO:1902807	negative regulation of cell cycle G1/S phase transition	78/6960	130/17913	8.078e-07	8.11318e-06	4.34758e-06	ARID3A/ATM/AURKA/BAX/BCL2/BRD7/BTG2/CARM1/CASP2/CCL2/CCNB1/CCND1/CDC73/CDK1/CDK2/CDK2AP2/CDK4/CDK6/CDKN1A/CDKN1B/CDKN2A/CDKN2B/CDKN2C/CNOT1/CNOT10/CNOT2/CNOT3/CNOT4/CNOT6/CNOT6L/CNOT7/CNOT8/CTDSP1/CTDSP2/CTDSPL/DACT1/DCUN1D3/E2F1/E2F4/E2F7/E2F8/EP300/EZH2/FBXO31/FBXO7/FHL1/GADD45A/GIGYF2/GTSE1/KANK2/KLF4/MDM2/MDM4/NACC2/PCNA/PKD2/PLAGL1/PLK2/PML/PRKDC/PRMT1/PRMT2/PTEN/RB1/RBL2/RFWD3/RPA2/RPS27L/S…	78
GO:0045017	glycerolipid biosynthetic process	133/6960	246/17913	8.19849e-07	8.22093e-06	4.40532e-06	ABHD3/ABHD5/ACSL1/ACSL3/ACSL4/AGK/AGPAT1/AGPAT3/AGPAT5/ALOX15/APOA1/ARF1/ARF3/ATM/CAPN2/CDIPT/CDS1/CDS2/CEPT1/CHKA/CHPT1/CPNE1/CPNE3/CRLS1/CSNK2A1/CSNK2B/DDHD1/DDHD2/DGAT1/DGKZ/DPM1/DPM2/DPM3/ETNK1/FAR1/FBXW7/FGF2/GNPAT/GPAM/GPD1L/IMPA1/INPP4A/INPP5E/INPP5F/INPP5J/INPP5K/INPPL1/LCAT/LCLAT1/LDLR/LIPH/LPCAT1/LPIN1/LPL/MPPE1/MTM1/MTMR1/MTMR12/MTMR14/MTMR2/MTMR3/MTMR4/MTMR6/MTMR9/NR1H2/OCRL/PCK1/PCTP…	133
GO:0045665	negative regulation of neuron differentiation	112/6960	201/17913	8.40354e-07	8.413e-06	4.50825e-06	ADCY6/APOE/APP/ARF6/ARHGDIA/ASAP1/B2M/BAG5/BCL11A/CALR/CARM1/CBFA2T2/CDK5R1/CERS2/CRMP1/CTDSP1/DDX6/DENND5A/DGUOK/DIXDC1/DLL1/DLX1/DLX2/DNM3/DPYSL3/EDNRB/EFNA1/EFNB2/EIF2AK4/EIF4E/EIF4ENIF1/EPHA4/EPHA7/FGF13/FKBP4/FOXO3/GDF11/GDI1/GLI3/GSK3B/HDAC2/HES1/HMG20A/HOXA2/ID2/IFRD1/INPP5F/INPP5J/IRX3/ISL1/ISL2/ITM2C/JAG1/KANK1/KREMEN1/LGALS1/LRIG2/LSM1/MAP4K4/MDM2/MED1/MEIS1/MIB1/MYLIP/NGEF/NKX2-2/NLGN1…	112
GO:0031023	microtubule organizing center organization	74/6960	122/17913	8.49725e-07	8.49316e-06	4.5512e-06	ARHGEF10/ARL2/ATF5/AURKA/BRCA1/BRCA2/CCNF/CDK1/CDK2/CEP120/CEP135/CEP192/CEP68/CEP76/CETN3/CHEK1/CHMP1B/CHMP2A/CHMP2B/CHMP4B/CHMP4C/CHMP5/CHORDC1/CKAP5/CLASP1/CLASP2/CNTLN/CTNNB1/E2F4/FES/GADD45A/GCC2/HAUS1/HAUS2/HAUS3/HAUS4/HAUS5/HAUS6/HAUS8/KAT2A/KAT2B/KIAA0753/KIF11/KIF3A/KIF3B/MCPH1/MDM1/NEK2/NIN/NPM1/NSFL1C/NUBP1/NUP62/PAFAH1B1/PDCD6IP/PKD2/PLK1/PLK2/PPP1R12A/RBM14/ROCK2/SASS6/SLC16A1/SSX2IP…	74
GO:0007015	actin filament organization	169/6960	325/17913	8.5193e-07	8.50009e-06	4.55492e-06	ABI1/ABI2/ABL1/ACTA1/ACTN1/ACTN4/ACTR2/ACTR3/ADD1/ALDOA/ALOX15/AP1AR/APOA1/ARF1/ARF6/ARFGEF1/ARHGAP12/ARHGAP18/ARHGEF10/ARHGEF2/ARPC2/ARPC3/ARPC4/ARPC5/BAG4/BAIAP2L1/BCL2/BIN3/C9orf72/CCR7/CD2AP/CD47/CDC42/CDC42EP2/CFL1/CFL2/CIT/CLASP1/CLASP2/CORO1A/CORO1B/CORO2B/CTNNA1/CTNNA2/CTTN/CUL3/CYFIP1/DBN1/DIAPH1/DIAPH3/DLC1/DLG1/DPYSL3/DSTN/EMP2/EPS8/EZR/F2RL1/FAM171A1/FAT1/FCHSD2/FER/FLNA/FMN2/FSCN1/GB…	169
GO:1903313	positive regulation of mRNA metabolic process	48/6960	71/17913	8.53149e-07	8.50009e-06	4.55492e-06	BTG2/CCNB1/CDC73/CNOT1/CNOT6L/CNOT7/CNOT8/CPEB3/DHX36/GIGYF2/GTPBP1/HNRNPD/HNRNPR/HSPA8/KHSRP/METTL14/METTL3/MEX3D/MOV10/NANOS1/NCBP2/NUDT21/NUP98/PABPC1/PAF1/PRDX6/PRPF19/PRR5L/PUM1/RBM24/RBMX/RC3H1/ROCK1/ROCK2/SNRNP70/THRAP3/TNRC6B/TNRC6C/TOB1/TRA2B/TRIM71/UPF1/YTHDF2/YTHDF3/ZC3HAV1/ZFP36/ZFP36L1/ZFP36L2	48
GO:0019079	viral genome replication	73/6960	120/17913	8.5746e-07	8.5294e-06	4.57062e-06	ADAR/ADARB1/APOBEC3C/ATG5/BANF1/BCL2/CCL2/CCL5/CCNK/CD28/CDC42/CNOT7/CTBP1/CTBP2/DDB1/DDX3X/DDX5/DEK/EEA1/EIF2AK2/EIF2AK4/FAM111A/FBXL2/FMR1/GRK2/HMGA2/HSPA8/IFI16/IFIT5/IFITM2/ILF3/INPP5K/ISG20/LARP1/LTF/MAVS/NFIA/NUCKS1/OAS1/OAS3/OASL/PABPC1/PCBP1/PCBP2/PDE12/PKN2/PLSCR1/PPIA/PPIB/PPIE/PPIH/RAB5A/RAD23A/RNASEL/ROCK2/SETDB1/SRPK1/SRPK2/STAU1/STOM/TARBP2/TBC1D20/TNF/TNIP1/TOP2A/TOP2B/TRIM28/UBP1/…	73
GO:0042752	regulation of circadian rhythm	70/6960	114/17913	8.72455e-07	8.64241e-06	4.63118e-06	ADA/ADCY1/ARNTL/BHLHE40/BTRC/CDK1/CLOCK/CREB1/CREM/CRTC1/CRY1/CRY2/CSNK1D/CSNK1E/DDB1/EZH2/FBXL3/FBXW11/FBXW7/GNA11/GNAQ/GSK3B/HDAC3/HNF4A/HNRNPD/ID2/KDM2A/KLF10/MAPK9/MTA1/MTOR/NKX2-1/NLGN1/NONO/NR1D1/NR1D2/NR2F6/OPN3/PER1/PER2/PER3/PHLPP1/PML/PPARA/PPARG/PPARGC1A/PPP1CB/PPP1CC/PRKAA1/PRKAA2/PRKDC/PSPC1/RBM4/ROCK2/RORA/RORB/SFPQ/SIAH2/SIK1/SIN3A/SUV39H2/TARDBP/THRAP3/TOP2A/TP53/UBE3A/USP2/USP7/U…	70
GO:0050684	regulation of mRNA processing	67/6960	108/17913	8.72977e-07	8.64241e-06	4.63118e-06	AHCYL1/BARD1/C1QBP/CCNB1/CCNT1/CDC73/CPEB3/CPSF4/CPSF6/CPSF7/CTR9/CWC22/DDX17/DDX5/DHX36/DHX9/DYRK1A/FAM172A/FMR1/HNRNPA1/HNRNPA2B1/HNRNPK/HNRNPL/HNRNPU/HSPA8/IWS1/JMJD6/KHDRBS1/MAGOH/NCBP2/NUDT21/NUP98/PABPN1/PAF1/PAPOLA/PRDX6/PRPF19/PTBP1/PTCD2/RBM10/RBM11/RBM15/RBM15B/RBM24/RBM25/RBM4/RBMX/REST/RNF20/RNF40/RNPS1/SAP18/SMU1/SNRNP70/SON/SRPK1/SRPK2/SUPT5H/SUPT6H/THRAP3/TIA1/TRA2B/U2AF2/WTAP/YTHD…	67
GO:0007098	centrosome cycle	69/6960	112/17913	8.74372e-07	8.64241e-06	4.63118e-06	ARHGEF10/ARL2/ATF5/AURKA/BRCA1/BRCA2/CCNF/CDK1/CDK2/CEP120/CEP135/CEP192/CEP68/CEP76/CETN3/CHEK1/CHMP1B/CHMP2A/CHMP2B/CHMP4B/CHMP4C/CHMP5/CHORDC1/CKAP5/CNTLN/CTNNB1/FES/GADD45A/HAUS1/HAUS2/HAUS3/HAUS4/HAUS5/HAUS6/HAUS8/KAT2A/KAT2B/KIAA0753/KIF11/KIF3A/KIF3B/MCPH1/MDM1/NEK2/NIN/NPM1/NSFL1C/NUBP1/NUP62/PDCD6IP/PKD2/PLK1/PLK2/PPP1R12A/RBM14/ROCK2/SASS6/SLC16A1/SSX2IP/STIL/TMEM67/TRIM37/TUBE1/UBXN2B/…	69
GO:0072599	establishment of protein localization to endoplasmic reticulum	69/6960	112/17913	8.74372e-07	8.64241e-06	4.63118e-06	CHMP4A/CHMP4B/HSPA5/RAB10/RAB3GAP1/RAB3GAP2/RPL10/RPL11/RPL12/RPL13/RPL13A/RPL14/RPL15/RPL17/RPL19/RPL22/RPL23/RPL23A/RPL24/RPL27/RPL27A/RPL28/RPL30/RPL31/RPL35A/RPL36A/RPL37/RPL37A/RPL38/RPL4/RPL5/RPL7/RPL8/RPL9/RPLP0/RPLP1/RPLP2/RPS10/RPS11/RPS13/RPS14/RPS15A/RPS16/RPS18/RPS19/RPS21/RPS23/RPS27/RPS27A/RPS28/RPS29/RPS3/RPS3A/RPS4Y1/RPS7/RPS8/RPSA/SEC61A1/SEC61G/SEC62/SEC63/SRP14/SRP19/SRP54/SRP7…	69
GO:0006283	transcription-coupled nucleotide-excision repair	49/6960	73/17913	9.13399e-07	8.99959e-06	4.82258e-06	AQR/CCNH/COPS2/COPS3/COPS4/COPS5/COPS7A/COPS7B/COPS8/CUL4A/CUL4B/DDB1/EP300/ERCC4/ERCC5/ERCC6/GTF2H1/GTF2H2/GTF2H3/HMGN1/PCNA/POLD1/POLD2/POLD3/POLK/POLR2A/POLR2B/POLR2C/POLR2D/POLR2F/POLR2G/POLR2H/POLR2K/PPIE/PRPF19/RBX1/RFC1/RFC2/RFC3/RFC4/RFC5/RPA1/RPA2/RPS27A/TCEA1/UBB/UBC/USP7/ZNF830	49
GO:0072384	organelle transport along microtubule	49/6960	73/17913	9.13399e-07	8.99959e-06	4.82258e-06	AP3B1/AP3D1/AP3M1/AP3M2/AP3S1/AP3S2/ARHGAP21/BICD1/BICD2/BLOC1S2/CDC42/CLN3/FYCO1/HIF1A/HTT/KIF13A/KIF1B/KIF1C/KIF23/KIF3A/KIF3B/KIF5A/KIF5B/LAMP1/LRPPRC/MAP1B/MAP1S/MREG/NEFH/NEFL/OPA1/PAFAH1B1/PEX14/RAB1A/RAB6A/RASGRP1/RHOT1/RHOT2/SNAPIN/SPAST/SUN1/SUN2/SYBU/SYNE2/TRAK2/UBB/UCHL1/VAMP7/WASF1	49
GO:0051961	negative regulation of nervous system development	153/6960	290/17913	9.1511e-07	9.00219e-06	4.82398e-06	ADCY6/APOE/APP/APPL2/ARF6/ARHGDIA/ARHGEF2/ASAP1/B2M/BAG5/BCL11A/BMPR1A/CALR/CARM1/CBFA2T2/CDK5R1/CERS2/CRMP1/CTDSP1/CTNNA1/CTNNB1/DAAM2/DDX6/DENND5A/DGUOK/DICER1/DIXDC1/DLL1/DLX1/DLX2/DNM3/DPYSL3/DUSP10/DYNLT1/EDNRB/EFNA1/EFNB2/EIF2AK3/EIF2AK4/EIF4E/EIF4ENIF1/EPHA4/EPHA7/FGF13/FKBP4/FOXO3/GDF11/GDI1/GLI3/GSK3B/HDAC2/HES1/HMG20A/HOOK3/HOXA2/ID2/ID4/IFRD1/IL1B/IL6/INPP5F/INPP5J/IRX3/ISL1/ISL2/ITM2C…	153
GO:0043624	cellular protein complex disassembly	109/6960	195/17913	9.5298e-07	9.35994e-06	5.01568e-06	ADD1/APC/ARHGEF2/ASPH/AURKAIP1/CFL1/CFL2/CHCHD1/CKAP2/CKAP5/CLASP1/CLASP2/DAP3/DSTN/EIF5A/EIF5A2/EIF5AL1/EPS8/ERAL1/ETF1/F2RL1/FGF13/HSPA8/JMJD4/KIAA1211/KIF18A/KIF18B/KIF2A/KIF2C/LIMA1/MAP1B/MICAL2/MICAL3/MID1/MID1IP1/MRPL10/MRPL13/MRPL14/MRPL16/MRPL17/MRPL18/MRPL19/MRPL24/MRPL27/MRPL3/MRPL30/MRPL32/MRPL33/MRPL34/MRPL35/MRPL37/MRPL39/MRPL41/MRPL42/MRPL43/MRPL44/MRPL45/MRPL46/MRPL48/MRPL49/MRPL50…	109
GO:0045333	cellular respiration	100/6960	176/17913	9.59021e-07	9.40445e-06	5.03953e-06	ADSL/ALDH5A1/BID/BNIP3/CAT/CCNB1/CDK1/CISD1/COX10/COX5A/COX5B/COX6A1/COX6B1/COX6C/COX7A2L/COX7B/COX7C/COX8A/CS/CYC1/CYCS/DLAT/DLD/DLST/ETFA/FASTKD2/FASTKD3/FASTKD5/FLCN/FXN/GPD2/HIF1A/IDE/IDH1/IDH3A/ISCU/LYRM7/MDH2/ME2/MECP2/MTFR1/NDUFA10/NDUFA12/NDUFA2/NDUFA3/NDUFA4/NDUFA5/NDUFA6/NDUFA7/NDUFA8/NDUFA9/NDUFAB1/NDUFAF2/NDUFB11/NDUFB2/NDUFB3/NDUFB4/NDUFB5/NDUFB6/NDUFC1/NDUFC2/NDUFS2/NDUFS4/NDUFS5/ND…	100
GO:0090169	regulation of spindle assembly	23/6960	27/17913	9.68811e-07	9.48551e-06	5.08297e-06	CEP97/CHMP1B/CHMP2A/CHMP2B/CHMP4B/CHMP4C/CHMP5/DRG1/GPSM2/HNRNPU/HSPA1A/HSPA1B/NUMA1/PLK1/RNF4/SENP6/SMC1A/SMC3/SPAG5/STAG1/STAG2/TPR/VPS4B	23
GO:0046794	transport of virus	42/6960	60/17913	9.77018e-07	9.55085e-06	5.11798e-06	CAV1/CAV2/DYNLT1/EPS15/FMR1/KPNA1/KPNA2/KPNA3/KPNA6/KPNB1/NMT2/NUP107/NUP133/NUP153/NUP155/NUP160/NUP205/NUP210/NUP35/NUP37/NUP43/NUP50/NUP54/NUP62/NUP98/POM121/POM121C/RAE1/RAN/RANBP2/RPS27A/SEH1L/TPR/TSG101/UBAP1/UBB/UBC/VPS28/VPS37A/VPS37B/VPS37C/XPO1	42
GO:0034644	cellular response to UV	51/6960	77/17913	1.02614e-06	9.99966e-06	5.35848e-06	ATF4/AURKB/BAK1/BAX/BMF/CASP9/CDC25A/CDKN1A/CHEK1/CREBBP/CUL4B/DDB1/DDB2/DHX36/EIF2AK4/EIF2S1/EP300/ERCC4/FMR1/HYAL1/IMPACT/INO80/KDM1A/MDM2/METTL3/MME/MYC/N4BP1/NEDD4/NPM1/PARP1/PBK/PCNA/PIK3R1/POLD1/POLH/POLK/PTGS2/PTN/PTPRK/RUVBL2/SIRT1/STK11/TAF1/TP53/TP53INP1/TRIAP1/USP28/USP47/XPC/YY1	51
GO:0071260	cellular response to mechanical stimulus	51/6960	77/17913	1.02614e-06	9.99966e-06	5.35848e-06	AGT/AKT1/ATP1A1/BAG3/BAK1/BCL10/BMP6/BNIP3/CASP2/CASP8/CASP8AP2/CD40/CHEK1/CNN2/COL1A1/DAG1/EGFR/ENG/FADD/FAS/GADD45A/GCLC/GJA1/GOT1/HABP4/HDAC4/IL1B/IRF1/ITGA2/KCNJ2/MAP2K4/MAP3K1/MAP3K14/MAP3K2/MAPK3/MYD88/NFKB1/PTGER4/PTGS2/PTPN11/RAC1/SLC2A1/SLC38A2/SLC9A1/SOX9/TGFB1/TLR4/TNFRSF10B/TNFRSF1A/TNFRSF8/TNFSF14	51
GO:1903900	regulation of viral life cycle	86/6960	147/17913	1.03204e-06	1.00414e-05	5.38085e-06	ADAR/ADARB1/APOBEC3C/BANF1/BCL2/CAV2/CCL5/CCNK/CD28/CD74/CHMP2A/CHMP2B/CHMP4B/CHMP4C/CNOT7/DDB1/DDX3X/DDX5/EIF2AK2/EIF2AK4/FAM111A/FBXL2/FMR1/HMGA2/HS3ST5/HSPA8/IFI16/IFIT5/IFITM2/ILF3/INPP5K/ISG20/KPNA2/KPNA6/LAMP3/LARP1/LGALS1/LTF/MAVS/NUCKS1/OAS1/OAS3/OASL/P4HB/PABPC1/PC/PDE12/PKN2/PLSCR1/PML/PPIA/PPIB/PPIE/PPIH/RAD23A/RNASEL/SETDB1/SMC3/SNX3/SRPK1/SRPK2/STAU1/STOM/TARBP2/TBC1D20/TNF/TNIP1/TOP…	86
GO:0046165	alcohol biosynthetic process	85/6960	145/17913	1.05931e-06	1.02907e-05	5.51444e-06	ACAA2/ACACA/ACAT2/ACER2/ACER3/ACLY/AKR1B1/APOE/ARV1/ASAH1/BMP2/BMP6/CES1/CFTR/CNBP/CYB5R3/CYP27A1/CYP3A4/CYP51A1/CYP7A1/DHCR24/DKK3/EBP/ELOVL6/ERLIN1/ERLIN2/FASN/FDFT1/FGF2/G6PD/GCH1/GGPS1/GOT1/GPAM/HMGCR/HMGCS1/IDI1/IL1B/IMPA1/IMPA2/IMPAD1/INSIG1/INSIG2/IP6K1/IP6K2/IPMK/ITPKA/ITPKB/ITPKC/KPNB1/LBR/LEP/LSS/MBTPS1/MBTPS2/MVK/NFKB1/NFYA/NFYB/NFYC/NUS1/P2RY1/PARK7/PCBD1/PCK1/PGP/PLEK/POR/PRKAA1/PRKA…	85
GO:2000677	regulation of transcription regulatory region DNA binding	37/6960	51/17913	1.06509e-06	1.03307e-05	5.53588e-06	CTNNB1/DDIT3/DOT1L/EP300/FBXW7/FOXC1/GATA1/GATA3/GTF2B/H1F0/HAND1/HAND2/HEY1/HEY2/HMGA2/IGF1/KLF4/LIF/NSD1/PARK7/PARP1/PAX6/PER2/POU4F1/PSEN1/RB1/SIN3A/SOX11/SRI/TAF1/TGFB1/TRAF6/TWIST1/WNT3A/ZBTB7A/ZMPSTE24/ZNF675	37
GO:0010833	telomere maintenance via telomere lengthening	52/6960	79/17913	1.07792e-06	1.04389e-05	5.59387e-06	ATM/AURKB/CCT2/CCT3/CCT4/CCT5/CCT6A/CCT8/CTNNB1/DCLRE1B/DCP2/DHX36/DKC1/ERCC4/EXOSC10/GNL3L/HMBOX1/HNRNPA1/HNRNPA2B1/HNRNPC/HNRNPU/HSP90AA1/HSP90AB1/MAP2K7/MAP3K4/MAPK1/MAPK3/MAPKAPK5/NEK2/NEK7/NHP2/NOP10/PARP1/PIF1/POT1/PTGES3/RAD50/RAD51/RFC1/SMG5/SRC/TCP1/TERF1/TERF2/TERF2IP/TERT/TINF2/TNKS/TNKS1BP1/TNKS2/XRCC5/XRN1	52
GO:0006360	transcription by RNA polymerase I	43/6960	62/17913	1.08542e-06	1.04723e-05	5.61176e-06	ATF4/BAZ2A/CCNH/DHX33/EIF2AK3/ERBB2/ERCC6/FLNA/GTF2H1/GTF2H2/GTF2H3/H2AFY/H2AFY2/HEATR1/IPPK/MAPK3/MARS/MED1/MTOR/NCL/NOL11/PHF8/POLR1A/POLR1B/POLR2F/POLR2H/POLR2K/POU4F1/PWP1/RRN3/SMARCA4/TAF1/TAF1A/TAF1C/TBP/TTF1/TWISTNB/UBTF/UTP15/WDR43/WDR75/ZMPSTE24/ZNRD1	43
GO:0106106	cold-induced thermogenesis	84/6960	143/17913	1.08641e-06	1.04723e-05	5.61176e-06	ABHD6/ACSL1/ACVR2B/ADAM17/ADAMTS5/ADIPOQ/ADIPOR1/ADIPOR2/ADRB1/ADRB2/ADRB3/APC/APPL2/ARNTL/ARRDC3/ATF4/BSCL2/CAV1/CEBPB/CMKLR1/CNOT3/CPT2/CXCR4/DDIT3/DECR1/DOCK7/EHMT1/ELOVL6/EPAS1/FLCN/G0S2/GATM/GJA1/GNAS/GRB10/HADH/HDAC3/IGF1R/IL15/IL18/IP6K1/IRF4/JAK2/KDM1A/KDM3A/KDM6B/LAMA4/LEP/LEPR/LGR4/LNPEP/LPIN1/MAP2K6/MFN2/NOTCH1/NR1D1/NR1H2/OGT/OMA1/OXTR/PCTP/PDGFC/PER2/PGAM5/PLAC8/PLCL2/PPARGC1A/PPARGC…	84
GO:0120161	regulation of cold-induced thermogenesis	84/6960	143/17913	1.08641e-06	1.04723e-05	5.61176e-06	ABHD6/ACSL1/ACVR2B/ADAM17/ADAMTS5/ADIPOQ/ADIPOR1/ADIPOR2/ADRB1/ADRB2/ADRB3/APC/APPL2/ARNTL/ARRDC3/ATF4/BSCL2/CAV1/CEBPB/CMKLR1/CNOT3/CPT2/CXCR4/DDIT3/DECR1/DOCK7/EHMT1/ELOVL6/EPAS1/FLCN/G0S2/GATM/GJA1/GNAS/GRB10/HADH/HDAC3/IGF1R/IL15/IL18/IP6K1/IRF4/JAK2/KDM1A/KDM3A/KDM6B/LAMA4/LEP/LEPR/LGR4/LNPEP/LPIN1/MAP2K6/MFN2/NOTCH1/NR1D1/NR1H2/OGT/OMA1/OXTR/PCTP/PDGFC/PER2/PGAM5/PLAC8/PLCL2/PPARGC1A/PPARGC…	84
GO:0006356	regulation of transcription by RNA polymerase I	26/6960	32/17913	1.13702e-06	1.09431e-05	5.86407e-06	ATF4/DHX33/EIF2AK3/ERBB2/FLNA/H2AFY/H2AFY2/HEATR1/IPPK/MARS/MED1/MTOR/NCL/NOL11/PHF8/POLR2K/POU4F1/PWP1/SMARCA4/TAF1/TAF1C/UBTF/UTP15/WDR43/WDR75/ZMPSTE24	26
GO:0050773	regulation of dendrite development	82/6960	139/17913	1.13975e-06	1.09525e-05	5.86909e-06	ABI2/ACTR2/ADAM10/ANKRD27/APOE/ARC/ARF1/ARF6/ASAP1/BCL11A/BHLHB9/C21orf91/CAMK1D/CAMK2B/CAPRIN1/CAPRIN2/CARM1/CDK5R1/CFL1/CPEB3/CRK/CRKL/CRTC1/CUX1/CYFIP1/DAB2IP/DBN1/DHX36/DLG5/DNM1L/DNM3/EEF2K/EFNA1/EPHA4/EZH2/FBXO31/FMR1/GRIN1/GSK3B/HDAC2/IL2/IQGAP1/ITPKA/ITSN1/LLPH/LRP8/MAPK6/MARK1/MEF2C/MTOR/NEDD4/NGEF/NLGN1/OBSL1/OPA1/PAFAH1B1/PDLIM5/PLK2/PPP1R9A/PPP3CA/PREX1/PSEN1/PTEN/PTN/PTPRD/RAB21/RAP2…	82
GO:0021543	pallium development	95/6960	166/17913	1.1465e-06	1.10003e-05	5.89472e-06	ARHGAP11B/ATP2B4/BAX/BNIP3/BTBD3/BTG2/CASP3/CCDC85C/CDH2/CDK5R1/CDK6/CDON/CEP120/CNTNAP2/CRK/CRKL/CTNNB1/DAB2IP/DIXDC1/DLX1/DLX2/EGFR/EZH1/EZH2/FAT4/FBXO45/FGF13/FLNA/FOXP2/FUT10/GART/GLI3/GNG12/GRIN1/GSK3B/H2AFX/HDAC1/HIF1A/ID4/IGF2BP1/KDM1A/KDM6B/KIF14/KIF5B/LRP8/MBOAT7/MCPH1/MDK/NCOA1/NDEL1/NEFL/NF1/NF2/NKX2-1/NME1/NPY/NR4A3/NRP1/NRP2/NTRK2/PAFAH1B1/PAX6/PEX13/PHLPP2/PLCB1/PLXNA3/POU3F2/PSEN1/…	95
GO:0051258	protein polymerization	126/6960	232/17913	1.15083e-06	1.10249e-05	5.90789e-06	ABI2/ABL1/ACTR2/ACTR3/ADD1/AKAP9/ALOX15/AP1AR/ARF1/ARF6/ARFGEF1/ARHGAP18/ARL2/ARL6/ARPC2/ARPC3/ARPC4/ARPC5/BAG4/BAIAP2L1/CAMSAP1/CCR7/CDC42EP2/CDK5R1/CDKN1B/CEP192/CHMP2A/CHMP4A/CKAP5/CLASP1/CLASP2/CLIP1/CORO1A/CORO1B/CSNK1D/CTNNA2/CTTN/CYFIP1/DIAPH1/DIAPH3/DLG1/DNM1L/DRG1/DYRK1A/EPS8/FBXO5/FCHSD2/FER/FES/FGF13/FKBP4/GBA2/GPX4/GRB2/HAX1/HCK/HSP90AA1/HSPA1A/HSPA1B/ICAM1/INPP5J/IQGAP2/JAK2/JMY/KANK…	126
GO:0042254	ribosome biogenesis	112/6960	202/17913	1.16919e-06	1.11836e-05	5.99291e-06	AATF/BYSL/C1D/C1QBP/CEBPZ/CHD7/CUL4A/CUL4B/DCAF13/DDX17/DDX21/DDX3X/DDX47/DDX49/DDX52/DDX56/DHX30/DIS3/DKC1/EIF2A/EIF4A3/EIF6/EMG1/ERAL1/ERI1/EXOSC1/EXOSC10/EXOSC2/EXOSC3/EXOSC5/EXOSC7/EXOSC8/EXOSC9/FASTKD2/FBL/FCF1/GEMIN4/GLUL/GNL3L/GTF3A/GTPBP4/HEATR1/IMP3/ISG20/ISG20L2/KRR1/LYAR/MPHOSPH6/MRPL10/MRTO4/NHP2/NIP7/NMD3/NOB1/NOL11/NOLC1/NOP10/NOP2/NOP56/NPM1/NPM3/NSA2/NSUN4/PA2G4/PAK1IP1/PDCD11/PTE…	112
GO:0008406	gonad development	119/6960	217/17913	1.17631e-06	1.12263e-05	6.0158e-06	ACVR2A/ADAMTS1/AR/ARID4A/ARID4B/ARID5B/ARRB2/ATM/ATRX/BASP1/BAX/BCL2/BCL2L1/BCL2L11/BCL2L2/BMPR1B/BRCA2/CASP2/CASP3/CBL/CCND1/CEBPB/CITED2/CRKL/CSDE1/CTNNA1/CYP19A1/DMRT1/EIF2S2/EREG/ESR1/FANCA/FGF9/FLNA/FNDC3A/FOXC1/FOXO3/FZD4/GATA1/GATA3/GATA6/GJA1/H3F3B/HMGB2/HMGCS1/HOXA10/HOXA11/HOXA9/HSD17B4/HSPA5/ICAM1/IDH1/INHBB/INSR/IRX5/KDM5A/KIF18A/KIT/KITLG/LEP/LHX8/MEA1/MGST1/MMP14/MSH2/NASP/NCOA1/NCO…	119
GO:1902903	regulation of supramolecular fiber organization	163/6960	313/17913	1.17726e-06	1.12263e-05	6.0158e-06	ABI2/ABL1/ACTR2/ACTR3/ADD1/AKAP13/AKAP9/ALOX15/AP1AR/APC/APOA1/APOE/APP/ARF1/ARF6/ARFGEF1/ARHGAP18/ARHGEF10/ARHGEF2/ARL2/ARPC2/ARPC3/ARPC4/ARPC5/BAG4/BAIAP2L1/C9orf72/CAMSAP1/CCR7/CD47/CDC42/CDC42EP2/CDK5R1/CDKN1B/CFL1/CFL2/CIT/CKAP2/CLASP1/CLASP2/CLIP1/CLU/CORO1A/CORO1B/CORO2B/CTNNA2/CTTN/CYFIP1/DLC1/DLG1/DRG1/DSTN/DYRK1A/EDN1/EPS8/F2RL1/FCHSD2/FER/FES/FGF13/FKBP4/FLNA/GBA2/GPX1/GRB2/HAX1/HCK/HS…	163
GO:0090092	regulation of transmembrane receptor protein serine/threonine kinase signaling pathway	118/6960	215/17913	1.23168e-06	1.17274e-05	6.2843e-06	ABL1/ACVR1/ACVR1B/ACVR2A/ACVR2B/ACVRL1/ADAM17/ASPN/BAMBI/BCL9L/BMP2/BMP6/BMPR1A/BMPR2/CAV1/CAV2/CDKN2B/CITED2/CREBBP/CSNK2B/CTDSPL2/DAB2/DKK3/DLX1/DMRT1/DNM2/EID2/ENG/EP300/FAM89B/FBN1/FBN2/FGF9/FKBP1A/FLCN/FOLR1/FOXD1/FZD1/GDF5/GDF6/GIPC1/GLG1/GOT1/GREM2/HES1/HFE/HIPK2/HSP90AB1/HSPA1A/HSPA5/HTRA1/LEMD3/LOX/LTBP1/LTBP4/MIR17HG/MTMR4/NBL1/NEO1/NKX2-1/NOG/NOTCH1/NPNT/NUMA1/ONECUT2/PARP1/PBLD/PCSK6/…	118
GO:0003231	cardiac ventricle development	78/6960	131/17913	1.24003e-06	1.17888e-05	6.31723e-06	ACVR1/AP2B1/BMPR1A/BMPR2/CHD7/CITED2/CPE/DCTN5/DNM2/DSP/EGLN1/ENG/FGFR2/FGFRL1/FKBP1A/FOXC1/FOXF1/FRS2/FZD1/GATA3/GSK3A/HAND1/HAND2/HECTD1/HEG1/HES1/HEY1/HEY2/HIF1A/ID2/ISL1/JAG1/LMO4/LTBP1/LUZP1/MATR3/MDM2/MDM4/MED1/MEF2C/MIR17HG/NOG/NOS3/NOTCH1/PKP2/POU4F1/PRDM1/PTCD2/PTK7/RBM15/RBPJ/ROBO1/ROBO2/RXRA/SALL1/SAV1/SEMA3C/SLIT2/SMAD4/SMAD6/SMAD7/SOX11/SOX4/TBX3/TGFB1/TGFB2/TGFBR1/TGFBR2/TGFBR3/TMEM…	78
GO:1900076	regulation of cellular response to insulin stimulus	45/6960	66/17913	1.29887e-06	1.23293e-05	6.60687e-06	ADIPOR1/AGT/APPL2/ATP2B1/BAIAP2L1/CCND3/CDK4/ESRRA/GKAP1/GNAI2/GRB10/GSK3A/IGF2/IL1B/INPP5K/IRS1/KANK1/LEP/LPL/MYO1C/NCK1/NCOA5/NUCKS1/OGT/OPA1/OSBPL8/PAK1/PIK3R1/PRKAA1/PRKCB/PRKCD/PTPN1/PTPN11/PTPN2/PTPRE/RELA/RPS6KB1/SESN3/SIK2/SIRT1/SOCS1/SORBS1/SRC/USO1/ZBTB7B	45
GO:0070585	protein localization to mitochondrion	75/6960	125/17913	1.3058e-06	1.23763e-05	6.63203e-06	AGK/AKT1/ARIH2/BAG3/BAG4/BAP1/BAX/BCL2/BCL2L11/BID/BMF/BNIP3L/CALM3/CASP8/DDIT3/DNAJA1/DNAJC19/DNM1L/E2F1/FBXO7/FBXW7/FZD5/GDAP1/GSK3A/HAX1/HK1/HK2/HPS4/HSP90AA1/HSPA4/HTRA2/HUWE1/LEPROT/LMAN1/MARCH5/MFF/MFN2/MOAP1/NMT1/NPEPPS/PDCD5/PMAIP1/PPP3R1/PRKAA1/RHOU/SAE1/SH3GLB1/SIRT4/SREBF1/SREBF2/TFDP1/TFDP2/TIMM13/TIMM17A/TIMM17B/TIMM8B/TOMM20/TOMM22/TOMM34/TOMM40/TOMM5/TOMM7/TP53/TP53BP2/UBE2D3/UBE2J…	75
GO:0002758	innate immune response-activating signal transduction	156/6960	298/17913	1.32469e-06	1.25363e-05	6.71776e-06	ANKRD17/APPL1/APPL2/ARRB2/BCL10/BIRC2/BIRC3/BTK/BTRC/C1QBP/CASP8/CAV1/CD14/CHUK/COLEC12/CREBBP/CTSB/CTSK/CTSL/CTSS/CUL1/CYLD/DAB2IP/DHX58/EP300/ESR1/F2RL1/FADD/FBXW11/FLOT1/FYN/GRAMD4/HCK/HMGB1/HRAS/HSP90B1/HSPA1A/HSPA1B/HSPD1/IKBKB/IRAK1/IRAK2/IRF1/IRF4/ITCH/ITGAM/ITGB2/KRAS/LGMN/LGR4/LRRC14/LSM14A/LTF/LYN/MALT1/MAP2K6/MAP3K1/MAP3K7/MAPKAPK2/MFHAS1/MUC2/MUC4/MUC5AC/MUC6/MYD88/NFKB1/NFKBIA/NFKBIL…	156
GO:0072655	establishment of protein localization to mitochondrion	73/6960	121/17913	1.34303e-06	1.26905e-05	6.80041e-06	AGK/AKT1/ARIH2/BAG3/BAG4/BAP1/BAX/BCL2/BCL2L11/BID/BMF/BNIP3L/CALM3/CASP8/DDIT3/DNAJA1/DNAJC19/E2F1/FBXO7/FBXW7/FZD5/GDAP1/GSK3A/HAX1/HK1/HK2/HPS4/HSP90AA1/HSPA4/HTRA2/HUWE1/LEPROT/LMAN1/MFF/MFN2/MOAP1/NMT1/NPEPPS/PDCD5/PMAIP1/PPP3R1/PRKAA1/RHOU/SAE1/SH3GLB1/SIRT4/SREBF1/SREBF2/TFDP1/TFDP2/TIMM13/TIMM17A/TIMM17B/TIMM8B/TOMM20/TOMM22/TOMM34/TOMM40/TOMM5/TOMM7/TP53/TP53BP2/UBE2D3/UBE2J2/UBE2L3/UBL5…	73
GO:0070304	positive regulation of stress-activated protein kinase signaling cascade	90/6960	156/17913	1.35352e-06	1.27703e-05	6.84318e-06	APP/ARL6IP5/AXIN1/BMP2/CCR7/DAB2IP/DAXX/DBNL/DVL2/DVL3/EDA2R/EDN1/EIF2AK2/EPHA4/ERCC6/F2RL1/FLT4/FZD4/FZD5/FZD7/FZD8/GADD45A/GADD45B/GDF6/HAND2/HIPK2/HMGB1/HMGCR/HRAS/IL1B/KARS/LEP/LYN/MAP2K7/MAP3K10/MAP3K12/MAP3K13/MAP3K2/MAP3K3/MAP3K4/MAP3K5/MAP3K7/MAP3K9/MAP4K5/MAPK8IP2/MAPK8IP3/MDFIC/MFHAS1/MID1/MINK1/MUL1/PAK1/PDCD10/PJA2/PLCB1/PRMT1/PTPN1/RASGRP1/RASSF2/RB1CC1/RELL1/ROR2/RPS3/SASH1/SDCBP/SE…	90
GO:0014706	striated muscle tissue development	191/6960	376/17913	1.36565e-06	1.28652e-05	6.89402e-06	ACTA1/ACVR1/ADRA1A/AGT/AKAP13/AKIRIN1/ALDH1A2/ARID1A/ARID2/ARNTL/ARRB2/ATF3/ATG5/BCL2/BCL9/BCL9L/BIN3/BMP2/BMPR1A/BTG2/BVES/CACYBP/CALR/CAV1/CAV2/CBY1/CCNB1/CCNT2/CDK1/CDON/CENPF/CFL2/CFLAR/CHD7/COL19A1/COPS2/CREB1/CTNNB1/CXADR/CYP26B1/DDX17/DDX5/DLL1/DSG2/DSP/EDN1/EEF2/EFNB2/EGLN1/EGR1/EGR2/EMD/ENG/EP300/ERBB3/EYA1/FBXO22/FGF2/FGF9/FGFR1/FGFR2/FKBP1A/FLNB/FLOT1/FOS/FOXC1/FOXN2/FOXP2/FRS2/FZD7/G6…	191
GO:1901989	positive regulation of cell cycle phase transition	61/6960	97/17913	1.37545e-06	1.29379e-05	6.93301e-06	ADAM17/ADAMTS1/AKT1/ANKRD17/APEX1/APP/ATAD5/BRD4/CCNB1/CCND1/CCND2/CCNE1/CDC6/CDC7/CDC73/CDCA5/CDK1/CDK10/CDK4/CDT1/CUL3/CUL4A/CUL4B/DBF4B/DDX3X/DLGAP5/DTL/DYRK3/EGFR/EIF4G1/ESPL1/EZH2/FAM83D/FBXO5/HSPA2/HYAL1/LSM11/MDM2/MECP2/MEPCE/MTBP/NPM1/PAF1/PBX1/PHB2/PLCB1/PLRG1/RAB11A/RAD51C/RB1/RCC2/RDX/RPTOR/SIN3A/STXBP4/TERT/TGFB1/TMOD3/UBE2C/UBE2E2/VPS4B	61
GO:0043484	regulation of RNA splicing	70/6960	115/17913	1.38574e-06	1.30151e-05	6.97436e-06	AHNAK/C1QBP/CDK12/CELF1/CLK2/CLK3/CLK4/CWC22/DDX17/DDX5/DYRK1A/ESRP1/FAM172A/FASTK/FMR1/FUS/HABP4/HNRNPA1/HNRNPA2B1/HNRNPF/HNRNPH1/HNRNPK/HNRNPL/HNRNPU/HSPA1A/HSPA8/JMJD6/KHDRBS1/MAGOH/MBNL1/MBNL2/MBNL3/NUP98/PIK3R1/POLR2A/PRDX6/PRPF19/PTBP1/PTBP2/RBM10/RBM11/RBM15/RBM15B/RBM20/RBM22/RBM24/RBM25/RBM38/RBM4/RBMX/REST/RNPS1/RPS13/RRP1B/SAP18/SETX/SMU1/SNRNP70/SON/SRPK1/SRPK2/THRAP3/TIA1/TMBIM6/TRA2…	70
GO:0045814	negative regulation of gene expression, epigenetic	63/6960	101/17913	1.3997e-06	1.31264e-05	7.03399e-06	AEBP2/AICDA/ARID1A/ASF1A/ATF7IP/BAZ2A/BEND3/BMI1/CREBZF/CTBP1/DNMT1/DNMT3A/DNMT3B/EED/EZH1/EZH2/H1F0/H2AFY/H2AFY2/H3F3B/HAT1/HDAC1/HDAC2/HELLS/HIST1H3D/HIST1H3H/HIST1H4A/HIST1H4D/HIST1H4H/HIST1H4J/HIST2H4A/HIST4H4/HMGA1/HMGB1/JARID2/MBD2/MECP2/MIER1/MTF2/PHF1/PHF19/PHF2/PHF8/PPHLN1/PPM1D/RBBP4/RBBP7/RIF1/SETDB1/SIN3A/SIRT1/SIRT4/SIRT5/SIRT6/SMARCA5/SMCHD1/SUZ12/TET1/TRIM27/TRIM28/UBE2B/UBR2/ZNF304	63
GO:0000422	autophagy of mitochondrion	39/6960	55/17913	1.41674e-06	1.32463e-05	7.09828e-06	AMBRA1/BECN1/BNIP3/BNIP3L/CAMKK2/CDC37/CISD2/CLEC16A/CTSK/CTTN/DNM1L/FBXO7/FBXW7/FUNDC1/FZD5/GSK3A/HAX1/HIF1A/HK2/HTRA2/HTT/MAP1LC3B/MARK2/MFN2/MUL1/PARK7/PPARGC1A/RNF41/SMURF1/SQSTM1/SREBF1/SREBF2/TOMM7/TP53/USP30/USP36/VDAC1/VPS13C/VPS13D	39
GO:0061726	mitochondrion disassembly	39/6960	55/17913	1.41674e-06	1.32463e-05	7.09828e-06	AMBRA1/BECN1/BNIP3/BNIP3L/CAMKK2/CDC37/CISD2/CLEC16A/CTSK/CTTN/DNM1L/FBXO7/FBXW7/FUNDC1/FZD5/GSK3A/HAX1/HIF1A/HK2/HTRA2/HTT/MAP1LC3B/MARK2/MFN2/MUL1/PARK7/PPARGC1A/RNF41/SMURF1/SQSTM1/SREBF1/SREBF2/TOMM7/TP53/USP30/USP36/VDAC1/VPS13C/VPS13D	39
GO:0060537	muscle tissue development	198/6960	392/17913	1.45229e-06	1.35583e-05	7.26546e-06	ACTA1/ACVR1/ADRA1A/AGT/AKAP13/AKIRIN1/ALDH1A2/ARID1A/ARID2/ARNTL/ARRB2/ATF3/ATG5/BCL2/BCL9/BCL9L/BIN3/BMP2/BMPR1A/BTG2/BVES/CACYBP/CALR/CAV1/CAV2/CBY1/CCNB1/CCNT2/CDK1/CDON/CENPF/CFL2/CFLAR/CHD7/COL19A1/COPS2/CREB1/CTNNB1/CXADR/CYP26B1/DDX17/DDX5/DLG1/DLL1/DSG2/DSP/EDN1/EEF2/EFNB2/EGLN1/EGR1/EGR2/EMD/ENG/EP300/ERBB3/EYA1/FBXO22/FGF2/FGF9/FGFR1/FGFR2/FKBP1A/FLCN/FLNB/FLOT1/FOS/FOXC1/FOXN2/FOXP2/FR…	198
GO:0000045	autophagosome assembly	47/6960	70/17913	1.50103e-06	1.39714e-05	7.48682e-06	AMBRA1/ATG12/ATG16L1/ATG2A/ATG3/ATG5/ATG9A/BAG3/BECN1/C9orf72/CHMP4A/CHMP4B/FEZ2/IFT20/MFN2/MTM1/MTMR3/PHF23/PIKFYVE/PIP4K2A/PIP4K2B/PIP4K2C/PSEN1/RAB1A/RAB1B/RAB23/RAB33B/RAB3GAP1/RAB3GAP2/RAB5A/RAB7A/RALB/SCFD1/SEC22B/SH3GLB1/SMCR8/SMURF1/STX12/STX17/TBC1D14/TMEM173/TMEM41B/TP53INP2/UBQLN1/UBQLN2/ULK1/WIPI2	47
GO:0048199	vesicle targeting, to, from or within Golgi	47/6960	70/17913	1.50103e-06	1.39714e-05	7.48682e-06	ANKRD28/AP1AR/AREG/BET1/CD59/COL7A1/CSNK1D/CUL3/FOLR1/GBF1/GOSR2/KLHL12/LMAN1/MCFD2/NAPA/NSF/PDCD6/PEF1/PPP6C/RAB1A/RAB1B/SAR1B/SCFD1/SEC16A/SEC22B/SEC23A/SEC23IP/SEC24A/SEC24B/SEC24C/SEC24D/SEC31A/STX5/TBC1D20/TFG/TGFA/TMED10/TMED2/TMED9/TRAPPC1/TRAPPC10/TRAPPC2/TRAPPC2L/TRAPPC3/TRAPPC4/TRAPPC6B/USO1	47
GO:0021537	telencephalon development	132/6960	246/17913	1.54574e-06	1.43661e-05	7.69832e-06	AGTPBP1/ARHGAP11B/ARL13B/ATF5/ATP2B4/BAX/BCL11B/BMP2/BNIP3/BTBD3/BTG2/C12orf57/CASP3/CCDC85C/CDH2/CDK5R1/CDK6/CDON/CEP120/CHD7/CNTNAP2/CRK/CRKL/CTNNB1/CXCR4/DAB2IP/DIXDC1/DLX1/DLX2/EGFR/EXT1/EZH1/EZH2/FAT4/FBXO45/FGF13/FLNA/FOXP2/FUT10/GART/GLI3/GNG12/GRIN1/GSK3B/H2AFX/HDAC1/HES1/HIF1A/HPRT1/ID2/ID4/IGF2BP1/KAT2A/KDM1A/KDM2B/KDM6B/KIF14/KIF5B/LRP8/MBOAT7/MCPH1/MDK/MYH10/NCOA1/NDEL1/NEFL/NF1/NF2/N…	132
GO:0016331	morphogenesis of embryonic epithelium	85/6960	146/17913	1.57393e-06	1.46064e-05	7.82706e-06	ABL1/ADM/ALDH1A2/ALX1/APAF1/AR/ARID1A/BCL10/CELSR1/CFL1/CTNNB1/DLC1/DVL1/DVL2/EPB41L5/FGFR2/FOLR1/FZD1/FZD3/FZD6/GATA3/GLI2/GRSF1/HAND1/HIF1A/IFT52/IFT57/IRX3/JAG2/KAT2A/KDM2B/KDM6A/KIF20B/LMO4/MIB1/MTHFD1/MTHFD1L/MTHFR/NOG/NPHP3/PFN1/PHACTR4/PLXNB2/PRICKLE1/PRKACA/PRKACB/PTCH1/PTK7/RALA/RARA/RARG/RDH10/RPS7/SCRIB/SDC4/SEC24B/SEMA4C/SETD2/SHROOM3/SIX1/SIX4/SKI/SOX11/SOX4/SOX9/SPINT2/STIL/STK3/STK…	85
GO:0009260	ribonucleotide biosynthetic process	147/6960	279/17913	1.63981e-06	1.51951e-05	8.14255e-06	ACACA/ACAT1/ACLY/ACOT7/ACSL1/ACSL3/ACSL4/ADCY1/ADCY3/ADCY6/ADCY7/ADCY9/ADK/ADPGK/ADSL/ADSS/AK2/AK3/ALDOA/ALDOC/AMPD2/AMPD3/ARNT/CAD/CBR4/CMPK1/CTPS2/DDIT4/DHTKD1/DLAT/DLD/DNAJC30/EIF6/ELOVL1/ELOVL2/ELOVL4/ELOVL5/ELOVL6/ELOVL7/ENO1/ENO2/FASN/FBP1/FLCN/FOXK1/FOXK2/GAPDH/GART/GPI/HDAC4/HIF1A/HK1/HK2/HPRT1/HSD17B12/IGF1/IMPDH1/IMPDH2/INSR/JMJD8/LDHA/LDHC/MLXIPL/MLYCD/NCOR1/NME1/NME2/NME2P1/NME4/NME6/…	147
GO:0009152	purine ribonucleotide biosynthetic process	141/6960	266/17913	1.71193e-06	1.58398e-05	8.48801e-06	ACACA/ACAT1/ACLY/ACOT7/ACSL1/ACSL3/ACSL4/ADCY1/ADCY3/ADCY6/ADCY7/ADCY9/ADK/ADPGK/ADSL/ADSS/AK2/AK3/ALDOA/ALDOC/AMPD2/AMPD3/ARNT/CBR4/DDIT4/DHTKD1/DLAT/DLD/DNAJC30/EIF6/ELOVL1/ELOVL2/ELOVL4/ELOVL5/ELOVL6/ELOVL7/ENO1/ENO2/FASN/FBP1/FLCN/FOXK1/FOXK2/GAPDH/GART/GPI/HDAC4/HIF1A/HK1/HK2/HPRT1/HSD17B12/IGF1/IMPDH1/IMPDH2/INSR/JMJD8/LDHA/LDHC/MLXIPL/MLYCD/NCOR1/NME1/NME2/NME2P1/NME4/NME6/NUP107/NUP133/NU…	141
GO:0043392	negative regulation of DNA binding	35/6960	48/17913	1.71708e-06	1.58639e-05	8.50095e-06	CPNE1/DDIT3/E2F1/ERCC4/FBXW7/GATA1/HABP4/HAND1/HAND2/HDAC2/HEY1/HEY2/HMGA2/IFI16/JAK2/JUN/KDM1A/LEF1/NEK2/NFKBIA/PER2/PSEN1/RSF1/SIN3A/SOX11/SP100/SRI/SUMO1/SUMO3/TAF1/TFAP4/TNKS/ZFP90/ZNF462/ZNF675	35
GO:0046546	development of primary male sexual characteristics	81/6960	138/17913	1.75267e-06	1.61687e-05	8.66425e-06	ACVR2A/AR/ARID4A/ARID4B/ARID5B/ATRX/BAX/BCL2/BCL2L1/BCL2L11/BCL2L2/CBL/CCND1/CITED2/CRKL/CSDE1/CTNNA1/DMRT1/EIF2S2/ESR1/FANCA/FGF9/FLNA/FNDC3A/GATA1/GATA3/GATA6/GJA1/H3F3B/HMGB2/HMGCS1/HOXA10/HOXA11/HOXA9/HSD17B4/ICAM1/INSR/KDM5A/KIF18A/KIT/KITLG/LHFPL2/MEA1/MGST1/MMP14/MSH2/NASP/NCOA1/NCOA4/NKX2-1/NR5A1/NUDT1/PATZ1/PDGFRA/PLEKHA1/PRDX4/RARA/RHOBTB3/RNF38/RRM1/SDC1/SEMA3A/SF1/SGPL1/SIX4/SMAD4/SOX…	81
GO:0071229	cellular response to acid chemical	110/6960	199/17913	1.76758e-06	1.62821e-05	8.72503e-06	ABCA1/ABL2/ACACA/ADCY6/ADNP2/AKAP8/AKT1/ALDH1A2/ATM/ATP7A/BCL11A/BCL2L1/CAPN2/CCNB1/CDK4/CEBPB/CLDN1/COL1A1/COL4A1/CPEB3/CPEB4/CPS1/CPT1A/CREB1/CYBB/CYP26B1/DNMT1/DNMT3A/E2F1/EDN1/EGFR/EGR1/FGFR2/FOLR1/FYN/FZD4/FZD7/GCLC/GCLM/GNB1/HDAC2/HNRNPD/HOXA2/HTRA2/ID3/IPO5/IRS1/KDR/KLF2/KLF4/LARS/LDLR/LEP/LPL/LYN/MMP2/MTOR/MYB/NME1/NME2/NTRK2/OPA1/PCK1/PDGFB/PDGFC/PDGFRA/PDK3/PDK4/PHB2/PKD2/PPARG/PPARGC1A…	110
GO:0070059	intrinsic apoptotic signaling pathway in response to endoplasmic reticulum stress	41/6960	59/17913	1.77901e-06	1.63632e-05	8.76852e-06	AIFM1/APAF1/ATF4/BAK1/BAX/BCL2/BCL2L1/BCL2L11/CEBPB/CHAC1/DAB2IP/DDIT3/DNAJC10/EIF2AK3/ERP29/HERPUD1/HSPA1A/HYOU1/ITPR1/MAP3K5/NCK1/NCK2/OPA1/PARK7/PMAIP1/PML/PTPN1/PTPN2/SERINC3/SIRT1/SYVN1/TMBIM6/TMEM117/TNFRSF10B/TP53/TRAF2/TRIB3/TXNDC12/UBE2K/WFS1/XBP1	41
GO:0001570	vasculogenesis	51/6960	78/17913	1.8473e-06	1.6886e-05	9.04864e-06	ADM/AGGF1/AMOT/APLNR/CAV1/CCM2/CTNNB1/EMP2/ENG/EPHA2/FBXW7/FOXF1/FZD4/GJC1/HAS2/HDAC7/HEG1/HEY1/HEY2/HIF1AN/ITGAV/ITGB8/JUNB/KDR/MYO1E/NOTCH1/NTRK2/PAXIP1/PTK2/QKI/RAP1A/RAPGEF2/RASA1/SETD2/SGPL1/SOX17/SPRED1/TEAD2/TGFB1/TGFBR2/TGFBR3/TIPARP/TMEM100/TNNI3/VEGFA/WARS2/WT1/YAP1/ZFP36L1/ZFPM2/ZMIZ1	51
GO:0030512	negative regulation of transforming growth factor beta receptor signaling pathway	51/6960	78/17913	1.8473e-06	1.6886e-05	9.04864e-06	ADAM17/ASPN/BAMBI/BCL9L/CAV1/CAV2/DNM2/EID2/FAM89B/FBN1/FBN2/GLG1/HSPA1A/HSPA5/HTRA1/LEMD3/LTBP1/MIR17HG/MTMR4/NKX2-1/ONECUT2/PBLD/PDPK1/PEG10/PMEPA1/PPM1A/PRDM16/RASL11B/RPS27A/SIRT1/SKI/SMAD2/SMAD3/SMAD6/SMAD7/SMURF1/SMURF2/SNX25/SNX6/STRAP/STUB1/TGFB1/TGFB1I1/TGFBR1/TGFBR2/TGFBR3/TP53/UBB/UBC/ZBTB7A/ZNF451	51
GO:0007080	mitotic metaphase plate congression	31/6960	41/17913	1.85212e-06	1.6886e-05	9.04864e-06	BECN1/BOD1/CCNB1/CDC23/CDCA5/CDCA8/CDT1/CHMP1B/CHMP2A/CHMP2B/CHMP4A/CHMP4B/CHMP4C/CHMP5/CHMP6/CHMP7/CUL3/HNRNPU/KIF14/KIF18A/KIF2C/KPNB1/MIS12/NUP62/PIBF1/PSRC1/RAB11A/RRS1/SEH1L/VPS4A/VPS4B	31
GO:0070317	negative regulation of G0 to G1 transition	31/6960	41/17913	1.85212e-06	1.6886e-05	9.04864e-06	APAF1/BMI1/BRCA1/CBX3/CBX5/CDC7/CHEK1/DAB2IP/E2F1/E2F6/EED/EHMT1/EZH2/FOXO4/HLA-G/MAX/MGA/PCGF2/PCGF6/PHC3/RAD51/RBBP4/RBBP7/RBBP8/RNF2/RRM2/RYBP/SUZ12/TFDP1/TFDP2/YAF2	31
GO:0090224	regulation of spindle organization	31/6960	41/17913	1.85212e-06	1.6886e-05	9.04864e-06	CEP97/CHMP1B/CHMP2A/CHMP2B/CHMP4B/CHMP4C/CHMP5/CLTC/DRG1/FSD1/GNAI1/GPSM2/HNRNPU/HSPA1A/HSPA1B/NUMA1/NUP62/PKD1/PLK1/PSRC1/RAE1/RNF4/SENP6/SMC1A/SMC3/SPAG5/STAG1/STAG2/TPR/TPX2/VPS4B	31
GO:0098927	vesicle-mediated transport between endosomal compartments	31/6960	41/17913	1.85212e-06	1.6886e-05	9.04864e-06	AKTIP/ANKRD27/BECN1/CORO1A/DAB2/DNAJC13/EEA1/EMP2/EZR/FAM160A2/HOOK1/HOOK3/KIF16B/LMTK2/MAP2K1/MAPK1/MAPK3/MSN/MTMR2/MYO1D/PTPN23/RAB21/RAB5A/RAB7A/RDX/SNX12/SNX16/SNX3/SORL1/SRC/WDR81	31
GO:0016575	histone deacetylation	42/6960	61/17913	1.95854e-06	1.78042e-05	9.54066e-06	AKAP8/ATXN3/BAZ2A/BCL6/C6orf89/CAMK2D/CTBP1/ELK4/HDAC1/HDAC2/HDAC4/HDAC7/JDP2/KDM5A/MIER1/MIER2/MORF4L1/NACC2/NIPBL/PER1/PER2/PHB/PRDM5/RBM14/RCOR1/REST/SAP30/SAP30L/SFPQ/SIRT1/SIRT3/SIRT6/SIRT7/SKI/SMARCAD1/SPHK2/SREBF1/SUDS3/TGFB1/TP53/VEGFA/ZBTB7B	42
GO:0032922	circadian regulation of gene expression	42/6960	61/17913	1.95854e-06	1.78042e-05	9.54066e-06	AHR/ARNTL/ATF4/BHLHE40/BHLHE41/CLOCK/CRY1/CRY2/CSNK1D/CSNK1E/EGR1/GFPT1/HDAC1/HDAC2/HDAC3/HNRNPU/HUWE1/ID2/KDM2A/KDM5A/LGR4/MTA1/MYCBP2/NAMPT/NCOA2/NPAS2/NR1D1/NRIP1/OGT/PER1/PER2/PML/PPARA/PPARGC1A/PPP1CB/PPP1CC/RAI1/RORA/SIRT1/TOP1/USP2/ZFHX3	42
GO:0072175	epithelial tube formation	76/6960	128/17913	1.96512e-06	1.78379e-05	9.55873e-06	ABL1/ADM/ALX1/APAF1/ARID1A/BCL10/CELSR1/CFL1/CTNNB1/DLC1/DVL2/FGFR2/FOLR1/FZD1/FZD3/FZD6/GATA3/HAND1/HIF1A/IFT52/IFT57/IRX3/KAT2A/KDM2B/KDM6A/KIF20B/LMO4/MIB1/MTHFD1/MTHFD1L/MTHFR/NOG/NPHP3/PFN1/PHACTR4/PLXNB2/PODXL/PRICKLE1/PRKACA/PRKACB/PTCH1/PTK7/RALA/RARA/RARG/RPS7/SCRIB/SDC4/SEC24B/SEMA4C/SETD2/SHROOM3/SIX1/SIX4/SKI/SOX11/SOX4/SOX9/SPINT2/STIL/STK3/STK4/TCTN1/TEAD2/TGFB1/TGFB2/TMED2/TRAF6/TR…	76
GO:0034502	protein localization to chromosome	53/6960	82/17913	1.9839e-06	1.7956e-05	9.62202e-06	ATRX/AURKB/BOD1/BRCA2/BUB1B/BUB3/CARM1/CCT2/CCT3/CCT4/CCT5/CCT6A/CCT8/CDCA5/CDK1/CDT1/CENPA/CENPQ/CHMP7/CTCF/DKC1/ESCO2/ESR1/EZH2/GNL3/GNL3L/H2AFY/H2AFY2/IK/LEMD2/MSH2/MTBP/NIPBL/PLK1/POT1/PPHLN1/RAD21/RB1/RCC2/RPA1/RPA2/RUVBL2/SETD2/TCP1/TERF1/TERF2/TERF2IP/TERT/TINF2/TNKS/TNKS2/TTK/XRCC5	53
GO:1901992	positive regulation of mitotic cell cycle phase transition	53/6960	82/17913	1.9839e-06	1.7956e-05	9.62202e-06	ADAM17/ADAMTS1/AKT1/ANKRD17/APEX1/APP/BRD4/CCNB1/CCND1/CCND2/CCNE1/CDC6/CDC7/CDCA5/CDK1/CDK10/CDK4/CDT1/CUL3/CUL4A/CUL4B/DBF4B/DDX3X/DLGAP5/DTL/EGFR/EIF4G1/ESPL1/FBXO5/HSPA2/HYAL1/LSM11/MDM2/MECP2/MEPCE/MTBP/PBX1/PHB2/PLCB1/PLRG1/RAB11A/RAD51C/RB1/RCC2/RDX/RPTOR/SIN3A/TERT/TGFB1/TMOD3/UBE2C/UBE2E2/VPS4B	53
GO:0010718	positive regulation of epithelial to mesenchymal transition	36/6960	50/17913	2.00888e-06	1.81557e-05	9.72903e-06	ACVR1/ALX1/AXIN2/BAMBI/BCL9L/BMP2/COL1A1/CTNNB1/DAB2/ENG/EZH2/FOXC1/GCNT2/HDAC2/IL1B/IL6/ISL1/JAG1/LEF1/MDK/MTOR/NOTCH1/SDCBP/SMAD2/SMAD3/SMAD4/TCF7L2/TGFB1/TGFB1I1/TGFB2/TGFBR1/TGFBR2/TIAM1/TWIST1/WWTR1/ZNF703	36
GO:0032874	positive regulation of stress-activated MAPK cascade	89/6960	155/17913	2.03602e-06	1.83743e-05	9.8462e-06	APP/ARL6IP5/AXIN1/BMP2/CCR7/DAB2IP/DAXX/DBNL/DVL2/DVL3/EDA2R/EDN1/EIF2AK2/EPHA4/ERCC6/F2RL1/FLT4/FZD4/FZD5/FZD7/FZD8/GADD45A/GADD45B/GDF6/HAND2/HIPK2/HMGB1/HMGCR/HRAS/IL1B/KARS/LEP/MAP2K7/MAP3K10/MAP3K12/MAP3K13/MAP3K2/MAP3K3/MAP3K4/MAP3K5/MAP3K7/MAP3K9/MAP4K5/MAPK8IP2/MAPK8IP3/MDFIC/MFHAS1/MID1/MINK1/MUL1/PAK1/PDCD10/PJA2/PLCB1/PRMT1/PTPN1/RASGRP1/RASSF2/RB1CC1/RELL1/ROR2/RPS3/SASH1/SDCBP/SEMA3A…	89
GO:0030217	T cell differentiation	126/6960	234/17913	2.0848e-06	1.87873e-05	1.00675e-05	ABL1/ADA/ADAM17/ANXA1/AP3B1/AP3D1/ATG5/ATP7A/B2M/BCL11B/BCL2/BCL3/BCL6/CAMK4/CBFB/CCR6/CCR7/CD1D/CD28/CD46/CD74/CD80/CD83/CDK6/CHD7/CTNNB1/CYLD/CYP26B1/DNAJA3/DUSP10/EGR1/ERBB2/FADD/FANCA/FANCD2/FOXP1/FZD5/FZD7/FZD8/GATA3/GLI2/GLI3/HLA-G/HMGB1/IL12A/IL12B/IL15/IL18/IL2/IL6/IL7/IRF1/IRF4/ITPKB/JAG2/JMJD6/KAT2A/KDELR1/KIT/LEF1/LEP/LEPR/LIG4/MAFB/MALT1/MDK/METTL3/MTOR/MYB/NFKBID/NKAP/NRARP/PATZ1/PIK…	126
GO:0006094	gluconeogenesis	55/6960	86/17913	2.09382e-06	1.88413e-05	1.00964e-05	ADIPOQ/ALDOA/ALDOC/ARPP19/ATF3/ATF4/CLK2/CRTC2/CRY1/DDB1/ENO1/ENO2/EP300/FAM3C/FBP1/FOXK1/FOXK2/FOXO1/G6PC3/GAPDH/GOT1/GOT2/GPD2/GPI/KAT2A/KAT2B/LEP/LEPR/MAEA/MDH1/MDH2/NLN/NR1D1/OGT/PC/PCK1/PCK2/PER2/PGAM1/PGK1/PGM1/PGP/PPARA/PPARGC1A/PTPN2/RANBP2/SESN2/SIK1/SIRT1/SLC25A11/SLC25A12/SLC25A13/SLC35B4/SLC37A4/TPI1	55
GO:0006164	purine nucleotide biosynthetic process	147/6960	280/17913	2.1381e-06	1.91927e-05	1.02848e-05	ACACA/ACAT1/ACLY/ACOT7/ACSL1/ACSL3/ACSL4/ADA/ADCY1/ADCY3/ADCY6/ADCY7/ADCY9/ADK/ADORA2B/ADPGK/ADSL/ADSS/AK2/AK3/ALDOA/ALDOC/AMPD2/AMPD3/ARNT/CBR4/DDIT4/DHTKD1/DLAT/DLD/DNAJC30/EIF6/ELOVL1/ELOVL2/ELOVL4/ELOVL5/ELOVL6/ELOVL7/ENO1/ENO2/FASN/FBP1/FLCN/FOXK1/FOXK2/GAPDH/GART/GPI/HDAC4/HIF1A/HK1/HK2/HPRT1/HSD17B12/IGF1/IMPDH1/IMPDH2/INSR/JMJD8/LDHA/LDHC/MLXIPL/MLYCD/MTHFD1/MTHFD2L/NCOR1/NME1/NME2/NME2P1…	147
GO:0050678	regulation of epithelial cell proliferation	187/6960	369/17913	2.13903e-06	1.91927e-05	1.02848e-05	ACVRL1/ADAM17/AGGF1/AGTR1/AIMP1/AKT1/AKT3/ALDH1A2/APLNR/APOE/AR/AREG/ARNT/ATF2/ATP7A/B4GALT1/BAX/BCL11B/BMP2/BMP6/BMPR1A/BMPR2/BRCA2/CASK/CAV1/CAV2/CCL2/CCL5/CCND1/CDC73/CDH3/CDK6/CDKN1B/CDKN2B/CFLAR/CTNNB1/CYP7B1/DAB2IP/DLG1/DUSP10/EDNRB/EFNB2/EGFR/ERBB2/EREG/ERRFI1/EYA1/F3/FBXW7/FGF2/FGF9/FGFBP1/FGFR1/FGFR2/FLT1/FLT4/FOXP2/FRS2/FZD7/GATA2/GATA3/GDF5/GJA1/GLUL/GPX1/HAS2/HES1/HIF1A/HMGB1/HMGB2/HM…	187
GO:0009108	coenzyme biosynthetic process	131/6960	245/17913	2.16395e-06	1.93884e-05	1.03896e-05	ACACA/ACAT1/ACLY/ACOT7/ACSL1/ACSL3/ACSL4/ADPGK/AFMID/ALDOA/ALDOC/ARNT/CBR4/COQ2/DDIT4/DHTKD1/DLAT/DLD/EIF6/ELOVL1/ELOVL2/ELOVL4/ELOVL5/ELOVL6/ELOVL7/ENO1/ENO2/FASN/FBP1/FLAD1/FOXK1/FOXK2/FPGS/GAPDH/GART/GCH1/GPI/HDAC4/HIF1A/HK1/HK2/HSD17B12/IGF1/INSR/JMJD8/LDHA/MAT2A/MAT2B/ME1/MLXIPL/MLYCD/MMADHC/MOCS2/MOCS3/MTHFD1/MTHFD1L/NADK/NAMPT/NCOR1/NUP107/NUP133/NUP153/NUP155/NUP160/NUP205/NUP210/NUP35/NU…	131
GO:0032273	positive regulation of protein polymerization	70/6960	116/17913	2.1722e-06	1.94064e-05	1.03993e-05	ABI2/ACTR2/ACTR3/AKAP9/ALOX15/AP1AR/ARF1/ARF6/ARL2/ARPC2/ARPC3/ARPC4/ARPC5/BAG4/BAIAP2L1/CCR7/CDC42EP2/CDK5R1/CDKN1B/CLASP1/CLIP1/CORO1A/CORO1B/CTNNA2/CTTN/CYFIP1/DLG1/DRG1/FCHSD2/FER/FES/GRB2/HCK/HSP90AA1/HSPA1A/HSPA1B/ICAM1/IQGAP2/JMY/KIAA1211/MAP1B/MAPRE1/MECP2/MET/MTOR/MYO1C/NCK1/NCK2/NCKAP1/NIN/NUMA1/PAK1/PFN1/PFN2/PRKCE/PSRC1/RAC1/RHOA/RICTOR/RPS3/SLAIN2/SNX9/SPIRE1/TPPP/TRIM27/VASP/WAS/WAS…	70
GO:0071426	ribonucleoprotein complex export from nucleus	70/6960	116/17913	2.1722e-06	1.94064e-05	1.03993e-05	AGFG1/ALKBH5/CASC3/CDC40/CPSF2/CPSF3/CPSF4/DDX19B/DHX38/EIF4A3/EIF4E/EIF5A/ENY2/FYTTD1/GLE1/HHEX/HNRNPA2B1/IWS1/MAGOH/MCM3AP/NCBP2/NMD3/NUP107/NUP133/NUP153/NUP155/NUP160/NUP205/NUP210/NUP35/NUP37/NUP43/NUP50/NUP54/NUP62/NUP98/NXF1/PABPN1/POLDIP3/POM121/POM121C/RAE1/RAN/RANBP2/RBM15B/RNPS1/SARNP/SDAD1/SEH1L/SETD2/SLBP/SLU7/SMG1/SMG5/SMG7/SRRM1/SSB/SUPT6H/THOC2/TPR/TSC1/U2AF1/U2AF2/UPF1/UPF2/WDR33…	70
GO:0001659	temperature homeostasis	97/6960	172/17913	2.18012e-06	1.94493e-05	1.04222e-05	ABHD6/ACADVL/ACSL1/ACVR2B/ADAM17/ADAMTS5/ADIPOQ/ADIPOR1/ADIPOR2/ADRB1/ADRB2/ADRB3/APC/APPL2/ARNTL/ARRDC3/ATF4/BSCL2/CAV1/CEBPB/CMKLR1/CNOT3/CPT2/CXCR4/DDIT3/DECR1/DOCK7/EDNRB/EGR1/EHMT1/ELOVL6/EPAS1/FLCN/FOXO1/G0S2/GATM/GJA1/GNAS/GPX1/GRB10/HADH/HDAC3/IGF1R/IL15/IL18/IL1A/IL1B/IP6K1/IRF4/JAK2/KDM1A/KDM3A/KDM6B/LAMA4/LEP/LEPR/LGR4/LNPEP/LPIN1/MAP2K6/MFN2/NAPEPLD/NOTCH1/NR1D1/NR1H2/OGT/OMA1/OXTR/PC…	97
GO:0044262	cellular carbohydrate metabolic process	136/6960	256/17913	2.21754e-06	1.97548e-05	1.05859e-05	ABHD10/ADIPOQ/ADIPOR1/AGL/AKR1B1/AKT1/AKT2/ARPP19/B3GNT2/B4GALT1/B4GALT5/CALM1/CLK2/COQ2/COX11/CRY1/CSGALNACT1/CSGALNACT2/DDB1/DDIT4/DYRK2/ENOSF1/EP300/EXT1/EXT2/FAM3C/FBP1/FOXK1/FOXK2/FOXO1/GAA/GALK2/GLB1/GNE/GNPTAB/GNPTG/GOT1/GPD2/GSK3A/GSK3B/GYG1/GYS1/HAS2/HAS3/HDAC4/HK1/HK2/IDH1/IGF1/IGF2/IGFBP3/IGFBP4/IGFBP5/IL6ST/IMPA1/IMPA2/IMPAD1/INPP5E/INPP5K/INSR/IPPK/IRS1/IRS2/ITPKA/KAT2A/KAT2B/LEP/LEP…	136
GO:0007041	lysosomal transport	59/6960	94/17913	2.23413e-06	1.98742e-05	1.06499e-05	ADRB2/AKTIP/ANKFY1/AP1G1/AP3B1/AP3M1/ARF1/ARSB/C9orf72/CCDC91/CHMP2B/CHMP5/CLU/EHD3/FAM160A2/GCC2/GNPTAB/HGS/HGSNAT/HMGXB4/HOOK1/HOOK3/HSPA1A/HSPA8/KIF13A/LAMP1/LAMP2/LARS/LYST/M6PR/MGRN1/MTM1/NCOA4/NEDD4/NPC1/PSAP/RAB12/RAB7A/RHOB/SCARB2/SCYL2/SNAPIN/SNX16/SNX27/SORL1/SORT1/TRAK1/TRAK2/TSG101/VAMP7/VCP/VPS33A/VPS35/VPS41/VPS4A/VPS4B/VPS52/VPS54/ZFYVE16	59
GO:0045047	protein targeting to ER	66/6960	108/17913	2.25617e-06	2.00416e-05	1.07396e-05	CHMP4A/CHMP4B/HSPA5/RPL10/RPL11/RPL12/RPL13/RPL13A/RPL14/RPL15/RPL17/RPL19/RPL22/RPL23/RPL23A/RPL24/RPL27/RPL27A/RPL28/RPL30/RPL31/RPL35A/RPL36A/RPL37/RPL37A/RPL38/RPL4/RPL5/RPL7/RPL8/RPL9/RPLP0/RPLP1/RPLP2/RPS10/RPS11/RPS13/RPS14/RPS15A/RPS16/RPS18/RPS19/RPS21/RPS23/RPS27/RPS27A/RPS28/RPS29/RPS3/RPS3A/RPS4Y1/RPS7/RPS8/RPSA/SEC61A1/SEC61G/SEC62/SEC63/SRP14/SRP19/SRP54/SRP72/SRP9/SSR3/TRAM1/TRAM2	66
GO:0046486	glycerolipid metabolic process	194/6960	385/17913	2.26307e-06	2.00742e-05	1.07571e-05	ABHD12/ABHD2/ABHD3/ABHD4/ABHD5/ABHD6/ACSL1/ACSL3/ACSL4/AGK/AGPAT1/AGPAT3/AGPAT5/ALDH5A1/ALOX15/APOA1/APOC3/APOE/ARF1/ARF3/ATM/CAPN2/CAT/CAV1/CDIPT/CDS1/CDS2/CEPT1/CETP/CHKA/CHPT1/CPNE1/CPNE3/CPS1/CPT1A/CRLS1/CSNK2A1/CSNK2B/DBI/DDHD1/DDHD2/DGAT1/DGKD/DGKH/DGKZ/DPM1/DPM2/DPM3/EFR3A/EFR3B/ETNK1/FABP6/FAM126A/FAR1/FBXW7/FGF2/GDE1/GNPAT/GPAM/GPD1L/GPX1/HADHA/HADHB/IMPA1/IMPA2/IMPAD1/INPP4A/INPP5A/INPP…	194
GO:0043200	response to amino acid	65/6960	106/17913	2.26773e-06	2.0087e-05	1.07639e-05	AIFM1/ALAD/ASNS/ATP7A/BCL11A/BCL2L1/CAPN2/CASP3/CDKN1B/CEBPB/CFL1/CHUK/COL1A1/COL4A1/CPEB3/CPEB4/CPS1/CREB1/CRLS1/CYBB/DNMT1/DNMT3A/EDN1/EGFR/F7/FYN/GCLC/GCLM/GRIN1/GSS/GSTP1/HNRNPD/ICAM1/IPO5/LARS/LYN/MMP2/MTHFR/MTOR/NTRK2/OPA1/PCK1/PCNA/PDGFC/PDGFRA/PPARGC1A/PTN/RELA/RHOA/RPTOR/RRAGA/RRAGC/RRAGD/SESN2/SH3BP4/SIX1/SLC38A9/SOCS1/TMBIM6/TNF/TOMM20/UBR1/UBR2/XBP1/ZEB1	65
GO:0048207	vesicle targeting, rough ER to cis-Golgi	44/6960	65/17913	2.30478e-06	2.03573e-05	1.09088e-05	ANKRD28/AREG/BET1/CD59/COL7A1/CSNK1D/CUL3/FOLR1/GOSR2/KLHL12/LMAN1/MCFD2/NAPA/NSF/PDCD6/PEF1/PPP6C/RAB1A/RAB1B/SAR1B/SCFD1/SEC16A/SEC22B/SEC23A/SEC23IP/SEC24A/SEC24B/SEC24C/SEC24D/SEC31A/STX5/TBC1D20/TFG/TGFA/TMED10/TMED2/TRAPPC1/TRAPPC10/TRAPPC2/TRAPPC2L/TRAPPC3/TRAPPC4/TRAPPC6B/USO1	44
GO:0048208	COPII vesicle coating	44/6960	65/17913	2.30478e-06	2.03573e-05	1.09088e-05	ANKRD28/AREG/BET1/CD59/COL7A1/CSNK1D/CUL3/FOLR1/GOSR2/KLHL12/LMAN1/MCFD2/NAPA/NSF/PDCD6/PEF1/PPP6C/RAB1A/RAB1B/SAR1B/SCFD1/SEC16A/SEC22B/SEC23A/SEC23IP/SEC24A/SEC24B/SEC24C/SEC24D/SEC31A/STX5/TBC1D20/TFG/TGFA/TMED10/TMED2/TRAPPC1/TRAPPC10/TRAPPC2/TRAPPC2L/TRAPPC3/TRAPPC4/TRAPPC6B/USO1	44
GO:0090307	mitotic spindle assembly	37/6960	52/17913	2.30897e-06	2.03654e-05	1.09131e-05	ARHGEF10/AURKB/BCCIP/CEP192/CEP97/CHMP1B/CHMP2A/CHMP2B/CHMP4B/CHMP4C/CHMP5/CLASP1/DRG1/FLNA/HNRNPU/HSPA1A/HSPA1B/KIF11/KIF23/KIF2A/KIF3B/KIF4A/KPNB1/MYBL2/PIBF1/PLK1/RAB11A/RACGAP1/RHOA/SMC1A/SMC3/STAG1/STAG2/TPR/TPX2/VPS4B/ZNF207	37
GO:0090287	regulation of cellular response to growth factor stimulus	145/6960	276/17913	2.37722e-06	2.09377e-05	1.12198e-05	ABL1/ACVRL1/ADAM17/AGT/ARNT/ASPN/BAMBI/BCL9L/BMPR2/CADM4/CASK/CAV1/CAV2/CDKN2B/CFLAR/CITED2/CREBBP/CTDSPL2/CTNNB1/CYFIP1/CYFIP2/DAB2/DAB2IP/DKK3/DLL1/DLX1/DNM2/DSTYK/EID2/ENG/EP300/EPN2/FAM20C/FAM89B/FBN1/FBN2/FGF2/FGF9/FGFBP1/FGFR1/FGFR2/FLCN/FLT1/FOLR1/FOXD1/FZD1/FZD4/GATA3/GDF5/GIPC1/GLG1/GOT1/GRB10/GREM2/HES1/HGS/HHEX/HHIP/HIF1A/HIPK2/HSP90AB1/HSPA1A/HSPA5/HTRA1/IL1B/ITGA5/ITGB3/LEMD3/LOX/LTB…	145
GO:1901617	organic hydroxy compound biosynthetic process	129/6960	241/17913	2.39447e-06	2.10451e-05	1.12773e-05	ACAA2/ACACA/ACAT2/ACER2/ACER3/ACLY/ACOT8/AKR1B1/ALOX12/ALOX15/AMACR/APOE/APPL1/ARV1/ASAH1/BMP2/BMP6/CDH3/CES1/CFTR/CNBP/CTNS/CYB5R3/CYP19A1/CYP27A1/CYP3A4/CYP51A1/CYP7A1/CYP7B1/DDT/DHCR24/DKK3/EBP/ELOVL6/ERLIN1/ERLIN2/FASN/FDFT1/FGF2/G6PD/GATA3/GCH1/GGPS1/GIPC1/GOT1/GPAM/GPR37/HAND2/HMGCR/HMGCS1/HSD17B4/IDI1/IL1B/IMPA1/IMPA2/IMPAD1/INSIG1/INSIG2/IP6K1/IP6K2/IPMK/ITPKA/ITPKB/ITPKC/KPNB1/LBR/LDHC/L…	129
GO:0036257	multivesicular body organization	25/6960	31/17913	2.39617e-06	2.10451e-05	1.12773e-05	CHMP1B/CHMP2A/CHMP2B/CHMP4A/CHMP4B/CHMP4C/CHMP5/CHMP6/CHMP7/HGS/PDCD6IP/RAB11A/RAB27A/STAM/STAM2/TSG101/VPS25/VPS28/VPS36/VPS37A/VPS37B/VPS37C/VPS4A/VPS4B/VTA1	25
GO:0009612	response to mechanical stimulus	110/6960	200/17913	2.43546e-06	2.13601e-05	1.14461e-05	ABHD12/ACTA1/ACTG1/AGT/AKT1/ANO3/ASNS/ATP1A1/BACE1/BAG3/BAK1/BCL10/BDKRB1/BMP6/BNIP3/BTG2/CASP2/CASP8/CASP8AP2/CCNB1/CD40/CHEK1/CHI3L1/CLCN6/CNN2/CNTNAP2/COL1A1/CXCL10/CXCR4/DAG1/DMD/EDN1/EGFR/ENG/ETS1/ETV1/FADD/FAS/FOS/FOSL1/FOXP2/FYN/GADD45A/GCLC/GDF5/GJA1/GOT1/HABP4/HDAC4/HTT/IL1B/IRF1/ITGA2/JUN/KCNC1/KCNJ2/KIT/LRP11/MAP1B/MAP2K4/MAP3K1/MAP3K14/MAP3K2/MAPK14/MAPK3/MBD2/MDK/MEIS2/MMP14/MPO/MYD8…	110
GO:1903391	regulation of adherens junction organization	45/6960	67/17913	2.46829e-06	2.16175e-05	1.15841e-05	ABL1/ACVRL1/ADD1/ARF6/CLASP1/CLASP2/CORO1C/DLC1/DUSP22/DUSP3/EFNA5/EPB41L5/GPM6B/IQGAP1/IQSEC1/KDR/LDB1/LIMCH1/LIMS1/MACF1/MAP4K4/MAPRE2/MMP14/NRP1/PHLDB2/PPM1F/PTEN/PTK2/PTPN23/PTPRJ/RAC1/RCC2/RDX/RHOA/ROCK1/ROCK2/S100A10/SDC4/SLC9A1/SLK/SMAD3/SRC/THBS1/TSC1/VEGFA	45
GO:1905475	regulation of protein localization to membrane	101/6960	181/17913	2.6087e-06	2.28151e-05	1.22259e-05	ACSL3/ACTB/ADAM10/AKAP5/AKT1/AKT2/AP2B1/AP2M1/APPL1/AR/ARF6/BCL2/BCL2L1/BID/CASP8/CD81/CDH2/CDK5R1/CLTC/CRIPT/CRKL/CSK/DAB2/DAG1/DLG1/E2F1/EGFR/EPHA2/ERBB2/EZR/FYN/GDI1/GOPC/GRIPAP1/HRAS/INPP5K/ITGAM/ITGB1/ITGB2/KCNJ11/KIF5B/LDLRAP1/LYPLA1/MFF/MMP14/MYO1C/NMT1/NUMB/PAK1/PDCD5/PDPK1/PICALM/PIK3R1/PKDCC/PLS1/PMAIP1/PPFIA1/PPP2R5A/PPP3R1/PRKCE/PRKCH/PRKCI/PRNP/PTN/PTPN9/RAB11A/RAB11FIP2/RAP1A/RER1/R…	101
GO:0002181	cytoplasmic translation	46/6960	69/17913	2.62364e-06	2.28815e-05	1.22614e-05	AARS/CPEB2/CPEB3/DENR/DHX36/DHX9/DNAJC24/DPH1/DPH2/DPH3/EEF2/EIF3A/EIF3B/EIF3D/EIF3G/EIF3H/EIF3J/EIF3K/EIF3L/EIF3M/EIF4EBP1/EIF4G1/EIF5/FMR1/MCTS1/METTL3/MTOR/NCK1/RBM24/RBM4/RPL11/RPL13A/RPL19/RPL24/RPL30/RPL31/RPL36A/RPL38/RPL8/RPS21/RPS23/RPS28/RPS29/UNK/YTHDF2/ZNF385A	46
GO:0031146	SCF-dependent proteasomal ubiquitin-dependent protein catabolic process	46/6960	69/17913	2.62364e-06	2.28815e-05	1.22614e-05	BTRC/CCNF/CUL1/FBXL17/FBXL18/FBXL2/FBXL3/FBXL5/FBXO31/FBXO33/FBXO9/FBXW11/FBXW7/KIF14/PSMA1/PSMA2/PSMA3/PSMA4/PSMA5/PSMA7/PSMB2/PSMB4/PSMB5/PSMB7/PSMC2/PSMC4/PSMC6/PSMD10/PSMD11/PSMD12/PSMD14/PSMD3/PSMD4/PSMD5/PSMD6/PSMD7/PSMD8/PSMD9/PSME1/PSME3/PSME4/PSMF1/RBX1/SKP1/STYX/WWTR1	46
GO:0008584	male gonad development	80/6960	137/17913	2.68212e-06	2.33588e-05	1.25172e-05	ACVR2A/AR/ARID4A/ARID4B/ARID5B/ATRX/BAX/BCL2/BCL2L1/BCL2L11/BCL2L2/CBL/CCND1/CITED2/CRKL/CSDE1/CTNNA1/DMRT1/EIF2S2/ESR1/FANCA/FGF9/FLNA/FNDC3A/GATA1/GATA3/GATA6/GJA1/H3F3B/HMGB2/HMGCS1/HOXA10/HOXA11/HOXA9/HSD17B4/ICAM1/INSR/KDM5A/KIF18A/KIT/KITLG/MEA1/MGST1/MMP14/MSH2/NASP/NCOA1/NCOA4/NKX2-1/NR5A1/NUDT1/PATZ1/PDGFRA/PLEKHA1/PRDX4/RARA/RHOBTB3/RNF38/RRM1/SDC1/SEMA3A/SF1/SGPL1/SIX4/SMAD4/SOX9/SRD5A…	80
GO:0001783	B cell apoptotic process	20/6960	23/17913	2.69184e-06	2.33781e-05	1.25275e-05	ADA/AURKB/BAK1/BAX/BCL10/BCL2L11/BCL6/BTK/CD74/CRKL/FNIP1/FOXP1/IL10/IL2/IRS2/MIF/MIR17HG/PTEN/SLC39A10/TNFRSF21	20
GO:0072666	establishment of protein localization to vacuole	20/6960	23/17913	2.69184e-06	2.33781e-05	1.25275e-05	AP3B1/AP3M1/CLU/GCC2/GNPTAB/HGS/HSPA8/LAMP2/LARS/NCOA4/NEDD4/RAB7A/SCARB2/SMURF1/SNX16/SORL1/TNFAIP3/VAMP7/VPS4A/ZFYVE16	20
GO:0090263	positive regulation of canonical Wnt signaling pathway	79/6960	135/17913	2.75542e-06	2.3897e-05	1.28056e-05	ARNTL/AXIN1/AXIN2/BAMBI/CAPRIN2/CAV1/CDH3/COL1A1/CSNK1D/DAAM2/DACT1/DDX3X/EGF/EGFR/FAM53B/FGF9/FGFR2/KANK1/LGR4/LRRK1/NFKB1/NRARP/PPM1A/PRDM15/PSMA1/PSMA2/PSMA3/PSMA4/PSMA5/PSMA7/PSMB2/PSMB4/PSMB5/PSMB7/PSMC2/PSMC4/PSMC6/PSMD10/PSMD11/PSMD12/PSMD14/PSMD3/PSMD4/PSMD5/PSMD6/PSMD7/PSMD8/PSMD9/PSME1/PSME3/PSME4/PSMF1/PTK7/RBPJ/RECK/RNF146/RNF220/ROR2/SMAD3/SMURF2/SOX4/SRC/SULF2/TBL1X/TBL1XR1/TNKS/TNK…	79
GO:0000288	nuclear-transcribed mRNA catabolic process, deadenylation-dependent decay	47/6960	71/17913	2.76978e-06	2.39216e-05	1.28188e-05	BTG2/CNOT1/CNOT10/CNOT2/CNOT3/CNOT4/CNOT6/CNOT6L/CNOT7/CNOT8/CPEB3/DCP1A/DCP2/DDX6/DHX36/DIS3/EDC3/EXOSC1/EXOSC2/EXOSC3/EXOSC5/EXOSC7/EXOSC8/EXOSC9/HBS1L/LSM1/LSM2/LSM3/LSM4/LSM5/LSM6/MLH1/NANOS1/PABPC1/PAN2/PAN3/PATL1/PDE12/RC3H1/TNKS1BP1/TNRC6B/TNRC6C/TOB1/WDR61/ZFP36/ZFP36L1/ZFP36L2	47
GO:0060998	regulation of dendritic spine development	47/6960	71/17913	2.76978e-06	2.39216e-05	1.28188e-05	ABI2/ACTR2/ADAM10/APOE/ARC/ARF1/ARF6/ASAP1/BHLHB9/C21orf91/CAMK2B/CAPRIN1/CAPRIN2/CDK5R1/CFL1/CPEB3/DBN1/DHX36/DLG5/DNM1L/DNM3/EEF2K/EFNA1/EPHA4/FMR1/HDAC2/IL2/ITPKA/ITSN1/LLPH/LRP8/MAPK6/MEF2C/MTOR/NGEF/NLGN1/OPA1/PAFAH1B1/PDLIM5/PLK2/PPP1R9A/PSEN1/PTEN/SIPA1L1/TIAM1/UBE3A/ZMYND8	47
GO:1903747	regulation of establishment of protein localization to mitochondrion	47/6960	71/17913	2.76978e-06	2.39216e-05	1.28188e-05	ARIH2/BAG3/BAG4/BAP1/BCL2/BID/BNIP3L/CASP8/DNAJA1/E2F1/FBXW7/FZD5/GSK3A/HAX1/HPS4/HTRA2/HUWE1/LEPROT/LMAN1/NMT1/NPEPPS/PDCD5/PMAIP1/PPP3R1/PRKAA1/RHOU/SAE1/SH3GLB1/SIRT4/SREBF1/SREBF2/TFDP1/TFDP2/TOMM7/TP53/TP53BP2/UBE2D3/UBE2J2/UBE2L3/UBL5/USP36/YWHAB/YWHAE/YWHAG/YWHAH/YWHAQ/YWHAZ	47
GO:0002902	regulation of B cell apoptotic process	16/6960	17/17913	2.88121e-06	2.48151e-05	1.32976e-05	ADA/AURKB/BAX/BCL10/BCL6/BTK/CD74/FNIP1/FOXP1/IL10/IL2/IRS2/MIF/MIR17HG/PTEN/SLC39A10	16
GO:0006891	intra-Golgi vesicle-mediated transport	16/6960	17/17913	2.88121e-06	2.48151e-05	1.32976e-05	COG1/COG2/COG3/COG5/COPB1/COPB2/COPG2/COPZ1/CUX1/GABARAPL2/GOLGA3/GOSR1/GOSR2/NAPA/NAPG/RAB33B	16
GO:0006284	base-excision repair	29/6960	38/17913	2.89726e-06	2.48441e-05	1.33131e-05	APEX1/DNA2/ERCC6/FAM168A/FEN1/HMGA2/HUWE1/MBD4/MPG/NEIL1/NEIL3/OGG1/PARP2/PCNA/POLD1/POLG/POLL/POLQ/PRMT6/RPA1/RPA2/RPS3/SIRT6/SMUG1/TDG/TP53/UNG/USP47/WRN	29
GO:0019068	virion assembly	29/6960	38/17913	2.89726e-06	2.48441e-05	1.33131e-05	APOE/CHMP1B/CHMP2A/CHMP2B/CHMP4A/CHMP4B/CHMP4C/CHMP5/CHMP6/CHMP7/DDX6/PC/PDCD6IP/PPIA/RAB1A/RAB1B/RPS27A/TBC1D20/TSG101/UBB/UBC/USP6NL/VPS28/VPS37A/VPS37B/VPS37C/VPS4A/VPS4B/VTA1	29
GO:0035329	hippo signaling	29/6960	38/17913	2.89726e-06	2.48441e-05	1.33131e-05	AMOT/AMOTL1/AMOTL2/CASP3/DLG5/DVL2/FAT4/LATS1/LATS2/LIMD1/MARK3/NF2/NPHP4/PJA2/SAV1/SOX11/STK3/STK4/TEAD1/TEAD2/TJP1/TJP2/WWC1/WWC2/WWC3/WWTR1/YAP1/YWHAB/YWHAE	29
GO:0048813	dendrite morphogenesis	77/6960	131/17913	2.90054e-06	2.48441e-05	1.33131e-05	ABI1/ABI2/ACTR2/ADAM10/ANKRD27/ARC/BHLHB9/BTBD3/CAMK2B/CAPRIN1/CAPRIN2/CDC42/CDK5R1/CELSR2/CFL1/CTNNA2/CUX1/DBN1/DHX36/DNM1L/DNM3/DOCK10/DVL1/EEF2K/EFNA1/EPHA4/FARP1/FBXO31/FYN/GRIN1/GSK3B/HPRT1/ITGB1/ITPKA/KIDINS220/KLF7/LRP8/MAPK8IP2/MEF2A/MINK1/NEDD4/NGEF/NLGN1/NRP1/OBSL1/OPA1/PAFAH1B1/PDLIM5/PICALM/PPP1R9A/PPP3CA/PTEN/PTN/PTPRD/RAB21/RAP2A/RAPGEF2/RERE/SARM1/SDC2/SEMA3A/SEMA4D/SIPA1L1/SLC11A2…	77
GO:1905037	autophagosome organization	48/6960	73/17913	2.9059e-06	2.48558e-05	1.33194e-05	AMBRA1/ATG12/ATG16L1/ATG2A/ATG3/ATG5/ATG9A/BAG3/BECN1/C9orf72/CHMP4A/CHMP4B/FEZ2/IFT20/MFN2/MTM1/MTMR3/PHF23/PIK3C2B/PIKFYVE/PIP4K2A/PIP4K2B/PIP4K2C/PSEN1/RAB1A/RAB1B/RAB23/RAB33B/RAB3GAP1/RAB3GAP2/RAB5A/RAB7A/RALB/SCFD1/SEC22B/SH3GLB1/SMCR8/SMURF1/STX12/STX17/TBC1D14/TMEM173/TMEM41B/TP53INP2/UBQLN1/UBQLN2/ULK1/WIPI2	48
GO:0072332	intrinsic apoptotic signaling pathway by p53 class mediator	49/6960	75/17913	3.03135e-06	2.58933e-05	1.38754e-05	AEN/ATAD5/BAX/BCL2/BCL2L12/BCL3/BRCA2/CD44/CD74/CDKN1A/DDIT4/DDX5/DYRK2/E2F1/E2F2/EDA2R/EP300/HINT1/HIPK1/HIPK2/HNRNPK/IFI16/KDM1A/MARCH7/MDM2/MIF/PERP/PHLDA3/PMAIP1/PML/POU4F1/PTTG1IP/RPL11/RPS27L/RPS7/RRM2B/RRN3/SHISA5/SIRT1/STK11/TAF9/TAF9B/TOPORS/TP53/TP53BP2/TRIAP1/UBB/USP28/ZNF385A	49
GO:1901673	regulation of mitotic spindle assembly	18/6960	20/17913	3.05734e-06	2.60796e-05	1.39752e-05	CEP97/CHMP1B/CHMP2A/CHMP2B/CHMP4B/CHMP4C/CHMP5/DRG1/HNRNPU/HSPA1A/HSPA1B/PLK1/SMC1A/SMC3/STAG1/STAG2/TPR/VPS4B	18
GO:0090398	cellular senescence	50/6960	77/17913	3.1457e-06	2.67965e-05	1.43594e-05	ABL1/AKT3/ARG2/ARNTL/BCL2L12/BCL6/BMPR1A/CALR/CDK6/CDKN1A/CDKN2A/CDKN2B/EEF1E1/FBXO5/H2AFX/HLA-G/HMGA1/HMGA2/HRAS/ID2/KRAS/MAP2K1/MAP3K3/MAPK14/MAPKAPK5/NAMPT/NEK4/NEK6/NUAK1/OPA1/PAWR/PLK2/PML/PRKCD/PRKDC/PRMT6/RBL1/RSL1D1/SIRT1/SMC5/SRF/TBX3/TERF2/TERT/TP53/TWIST1/ULK3/ZKSCAN3/ZMPSTE24/ZNF277	50
GO:1990845	adaptive thermogenesis	87/6960	152/17913	3.15694e-06	2.68555e-05	1.4391e-05	ABHD6/ACSL1/ACVR2B/ADAM17/ADAMTS5/ADIPOQ/ADIPOR1/ADIPOR2/ADRB1/ADRB2/ADRB3/APC/APPL2/ARNTL/ARRDC3/ATF4/BSCL2/CAV1/CEBPB/CMKLR1/CNOT3/CPT2/CXCR4/DDIT3/DECR1/DOCK7/EHMT1/ELOVL6/EPAS1/FLCN/G0S2/GATM/GJA1/GNAS/GRB10/HADH/HDAC3/HNRNPU/IGF1R/IL15/IL18/IP6K1/IRF4/JAK2/KDM1A/KDM3A/KDM6B/LAMA4/LEP/LEPR/LGR4/LNPEP/LPIN1/MAP2K6/MFN2/NOTCH1/NR1D1/NR1H2/OGT/OMA1/OXTR/PCTP/PDGFC/PER2/PGAM5/PLAC8/PLCL2/PPARGC1A…	87
GO:0030433	ubiquitin-dependent ERAD pathway	40/6960	58/17913	3.21693e-06	2.73285e-05	1.46444e-05	CAV1/CCDC47/DERL1/DERL2/DNAJB9/DNAJC10/EDEM1/EDEM3/ERLIN1/ERLIN2/FAF2/HERPUD1/HSP90B1/HSPA5/JKAMP/NFE2L2/NPLOC4/RNF103/RNF185/SEL1L/SGTA/STUB1/SVIP/SYVN1/TMEM129/TMEM67/TMUB2/TRIM25/UBE2G2/UBE2J1/UBE2J2/UBQLN1/UBQLN2/UBXN4/UBXN8/USP14/USP19/VCP/WFS1/YOD1	40
GO:2000059	negative regulation of ubiquitin-dependent protein catabolic process	34/6960	47/17913	3.25531e-06	2.76169e-05	1.4799e-05	BAG5/CAMLG/CLEC16A/CSNK2A1/GIPC1/HFE/HIPK2/HSP90AB1/MTM1/N4BP1/OGT/PARK7/PBK/PDCL3/PML/PSEN1/RPL11/RPL23/RPL5/RPS7/RYBP/SDCBP/SENP1/SGTA/SMARCC1/STYX/SVIP/TAF1/TAF9/TLK2/UBXN1/USP14/USP7/WAC	34
GO:0090316	positive regulation of intracellular protein transport	86/6960	150/17913	3.26725e-06	2.76805e-05	1.48331e-05	AKT2/ANP32B/ARIH2/BAG3/BAP1/CD81/CDH1/CDK5R1/CTDSPL2/ECT2/EDEM1/EMD/ERBB2/FBXW7/FLNA/FYN/FZD5/GLI3/GSK3A/GSK3B/GTSE1/HDAC3/HPS4/HRAS/HTRA2/HUWE1/IL1B/IPO5/ITGAM/ITGB2/KIF20B/KIF5B/LEP/LEPROT/MAPK1/MAPK14/MAVS/MDM2/MFF/MYO1C/NPEPPS/OAZ1/OAZ2/PAK1/PDCD10/PDCD5/PIK3R1/PIK3R2/PPM1A/PRKAA1/PRKACA/PRKCD/PRNP/PRR5L/PSEN1/PTGS2/RAN/RAPGEF3/RBM22/RHOU/RUFY3/SAE1/SH3GLB1/SMAD3/SORL1/SREBF2/STOM/TARDBP/TCF7…	86
GO:0022407	regulation of cell-cell adhesion	195/6960	389/17913	3.30531e-06	2.79649e-05	1.49855e-05	ABL1/ADA/ADAM19/ADIPOQ/AKT1/ALOX12/ALOX15/ANXA1/AP3B1/AP3D1/APOA1/ARG2/BCL10/BCL6/BMP2/CASP3/CAV1/CBFB/CCL2/CCL5/CCR7/CD1D/CD24/CD274/CD276/CD28/CD44/CD46/CD47/CD55/CD74/CD80/CD81/CD83/CD9/CDC42/CDH1/CEBPB/CELSR2/CITED2/CLEC4G/CORO1A/CSK/CYLD/DLG1/DLG5/DNAJA3/DUSP10/DUSP22/DUSP3/EFNA5/EFNB2/ELANE/EPB41L5/EPCAM/EPHA7/EPO/ERBB2/ETS1/FADD/FAM49B/FLOT1/FLOT2/FOXA1/FYN/GATA3/GCNT2/GLI2/GLI3/GRB2/GTPBP…	195
GO:0071166	ribonucleoprotein complex localization	70/6960	117/17913	3.36178e-06	2.83656e-05	1.52002e-05	AGFG1/ALKBH5/CASC3/CDC40/CPSF2/CPSF3/CPSF4/DDX19B/DHX38/EIF4A3/EIF4E/EIF5A/ENY2/FYTTD1/GLE1/HHEX/HNRNPA2B1/IWS1/MAGOH/MCM3AP/NCBP2/NMD3/NUP107/NUP133/NUP153/NUP155/NUP160/NUP205/NUP210/NUP35/NUP37/NUP43/NUP50/NUP54/NUP62/NUP98/NXF1/PABPN1/POLDIP3/POM121/POM121C/RAE1/RAN/RANBP2/RBM15B/RNPS1/SARNP/SDAD1/SEH1L/SETD2/SLBP/SLU7/SMG1/SMG5/SMG7/SRRM1/SSB/SUPT6H/THOC2/TPR/TSC1/U2AF1/U2AF2/UPF1/UPF2/WDR33…	70
GO:1900180	regulation of protein localization to nucleus	70/6960	117/17913	3.36178e-06	2.83656e-05	1.52002e-05	AKT1/BAG3/BYSL/CARD10/CCT2/CCT3/CCT4/CCT5/CCT6A/CCT8/CD2AP/CDH1/CDK1/DKC1/ECT2/EIF2AK3/FLCN/FLNA/FYN/GLI3/GLUL/GSK3B/GTSE1/HDAC3/IPO5/LEP/LIF/LMNA/LZTS2/MAPK1/MAPK14/MAVS/MDFIC/MFHAS1/NF1/NF2/NMD3/NOLC1/NUP54/NUP62/OTUD7B/PARK7/PARP1/PARP9/PIK3R1/PIK3R2/PKIA/PLK1/POLR1A/PRKCD/PSEN1/PTGS2/RAB23/RAN/RASSF5/RBM22/SESN2/SIN3A/SMAD3/SRC/STK11/TARDBP/TCP1/TERT/TGFB1/TMEM98/TPR/TRIM28/TRIM8/UBR5	70
GO:0032801	receptor catabolic process	26/6960	33/17913	3.36948e-06	2.83921e-05	1.52144e-05	ANXA2/AP2A1/AP2A2/AP2B1/AP2M1/APOE/BECN1/CAPN1/CLTA/CLTC/FURIN/ITCH/KIF16B/LGMN/MTMR2/MYLIP/NEDD4/PIK3R4/PTPN1/SH3GLB1/SMURF1/SNX25/TGFB1/UVRAG/VLDLR/ZNRF3	26
GO:0045737	positive regulation of cyclin-dependent protein serine/threonine kinase activity	23/6960	28/17913	3.4177e-06	2.87015e-05	1.53802e-05	ADAM17/AKT1/CCNB1/CCND1/CCND2/CCND3/CCNK/CCNT1/CCNT2/CCNY/CDC6/CDK5R1/CDKN1B/CKS1B/CKS2/EGFR/MAPRE3/PDGFB/PKD1/PKD2/PSMD10/PSRC1/SRC	23
GO:0061157	mRNA destabilization	23/6960	28/17913	3.4177e-06	2.87015e-05	1.53802e-05	CNOT6L/CPEB3/DHX36/GIGYF2/HNRNPD/HNRNPR/KHSRP/METTL14/METTL3/MEX3D/MOV10/PUM1/RBM24/RC3H1/ROCK1/ROCK2/TRIM71/UPF1/YTHDF2/YTHDF3/ZFP36/ZFP36L1/ZFP36L2	23
GO:0010507	negative regulation of autophagy	53/6960	83/17913	3.42003e-06	2.87015e-05	1.53802e-05	ADRA1A/AKT1/BCL2/BECN1/BMF/CHMP4A/CHMP4B/CLEC16A/CTSA/DAP/EIF4G1/EIF4G2/FEZ2/FOXK1/FOXK2/HGF/HTRA2/IL10/KDM4A/LARS/LEP/LEPR/MCL1/MET/MTM1/MTMR9/MTOR/NAMPT/NPC1/PHF23/PIK3CA/POLDIP2/PTK2/QSOX1/RNF41/RRAGA/SCFD1/SEC22B/SMCR8/SNCA/SNRNP70/STAT3/TAB2/TAB3/TBC1D14/TLK2/TP53/TSC1/UBQLN4/USP30/USP36/WDR6/ZKSCAN3	53
GO:0030278	regulation of ossification	109/6960	199/17913	3.49447e-06	2.92868e-05	1.56938e-05	ACVR1/ACVR2A/ACVR2B/ADRB2/ANKH/ANO6/AREG/ATP2B1/ATP6AP1/AXIN2/BCL2/BCOR/BMP2/BMP6/BMPR1A/BMPR1B/BMPR2/CCR1/CDK6/CEBPA/CEBPB/CEBPD/CHSY1/CLIC1/COMP/CSF1/CTNNB1/DDX5/DHRS3/EGR2/ESRRA/FAM20C/FBN2/FBXO5/FGFR2/GATA1/GJA1/GLI3/GNAS/GPM6B/HAND2/HDAC4/HDAC7/HGF/HIF1A/HOXA2/ID2/ID3/ID4/IGF1/IGFBP5/IL6/IL6R/IL6ST/INTU/JAG1/JUND/KREMEN1/LIMD1/LRP5/LTF/MAPK1/MAPK14/MAPK3/MDK/MEF2C/NBR1/NIPBL/NOG/NOTCH1/NPNT/…	109
GO:0035148	tube formation	83/6960	144/17913	3.60925e-06	3.02081e-05	1.61875e-05	ABL1/ADM/ALX1/APAF1/ARID1A/BCL10/BCL2L11/CELSR1/CFL1/CTNNB1/DAB2IP/DICER1/DLC1/DVL2/FGFR2/FOLR1/FZD1/FZD3/FZD6/GATA3/HAND1/HIF1A/HOXA1/IFT52/IFT57/IRX3/KAT2A/KDM2B/KDM6A/KIF20B/LMO4/MIB1/MTHFD1/MTHFD1L/MTHFR/NFIB/NOG/NOTCH1/NPHP3/PFN1/PHACTR4/PLXNB2/PODXL/PRICKLE1/PRKACA/PRKACB/PTCH1/PTK7/RALA/RARA/RARG/RPS7/SCRIB/SDC4/SEC24B/SEMA4C/SETD2/SHROOM3/SIX1/SIX4/SKI/SOX11/SOX4/SOX9/SPINT2/STIL/STK3/STK…	83
GO:0009952	anterior/posterior pattern specification	101/6960	182/17913	3.63618e-06	3.03719e-05	1.62753e-05	ABI1/ACVR2A/ACVR2B/ALDH1A2/ALX1/ARC/ATM/ATP6AP2/AURKA/AXIN2/BASP1/BMP2/BMPR1A/BMPR2/BPTF/BTG2/CDON/CELSR1/CELSR2/CRKL/CTNNB1/DDIT3/DLL1/EP300/EPB41L5/ETS2/FOXC1/FOXF1/FRS2/FZD5/GDF11/GLI2/GLI3/GRSF1/HES1/HEY2/HHEX/HIPK1/HIPK2/HOXA10/HOXA11/HOXA9/HOXB2/HOXB8/HOXB9/HOXC11/HOXC13/HOXC8/HOXD10/HOXD13/HOXD8/KAT2A/KDM2B/KDM6A/LDB1/MIB1/MLLT3/NOG/NR2F2/NRARP/OTX1/PALB2/PAX6/PBX1/PBX3/PCGF2/PCSK5/PCSK6/P…	101
GO:0006509	membrane protein ectodomain proteolysis	30/6960	40/17913	3.63858e-06	3.03719e-05	1.62753e-05	ADAM10/ADAM17/ADAM19/ADAM9/APH1A/APOE/BACE1/BACE2/DAG1/ERAP1/FURIN/IL10/IL1B/LRIG2/MYH9/NCSTN/PRTN3/PSEN1/PSEN2/PSENEN/PTPN3/RBMX/ROCK1/SH3D19/SNX9/SPPL2A/TIMP1/TIMP3/TNF/TNFRSF1B	30
GO:0002504	antigen processing and presentation of peptide or polysaccharide antigen via MHC class II	62/6960	101/17913	3.66596e-06	3.05595e-05	1.63758e-05	ACTR10/ACTR1A/ACTR1B/AP1G1/AP1M1/AP1S1/AP1S2/AP1S3/AP2A1/AP2A2/AP2B1/AP2M1/ARF1/CANX/CAPZA1/CAPZA2/CAPZB/CD74/CLTA/CLTC/CTSF/CTSL/CTSS/DCTN3/DCTN4/DCTN5/DCTN6/DNM2/DYNC1LI1/DYNC1LI2/DYNLL1/DYNLL2/HLA-DPA1/HLA-DPB1/IFI30/KIF11/KIF18A/KIF23/KIF2A/KIF2C/KIF3A/KIF3B/KIF4A/KIF5A/KLC1/KLC2/LGMN/MARCH1/OSBPL1A/RAB7A/RACGAP1/SAR1B/SEC23A/SEC24A/SEC24B/SEC24C/SEC24D/SEC31A/SH3GL2/SPTBN2/THBS1/TRAF6	62
GO:0019886	antigen processing and presentation of exogenous peptide antigen via MHC class II	60/6960	97/17913	3.67726e-06	3.06127e-05	1.64043e-05	ACTR10/ACTR1A/ACTR1B/AP1G1/AP1M1/AP1S1/AP1S2/AP1S3/AP2A1/AP2A2/AP2B1/AP2M1/ARF1/CANX/CAPZA1/CAPZA2/CAPZB/CD74/CLTA/CLTC/CTSF/CTSL/CTSS/DCTN3/DCTN4/DCTN5/DCTN6/DNM2/DYNC1LI1/DYNC1LI2/DYNLL1/DYNLL2/HLA-DPA1/HLA-DPB1/IFI30/KIF11/KIF18A/KIF23/KIF2A/KIF2C/KIF3A/KIF3B/KIF4A/KIF5A/KLC1/KLC2/LGMN/OSBPL1A/RAB7A/RACGAP1/SAR1B/SEC23A/SEC24A/SEC24B/SEC24C/SEC24D/SEC31A/SH3GL2/SPTBN2/TRAF6	60
GO:0009636	response to toxic substance	243/6960	499/17913	3.73029e-06	3.10127e-05	1.66187e-05	ABCG2/ABL1/ABTB2/ACTB/ACTR2/ADA/ADAM9/ADCY7/ADH6/ADIPOQ/AHR/AIFM1/ALAD/APEX1/APOE/APTX/AREG/ASNS/ATF4/ATP7A/AXL/BAK1/BAX/BCL2/BCL2L1/BECN1/BIRC2/BNIP3/CALM3/CAPN2/CASP3/CASP8/CAT/CBL/CBX8/CCL5/CCNB1/CCND1/CD14/CDH1/CDK1/CDK4/CDKN1A/CES1/CHKA/CHRNA5/CHRNB4/CHUK/CLDN1/CLDN3/CNP/COL1A1/CPOX/CPS1/CREB1/CRK/CYBB/CYP1B1/CYP2F1/DAXX/DHRS2/DHX15/DNM2/DNMT3A/DNMT3B/DUSP1/ECT2/EDN1/EEF2/EGR1/EHMT1/EIF2AK2/…	243
GO:0071349	cellular response to interleukin-12	35/6960	49/17913	3.76171e-06	3.12322e-05	1.67363e-05	ANXA2/ARF1/CAPZA1/CD47/CDC42/CFL1/CNN2/HNRNPA2B1/HNRNPF/HSPA9/IL10/IL12A/IL12B/JAK1/JAK2/LCP1/LMNB1/MIF/MSN/MTAP/P4HB/PAK2/PDCD4/PITPNA/PLCB1/PPIA/RALA/RAP1B/RPLP0/SIRPA/SNRPA1/SOD1/SOD2/TCP1/TYK2	35
GO:0032271	regulation of protein polymerization	100/6960	180/17913	3.79724e-06	3.14852e-05	1.68719e-05	ABI2/ABL1/ACTR2/ACTR3/ADD1/AKAP9/ALOX15/AP1AR/ARF1/ARF6/ARFGEF1/ARHGAP18/ARL2/ARPC2/ARPC3/ARPC4/ARPC5/BAG4/BAIAP2L1/CAMSAP1/CCR7/CDC42EP2/CDK5R1/CDKN1B/CLASP1/CLIP1/CORO1A/CORO1B/CTNNA2/CTTN/CYFIP1/DLG1/DRG1/DYRK1A/EPS8/FCHSD2/FER/FES/FKBP4/GBA2/GRB2/HAX1/HCK/HSP90AA1/HSPA1A/HSPA1B/ICAM1/INPP5J/IQGAP2/JMY/KANK1/KIAA1211/LATS1/MAP1B/MAPRE1/MECP2/MET/MTOR/MYADM/MYO1C/NCK1/NCK2/NCKAP1/NIN/NUMA1/PAK1…	100
GO:0014065	phosphatidylinositol 3-kinase signaling	80/6960	138/17913	3.96412e-06	3.28252e-05	1.759e-05	AGT/AKT1/BECN1/C1QBP/CAT/CBL/CCL5/CD28/CEP55/DAB2IP/EDN1/EGFR/EPO/EPOR/ERBB2/ERBB3/F2R/F2RL1/FBXL2/FGFR1/FLT1/FYN/GAB1/GATA3/HAX1/HGF/IER3/IGF1/IGF1R/IL18/IRS1/IRS2/JAK2/KDR/KIT/KLF4/LEP/LYN/MAPK1/MAPK3/MAZ/NEDD4/NF1/NTRK2/PDGFA/PDGFB/PDGFRA/PIK3CA/PIK3CB/PIK3CD/PIK3IP1/PIK3R1/PIK3R2/PIP4K2A/PIP4K2B/PIP4K2C/PIP5K1A/PIP5K1B/PIP5K1C/PLEKHA1/PPARD/PPP2R5C/PRR5L/PTEN/PTK2/PTPN13/RASGRP1/RGL2/SEMA4D/S…	80
GO:0072330	monocarboxylic acid biosynthetic process	163/6960	318/17913	4.02677e-06	3.32997e-05	1.78442e-05	ABCD3/ACACA/ACADVL/ACOT7/ACOT8/ACSL3/ADIPOQ/ADIPOR1/ADIPOR2/ADPGK/ALDH1A2/ALDOA/ALDOC/ALOX12/ALOX15/ALOX15B/ALOX5/AMACR/APOC3/ARNT/ASNS/ASNSD1/BRCA1/CBR4/CD74/CHST12/CHST14/CSPG5/CYP27A1/CYP3A4/CYP7A1/CYP7B1/DDIT4/DECR2/DEGS1/DHTKD1/DSEL/EDN1/EIF6/ELOVL1/ELOVL2/ELOVL4/ELOVL5/ELOVL6/ELOVL7/ENO1/ENO2/ERLIN1/ERLIN2/FA2H/FADS1/FADS2/FASN/FBP1/FOXK1/FOXK2/GAPDH/GPI/GPX4/HDAC4/HIF1A/HK1/HK2/HSD17B12/HS…	163
GO:0031060	regulation of histone methylation	43/6960	64/17913	4.06179e-06	3.35448e-05	1.79755e-05	ATRX/AUTS2/BCOR/BRCA1/BRD4/CTCF/CTNNB1/CTR9/DNMT1/DNMT3B/EED/GATA3/H2AFY/IWS1/JARID2/KDM1A/KDM3A/KDM4C/LMNA/MECP2/MLLT6/MTF2/MTHFR/MYB/NSD1/OGT/PAF1/PAXIP1/PHF1/PHF19/PRMT6/PYGO2/RIF1/RNF20/RTF1/SETD7/SIRT1/SMAD4/SUPT6H/TET1/WDR61/ZNF274/ZNF304	43
GO:0009267	cellular response to starvation	79/6960	136/17913	4.08422e-06	3.36853e-05	1.80509e-05	AMBRA1/ASNS/ATF3/ATF4/BCL2/BECN1/BMPR2/C12orf66/CDKN1A/CLEC16A/COMT/CPEB4/DAP/DEPDC5/DSC2/EIF2AK2/EIF2AK3/EIF2AK4/EIF2S1/FADS1/FAS/FBXO22/FNIP1/FOXO1/GLUL/HFE/HIGD1A/HNRNPA1/HSPA5/HSPA8/IFI16/IMPACT/INHBB/JUN/KLF10/LAMP2/LARS/MAP1LC3B/MAP3K5/MAPK1/MAPK3/MARS/MAX/MIOS/MTMR3/MTOR/NFE2L2/NUAK2/PCK1/PDK4/PIK3C2B/PIK3R4/PMAIP1/PPM1D/PRKAA1/PRKAA2/RALB/RRAGA/RRAGC/RRAGD/SEH1L/SESN1/SESN2/SESN3/SH3GLB1/…	79
GO:0045740	positive regulation of DNA replication	27/6960	35/17913	4.49401e-06	3.70162e-05	1.98357e-05	ATAD5/ATF1/ATRX/CACYBP/CDC7/CDK1/CDK2/CDT1/DBF4B/DHX9/DNA2/E2F7/E2F8/EGFR/EREG/FAF1/FGFR1/GLI2/HRAS/INO80/JUN/MAP2K4/PCNA/RAC1/STOML2/TNFAIP1/WIZ	27
GO:0033522	histone H2A ubiquitination	21/6960	25/17913	4.68794e-06	3.85625e-05	2.06643e-05	BCOR/BMI1/CUL4B/DDB1/DDB2/KDM2B/OTUB1/PCGF2/PCGF3/PCGF5/PCGF6/RNF2/RNF8/RYBP/SKP1/TRIM37/TRIP12/UBE2A/UBE2B/UBR2/UBR5	21
GO:0051092	positive regulation of NF-kappaB transcription factor activity	85/6960	149/17913	4.88591e-06	4.01379e-05	2.15086e-05	AGT/APP/AR/ARHGEF2/BCL10/BTK/CARM1/CAT/CAV1/CD40/CFLAR/CHUK/CLOCK/CLU/CTH/DHX33/DHX9/EDA2R/EIF2AK2/ERC1/FER/FLOT1/FLOT2/HSPA1A/HSPA1B/ICAM1/IKBKB/IL18/IL1B/IL1RAP/IRAK1/IRAK2/ITGB2/KRAS/LRRFIP1/LTF/MALT1/MAP3K13/MAP3K7/MTDH/MYD88/NFKB1/NFKB2/NPM1/PRDX3/PRKCB/PRKCH/PRKCI/RBCK1/RELA/RHEBL1/RIPK4/RPS27A/RPS3/RPS6KA4/RPS6KA5/RTKN2/STAT3/TAB1/TAB2/TAB3/TERF2IP/TGFB1/TICAM1/TIRAP/TLR2/TLR4/TNF/TNFRSF11…	85
GO:0018022	peptidyl-lysine methylation	72/6960	122/17913	4.91667e-06	4.03374e-05	2.16155e-05	ARID4A/ARID4B/ASH1L/ATRX/AUTS2/BCOR/BEND3/BRCA1/BRD4/CHD5/CTNNB1/CTR9/DNMT1/DNMT3B/DOT1L/DPY30/EED/EHMT1/EZH1/EZH2/GATA3/H2AFY/IWS1/JARID2/KDM1A/KDM3A/KDM4C/KDM6A/LMNA/MECOM/MECP2/MLLT6/MTF2/MYB/NSD1/OGT/PAXIP1/PHF1/PHF19/PRDM16/PRDM2/PRDM5/PRDM6/PRMT6/PWP1/PYGO2/RBBP5/RIF1/RLF/RTF1/SETD1A/SETD1B/SETD2/SETD3/SETD5/SETD6/SETD7/SETDB1/SETDB2/SIRT1/SMAD4/SMYD1/SMYD2/SUPT6H/SUV39H2/SUZ12/TET2/TET3/WD…	72
GO:0006695	cholesterol biosynthetic process	47/6960	72/17913	4.97695e-06	4.07246e-05	2.1823e-05	ACAA2/ACACA/ACAT2/ACLY/APOE/ARV1/CES1/CFTR/CNBP/CYB5R3/CYP51A1/CYP7A1/DHCR24/EBP/ELOVL6/ERLIN1/ERLIN2/FASN/FDFT1/G6PD/GGPS1/GPAM/HMGCR/HMGCS1/IDI1/INSIG1/INSIG2/KPNB1/LBR/LSS/MBTPS1/MBTPS2/MVK/NFYA/NFYB/NFYC/POR/PRKAA1/PRKAA2/RAN/SCAP/SCD/SOD1/SP1/SQLE/SREBF1/SREBF2	47
GO:1902653	secondary alcohol biosynthetic process	47/6960	72/17913	4.97695e-06	4.07246e-05	2.1823e-05	ACAA2/ACACA/ACAT2/ACLY/APOE/ARV1/CES1/CFTR/CNBP/CYB5R3/CYP51A1/CYP7A1/DHCR24/EBP/ELOVL6/ERLIN1/ERLIN2/FASN/FDFT1/G6PD/GGPS1/GPAM/HMGCR/HMGCS1/IDI1/INSIG1/INSIG2/KPNB1/LBR/LSS/MBTPS1/MBTPS2/MVK/NFYA/NFYB/NFYC/POR/PRKAA1/PRKAA2/RAN/SCAP/SCD/SOD1/SP1/SQLE/SREBF1/SREBF2	47
GO:0036258	multivesicular body assembly	24/6960	30/17913	5.01413e-06	4.09213e-05	2.19284e-05	CHMP1B/CHMP2A/CHMP2B/CHMP4A/CHMP4B/CHMP4C/CHMP5/CHMP6/CHMP7/HGS/PDCD6IP/RAB11A/STAM/STAM2/TSG101/VPS25/VPS28/VPS36/VPS37A/VPS37B/VPS37C/VPS4A/VPS4B/VTA1	24
GO:0050779	RNA destabilization	24/6960	30/17913	5.01413e-06	4.09213e-05	2.19284e-05	CNOT6L/CPEB3/DHX36/GIGYF2/HNRNPD/HNRNPR/KHSRP/METTL14/METTL3/MEX3D/MOV10/PUM1/RBM24/RC3H1/ROCK1/ROCK2/TNFRSF1B/TRIM71/UPF1/YTHDF2/YTHDF3/ZFP36/ZFP36L1/ZFP36L2	24
GO:1902652	secondary alcohol metabolic process	84/6960	147/17913	5.06252e-06	4.12622e-05	2.2111e-05	ABCA1/ACAA2/ACACA/ACADVL/ACAT2/ACLY/APOA1/APOE/APP/ARV1/CAT/CEBPA/CES1/CETP/CFTR/CLN6/CLN8/CNBP/CYB5R3/CYP27A1/CYP3A4/CYP51A1/CYP7A1/CYP7B1/DHCR24/EBP/ELOVL6/ERLIN1/ERLIN2/FASN/FDFT1/FGFR1/G6PD/GBA2/GGPS1/GPAM/HDLBP/HMGCR/HMGCS1/IDI1/INSIG1/INSIG2/KPNB1/LBR/LCAT/LDLR/LDLRAP1/LEP/LEPR/LIMA1/LSS/MBTPS1/MBTPS2/MVK/NFE2L1/NFYA/NFYB/NFYC/NPC1/NPC2/OSBPL1A/PON1/POR/PPARD/PRKAA1/PRKAA2/RAN/RXRA/SCAP/SCA…	84
GO:1903573	negative regulation of response to endoplasmic reticulum stress	32/6960	44/17913	5.26811e-06	4.28817e-05	2.29789e-05	ATF6B/BCL2L1/BFAR/CLU/DERL2/DNAJB9/DNAJC3/ERLEC1/HERPUD1/HSPA1A/HSPA5/HYOU1/NCK1/NCK2/OPA1/PARK7/PPP1R15B/PTPN1/SGTA/SVIP/SYVN1/TMBIM6/TXNDC12/UBAC2/UBE2G2/UBE2J1/UBXN1/USP14/USP25/WFS1/XBP1/YOD1	32
GO:0010332	response to gamma radiation	38/6960	55/17913	5.28706e-06	4.29238e-05	2.30014e-05	ATM/BAK1/BAX/BCL2/BCL2L1/BRCA2/CBL/CDKN1A/CXCL10/DCUN1D3/EGR1/ELK1/ERCC6/FANCD2/GATA3/GPX1/H2AFX/HRAS/HSPA5/KDM1A/LIG4/MDM2/MYC/PARP1/PML/POLG/PRKAA1/PRKDC/PTPRC/TLK2/TMEM109/TP53/WRN/XRCC2/XRCC5/XRCC6/YAP1/ZMPSTE24	38
GO:0051310	metaphase plate congression	38/6960	55/17913	5.28706e-06	4.29238e-05	2.30014e-05	BECN1/BOD1/CCNB1/CDC23/CDCA5/CDCA8/CDT1/CENPF/CENPQ/CHMP1B/CHMP2A/CHMP2B/CHMP4A/CHMP4B/CHMP4C/CHMP5/CHMP6/CHMP7/CUL3/FAM83D/HNRNPU/KIF14/KIF18A/KIF2C/KPNB1/MIS12/MLH1/NUMA1/NUP62/PIBF1/PSRC1/RAB11A/RRS1/SEH1L/SPAG5/TTL/VPS4A/VPS4B	38
GO:0008203	cholesterol metabolic process	82/6960	143/17913	5.42613e-06	4.39954e-05	2.35757e-05	ABCA1/ACAA2/ACACA/ACADVL/ACAT2/ACLY/APOA1/APOE/APP/ARV1/CAT/CEBPA/CES1/CETP/CFTR/CLN6/CLN8/CNBP/CYB5R3/CYP27A1/CYP51A1/CYP7A1/CYP7B1/DHCR24/EBP/ELOVL6/ERLIN1/ERLIN2/FASN/FDFT1/G6PD/GBA2/GGPS1/GPAM/HDLBP/HMGCR/HMGCS1/IDI1/INSIG1/INSIG2/KPNB1/LBR/LCAT/LDLR/LDLRAP1/LEP/LEPR/LIMA1/LSS/MBTPS1/MBTPS2/MVK/NFE2L1/NFYA/NFYB/NFYC/NPC1/NPC2/OSBPL1A/PON1/POR/PPARD/PRKAA1/PRKAA2/RAN/RXRA/SCAP/SCARB1/SCD/SMPD1…	82
GO:0021987	cerebral cortex development	67/6960	112/17913	5.44189e-06	4.40658e-05	2.36134e-05	ARHGAP11B/BAX/BNIP3/BTBD3/CCDC85C/CDH2/CDK5R1/CDON/CEP120/CNTNAP2/CRK/CRKL/CTNNB1/DAB2IP/DIXDC1/EGFR/FAT4/FBXO45/FGF13/FLNA/FOXP2/FUT10/GART/GLI3/GNG12/GRIN1/GSK3B/H2AFX/HIF1A/KDM1A/KIF14/LRP8/MBOAT7/MCPH1/MDK/NCOA1/NDEL1/NEFL/NF1/NKX2-1/NPY/NRP1/NRP2/NTRK2/PAFAH1B1/PAX6/PEX13/PLCB1/POU3F2/PSEN1/RHOA/ROBO1/RTN4/SEMA3A/SLC2A1/SLC38A2/SLIT2/SOCS7/SRD5A1/SRGAP2/SUN1/SUN2/SYNE2/TH/TRA2B/TSC1/YWHAE	67
GO:0042590	antigen processing and presentation of exogenous peptide antigen via MHC class I	50/6960	78/17913	5.46427e-06	4.41896e-05	2.36797e-05	B2M/CALR/CHUK/CYBB/FCGR1A/HLA-A/HLA-B/HLA-C/HLA-E/HLA-G/IFI30/IKBKB/ITGAV/LNPEP/NCF2/PDIA3/PSMA1/PSMA2/PSMA3/PSMA4/PSMA5/PSMA7/PSMB2/PSMB4/PSMB5/PSMB7/PSMC2/PSMC4/PSMC6/PSMD10/PSMD11/PSMD12/PSMD14/PSMD3/PSMD4/PSMD5/PSMD6/PSMD7/PSMD8/PSMD9/PSME1/PSME3/PSME4/PSMF1/SEC22B/SNAP23/TAP1/TAPBP/VAMP3/VAMP8	50
GO:0006096	glycolytic process	66/6960	110/17913	5.53217e-06	4.46228e-05	2.39119e-05	ADPGK/ALDOA/ALDOC/ARNT/DDIT4/DHTKD1/EIF6/ENO1/ENO2/FBP1/FOXK1/FOXK2/GAPDH/GPI/HDAC4/HIF1A/HK1/HK2/IGF1/INSR/JMJD8/LDHA/MLXIPL/NCOR1/NUP107/NUP133/NUP153/NUP155/NUP160/NUP205/NUP210/NUP35/NUP37/NUP43/NUP50/NUP54/NUP62/NUP98/OGT/PFKFB2/PFKFB3/PFKM/PFKP/PGAM1/PGAM4/PGK1/PGM1/PGM2L1/POM121/POM121C/PPARA/PPARGC1A/PRKAA1/PRKAA2/PRKAG1/PRKAG2/RAE1/RANBP2/SEH1L/SIRT6/STAT3/TP53/TPI1/TPR/ZBTB20/ZBTB7A	66
GO:1903578	regulation of ATP metabolic process	66/6960	110/17913	5.53217e-06	4.46228e-05	2.39119e-05	ARNT/ATP7A/BEND3/CCNB1/CDK1/DDIT4/DNAJC30/DNM1L/EIF6/ENO1/FBP1/FLCN/HDAC4/HIF1A/IGF1/INSR/ISCU/JMJD8/MLXIPL/NCOR1/NUP107/NUP133/NUP153/NUP155/NUP160/NUP205/NUP210/NUP35/NUP37/NUP43/NUP50/NUP54/NUP62/NUP98/OGT/PARK7/PARP1/PDE12/PFKFB2/PFKFB3/PGAM1/POM121/POM121C/PPARA/PPARGC1A/PPIF/PRKAA1/PRKAA2/PRKAG1/PRKAG2/RAE1/RANBP2/RHOA/SEH1L/SHMT2/SIRT6/SLC25A12/SLC25A33/SNCA/SPHK2/STAT3/TP53/TPR/VCP/ZBTB20…	66
GO:0098813	nuclear chromosome segregation	118/6960	220/17913	5.55259e-06	4.47296e-05	2.39691e-05	ACTR2/ACTR3/AKAP8/APC/ATM/ATRX/AURKB/AXIN2/BECN1/BOD1/BUB1/BUB1B/BUB3/CCNB1/CDC23/CDC27/CDC42/CDC6/CDCA5/CDCA8/CDT1/CENPF/CENPQ/CHMP1B/CHMP2A/CHMP2B/CHMP4A/CHMP4B/CHMP4C/CHMP5/CHMP6/CHMP7/CTCF/CTNNB1/CUL3/DIS3L2/DLGAP5/DSCC1/DUSP1/DYNC1LI1/ECT2/ESPL1/FAM83D/FANCD2/FANCM/FBXO5/FBXW7/FEN1/FMN2/H2AFY/HNRNPU/IK/INCENP/INO80/KIF14/KIF18A/KIF23/KIF2C/KIF4A/KLHDC8B/KPNB1/LATS1/MAD2L1/MIS12/MLH1/NAA50/NC…	118
GO:0110110	positive regulation of animal organ morphogenesis	51/6960	80/17913	5.58724e-06	4.49505e-05	2.40875e-05	ACVR1/AGT/AR/BASP1/BAX/BMP2/CFLAR/CSF1/CTNNB1/EDN1/ENG/FGFR1/FGFR2/FOXP2/FRS2/GATA3/HAND2/HOXA11/HOXB7/HOXC11/JAG1/LGR4/LIF/MDK/MED1/MYC/NOG/NOTCH1/PIM1/PTN/RBPJ/ROBO1/ROBO2/SEMA3C/SIX1/SIX4/SMAD4/SOX9/SPRY1/TFAP2A/TGFB1/TGFB2/TGFBR1/TGFBR2/TNFAIP3/TWIST1/VDR/VEGFA/WNT3A/WT1/XBP1	51
GO:0045807	positive regulation of endocytosis	81/6960	141/17913	5.61269e-06	4.5097e-05	2.4166e-05	ABR/ACTN4/AHI1/ANKFY1/ANO6/ANXA2/AP2A1/AP2B1/APOA1/APOE/APPL1/APPL2/ARF1/ARRB2/ATAD1/AXL/B2M/BICD1/C4A/C4B/CALR/CAMK1D/CBL/CBLL1/CCL2/CD14/CD151/CLU/DAB2/DLL1/DNM1L/DNM2/EEF2K/EGF/F2RL1/FLOT1/FMR1/GATA2/HFE/HIP1/HNRNPK/IL15/IL1B/IL2RB/IL2RG/ITGA2/ITGAV/ITSN1/LDLRAP1/LMAN2/LYAR/MIB1/MYO18A/NEDD4L/NLGN1/PPARG/PPP3CA/PPT1/PTPRC/PTPRJ/RAB21/RAB27A/RAB31/RAP1A/RAPGEF1/SCYL2/SERPINE1/SH3GL1/SNCA/SOD1/T…	81
GO:0006613	cotranslational protein targeting to membrane	64/6960	106/17913	5.69193e-06	4.56748e-05	2.44756e-05	RPL10/RPL11/RPL12/RPL13/RPL13A/RPL14/RPL15/RPL17/RPL19/RPL22/RPL23/RPL23A/RPL24/RPL27/RPL27A/RPL28/RPL30/RPL31/RPL35A/RPL36A/RPL37/RPL37A/RPL38/RPL4/RPL5/RPL7/RPL8/RPL9/RPLP0/RPLP1/RPLP2/RPS10/RPS11/RPS13/RPS14/RPS15A/RPS16/RPS18/RPS19/RPS21/RPS23/RPS27/RPS27A/RPS28/RPS29/RPS3/RPS3A/RPS4Y1/RPS7/RPS8/RPSA/SEC61A1/SEC62/SEC63/SRP14/SRP19/SRP54/SRP72/SRP9/SSR1/SSR2/SSR3/TRAM1/TRAM2	64
GO:0051567	histone H3-K9 methylation	28/6960	37/17913	5.74486e-06	4.58151e-05	2.45508e-05	ARID4A/ARID4B/ASH1L/ATRX/BEND3/BRCA1/DNMT1/DNMT3B/EHMT1/JARID2/KDM1A/KDM3A/KDM4C/LMNA/MECOM/MECP2/MYB/PRDM16/PRDM5/RIF1/SETD5/SETD7/SETDB1/SETDB2/SIRT1/SUV39H2/ZNF274/ZNF304	28
GO:0060236	regulation of mitotic spindle organization	28/6960	37/17913	5.74486e-06	4.58151e-05	2.45508e-05	CEP97/CHMP1B/CHMP2A/CHMP2B/CHMP4B/CHMP4C/CHMP5/CLTC/DRG1/FSD1/GNAI1/GPSM2/HNRNPU/HSPA1A/HSPA1B/NUMA1/NUP62/PKD1/PLK1/PSRC1/RAE1/SMC1A/SMC3/STAG1/STAG2/TPR/TPX2/VPS4B	28
GO:0072665	protein localization to vacuole	28/6960	37/17913	5.74486e-06	4.58151e-05	2.45508e-05	AP3B1/AP3M1/C12orf66/CD81/CLU/GCC2/GGA3/GNPTAB/HGS/HSPA8/LAMP2/LARS/NCOA4/NEDD4/RAB7A/RNF128/ROCK2/RTN4/SCARB2/SH3BP4/SH3GLB1/SMURF1/SNX16/SORL1/TNFAIP3/VAMP7/VPS4A/ZFYVE16	28
GO:0048015	phosphatidylinositol-mediated signaling	90/6960	160/17913	5.76214e-06	4.58151e-05	2.45508e-05	AGT/AKT1/BECN1/C1QBP/CA8/CAT/CBL/CCL5/CD28/CEP55/DAB2IP/EDN1/EGFR/EPO/EPOR/ERBB2/ERBB3/EXOC1/EZR/F2R/F2RL1/FBXL2/FGFR1/FLT1/FYN/GAB1/GATA3/HAX1/HGF/IER3/IGF1/IGF1R/IL18/INPP5F/IRS1/IRS2/JAK2/KDR/KIT/KLF4/LEP/LYN/MAPK1/MAPK3/MAZ/MUC5AC/NCS1/NEDD4/NF1/NTRK2/OGT/PDGFA/PDGFB/PDGFRA/PIK3CA/PIK3CB/PIK3CD/PIK3IP1/PIK3R1/PIK3R2/PIP4K2A/PIP4K2B/PIP4K2C/PIP5K1A/PIP5K1B/PIP5K1C/PITPNM2/PLEKHA1/PPARD/PPP2R5C…	90
GO:0009100	glycoprotein metabolic process	185/6960	369/17913	5.77061e-06	4.58151e-05	2.45508e-05	AATF/ACAN/ACER2/ACOT8/ALG10/ALG13/ALG2/ALG6/ALG9/ARFGEF1/ARSB/ATP7A/B3GALNT2/B3GALT6/B3GAT2/B3GNT2/B3GNT5/B3GNT7/B4GALT1/B4GALT2/B4GALT3/B4GALT4/B4GALT5/B4GALT6/BACE2/BCL2/BMP2/BMPR1B/BMPR2/C1GALT1/C1GALT1C1/CANT1/CCR7/CHST12/CHST14/CHST15/CHST3/CHST4/CHST7/CHSY1/COG3/COG7/COL2A1/CSGALNACT1/CSGALNACT2/CSPG5/CTNNB1/DAD1/DDOST/DERL2/DHDDS/DOLPP1/DPAGT1/DPM1/DPM2/DPM3/DSEL/EDEM1/EDEM3/ERP44/EXT1/EXT…	185
GO:0075733	intracellular transport of virus	39/6960	57/17913	5.77525e-06	4.58151e-05	2.45508e-05	DYNLT1/FMR1/KPNA1/KPNA2/KPNA3/KPNA6/KPNB1/NMT2/NUP107/NUP133/NUP153/NUP155/NUP160/NUP205/NUP210/NUP35/NUP37/NUP43/NUP50/NUP54/NUP62/NUP98/POM121/POM121C/RAE1/RAN/RANBP2/RPS27A/SEH1L/TPR/TSG101/UBAP1/UBB/UBC/VPS28/VPS37A/VPS37B/VPS37C/XPO1	39
GO:1902041	regulation of extrinsic apoptotic signaling pathway via death domain receptors	39/6960	57/17913	5.77525e-06	4.58151e-05	2.45508e-05	ARHGEF2/ATF3/BCL2L1/BMPR1B/BRCA1/CASP8/CFLAR/FADD/FAF1/FAS/FASLG/FEM1B/GPX1/HGF/HMGB2/ICAM1/ITPRIP/MADD/NOS3/PARK7/PEA15/PMAIP1/PTEN/RAF1/RFFL/RNF34/SERPINE1/SKIL/SP100/STK3/STK4/STX4/THBS1/TIMP3/TMBIM1/TNFAIP3/TNFRSF10B/TNFSF10/TRAF2	39
GO:1903749	positive regulation of establishment of protein localization to mitochondrion	39/6960	57/17913	5.77525e-06	4.58151e-05	2.45508e-05	ARIH2/BAP1/BCL2/BID/CASP8/E2F1/FBXW7/FZD5/GSK3A/HPS4/HTRA2/HUWE1/LEPROT/NMT1/NPEPPS/PDCD5/PMAIP1/PPP3R1/PRKAA1/RHOU/SAE1/SH3GLB1/SREBF2/TFDP1/TFDP2/TOMM7/TP53/TP53BP2/UBE2D3/UBE2J2/UBE2L3/UBL5/USP36/YWHAB/YWHAE/YWHAG/YWHAH/YWHAQ/YWHAZ	39
GO:0043470	regulation of carbohydrate catabolic process	53/6960	84/17913	5.77563e-06	4.58151e-05	2.45508e-05	ARNT/DDIT4/EIF6/FBP1/GSK3A/HDAC4/HIF1A/IGF1/INSR/JMJD8/MLXIPL/NCOR1/NUP107/NUP133/NUP153/NUP155/NUP160/NUP205/NUP210/NUP35/NUP37/NUP43/NUP50/NUP54/NUP62/NUP98/OGT/PFKFB2/PFKFB3/PGAM1/PHKG2/POM121/POM121C/PPARA/PPARGC1A/PPP1CB/PPP1R3B/PPP1R3D/PRKAA1/PRKAA2/PRKAG1/PRKAG2/RAE1/RANBP2/SCARB2/SEH1L/SIRT6/SLC25A12/STAT3/TP53/TPR/ZBTB20/ZBTB7A	53
GO:0051495	positive regulation of cytoskeleton organization	111/6960	205/17913	5.85652e-06	4.63607e-05	2.48432e-05	ABI2/ABL1/ACTR2/ACTR3/AKAP9/ALOX15/AP1AR/APOA1/ARF1/ARF6/ARHGEF10/ARL2/ARPC2/ARPC3/ARPC4/ARPC5/BAG4/BAIAP2L1/CCR7/CD47/CDC42/CDC42EP2/CDK5R1/CDKN1B/CEP120/CFL1/CFL2/CLASP1/CLIP1/CORO1A/CORO1B/CTNNA2/CTTN/CYFIP1/DLG1/DRG1/DSTN/EDN1/F2RL1/FCHSD2/FER/FES/FLNA/GPSM2/GRB2/HAX1/HCK/HRAS/HSPA1A/HSPA1B/ICAM1/IQGAP2/JMY/KIAA1211/LIMCH1/LIMK1/MAP1B/MAPRE1/MECP2/MET/MTOR/MYO1C/NCK1/NCK2/NCKAP1/NF2/NIN/NRP1/…	111
GO:0002495	antigen processing and presentation of peptide antigen via MHC class II	61/6960	100/17913	5.86675e-06	4.63607e-05	2.48432e-05	ACTR10/ACTR1A/ACTR1B/AP1G1/AP1M1/AP1S1/AP1S2/AP1S3/AP2A1/AP2A2/AP2B1/AP2M1/ARF1/CANX/CAPZA1/CAPZA2/CAPZB/CD74/CLTA/CLTC/CTSF/CTSL/CTSS/DCTN3/DCTN4/DCTN5/DCTN6/DNM2/DYNC1LI1/DYNC1LI2/DYNLL1/DYNLL2/HLA-DPA1/HLA-DPB1/IFI30/KIF11/KIF18A/KIF23/KIF2A/KIF2C/KIF3A/KIF3B/KIF4A/KIF5A/KLC1/KLC2/LGMN/MARCH1/OSBPL1A/RAB7A/RACGAP1/SAR1B/SEC23A/SEC24A/SEC24B/SEC24C/SEC24D/SEC31A/SH3GL2/SPTBN2/TRAF6	61
GO:0006415	translational termination	61/6960	100/17913	5.86675e-06	4.63607e-05	2.48432e-05	AURKAIP1/CHCHD1/DAP3/EIF5A/EIF5A2/EIF5AL1/ERAL1/ETF1/JMJD4/MRPL10/MRPL13/MRPL14/MRPL16/MRPL17/MRPL18/MRPL19/MRPL24/MRPL27/MRPL3/MRPL30/MRPL32/MRPL33/MRPL34/MRPL35/MRPL37/MRPL39/MRPL41/MRPL42/MRPL43/MRPL44/MRPL45/MRPL46/MRPL48/MRPL49/MRPL50/MRPL9/MRPS10/MRPS12/MRPS14/MRPS16/MRPS18A/MRPS18B/MRPS18C/MRPS21/MRPS22/MRPS23/MRPS25/MRPS26/MRPS27/MRPS30/MRPS31/MRPS35/MRPS36/MRPS6/MRPS7/MRRF/N6AMT1/OXA1L/P…	61
GO:0009791	post-embryonic development	55/6960	88/17913	5.89122e-06	4.64951e-05	2.49152e-05	ABL1/ACO1/ACVR2B/ALDH5A1/ARID5B/ASH1L/ATF5/ATM/ATRX/BAK1/BAX/BCL11B/BCL2/BCL2L11/C12orf57/CCDC47/CSRNP1/EFEMP1/FBN1/FGFR2/FOXP2/FZD5/GATA3/GIGYF2/GNAS/HEG1/HMGN1/IGF2R/IMPAD1/INPPL1/IREB2/ITPR1/KDM5B/KLF4/MECP2/MORC3/MTOR/MYO1E/NR4A2/PLAGL2/PLEKHA1/PRDM1/PSEN1/PYGO2/RAB3A/RC3H2/SEMA3C/SERP1/SGPL1/SMAD2/SOX6/TAPT1/TGFBR1/TIPARP/VEGFA	55
GO:0051196	regulation of coenzyme metabolic process	56/6960	90/17913	5.92357e-06	4.66913e-05	2.50203e-05	ARNT/DDIT4/EIF6/FBP1/HDAC4/HIF1A/IGF1/INSR/JMJD8/ME1/ME2/MLXIPL/NCOR1/NUP107/NUP133/NUP153/NUP155/NUP160/NUP205/NUP210/NUP35/NUP37/NUP43/NUP50/NUP54/NUP62/NUP98/OGT/PDK1/PDK3/PDK4/PDP1/PDP2/PDPR/PFKFB2/PFKFB3/PGAM1/POM121/POM121C/PPARA/PPARGC1A/PRKAA1/PRKAA2/PRKAG1/PRKAG2/RAE1/RANBP2/SEH1L/SIRT6/SLC25A12/SNCA/STAT3/TP53/TPR/ZBTB20/ZBTB7A	56
GO:2001243	negative regulation of intrinsic apoptotic signaling pathway	58/6960	94/17913	5.94175e-06	4.67753e-05	2.50653e-05	AKT1/ARHGEF2/ATAD5/BAG5/BCL2/BCL2L1/BCL2L12/BID/CD44/CD74/CLU/DDX3X/DNAJA1/ENO1/EPO/FIGNL1/GPX1/HDAC1/HERPUD1/HIF1A/HSPA1A/HTRA2/HYOU1/IVNS1ABP/KDM1A/MARCH7/MDM2/MIF/MMP9/NFE2L2/NONO/OPA1/PARK7/PLAUR/PPIF/PTGS2/PTPN1/PTTG1IP/RRM2B/RRN3/RTKN2/SIRT1/SOD2/SRC/SYVN1/TAF9/TAF9B/TMBIM6/TPT1/TRAP1/TRIAP1/TRIM32/TXNDC12/USP47/VDAC2/WFS1/XBP1/ZNF385A	58
GO:0006623	protein targeting to vacuole	19/6960	22/17913	6.06142e-06	4.75971e-05	2.55057e-05	AP3B1/AP3M1/CLU/GCC2/GNPTAB/HGS/HSPA8/LAMP2/LARS/NCOA4/NEDD4/RAB7A/SCARB2/SMURF1/SNX16/SORL1/VAMP7/VPS4A/ZFYVE16	19
GO:0032799	low-density lipoprotein receptor particle metabolic process	19/6960	22/17913	6.06142e-06	4.75971e-05	2.55057e-05	ADIPOQ/ANXA2/AP2A1/AP2A2/AP2B1/AP2M1/APOE/CLTA/CLTC/CNPY2/FURIN/HNRNPK/ITGAV/ITGB3/MYLIP/PPARG/SCAP/SEC24A/VLDLR	19
GO:0031648	protein destabilization	33/6960	46/17913	6.12533e-06	4.79779e-05	2.57097e-05	BMP2/BTRC/CCDC88C/CDC73/CHFR/CREBBP/CUL3/DERL1/EP300/FBXL3/FBXW11/FBXW7/GGA3/HTT/MDM2/MUL1/MYLIP/NR1D1/PEX2/PLK1/PRKDC/PRNP/RAD23A/RNF139/SENP2/SIAH1/SIRT1/SIRT6/SNCA/SOX17/SRC/VPS35/XBP1	33
GO:0060324	face development	33/6960	46/17913	6.12533e-06	4.79779e-05	2.57097e-05	ALDH1A2/ANKRD11/ARID5B/ASPH/CHD7/COL1A1/CRISPLD1/CSRNP1/EP300/HOXB3/MAP2K1/MAPK1/MAPK3/MMP2/NIPBL/NOG/PAX9/PDGFRA/PLEKHA1/PTPN11/RAB3GAP1/RAF1/RARA/RARG/RRAS/SGPL1/SKI/SOX3/SRF/TBX1/TGFB1/TIPARP/WNT5A	33
GO:0009101	glycoprotein biosynthetic process	155/6960	302/17913	6.25077e-06	4.88989e-05	2.62033e-05	AATF/ACAN/ACER2/ACOT8/ALG10/ALG13/ALG2/ALG6/ALG9/ARFGEF1/ATP7A/B3GALNT2/B3GALT6/B3GAT2/B3GNT2/B3GNT5/B3GNT7/B4GALT1/B4GALT2/B4GALT3/B4GALT4/B4GALT5/B4GALT6/BACE2/BCL2/BMPR1B/BMPR2/C1GALT1/C1GALT1C1/CANT1/CCR7/CHST12/CHST14/CHST15/CHST3/CHST4/CHST7/CHSY1/COG3/COG7/CSGALNACT1/CSGALNACT2/CSPG5/CTNNB1/DAD1/DDOST/DHDDS/DOLPP1/DPAGT1/DPM1/DPM2/DPM3/DSEL/EDEM3/EXT1/EXT2/EXTL2/EXTL3/FKRP/FKTN/FUT1/FUT10/…	155
GO:0010810	regulation of cell-substrate adhesion	109/6960	201/17913	6.45396e-06	5.04251e-05	2.70211e-05	ABL1/ACER2/ACTN4/ACVRL1/ALOX15/AP1AR/APOA1/ARHGEF7/ARL2/ARPC2/ATXN3/BCL2/BCL6/C1QBP/CALR/CASK/CCR7/CDC42/CDK6/CDKN2A/CLASP1/CLASP2/COL1A1/CORO1C/CORO2B/CRK/CRKL/CSF1/CSPG5/DAG1/DLC1/DNM2/DOCK5/DUSP22/DUSP3/EDIL3/EFNA5/EMP2/EPB41L5/FBLN1/FLNA/FOXF1/FZD4/FZD7/GCNT2/GPM6B/GSK3B/HAS2/HOXA7/HSD17B12/IQGAP1/ITGA5/ITGA6/JAG1/JAK2/KANK1/KDR/LDB1/LGALS1/LIMCH1/LIMS1/MACF1/MAP4K4/MDK/MINK1/MMP14/MYADM/NEDD…	109
GO:0003206	cardiac chamber morphogenesis	75/6960	129/17913	6.77914e-06	5.28994e-05	2.8347e-05	ACVR1/ADAMTS1/BMPR1A/BMPR2/CHD7/CITED2/CPE/DHRS3/DSP/EGLN1/ENG/FGFR2/FGFRL1/FKBP1A/FOXC1/FOXF1/FZD1/GATA3/GATA6/GSK3A/HAND1/HAND2/HEG1/HES1/HEY1/HEY2/HIF1A/ID2/ISL1/JAG1/MDM2/MED1/MEF2C/MIR17HG/NOG/NOS3/NOTCH1/NOTCH2/NRP1/NRP2/PARVA/PKP2/POU4F1/PTCD2/RARA/RARB/RBM15/RBPJ/ROBO1/ROBO2/RXRA/SAV1/SEMA3C/SLIT2/SMAD4/SMAD6/SMAD7/SOS1/SOX11/SOX4/SRF/TBX1/TBX3/TGFB1/TGFB2/TGFBR1/TGFBR2/TGFBR3/TNNI3/TP53/…	75
GO:1904031	positive regulation of cyclin-dependent protein kinase activity	25/6960	32/17913	6.89314e-06	5.37216e-05	2.87876e-05	ADAM17/AKT1/CCNB1/CCND1/CCND2/CCND3/CCNK/CCNT1/CCNT2/CCNY/CDC6/CDK5R1/CDKN1A/CDKN1B/CKS1B/CKS2/EGFR/HSP90AB1/MAPRE3/PDGFB/PKD1/PKD2/PSMD10/PSRC1/SRC	25
GO:0072524	pyridine-containing compound metabolic process	101/6960	184/17913	6.92487e-06	5.39014e-05	2.8884e-05	ADPGK/AFMID/ALDOA/ALDOC/ARNT/DDIT4/DHTKD1/DLD/EIF6/ENO1/ENO2/FBP1/FOXK1/FOXK2/G6PD/GAPDH/GPD1L/GPD2/GPI/H6PD/HDAC4/HIF1A/HK1/HK2/IDH1/IGF1/INSR/JMJD8/KCNAB2/LDHA/MDH1/MDH2/ME1/ME2/MLXIPL/NADK/NAMPT/NCOR1/NT5E/NUP107/NUP133/NUP153/NUP155/NUP160/NUP205/NUP210/NUP35/NUP37/NUP43/NUP50/NUP54/NUP62/NUP98/OGT/PARP16/PARP9/PDHA1/PDHB/PDHX/PDXK/PDXP/PFKFB2/PFKFB3/PFKM/PFKP/PGAM1/PGAM4/PGD/PGK1/PGM1/PGM2/P…	101
GO:0045840	positive regulation of mitotic nuclear division	34/6960	48/17913	6.99101e-06	5.42442e-05	2.90677e-05	AURKA/BECN1/CD28/CDCA5/CDT1/CUL3/DLGAP5/DMRT1/EDN1/EGF/EREG/ESPL1/H2AFY/HNRNPU/IGF1/IGF2/IL1A/IL1B/INSR/LRP5/NSFL1C/NUMA1/NUP62/NUSAP1/PDGFB/PHB2/PHIP/RB1/SH2B1/SMC5/TGFA/TGFB1/UBE2C/UBXN2B	34
GO:0031958	corticosteroid receptor signaling pathway	15/6960	16/17913	7.00375e-06	5.42442e-05	2.90677e-05	ARID1A/ARNTL/CALR/CLOCK/CRY1/CRY2/JAK2/NCOA6/NEDD4/NR3C1/PER1/PHB/PPP5C/RBM14/YWHAH	15
GO:0035459	cargo loading into vesicle	15/6960	16/17913	7.00375e-06	5.42442e-05	2.90677e-05	INSIG1/KIF13A/MIA3/PICALM/RAB1A/SAR1A/SEC23A/SEC24A/SEC24B/SEC24C/SEC24D/SEC31A/TBC1D20/TMED10/TMED2	15
GO:0035970	peptidyl-threonine dephosphorylation	15/6960	16/17913	7.00375e-06	5.42442e-05	2.90677e-05	DUSP1/DUSP10/DUSP18/DUSP4/DUSP5/PDP1/PPM1A/PPM1B/PPM1D/PPM1E/PPM1F/PPM1G/PPP2CA/PPP2CB/PPP5C	15
GO:0032069	regulation of nuclease activity	17/6960	19/17913	7.11787e-06	5.50596e-05	2.95046e-05	ABCE1/AKT1/DFFA/HMGB1/HMGB2/HSPA1A/NEIL1/NPM1/OAS3/PCNA/PRKCD/RPS3/SIRT1/TCEA1/TERF1/TERF2/TMBIM6	17
GO:0051216	cartilage development	100/6960	182/17913	7.25043e-06	5.60155e-05	3.00168e-05	ACAN/ACVRL1/ALX1/ATP7A/AXIN2/BMP2/BMP6/BMP8B/BMPR1A/BMPR1B/BMPR2/CARM1/CD44/CHI3L1/CHSY1/COL11A2/COL1A1/COL27A1/COL2A1/COMP/CREB3L2/CSGALNACT1/CTNNB1/CTSK/DLX2/EDN1/EFEMP1/EIF2AK3/ESRRA/FGF2/FGF9/FGFR1/FGFR3/FRZB/GDF5/GDF6/GLG1/GLI2/GLI3/GNAS/HAND1/HAND2/HIF1A/HMGA2/HOXA11/HOXA3/HOXA5/HOXB3/HOXC4/HYAL1/IFT80/IMPAD1/ITGB8/LEP/MAF/MAPK14/MAPK3/MDK/MEF2C/MEF2D/MEX3C/NFIB/NOG/PITX1/PKD1/PKDCC/POR/PRR…	100
GO:0140053	mitochondrial gene expression	84/6960	148/17913	7.27148e-06	5.61084e-05	3.00666e-05	AURKAIP1/C1QBP/CDK5RAP1/CHCHD1/CHCHD10/DAP3/DARS2/EARS2/ERAL1/FASTKD2/FASTKD3/FASTKD5/FOXO3/GATC/GFM1/HSD17B10/LRPPRC/MRPL10/MRPL13/MRPL14/MRPL16/MRPL17/MRPL18/MRPL19/MRPL24/MRPL27/MRPL3/MRPL30/MRPL32/MRPL33/MRPL34/MRPL35/MRPL37/MRPL39/MRPL41/MRPL42/MRPL43/MRPL44/MRPL45/MRPL46/MRPL48/MRPL49/MRPL50/MRPL9/MRPS10/MRPS12/MRPS14/MRPS16/MRPS18A/MRPS18B/MRPS18C/MRPS21/MRPS22/MRPS23/MRPS25/MRPS26/MRPS27/…	84
GO:0071826	ribonucleoprotein complex subunit organization	118/6960	221/17913	7.38668e-06	5.69268e-05	3.05052e-05	ADAR/ATM/ATXN2/ATXN2L/BICD1/C1QBP/C9orf72/CD2BP2/CELF1/CELF2/CIRBP/CLNS1A/CLP1/CNOT1/CNOT2/CNOT6/CNOT6L/CNOT7/CPSF6/CPSF7/DDX1/DDX23/DDX3X/DDX6/DENR/DHX30/DHX9/DICER1/DYRK3/EIF2A/EIF2S1/EIF3A/EIF3B/EIF3D/EIF3G/EIF3H/EIF3J/EIF3K/EIF3L/EIF3M/EIF5/EIF6/ERAL1/FASTKD2/G3BP1/G3BP2/GEMIN4/GEMIN5/GEMIN6/GEMIN8/HSP90AA1/HSP90AB1/KIF5B/KLC1/LIMD1/LSM14A/MCTS1/MRRF/MRTO4/NIP7/NOP2/NPM1/NSUN4/NUDT21/PAN2/PAT…	118
GO:0043524	negative regulation of neuron apoptotic process	83/6960	146/17913	7.54703e-06	5.80907e-05	3.11289e-05	AARS/ADNP/AMBRA1/ARRB2/AXL/BAX/BCL2/BCL2L1/BHLHB9/BTG2/CCL2/CEBPB/CLCF1/CLN3/CNTFR/CORO1A/CPEB4/DLX1/DNAJC5/EN2/ERBB3/F2R/FOXQ1/FYN/GABRB3/GCLC/GCLM/GDF5/GRIN1/HIF1A/HIPK2/HRAS/HSP90AB1/HYOU1/ISL1/ITSN1/JAK2/JUN/KDM2B/KIF14/KRAS/LGMN/LIG4/MAP2K4/MAP3K12/MDK/MECP2/MEF2C/MSH2/NEFL/NONO/NR4A2/NR4A3/NRP1/NTRK2/OXR1/PARK7/PDPK1/PIK3CA/POU4F1/PPARGC1A/PPT1/PRKCI/PSEN1/RASA1/RHOA/ROCK1/SET/SIX1/SIX4/SNC…	83
GO:0042692	muscle cell differentiation	180/6960	359/17913	7.62469e-06	5.8616e-05	3.14103e-05	ABL1/ACTA1/ACTG1/ACVR1/ADM/ADRA1A/AFG3L2/AGT/AKAP13/AKT1/ANKRD17/ARID1A/ARRB2/ASF1A/ATG5/ATP2A2/BCL2/BCL9/BDNF/BHLHE41/BIN3/BMP2/BNIP2/BVES/CACYBP/CALR/CAPN2/CASP3/CAV2/CBY1/CCNB1/CD81/CD9/CDC42/CDH2/CDK1/CDON/CFL2/CFLAR/CHUK/COMP/CTH/CTNNA1/CTNNA2/CTNNB1/CXADR/CXCL10/CYP26B1/DLL1/DMD/DNMT1/DYRK1B/EDN1/EDNRB/EFNB2/EHD1/ENG/EREG/EZH2/FBXO22/FGF9/FGFR2/FLOT1/FOXF1/FOXO4/FRS2/FZD7/G6PD/GATA6/GPX1/GS…	180
GO:0048017	inositol lipid-mediated signaling	91/6960	163/17913	7.77961e-06	5.97332e-05	3.2009e-05	AGT/AKT1/BECN1/C1QBP/CA8/CAT/CBL/CCL5/CD28/CEP55/DAB2IP/EDN1/EGFR/EPO/EPOR/ERBB2/ERBB3/EXOC1/EZR/F2R/F2RL1/FBXL2/FGFR1/FLT1/FYN/GAB1/GATA3/HAX1/HGF/IER3/IGF1/IGF1R/IL18/INPP5F/IRS1/IRS2/JAK2/KDR/KIT/KLF4/LEP/LYN/MAPK1/MAPK3/MAZ/MUC5AC/NCS1/NEDD4/NF1/NTRK2/OGT/PDGFA/PDGFB/PDGFRA/PIK3CA/PIK3CB/PIK3CD/PIK3IP1/PIK3R1/PIK3R2/PIP4K2A/PIP4K2B/PIP4K2C/PIP5K1A/PIP5K1B/PIP5K1C/PITPNM2/PLD2/PLEKHA1/PPARD/PP…	91
GO:0070671	response to interleukin-12	35/6960	50/17913	7.85165e-06	6.02121e-05	3.22657e-05	ANXA2/ARF1/CAPZA1/CD47/CDC42/CFL1/CNN2/HNRNPA2B1/HNRNPF/HSPA9/IL10/IL12A/IL12B/JAK1/JAK2/LCP1/LMNB1/MIF/MSN/MTAP/P4HB/PAK2/PDCD4/PITPNA/PLCB1/PPIA/RALA/RAP1B/RPLP0/SIRPA/SNRPA1/SOD1/SOD2/TCP1/TYK2	35
GO:0014066	regulation of phosphatidylinositol 3-kinase signaling	69/6960	117/17913	7.95081e-06	6.08227e-05	3.25929e-05	AGT/BECN1/CAT/CBL/CCL5/CD28/CEP55/DAB2IP/EGFR/EPO/EPOR/ERBB3/F2R/F2RL1/FBXL2/FGFR1/FLT1/FYN/GAB1/HAX1/HGF/IER3/IGF1/IL18/IRS2/JAK2/KDR/KIT/KLF4/LEP/LYN/MAPK1/MAPK3/MAZ/NEDD4/NTRK2/PDGFA/PDGFB/PDGFRA/PIK3CA/PIK3CB/PIK3CD/PIK3IP1/PIK3R1/PIP4K2A/PIP4K2B/PIP4K2C/PIP5K1A/PIP5K1B/PIP5K1C/PPARD/PPP2R5C/PRR5L/PTEN/PTK2/PTPN13/RASGRP1/RGL2/SEMA4D/SERPINE2/SIRT1/SOX9/SRC/STAMBP/TGFB2/TNF/TWIST1/UBE3A/UNC5B	69
GO:0048706	embryonic skeletal system development	69/6960	117/17913	7.95081e-06	6.08227e-05	3.25929e-05	ACVR2A/COL1A1/COL2A1/CTNNB1/DLG1/DLX1/DLX2/EIF4A3/EXT1/EYA1/FGF9/FGFR2/FLVCR1/GLI3/GNAS/HOXA1/HOXA11/HOXA2/HOXA5/HOXA7/HOXA9/HOXB2/HOXB6/HOXB7/HOXB8/HOXB9/HOXC11/HOXC6/HOXD1/HOXD10/HYAL1/IRX5/KIAA1217/MBTD1/MEF2C/MEGF8/MMP14/MTHFD1/MTHFD1L/NOG/PBX1/PCGF2/PCSK5/PDGFRA/PRRX1/RDH10/RUNX2/SATB2/SETD2/SIX1/SIX4/SLC35D1/SLC39A1/SLC39A3/SMAD2/SMAD3/SOX11/SP3/SULF2/TAPT1/TBX1/TFAP2A/TGFBR1/TGFBR2/TULP3/T…	69
GO:0045454	cell redox homeostasis	45/6960	69/17913	8.176e-06	6.23157e-05	3.33929e-05	APEX1/CYBB/DDIT3/DLD/DNAJC10/DNAJC16/EGLN2/ERP44/GCLC/GLRX/GLRX3/GLRX5/GPX1/HVCN1/KRIT1/MPO/NCF2/NFE2L2/NHLRC2/NNT/NOS1/NOS3/P4HB/PDIA2/PDIA3/PDIA4/PDIA5/PDIA6/PRDX6/PTGES2/QSOX1/QSOX2/SH3BGRL3/TMX1/TMX2/TMX3/TMX4/TXN/TXN2/TXNDC12/TXNDC15/TXNDC16/TXNDC5/TXNDC9/TXNL1	45
GO:0051865	protein autoubiquitination	45/6960	69/17913	8.176e-06	6.23157e-05	3.33929e-05	BFAR/BRCA1/CNOT4/DDB2/ITCH/KLHL24/MARCH5/MARCH7/MDM2/MTA1/RNF10/RNF11/RNF115/RNF122/RNF13/RNF141/RNF146/RNF157/RNF181/RNF185/RNF187/RNF213/RNF220/RNF4/RNF41/RNF8/RNFT1/SASH1/SH3RF1/SH3RF3/STUB1/TAF1/TRAF2/TRAF6/TRIM37/TRIM71/UBE2A/UBE2B/UBE2D2/UBE2D3/UBE2T/UBE3A/UBE4B/UHRF1/UHRF2	45
GO:1900006	positive regulation of dendrite development	45/6960	69/17913	8.176e-06	6.23157e-05	3.33929e-05	ACTR2/ANKRD27/APOE/ARF1/BHLHB9/C21orf91/CAMK2B/CAPRIN1/CAPRIN2/CPEB3/CRTC1/CUX1/CYFIP1/DAB2IP/DBN1/DHX36/DLG5/DNM1L/EEF2K/EPHA4/EZH2/FBXO31/FMR1/IL2/IQGAP1/ITPKA/ITSN1/LLPH/LRP8/MAPK6/MTOR/NLGN1/OBSL1/OPA1/PAFAH1B1/PPP1R9A/PSEN1/PTN/PTPRD/RAB21/TIAM1/TMEM106B/VAMP7/VLDLR/ZMYND8	45
GO:0048736	appendage development	97/6960	176/17913	8.31134e-06	6.31926e-05	3.38628e-05	ALDH1A2/ALX1/ASPH/ATRX/BAK1/BAX/BCL2L11/BMPR1A/BMPR1B/BMPR2/CHD7/COL2A1/COMP/CREBBP/CTNNB1/CYP26B1/ECE1/FBN2/FGF9/FGFR1/FGFR2/FLVCR1/FREM2/FZD6/GDF5/GJA1/GLI2/GLI3/GNA12/GNAS/HAND2/HDAC1/HDAC2/HOXA10/HOXA11/HOXA9/HOXC11/HOXC13/HOXD10/HOXD13/IFT52/IMPAD1/INTU/ITGA6/KAT2A/KAT2B/KREMEN1/LMBR1/MBNL1/MED1/MED31/MEGF8/NIPBL/NOG/NR2F2/PAM/PBX1/PBX2/PCSK5/PITX1/PITX2/PKDCC/PLXNA2/PRKAB1/PRRX1/PSEN1/PTCH1…	97
GO:0060173	limb development	97/6960	176/17913	8.31134e-06	6.31926e-05	3.38628e-05	ALDH1A2/ALX1/ASPH/ATRX/BAK1/BAX/BCL2L11/BMPR1A/BMPR1B/BMPR2/CHD7/COL2A1/COMP/CREBBP/CTNNB1/CYP26B1/ECE1/FBN2/FGF9/FGFR1/FGFR2/FLVCR1/FREM2/FZD6/GDF5/GJA1/GLI2/GLI3/GNA12/GNAS/HAND2/HDAC1/HDAC2/HOXA10/HOXA11/HOXA9/HOXC11/HOXC13/HOXD10/HOXD13/IFT52/IMPAD1/INTU/ITGA6/KAT2A/KAT2B/KREMEN1/LMBR1/MBNL1/MED1/MED31/MEGF8/NIPBL/NOG/NR2F2/PAM/PBX1/PBX2/PCSK5/PITX1/PITX2/PKDCC/PLXNA2/PRKAB1/PRRX1/PSEN1/PTCH1…	97
GO:0006757	ATP generation from ADP	66/6960	111/17913	8.49041e-06	6.43942e-05	3.45067e-05	ADPGK/ALDOA/ALDOC/ARNT/DDIT4/DHTKD1/EIF6/ENO1/ENO2/FBP1/FOXK1/FOXK2/GAPDH/GPI/HDAC4/HIF1A/HK1/HK2/IGF1/INSR/JMJD8/LDHA/MLXIPL/NCOR1/NUP107/NUP133/NUP153/NUP155/NUP160/NUP205/NUP210/NUP35/NUP37/NUP43/NUP50/NUP54/NUP62/NUP98/OGT/PFKFB2/PFKFB3/PFKM/PFKP/PGAM1/PGAM4/PGK1/PGM1/PGM2L1/POM121/POM121C/PPARA/PPARGC1A/PRKAA1/PRKAA2/PRKAG1/PRKAG2/RAE1/RANBP2/SEH1L/SIRT6/STAT3/TP53/TPI1/TPR/ZBTB20/ZBTB7A	66
GO:0008631	intrinsic apoptotic signaling pathway in response to oxidative stress	30/6960	41/17913	8.51075e-06	6.43942e-05	3.45067e-05	AKT1/ARL6IP5/BAG5/BCL2/CYP1B1/FBXW7/GPX1/HIF1A/HTRA2/JAK2/MAP3K5/MCL1/MELK/NFE2L2/NONO/P4HB/PARK7/PARP1/PDCD10/PDK1/PML/PRKCD/SFPQ/SIRT1/SOD1/SOD2/STK24/TRAP1/UBQLN1/ZNF622	30
GO:0031057	negative regulation of histone modification	30/6960	41/17913	8.51075e-06	6.43942e-05	3.45067e-05	ATG5/BCOR/BRCA1/CTBP1/DNMT1/DNMT3B/H2AFY/JARID2/KDM1A/KDM3A/KDM4C/KDM5A/MLLT6/MTF2/OTUB1/PHF1/PRMT6/SET/SIN3A/SIRT1/SKI/SNCA/SPHK2/SUPT6H/TAF7/TRIP12/TWIST1/UBE2B/UBR5/ZNF451	30
GO:1903146	regulation of autophagy of mitochondrion	30/6960	41/17913	8.51075e-06	6.43942e-05	3.45067e-05	BNIP3/BNIP3L/CAMKK2/CDC37/CLEC16A/CTTN/DNM1L/FBXO7/FBXW7/FZD5/GSK3A/HAX1/HIF1A/HK2/HTRA2/HTT/MFN2/MUL1/PARK7/RNF41/SMURF1/SREBF1/SREBF2/TOMM7/TP53/USP30/USP36/VDAC1/VPS13C/VPS13D	30
GO:0042113	B cell activation	115/6960	215/17913	8.60449e-06	6.50245e-05	3.48445e-05	ABL1/ADA/ADAM17/AHR/AICDA/ATAD5/ATM/ATP11C/BAK1/BAX/BCL2/BCL3/BCL6/BTK/CASP3/CASP8/CCR6/CD22/CD28/CD40/CD74/CD81/CDKN1A/CEBPG/CLCF1/CMTM7/CR2/CYLD/DLL1/DNAJB9/DOCK10/EP300/EXO1/EXOSC3/FNIP1/GON4L/HDAC4/HHEX/HMGB3/HSPD1/ID2/IGBP1/IL10/IL2/IL5/IL6/IL7/IRF2BP2/IRS2/ITGA4/ITGB1/ITM2A/KIT/KLF6/LGALS1/LIG4/LRRC8A/MALT1/MEF2C/MIF/MIR17HG/MLH1/MMP14/MNDA/MS4A1/MSH2/MSH6/NBN/NOTCH2/PAWR/PAXIP1/PCID2/PELI1…	115
GO:0002479	antigen processing and presentation of exogenous peptide antigen via MHC class I, TAP-dependent	48/6960	75/17913	8.94193e-06	6.74109e-05	3.61232e-05	B2M/CALR/CHUK/CYBB/FCGR1A/HLA-A/HLA-B/HLA-C/HLA-E/HLA-G/IKBKB/ITGAV/NCF2/PDIA3/PSMA1/PSMA2/PSMA3/PSMA4/PSMA5/PSMA7/PSMB2/PSMB4/PSMB5/PSMB7/PSMC2/PSMC4/PSMC6/PSMD10/PSMD11/PSMD12/PSMD14/PSMD3/PSMD4/PSMD5/PSMD6/PSMD7/PSMD8/PSMD9/PSME1/PSME3/PSME4/PSMF1/SEC22B/SNAP23/TAP1/TAPBP/VAMP3/VAMP8	48
GO:0016126	sterol biosynthetic process	48/6960	75/17913	8.94193e-06	6.74109e-05	3.61232e-05	ACAA2/ACACA/ACAT2/ACLY/APOE/ARV1/CES1/CFTR/CNBP/CYB5R3/CYP51A1/CYP7A1/DHCR24/EBP/ELOVL6/ERLIN1/ERLIN2/FASN/FDFT1/G6PD/GGPS1/GPAM/HMGCR/HMGCS1/IDI1/INSIG1/INSIG2/KPNB1/LBR/LSS/MBTPS1/MBTPS2/MVK/NFYA/NFYB/NFYC/POR/PRKAA1/PRKAA2/PRKAG2/RAN/SCAP/SCD/SOD1/SP1/SQLE/SREBF1/SREBF2	48
GO:0043044	ATP-dependent chromatin remodeling	49/6960	77/17913	9.1295e-06	6.87417e-05	3.68364e-05	ACTB/ACTL6A/ANP32E/ARID1A/CECR2/CENPA/CENPH/CENPK/CENPL/CENPM/CENPN/CENPO/CENPQ/CENPW/CHD4/CHD5/CHD8/GATAD2B/HDAC1/HDAC2/HIST1H4A/HIST1H4D/HIST1H4H/HIST1H4J/HIST2H4A/HIST4H4/HNRNPC/ITGB3BP/MBD2/MTA2/NASP/NPM1/OIP5/PSME4/PTMA/RBBP4/RBBP7/RNF8/RSF1/SMARCA1/SMARCA4/SMARCA5/SMARCAD1/SMARCC1/SMARCC2/SMARCD2/SMARCE1/SPTY2D1/SYCP3	49
[truncated: 1,682 more rows]

## Sheet: target gene list
Supplementary Table 8 target gene list of core regulatory factors
node1
ABCA1
ABCB1
ABCB8
ABCC1
ABCC3
ABCG2
ACAN
ACO1
ACVRL1
[truncated: 8,388 more rows]
