# Supplementary material for: Multi-factor regulatory network and different clusters in hypertrophic obstructive cardiomyopathy
Source: BMC Med Genomics. 2021 Aug 6;14:199. doi: 10.1186/s12920-021-01036-4 (PMC8348869; doi:10.1186/s12920-021-01036-4)
Supplement: Supplementary file 10 — Additional file 10: Table S9. Cluster of samples and core genes expression values in four clusters. [file 12920_2021_1036_MOESM10_ESM.xlsx]

## Sheet: cluster of samples
Supplementary Table 9 cluster of samples
Tsne1	Tsne2	Cluster
GSM907203	0.391792	7.57936	4
GSM907204	16.8006	26.3287	2
GSM907205	-14.8782	1.89236	4
GSM907206	-23.5828	-0.580751	4
GSM907207	0.635308	-4.97082	4
GSM907208	1.6559	32.9446	2
GSM907209	-8.95223	-5.13082	4
GSM907210	-3.70041	31.7238	2
GSM907211	2.48311	-16.5355	4
GSM907212	-23.6642	-9.62564	4
GSM907213	-26.4839	-17.3438	3
GSM907214	-18.6626	-13.2612	3
GSM907215	-5.20477	-13.3426	4
GSM907216	9.77715	25.3368	2
GSM907217	-21.8065	-20.1162	3
GSM907218	-15.9761	-25.2295	3
GSM907219	-15.0465	-9.24402	4
GSM907220	-2.07945	6.62897	4
GSM907221	6.58206	30.4481	2
GSM907222	12.675	19.4089	2
GSM907223	11.2037	33.1277	2
GSM907224	-11.0228	21.8505	2
GSM907225	5.13914	28.4232	2
GSM907226	-16.6931	0.225497	4
GSM907227	-5.22754	25.3795	2
GSM907228	11.1561	23.4608	2
GSM907229	14.1516	-4.67619	1
GSM907230	16.4143	21.7915	2
GSM907231	19.6302	23.7734	2
GSM907232	-2.75783	28.2661	2
GSM907233	23.9506	18.4359	2
GSM907234	21.9036	24.4973	2
GSM907235	-8.0851	-12.707	3
GSM907236	0.806536	30.8899	2
GSM907237	-19.996	-29.8422	3
GSM907238	7.20055	17.6147	2
GSM907239	10.8394	-11.1921	1
GSM907240	-24.4481	-15.1849	3
GSM907241	7.72374	0.965431	4
GSM907242	1.23016	27.4222	2
GSM907243	-11.4916	-4.46591	4
GSM907244	11.407	28.0184	2
GSM907245	-9.29248	27.1576	2
GSM907246	-14.9311	-4.19853	4
GSM907247	14.4106	23.2093	2
GSM907248	25.1215	-17.0804	1
GSM907249	-21.7412	-14.9439	3
GSM907250	-7.80529	23.1115	2
GSM907251	9.05582	22.0461	2
GSM907252	-3.25475	-24.9129	3
GSM907253	13.2523	-13.0547	1
GSM907254	-5.01205	-5.50221	4
GSM907255	-23.7257	-4.13299	4
GSM907256	-11.0174	-28.6709	3
GSM907257	-8.5628	19.5348	2
GSM907258	-21.825	-31.157	3
GSM907259	21.4249	-12.6472	1
GSM907260	-11.4932	15.7358	4
GSM907261	22.5179	-17.9199	1
GSM907262	18.1576	-10.1645	1
GSM907263	13.8966	-0.00216873	1
GSM907264	-14.8709	13.6826	4
GSM907265	-13.7958	-19.1619	3
GSM907266	-15.8079	-17.8387	3
GSM907267	-22.034	-12.4868	3
GSM907268	16.2094	-9.14684	1
GSM907269	-10.3014	17.6176	4
GSM907270	-17.6753	-24.1694	3
GSM907271	5.91371	19.2212	2
GSM907272	11.7536	7.45975	4
GSM907273	-17.8968	-30.8675	3
GSM907274	2.55507	-19.0294	4
GSM907275	9.44889	31.1414	2
GSM907276	27.7241	-18.1761	1
GSM907277	24.1864	25.1529	2
GSM907278	-22.8386	-24.8508	3
GSM907279	-20.4912	-9.54535	3
GSM907280	-18.8766	-33.3586	3
GSM907281	20.9363	-19.9429	1
GSM907282	-1.05569	-21.1829	3
GSM907283	-17.8214	-16.7937	3
GSM907284	-11.3382	-30.7969	3
GSM907285	11.232	1.00634	1
GSM907286	21.3508	-14.6484	1
GSM907287	-4.37553	-19.254	3
GSM907288	-7.82094	-22.6961	3
GSM907289	-22.0855	-2.60059	4
GSM907290	15.8633	0.501877	1
GSM907291	24.6546	20.3445	2
GSM907292	2.01621	-22.3479	4
GSM907293	-7.55711	-3.01313	4
GSM907294	9.54587	4.20692	1
GSM907295	4.46827	14.3241	4
GSM907296	-5.28665	-1.03914	4
GSM907297	-14.1115	-30.4366	3
GSM907298	26.7984	23.0516	2
GSM907299	-12.4044	13.255	4
GSM907300	-8.33062	-9.38158	4
GSM907301	28.9961	-15.6802	1
GSM907302	14.9465	3.15203	1
GSM907303	19.7006	-2.19709	4
GSM907304	-2.06442	-22.6525	3
GSM907305	27.2074	26.622	2
GSM907306	12.3762	4.2418	4
GSM907307	24.0213	-13.4538	1
GSM907308	-6.23861	-7.6254	4

## Sheet: genes Exp_clusters
Supplementary Table 9 core genes expression value in four clusters
1	2	3	4
LUM	10.2212	10.9627	10.247	10.6729
OMD	7.69765	8.25906	7.50513	7.87492
WAS	6.65497	7.00676	6.83949	7.08887
MS4A6A	7.11773	7.65453	7.52486	7.80939
HAVCR2	7.19587	7.59241	7.34968	7.6505
FLJ35258	7.91707	8.19118	7.32472	7.67729
C7ORF41	11.0362	10.9398	10.5105	10.635
LEFTY2	6.99108	7.1992	6.77396	6.95604
HTRA1	10.4074	10.7006	10.1181	10.4011
AIF1	6.78001	7.23978	7.09186	7.3173
COMP	7.68275	8.54339	6.40387	6.88572
CTSK	7.7623	8.3825	7.52502	7.908
CYBB	6.50144	6.91872	6.80466	6.97998
ECM2	8.01057	8.46421	7.89856	8.23295
FMOD	8.61111	9.10027	7.4877	8.00938
FRZB	9.17626	9.91442	8.87983	9.32646
LCP1	7.55586	7.95524	7.87701	8.25041
MAFB	7.21996	7.78435	7.58053	7.87577
PLEK	6.58727	6.87833	6.85976	7.04055
IL17D	7.99605	8.25837	7.50445	7.90986
ITGB2	8.0183	8.47375	8.38399	8.65622
SFRP4	7.22192	7.9241	6.61437	7.09799
AEBP1	9.18825	9.74011	7.84186	8.66424
ALOX5	6.52386	6.78602	6.7138	6.8572
SULF1	8.16379	8.96256	7.66228	8.48632
FCER1G	6.81429	7.23483	7.15027	7.34282
CD163	6.60032	6.9239	6.88106	7.03305
TMEM30B	6.81476	7.43733	6.42833	6.8611
TYROBP	7.67838	8.35079	8.0444	8.47332
DOCK2	6.69378	7.01149	6.98367	7.13873
MS4A7	6.63541	6.94917	6.91407	7.0841
MYO1D	7.14731	7.60671	6.76012	7.10548
